# Supplementary material for: Persistent Type I Interferon Signaling Impairs Innate Lymphoid Cells During HIV-1 Infection Under Suppressive ART
Source: Viruses. 2025 Aug 8;17(8):1099. doi: 10.3390/v17081099 (PMC12390710; doi:10.3390/v17081099)
Supplement: Supplementary file 1 [file viruses-17-01099-s001.zip]

Archive with 27 entries (23 files):
- viruses-3744813-supplementary/viruses-3744813-supplementary/
- viruses-3744813-supplementary/viruses-3744813-supplementary/__MACOSX/
- viruses-3744813-supplementary/viruses-3744813-supplementary/__MACOSX/Supplemental Tables/
- viruses-3744813-supplementary/viruses-3744813-supplementary/__MACOSX/Supplemental Tables/._.DS_Store
- viruses-3744813-supplementary/viruses-3744813-supplementary/__MACOSX/Supplemental Tables/._~$Clustered genes.xlsx
- viruses-3744813-supplementary/viruses-3744813-supplementary/__MACOSX/Supplemental Tables/._~$Enrichment pathways.xlsx
- viruses-3744813-supplementary/viruses-3744813-supplementary/__MACOSX/Supplemental Tables/._~$Supplemental Table S3 Clustered genes and enriched pathways in NKs.xlsx
- viruses-3744813-supplementary/viruses-3744813-supplementary/__MACOSX/Supplemental Tables/._~$Supplemental Table S3 Clustered genes and enriched pathways.xlsx
- viruses-3744813-supplementary/viruses-3744813-supplementary/__MACOSX/Supplemental Tables/._~$Supplemental Table S4 Clustered genes and enriched pathways in ILC3s.xlsx
- viruses-3744813-supplementary/viruses-3744813-supplementary/__MACOSX/Supplemental Tables/._Supplemental Table S1 Cluster markers.xlsx
- viruses-3744813-supplementary/viruses-3744813-supplementary/__MACOSX/Supplemental Tables/._Supplemental Table S2 DEGs comparing cells in different groups.xlsx
- viruses-3744813-supplementary/viruses-3744813-supplementary/__MACOSX/Supplemental Tables/._Supplemental Table S3 Top10 GOBP enrichment of DEGs.xlsx
- viruses-3744813-supplementary/viruses-3744813-supplementary/__MACOSX/Supplemental Tables/._Supplemental Table S4 Clustered genes and enriched pathways in NKs.xlsx
- viruses-3744813-supplementary/viruses-3744813-supplementary/__MACOSX/Supplemental Tables/._Supplemental Table S5 Clustered genes and enriched pathways in ILC3s.xlsx
- viruses-3744813-supplementary/viruses-3744813-supplementary/Supplemental Tables/
- viruses-3744813-supplementary/viruses-3744813-supplementary/Supplemental Tables/.DS_Store
- viruses-3744813-supplementary/viruses-3744813-supplementary/Supplemental Tables/~$Clustered genes.xlsx
- viruses-3744813-supplementary/viruses-3744813-supplementary/Supplemental Tables/~$Enrichment pathways.xlsx
- viruses-3744813-supplementary/viruses-3744813-supplementary/Supplemental Tables/~$Supplemental Table S3 Clustered genes and enriched pathways in NKs.xlsx
- viruses-3744813-supplementary/viruses-3744813-supplementary/Supplemental Tables/~$Supplemental Table S3 Clustered genes and enriched pathways.xlsx
- viruses-3744813-supplementary/viruses-3744813-supplementary/Supplemental Tables/~$Supplemental Table S4 Clustered genes and enriched pathways in ILC3s.xlsx
- viruses-3744813-supplementary/viruses-3744813-supplementary/Supplemental Tables/Supplemental Table S1 Cluster markers.xlsx
- viruses-3744813-supplementary/viruses-3744813-supplementary/Supplemental Tables/Supplemental Table S2 DEGs comparing cells in different groups.xlsx
- viruses-3744813-supplementary/viruses-3744813-supplementary/Supplemental Tables/Supplemental Table S3 Top10 GOBP enrichment of DEGs.xlsx
- viruses-3744813-supplementary/viruses-3744813-supplementary/Supplemental Tables/Supplemental Table S4 Clustered genes and enriched pathways in NKs.xlsx
- viruses-3744813-supplementary/viruses-3744813-supplementary/Supplemental Tables/Supplemental Table S5 Clustered genes and enriched pathways in ILC3s.xlsx
- viruses-3744813-supplementary/viruses-3744813-supplementary/viruses-3744813-supplementary-figure.pdf
