# Supplementary material for: Persistent Type I Interferon Signaling Impairs Innate Lymphoid Cells During HIV-1 Infection Under Suppressive ART
Source: Viruses. 2025 Aug 8;17(8):1099. doi: 10.3390/v17081099 (PMC12390710; doi:10.3390/v17081099)
Supplement: Supplementary file 1 [file viruses-17-01099-s001.zip › viruses-3744813-supplementary/viruses-3744813-supplementary/Supplemental Tables/Supplemental Table S1 Cluster markers.xlsx]

## Sheet: pDC
	p_val	avg_log2FC	pct.1	pct.2	p_val_adj	cluster	gene
PTGDS	0	4.52074	0.47	0.016	0	pDC	PTGDS
LILRA4	0	3.33469	0.939	0.027	0	pDC	LILRA4
IRF8	0	3.15292	0.967	0.17	0	pDC	IRF8
TCF4	0	3.031	0.975	0.141	0	pDC	TCF4
ITM2C	0	2.77408	0.973	0.18	0	pDC	ITM2C
SERPINF1	0	2.75858	0.907	0.061	0	pDC	SERPINF1
ALOX5AP	0	2.70128	0.944	0.157	0	pDC	ALOX5AP
PTCRA	0	2.69369	0.797	0.004	0	pDC	PTCRA
PLD4	0	2.68537	0.892	0.071	0	pDC	PLD4
CCDC50	0	2.64166	0.958	0.194	0	pDC	CCDC50
TSPAN13	0	2.63831	0.878	0.088	0	pDC	TSPAN13
UGCG	0	2.57288	0.895	0.076	0	pDC	UGCG
LINC00996	0	2.46103	0.801	0.053	0	pDC	LINC00996
SCT	0	2.44525	0.726	0.005	0	pDC	SCT
IRF7	0	2.41008	0.963	0.355	0	pDC	IRF7
MYBL2	0	2.37092	0.707	0.032	0	pDC	MYBL2
TPM2	0	2.35526	0.706	0.01	0	pDC	TPM2
C12orf75	0	2.3301	0.92	0.227	0	pDC	C12orf75
TCL1A	0	2.29654	0.553	0.094	0	pDC	TCL1A
SMPD3	0	2.26772	0.771	0.008	0	pDC	SMPD3
SPIB	0	2.2206	0.857	0.091	0	pDC	SPIB
CYB561A3	0	2.16778	0.89	0.146	0	pDC	CYB561A3
LRRC26	0	2.1206	0.65	0.004	0	pDC	LRRC26
IGJ	0	2.10793	0.998	0.217	0	pDC	IGJ
BCL11A	0	2.09829	0.855	0.152	0	pDC	BCL11A
NEK8	0	2.07531	0.712	0.034	0	pDC	NEK8
IL3RA	0	2.04441	0.758	0.046	0	pDC	IL3RA
RNASE6	0	2.03291	0.845	0.14	0	pDC	RNASE6
NPC2	0	1.94533	0.966	0.374	0	pDC	NPC2
PTPRS	0	1.93947	0.568	0.008	0	pDC	PTPRS
OFD1	0	1.9183	0.826	0.212	0	pDC	OFD1
APP	0	1.86607	0.673	0.049	0	pDC	APP
SEC61B	0	1.85579	0.988	0.614	0	pDC	SEC61B
MPEG1	0	1.85014	0.829	0.177	0	pDC	MPEG1
FAM129C	0	1.83618	0.755	0.058	0	pDC	FAM129C
CLIC3	0	1.79575	0.729	0.111	0	pDC	CLIC3
RP11-117D22.2	0	1.74989	0.616	0.021	0	pDC	RP11-117D22.2
PLEK	0	1.74299	0.909	0.324	0	pDC	PLEK
CD4	0	1.74195	0.792	0.152	0	pDC	CD4
CLEC4C	0	1.72736	0.615	0.004	0	pDC	CLEC4C
SPCS1	0	1.72444	0.944	0.444	0	pDC	SPCS1
TXN	0	1.72175	0.914	0.43	0	pDC	TXN
SLC15A4	0	1.71131	0.659	0.053	0	pDC	SLC15A4
GPR183	0	1.70892	0.802	0.286	0	pDC	GPR183
GZMB	0	1.70539	0.976	0.374	0	pDC	GZMB
ARL4C	0	1.64919	0.926	0.47	0	pDC	ARL4C
RGS1	0	1.61927	0.806	0.293	0	pDC	RGS1
TRAF4	0	1.61068	0.674	0.094	0	pDC	TRAF4
RNASET2	0	1.59982	0.919	0.342	0	pDC	RNASET2
RPS6KA4	0	1.59629	0.672	0.089	0	pDC	RPS6KA4
PLAC8	0	1.57979	0.994	0.565	0	pDC	PLAC8
MAP1A	0	1.57904	0.565	0.007	0	pDC	MAP1A
MZB1	0	1.5543	0.928	0.117	0	pDC	MZB1
SMIM5	0	1.54115	0.506	0.005	0	pDC	SMIM5
HIGD1A	0	1.52796	0.754	0.198	0	pDC	HIGD1A
RAB11FIP1	0	1.52456	0.871	0.324	0	pDC	RAB11FIP1
IDH3A	0	1.47867	0.624	0.08	0	pDC	IDH3A
MAPKAPK2	0	1.47154	0.621	0.1	0	pDC	MAPKAPK2
SLC20A1	0	1.46163	0.674	0.208	0	pDC	SLC20A1
RPPH1	0	1.45799	0.434	0.036	0	pDC	RPPH1
C10orf118	0	1.4387	0.641	0.105	0	pDC	C10orf118
C1orf186	0	1.42294	0.545	0.026	0	pDC	C1orf186
DNASE1L3	0	1.42062	0.648	0.081	0	pDC	DNASE1L3
PPP1R14B	0	1.4142	0.606	0.119	0	pDC	PPP1R14B
DAB2	0	1.39917	0.513	0.031	0	pDC	DAB2
GPX1	0	1.39471	0.979	0.515	0	pDC	GPX1
PLVAP	0	1.39375	0.457	0.004	0	pDC	PLVAP
VIMP	0	1.3785	0.838	0.32	0	pDC	VIMP
LILRB4	0	1.35202	0.595	0.079	0	pDC	LILRB4
CSF2RB	0	1.35177	0.58	0.078	0	pDC	CSF2RB
RRBP1	0	1.35047	0.749	0.245	0	pDC	RRBP1
BLNK	0	1.33499	0.566	0.057	0	pDC	BLNK
SOX4	0	1.33169	0.543	0.165	0	pDC	SOX4
TGFBI	0	1.32723	0.554	0.059	0	pDC	TGFBI
GAPT	0	1.31678	0.574	0.085	0	pDC	GAPT
LDLRAD4	0	1.31186	0.522	0.074	0	pDC	LDLRAD4
MS4A6A	0	1.29581	0.788	0.208	0	pDC	MS4A6A
PTPRE	0	1.28662	0.803	0.262	0	pDC	PTPRE
SUSD1	0	1.28024	0.447	0.03	0	pDC	SUSD1
ERP29	0	1.27535	0.916	0.45	0	pDC	ERP29
CD74	0	1.26446	1	0.837	0	pDC	CD74
HSP90B1	0	1.25354	0.907	0.399	0	pDC	HSP90B1
CTSC	0	1.25232	0.784	0.308	0	pDC	CTSC
GLIPR1	0	1.24345	0.74	0.232	0	pDC	GLIPR1
LAMP5	0	1.22472	0.419	0.006	0	pDC	LAMP5
ZFAT	0	1.21884	0.427	0.015	0	pDC	ZFAT
SIT1	0	1.19642	0.474	0.039	0	pDC	SIT1
RUNX2	0	1.19328	0.496	0.049	0	pDC	RUNX2
CTSB	0	1.18553	0.709	0.211	0	pDC	CTSB
CNPY3	0	1.18204	0.781	0.285	0	pDC	CNPY3
BCL7A	0	1.18103	0.496	0.056	0	pDC	BCL7A
FAM213A	0	1.18073	0.421	0.022	0	pDC	FAM213A
OPN3	0	1.16586	0.477	0.06	0	pDC	OPN3
TSPYL2	0	1.15822	0.44	0.08	0	pDC	TSPYL2
LGMN	0	1.15665	0.435	0.033	0	pDC	LGMN
IRF2BP2	0	1.14715	0.743	0.261	0	pDC	IRF2BP2
UBE2J1	0	1.13854	0.797	0.296	0	pDC	UBE2J1
SRP14	0	1.13751	0.991	0.769	0	pDC	SRP14
SIK1	0	1.12514	0.515	0.089	0	pDC	SIK1
PLP2	0	1.10306	0.819	0.331	0	pDC	PLP2
FCHSD2	0	1.10009	0.483	0.064	0	pDC	FCHSD2
LTB	0	1.09886	0.967	0.584	0	pDC	LTB
TMEM8B	0	1.09794	0.402	0.019	0	pDC	TMEM8B
DERL3	0	1.08039	0.435	0.03	0	pDC	DERL3
SNORD3B-2	0	1.07873	0.446	0.074	0	pDC	SNORD3B-2
SFT2D2	0	1.07364	0.615	0.17	0	pDC	SFT2D2
HERPUD1	0	1.06527	0.803	0.311	0	pDC	HERPUD1
PAG1	0	1.06196	0.495	0.089	0	pDC	PAG1
PARK7	0	1.03738	0.912	0.516	0	pDC	PARK7
IRF4	0	1.01847	0.363	0.033	0	pDC	IRF4
CYTH4	0	1.01613	0.65	0.207	0	pDC	CYTH4
CD36	0	1.01203	0.565	0.122	0	pDC	CD36
ZDHHC17	0	0.997795	0.412	0.05	0	pDC	ZDHHC17
RP1-313I6.12	0	0.995929	0.404	0.065	0	pDC	RP1-313I6.12
VAMP8	0	0.992021	0.965	0.646	0	pDC	VAMP8
MEF2C	0	0.984852	0.796	0.29	0	pDC	MEF2C
ARID3A	0	0.98389	0.463	0.084	0	pDC	ARID3A
P4HB	0	0.981213	0.719	0.284	0	pDC	P4HB
KIAA0226	0	0.979195	0.381	0.049	0	pDC	KIAA0226
CCDC88A	0	0.97394	0.557	0.165	0	pDC	CCDC88A
PPM1K	0	0.963881	0.625	0.174	0	pDC	PPM1K
A1BG	0	0.958665	0.503	0.127	0	pDC	A1BG
GPM6B	0	0.954463	0.394	0.049	0	pDC	GPM6B
DCK	0	0.953015	0.611	0.195	0	pDC	DCK
BLK	0	0.950618	0.404	0.045	0	pDC	BLK
CLN8	0	0.950572	0.419	0.07	0	pDC	CLN8
SNORD3B-1	0	0.950156	0.381	0.06	0	pDC	SNORD3B-1
CTSZ	0	0.949024	0.76	0.293	0	pDC	CTSZ
GNG7	0	0.93436	0.426	0.063	0	pDC	GNG7
MGST2	0	0.924937	0.549	0.152	0	pDC	MGST2
GPX7	0	0.914862	0.377	0.039	0	pDC	GPX7
HRH2	0	0.91264	0.345	0.031	0	pDC	HRH2
SLC7A5	0	0.911684	0.33	0.017	0	pDC	SLC7A5
TNFRSF21	0	0.906355	0.32	0.005	0	pDC	TNFRSF21
CXorf21	0	0.899619	0.418	0.095	0	pDC	CXorf21
EPHB1	0	0.897871	0.31	0.002	0	pDC	EPHB1
SPINT2	0	0.895649	0.568	0.176	0	pDC	SPINT2
WNT10A	0	0.894626	0.303	0.01	0	pDC	WNT10A
COBLL1	0	0.872589	0.324	0.023	0	pDC	COBLL1
GAS6	0	0.871735	0.327	0.026	0	pDC	GAS6
SNORD3A	0	0.85607	0.411	0.097	0	pDC	SNORD3A
AMICA1	0	0.85316	0.773	0.249	0	pDC	AMICA1
ST6GALNAC4	0	0.849891	0.381	0.053	0	pDC	ST6GALNAC4
PHEX	0	0.848794	0.284	0.001	0	pDC	PHEX
PROC	0	0.84611	0.291	0.003	0	pDC	PROC
RNU12	0	0.843039	0.347	0.067	0	pDC	RNU12
AHI1	0	0.84081	0.452	0.093	0	pDC	AHI1
ERN1	0	0.837862	0.362	0.051	0	pDC	ERN1
AP000783.1	0	0.834834	0.342	0.036	0	pDC	AP000783.1
FEZ2	0	0.827531	0.453	0.115	0	pDC	FEZ2
P2RY14	0	0.827193	0.338	0.038	0	pDC	P2RY14
CYBB	0	0.823084	0.656	0.19	0	pDC	CYBB
ZDHHC4	0	0.822176	0.403	0.082	0	pDC	ZDHHC4
NGLY1	0	0.820379	0.47	0.123	0	pDC	NGLY1
SEL1L3	0	0.817501	0.333	0.044	0	pDC	SEL1L3
CERS6	0	0.810465	0.379	0.067	0	pDC	CERS6
SNORD3D	0	0.804123	0.367	0.075	0	pDC	SNORD3D
CIB2	0	0.797127	0.278	0.006	0	pDC	CIB2
KIAA0226L	0	0.792741	0.314	0.026	0	pDC	KIAA0226L
NUCB2	0	0.791662	0.547	0.149	0	pDC	NUCB2
CD2AP	0	0.790188	0.425	0.098	0	pDC	CD2AP
TARBP1	0	0.788616	0.332	0.055	0	pDC	TARBP1
MCOLN2	0	0.788585	0.3	0.037	0	pDC	MCOLN2
ADA	0	0.775425	0.42	0.097	0	pDC	ADA
NOTCH4	0	0.775198	0.263	0.011	0	pDC	NOTCH4
EPHA2	0	0.767556	0.26	0.001	0	pDC	EPHA2
CD68	0	0.757174	0.549	0.162	0	pDC	CD68
NME8	0	0.756575	0.251	0.004	0	pDC	NME8
PRMT7	0	0.749798	0.281	0.037	0	pDC	PRMT7
HYOU1	0	0.74898	0.332	0.062	0	pDC	HYOU1
SCAMP5	0	0.748743	0.255	0.004	0	pDC	SCAMP5
ATP13A2	0	0.746742	0.288	0.026	0	pDC	ATP13A2
RP11-356I2.4	0	0.740676	0.35	0.059	0	pDC	RP11-356I2.4
ABHD15	0	0.731436	0.317	0.041	0	pDC	ABHD15
SCARB2	0	0.730385	0.323	0.054	0	pDC	SCARB2
NPC1	0	0.729234	0.286	0.024	0	pDC	NPC1
ST14	0	0.724373	0.277	0.023	0	pDC	ST14
ST3GAL2	0	0.718816	0.324	0.056	0	pDC	ST3GAL2
GGA2	0	0.717557	0.353	0.076	0	pDC	GGA2
CDH1	0	0.716435	0.242	0.017	0	pDC	CDH1
SLC44A2	0	0.713307	0.405	0.093	0	pDC	SLC44A2
RPS28	0	0.712181	1	0.997	0	pDC	RPS28
RECQL5	0	0.709778	0.248	0.018	0	pDC	RECQL5
MYCL	0	0.705414	0.322	0.065	0	pDC	MYCL
ENPP2	0	0.697763	0.248	0.016	0	pDC	ENPP2
RP1-302G2.5	0	0.697658	0.232	0	0	pDC	RP1-302G2.5
CBFA2T3	0	0.695276	0.307	0.059	0	pDC	CBFA2T3
AC011893.3	0	0.693642	0.228	0.001	0	pDC	AC011893.3
PACSIN1	0	0.693345	0.358	0.061	0	pDC	PACSIN1
P2RX1	0	0.688862	0.257	0.027	0	pDC	P2RX1
FLNB	0	0.67103	0.301	0.046	0	pDC	FLNB
C16orf93	0	0.669278	0.241	0.017	0	pDC	C16orf93
TLR7	0	0.667902	0.247	0.025	0	pDC	TLR7
SCN9A	0	0.666693	0.224	0.007	0	pDC	SCN9A
CUX2	0	0.664853	0.218	0	0	pDC	CUX2
ST3GAL4	0	0.663082	0.254	0.03	0	pDC	ST3GAL4
SLC29A1	0	0.656616	0.238	0.018	0	pDC	SLC29A1
MAP2K6	0	0.650495	0.247	0.023	0	pDC	MAP2K6
HLA-DQB1	0	0.650179	0.981	0.497	0	pDC	HLA-DQB1
WDFY4	0	0.641659	0.288	0.046	0	pDC	WDFY4
TBC1D4	0	0.632056	0.242	0.028	0	pDC	TBC1D4
VEGFB	0	0.626966	0.248	0.03	0	pDC	VEGFB
ASIP	0	0.626664	0.204	0.001	0	pDC	ASIP
CMKLR1	0	0.62447	0.235	0.011	0	pDC	CMKLR1
LHFPL2	0	0.583264	0.198	0.006	0	pDC	LHFPL2
GPR114	0	0.581213	0.251	0.035	0	pDC	GPR114
SIDT1	0	0.566585	0.232	0.023	0	pDC	SIDT1
PPM1J	0	0.561927	0.194	0.006	0	pDC	PPM1J
PVRL1	0	0.561662	0.192	0.005	0	pDC	PVRL1
CLCN5	0	0.559601	0.213	0.026	0	pDC	CLCN5
MCC	0	0.558265	0.202	0.014	0	pDC	MCC
RP11-73G16.2	0	0.556047	0.175	0	0	pDC	RP11-73G16.2
SLC2A8	0	0.55532	0.197	0.014	0	pDC	SLC2A8
COL24A1	0	0.549739	0.192	0.006	0	pDC	COL24A1
SERPINF2	0	0.544983	0.213	0.024	0	pDC	SERPINF2
ZNF385C	0	0.524148	0.176	0.003	0	pDC	ZNF385C
AEBP1	0	0.516495	0.192	0.012	0	pDC	AEBP1
DRD4	0	0.515117	0.156	0.001	0	pDC	DRD4
PFKFB2	0	0.50805	0.178	0.01	0	pDC	PFKFB2
PMEPA1	0	0.50125	0.186	0.012	0	pDC	PMEPA1
SLC35F3	0	0.498666	0.156	0.001	0	pDC	SLC35F3
LEPREL1	0	0.469563	0.154	0.002	0	pDC	LEPREL1
RP11-214O1.3	0	0.469103	0.168	0.009	0	pDC	RP11-214O1.3
LINC00865	0	0.466779	0.154	0.004	0	pDC	LINC00865
KRT5	0	0.465432	0.124	0	0	pDC	KRT5
TEX2	0	0.463026	0.165	0.01	0	pDC	TEX2
RP11-71G12.1	0	0.462258	0.149	0	0	pDC	RP11-71G12.1
SHD	0	0.455097	0.128	0.001	0	pDC	SHD
TNFRSF17	0	0.443441	0.228	0.029	0	pDC	TNFRSF17
SLC12A3	0	0.4289	0.133	0.001	0	pDC	SLC12A3
RP3-402G11.25	0	0.424586	0.148	0.008	0	pDC	RP3-402G11.25
FZD3	0	0.423076	0.136	0.008	0	pDC	FZD3
CYP46A1	0	0.419071	0.122	0.002	0	pDC	CYP46A1
SMIM6	0	0.413178	0.137	0.002	0	pDC	SMIM6
KCNK17	0	0.361008	0.116	0.004	0	pDC	KCNK17
KCNA5	0	0.360337	0.12	0	0	pDC	KCNA5
HS3ST3B1	0	0.354678	0.124	0.007	0	pDC	HS3ST3B1
RP11-476B1.1	0	0.353046	0.113	0.001	0	pDC	RP11-476B1.1
KIRREL3	0	0.332746	0.103	0.001	0	pDC	KIRREL3
BSPRY	0	0.325474	0.122	0.005	0	pDC	BSPRY
RP4-647C14.2	0	0.323662	0.108	0.002	0	pDC	RP4-647C14.2
AC007880.1	0	0.317784	0.108	0.003	0	pDC	AC007880.1
COBL	0	0.311882	0.1	0	0	pDC	COBL
IFNLR1	0	0.298409	0.101	0.003	0	pDC	IFNLR1
TMSB4X	0	-0.987334	1	0.994	0	pDC	TMSB4X
NFKBIA	0	-2.08849	0.391	0.751	0	pDC	NFKBIA
CD52	0	-2.1598	0.742	0.91	0	pDC	CD52
S100A10	0	-2.46044	0.297	0.699	0	pDC	S100A10
IFITM2	0	-2.60129	0.481	0.803	0	pDC	IFITM2
IFITM3	0	-2.81144	0.122	0.668	0	pDC	IFITM3
DAAM1	4.91287e-308	0.798739	0.414	0.103	8.89967e-304	pDC	DAAM1
COTL1	9.66843e-308	-2.47152	0.133	0.59	1.75144e-303	pDC	COTL1
YPEL5	4.32458e-305	1.02294	0.791	0.366	7.83398e-301	pDC	YPEL5
TNNI2	4.36229e-300	0.536695	0.178	0.019	7.90228e-296	pDC	TNNI2
LPHN1	2.45989e-299	0.391204	0.14	0.011	4.4561e-295	pDC	LPHN1
PDIA4	3.40487e-299	0.760234	0.504	0.147	6.16791e-295	pDC	PDIA4
GRN	1.37332e-298	0.837775	0.794	0.315	2.48777e-294	pDC	GRN
CDYL	6.55728e-298	0.632053	0.31	0.062	1.18785e-293	pDC	CDYL
DUSP5	5.90774e-297	0.628847	0.255	0.042	1.07019e-292	pDC	DUSP5
USF2	9.80477e-292	0.7921	0.486	0.142	1.77613e-287	pDC	USF2
SNRNP25	5.11749e-291	0.809308	0.468	0.137	9.27033e-287	pDC	SNRNP25
AC023590.1	5.94487e-289	0.541935	0.212	0.029	1.07691e-284	pDC	AC023590.1
DCPS	5.46873e-288	0.673273	0.329	0.071	9.90661e-284	pDC	DCPS
CORO1C	8.19885e-288	0.730705	0.39	0.098	1.48522e-283	pDC	CORO1C
GPATCH11	3.84484e-287	0.745567	0.369	0.09	6.96493e-283	pDC	GPATCH11
CHAF1A	3.11373e-286	0.679465	0.303	0.063	5.64053e-282	pDC	CHAF1A
KPTN	4.51021e-284	0.429279	0.166	0.018	8.17025e-280	pDC	KPTN
ASPH	2.85834e-280	0.440764	0.178	0.021	5.17788e-276	pDC	ASPH
RPS8	4.22673e-280	0.467291	0.998	0.991	7.65672e-276	pDC	RPS8
PRKCB	3.78936e-279	0.87995	0.684	0.268	6.86443e-275	pDC	PRKCB
RP11-542M13.3	3.96145e-275	0.350243	0.127	0.01	7.17616e-271	pDC	RP11-542M13.3
COMMD6	8.00231e-274	0.836511	0.955	0.703	1.44962e-269	pDC	COMMD6
ITGAE	9.24484e-274	0.768924	0.461	0.136	1.6747e-269	pDC	ITGAE
MDFIC	1.09504e-272	0.612539	0.317	0.066	1.98366e-268	pDC	MDFIC
ADAM19	5.89288e-270	0.626882	0.279	0.054	1.0675e-265	pDC	ADAM19
MRPL36	1.61128e-269	0.774005	0.45	0.131	2.91884e-265	pDC	MRPL36
IER2	8.98079e-269	-1.85797	0.3	0.675	1.62687e-264	pDC	IER2
UNC93B1	2.04884e-267	0.811017	0.515	0.166	3.71147e-263	pDC	UNC93B1
CARD11	6.58092e-266	0.590127	0.301	0.061	1.19213e-261	pDC	CARD11
STX7	9.41703e-266	0.797138	0.571	0.201	1.70589e-261	pDC	STX7
PLA2G16	1.16664e-263	0.738929	0.339	0.081	2.11337e-259	pDC	PLA2G16
SFT2D1	5.41101e-262	0.831001	0.681	0.277	9.80204e-258	pDC	SFT2D1
RP1-244F24.1	3.09075e-261	0.324733	0.115	0.008	5.59889e-257	pDC	RP1-244F24.1
KCTD5	2.41823e-260	0.635999	0.301	0.065	4.38063e-256	pDC	KCTD5
CUX1	2.8431e-259	0.747986	0.4	0.111	5.15028e-255	pDC	CUX1
C12orf45	2.18551e-258	0.703302	0.356	0.09	3.95905e-254	pDC	C12orf45
SPNS3	7.09492e-258	0.493412	0.206	0.031	1.28524e-253	pDC	SPNS3
NIN	2.74305e-257	0.760502	0.428	0.126	4.96903e-253	pDC	NIN
FKBP2	1.5644e-255	0.814577	0.726	0.33	2.83391e-251	pDC	FKBP2
SNX9	1.78591e-254	0.607432	0.276	0.057	3.23518e-250	pDC	SNX9
CNP	5.00379e-252	0.717281	0.386	0.106	9.06437e-248	pDC	CNP
ARHGAP17	3.17174e-250	0.671634	0.365	0.095	5.7456e-246	pDC	ARHGAP17
CYBA	4.96765e-250	0.711999	0.989	0.842	8.9989e-246	pDC	CYBA
STK11IP	4.09902e-249	0.467713	0.188	0.027	7.42537e-245	pDC	STK11IP
HESX1	4.94544e-249	0.325837	0.108	0.008	8.95867e-245	pDC	HESX1
EIF4A3	2.87658e-245	0.779133	0.453	0.145	5.21092e-241	pDC	EIF4A3
NIPA1	1.21988e-244	0.349647	0.133	0.013	2.2098e-240	pDC	NIPA1
SIRPB1	1.62551e-244	0.425646	0.169	0.022	2.94462e-240	pDC	SIRPB1
SETBP1	2.43653e-244	0.433758	0.164	0.021	4.41377e-240	pDC	SETBP1
HLA-DPB1	3.63291e-244	0.254485	0.993	0.584	6.58101e-240	pDC	HLA-DPB1
NADK	5.35371e-244	0.706785	0.433	0.13	9.69825e-240	pDC	NADK
NREP	1.70969e-243	0.590042	0.281	0.06	3.0971e-239	pDC	NREP
PAIP1	1.63112e-241	0.615822	0.343	0.087	2.95478e-237	pDC	PAIP1
TMEM107	2.46747e-241	0.846915	0.414	0.124	4.46982e-237	pDC	TMEM107
NDRG1	7.65767e-241	0.62253	0.324	0.078	1.38719e-236	pDC	NDRG1
HINT1	9.19671e-241	0.707801	0.972	0.802	1.66598e-236	pDC	HINT1
EMP3	1.5311e-239	-1.5435	0.535	0.768	2.7736e-235	pDC	EMP3
SSR4	4.89952e-239	0.42897	0.929	0.657	8.87549e-235	pDC	SSR4
DPPA4	2.52293e-238	0.354375	0.119	0.01	4.57029e-234	pDC	DPPA4
SLA2	2.16431e-237	0.479065	0.252	0.047	3.92064e-233	pDC	SLA2
PTMS	4.14053e-235	0.719126	0.427	0.131	7.50057e-231	pDC	PTMS
LMNA	7.8035e-235	-1.96047	0.059	0.474	1.4136e-230	pDC	LMNA
MILR1	1.42446e-234	0.597372	0.287	0.065	2.5804e-230	pDC	MILR1
GAPDH	2.56565e-234	-1.0308	0.861	0.903	4.64767e-230	pDC	GAPDH
ARHGAP24	2.97965e-234	0.571385	0.297	0.067	5.39763e-230	pDC	ARHGAP24
SVIP	2.39773e-233	0.655979	0.454	0.14	4.34349e-229	pDC	SVIP
DHTKD1	6.99916e-233	0.530386	0.243	0.047	1.2679e-228	pDC	DHTKD1
REPIN1	1.73409e-230	0.700867	0.433	0.135	3.1413e-226	pDC	REPIN1
TM9SF2	3.30362e-229	0.776113	0.514	0.19	5.9845e-225	pDC	TM9SF2
ANXA1	1.20173e-228	-2.00474	0.05	0.458	2.17694e-224	pDC	ANXA1
C1orf228	1.399e-227	0.471006	0.198	0.032	2.53428e-223	pDC	C1orf228
NBPF10	2.40789e-227	0.794212	0.677	0.29	4.36189e-223	pDC	NBPF10
RPS2	6.32882e-225	0.462598	0.999	0.99	1.14647e-220	pDC	RPS2
POLB	1.28639e-224	0.539889	0.244	0.05	2.33029e-220	pDC	POLB
SCARB1	2.47036e-221	0.38698	0.137	0.016	4.47505e-217	pDC	SCARB1
IQSEC1	3.32968e-221	0.625266	0.358	0.098	6.03171e-217	pDC	IQSEC1
IDS	2.46896e-220	0.802063	0.668	0.291	4.47253e-216	pDC	IDS
TUBB6	1.63078e-218	0.50941	0.217	0.041	2.95416e-214	pDC	TUBB6
TAX1BP3	2.55609e-218	0.668031	0.342	0.094	4.63035e-214	pDC	TAX1BP3
LRRC36	4.78117e-218	0.31476	0.104	0.008	8.6611e-214	pDC	LRRC36
RPS12	8.49448e-218	0.424013	1	0.995	1.53877e-213	pDC	RPS12
ERCC1	1.78542e-217	0.71083	0.443	0.148	3.2343e-213	pDC	ERCC1
RPS3A	4.43415e-217	0.376672	0.999	0.986	8.03245e-213	pDC	RPS3A
ITGB2	5.54822e-217	-1.67012	0.343	0.623	1.00506e-212	pDC	ITGB2
IFNAR2	8.80192e-217	0.661999	0.405	0.124	1.59447e-212	pDC	IFNAR2
RP11-386I14.4	9.94267e-217	1.00073	0.61	0.265	1.80111e-212	pDC	RP11-386I14.4
HOXB-AS1	1.68166e-216	0.362116	0.137	0.016	3.04632e-212	pDC	HOXB-AS1
RP11-861A13.4	1.39673e-215	0.527559	0.254	0.053	2.53018e-211	pDC	RP11-861A13.4
ATP5E	1.91904e-215	0.495445	0.998	0.976	3.47634e-211	pDC	ATP5E
PARP10	5.39514e-215	0.585649	0.322	0.083	9.7733e-211	pDC	PARP10
CAT	6.75882e-215	0.682156	0.481	0.168	1.22436e-210	pDC	CAT
NEAT1	9.25651e-215	-1.83752	0.657	0.796	1.67682e-210	pDC	NEAT1
EVL	1.27441e-213	-1.65029	0.162	0.533	2.30859e-209	pDC	EVL
FCGRT	2.39215e-213	0.69535	0.537	0.196	4.33339e-209	pDC	FCGRT
RPS23	1.16989e-210	0.259104	1	0.991	2.11926e-206	pDC	RPS23
SYK	1.93363e-208	0.675454	0.475	0.168	3.50278e-204	pDC	SYK
RPS16	5.38623e-208	0.440299	0.999	0.985	9.75716e-204	pDC	RPS16
ID2	8.43819e-208	-2.07645	0.249	0.582	1.52858e-203	pDC	ID2
SH3TC1	2.48007e-207	0.458319	0.212	0.04	4.49266e-203	pDC	SH3TC1
STRBP	1.23935e-206	0.646466	0.342	0.099	2.24509e-202	pDC	STRBP
FMNL3	2.31717e-205	0.470109	0.199	0.035	4.19756e-201	pDC	FMNL3
PBX2	4.97239e-205	0.594842	0.348	0.1	9.00748e-201	pDC	PBX2
TRIM22	9.68819e-205	0.728865	0.578	0.233	1.75502e-200	pDC	TRIM22
RASSF2	4.28496e-204	0.66301	0.396	0.126	7.76221e-200	pDC	RASSF2
RPL8	4.61614e-204	-0.881097	0.989	0.981	8.36213e-200	pDC	RPL8
SULF2	1.05889e-203	0.660762	0.402	0.129	1.91817e-199	pDC	SULF2
SH3BGRL3	8.03109e-203	-1.10287	0.89	0.876	1.45483e-198	pDC	SH3BGRL3
OGT	3.98227e-201	0.704161	0.46	0.164	7.21388e-197	pDC	OGT
PPIB	1.79655e-199	0.719697	0.864	0.567	3.25446e-195	pDC	PPIB
GNA15	3.40833e-199	0.593831	0.29	0.075	6.17419e-195	pDC	GNA15
ZNRF2	5.86716e-199	0.480957	0.209	0.041	1.06284e-194	pDC	ZNRF2
TIMP1	6.34176e-199	-1.74285	0.045	0.418	1.14881e-194	pDC	TIMP1
IL32	9.46827e-199	-3.33118	0.073	0.439	1.71518e-194	pDC	IL32
ZNF589	2.95683e-196	0.313062	0.107	0.01	5.35631e-192	pDC	ZNF589
LILRB1	7.05531e-196	0.55866	0.287	0.073	1.27807e-191	pDC	LILRB1
CBX4	1.77575e-194	0.480925	0.219	0.045	3.21677e-190	pDC	CBX4
MARCH9	9.34212e-193	0.352315	0.145	0.02	1.69232e-188	pDC	MARCH9
KLRB1	4.47284e-192	-2.93654	0.05	0.41	8.10255e-188	pDC	KLRB1
TMED10	1.05779e-191	0.688443	0.62	0.272	1.91619e-187	pDC	TMED10
MAP4K4	9.49941e-191	0.52824	0.278	0.07	1.72082e-186	pDC	MAP4K4
MAP3K2	2.56455e-190	0.598555	0.412	0.137	4.64569e-186	pDC	MAP3K2
FAM101B	2.75709e-190	0.381039	0.157	0.024	4.99446e-186	pDC	FAM101B
ULK1	9.22326e-188	0.382533	0.172	0.029	1.67079e-183	pDC	ULK1
CCR2	1.37238e-187	0.384793	0.165	0.027	2.48606e-183	pDC	CCR2
UCP2	1.00066e-186	0.706123	0.863	0.521	1.8127e-182	pDC	UCP2
SPCS3	6.34097e-186	0.613269	0.564	0.233	1.14867e-181	pDC	SPCS3
SAMHD1	1.06913e-184	0.684093	0.733	0.341	1.93673e-180	pDC	SAMHD1
COQ7	1.9597e-184	0.66429	0.356	0.11	3.54999e-180	pDC	COQ7
SERPING1	2.89011e-183	0.400189	0.166	0.028	5.23544e-179	pDC	SERPING1
LAIR1	7.95824e-183	0.563194	0.382	0.12	1.44164e-178	pDC	LAIR1
GALNT2	4.09687e-182	0.498554	0.237	0.055	7.42147e-178	pDC	GALNT2
SYNGR2	2.28676e-181	0.732166	0.616	0.279	4.14246e-177	pDC	SYNGR2
TATDN3	1.01895e-180	0.441957	0.195	0.039	1.84583e-176	pDC	TATDN3
SLC2A1	5.43987e-180	0.421432	0.185	0.035	9.85433e-176	pDC	SLC2A1
MIF4GD	7.91269e-180	0.587719	0.363	0.116	1.43338e-175	pDC	MIF4GD
C9orf91	1.27932e-179	0.381898	0.149	0.023	2.31749e-175	pDC	C9orf91
FAM214A	2.41617e-179	0.462342	0.234	0.053	4.3769e-175	pDC	FAM214A
CD164	7.49333e-179	0.689878	0.807	0.456	1.35742e-174	pDC	CD164
SMC6	8.38932e-179	0.649456	0.414	0.146	1.51972e-174	pDC	SMC6
TXNIP	2.19262e-178	-1.46038	0.42	0.665	3.97193e-174	pDC	TXNIP
NAPA	2.76487e-178	0.614813	0.413	0.144	5.00856e-174	pDC	NAPA
C12orf44	5.97951e-178	0.614979	0.362	0.118	1.08319e-173	pDC	C12orf44
TRAM1	6.88117e-178	0.682374	0.615	0.279	1.24652e-173	pDC	TRAM1
PTRHD1	6.75534e-177	0.660094	0.524	0.217	1.22373e-172	pDC	PTRHD1
TSPO	5.36584e-176	-1.53206	0.183	0.507	9.72021e-172	pDC	TSPO
TBC1D9	9.06915e-176	0.562509	0.254	0.065	1.64288e-171	pDC	TBC1D9
CHD9	1.6911e-174	0.654473	0.601	0.268	3.06343e-170	pDC	CHD9
TGFBR2	4.90002e-173	0.561355	0.342	0.107	8.87639e-169	pDC	TGFBR2
CBX6	5.13937e-173	0.652963	0.367	0.123	9.30997e-169	pDC	CBX6
LPXN	7.52774e-173	0.625333	0.473	0.182	1.36365e-168	pDC	LPXN
CD63	1.14606e-172	-1.39712	0.343	0.602	2.07608e-168	pDC	CD63
PIK3AP1	1.49423e-172	0.572933	0.435	0.156	2.7068e-168	pDC	PIK3AP1
RPL6	5.45418e-172	0.479822	0.995	0.961	9.88024e-168	pDC	RPL6
INPP4A	9.15655e-172	0.541456	0.351	0.109	1.65871e-167	pDC	INPP4A
XCL2	3.30513e-171	-2.41724	0.028	0.362	5.98725e-167	pDC	XCL2
PEBP1	3.42791e-171	0.663039	0.658	0.316	6.20965e-167	pDC	PEBP1
SEC61G	6.0931e-171	0.619969	0.922	0.668	1.10377e-166	pDC	SEC61G
MGLL	8.93898e-170	0.474854	0.244	0.061	1.6193e-165	pDC	MGLL
MCL1	1.31482e-168	0.778894	0.718	0.384	2.38179e-164	pDC	MCL1
BST2	2.56907e-168	0.654831	0.854	0.516	4.65388e-164	pDC	BST2
CDCA7L	4.31437e-168	0.463412	0.202	0.044	7.81547e-164	pDC	CDCA7L
PRMT10	4.37232e-168	0.640123	0.349	0.113	7.92046e-164	pDC	PRMT10
ZDHHC14	3.86526e-167	0.371156	0.14	0.022	7.00193e-163	pDC	ZDHHC14
RNF5	7.63592e-166	0.632747	0.461	0.181	1.38325e-161	pDC	RNF5
B4GALT1	1.10459e-165	0.725594	0.397	0.138	2.00097e-161	pDC	B4GALT1
CTSW	1.37126e-165	-2.6322	0.1	0.416	2.48404e-161	pDC	CTSW
PHB	1.59669e-165	0.695156	0.654	0.314	2.8924e-161	pDC	PHB
HOPX	2.18353e-165	-2.06164	0.042	0.369	3.95547e-161	pDC	HOPX
XIST	3.06102e-165	0.649769	0.895	0.562	5.54503e-161	pDC	XIST
AC023490.1	6.19254e-165	0.612444	0.225	0.054	1.12178e-160	pDC	AC023490.1
OSTC	1.48497e-164	0.669347	0.637	0.307	2.69002e-160	pDC	OSTC
C19orf10	3.0868e-164	0.570108	0.614	0.283	5.59174e-160	pDC	C19orf10
GNLY	3.9857e-164	-4.66723	0.456	0.65	7.2201e-160	pDC	GNLY
PTPRC	2.94517e-163	-1.12625	0.602	0.721	5.33517e-159	pDC	PTPRC
APBB1IP	5.46548e-163	0.615815	0.533	0.232	9.90072e-159	pDC	APBB1IP
CSTB	7.45088e-163	-1.42515	0.218	0.51	1.34973e-158	pDC	CSTB
SEC61A2	3.23538e-162	0.302672	0.114	0.015	5.86089e-158	pDC	SEC61A2
DNAJC7	3.25648e-162	0.724028	0.606	0.299	5.89911e-158	pDC	DNAJC7
RPL37A	5.5664e-162	0.316153	0.999	0.993	1.00835e-157	pDC	RPL37A
GNG11	6.75644e-162	0.376492	0.174	0.034	1.22393e-157	pDC	GNG11
ANTXR2	8.16706e-162	0.432111	0.205	0.047	1.47946e-157	pDC	ANTXR2
NFATC2IP	7.72629e-160	0.581726	0.47	0.184	1.39962e-155	pDC	NFATC2IP
PGD	1.27664e-159	0.518943	0.303	0.093	2.31262e-155	pDC	PGD
TMSB10	3.81434e-159	-0.71003	1	0.981	6.90967e-155	pDC	TMSB10
NME4	1.9226e-158	0.434868	0.229	0.058	3.48278e-154	pDC	NME4
SNHG7	3.87558e-158	0.60199	0.464	0.185	7.0206e-154	pDC	SNHG7
PIK3CG	4.48732e-158	0.387641	0.203	0.045	8.12878e-154	pDC	PIK3CG
TMEM109	5.581e-158	0.579083	0.398	0.144	1.011e-153	pDC	TMEM109
TACC1	4.15091e-157	0.647589	0.518	0.227	7.51938e-153	pDC	TACC1
SSR3	6.7009e-157	0.561016	0.596	0.278	1.21387e-152	pDC	SSR3
HLA-DRB1	8.26213e-157	-0.353122	0.986	0.636	1.49668e-152	pDC	HLA-DRB1
RNF11	1.01569e-156	0.493161	0.296	0.088	1.83992e-152	pDC	RNF11
P2RY6	1.76102e-156	0.40009	0.153	0.028	3.19009e-152	pDC	P2RY6
CPNE3	2.78966e-156	0.544046	0.374	0.13	5.05348e-152	pDC	CPNE3
STAMBPL1	8.44147e-156	0.372706	0.183	0.038	1.52917e-151	pDC	STAMBPL1
RPL13A	1.50467e-155	0.387867	1	0.992	2.7257e-151	pDC	RPL13A
PHC3	2.27396e-155	0.507742	0.285	0.083	4.11927e-151	pDC	PHC3
RPS27	6.09518e-155	0.313886	0.999	0.999	1.10414e-150	pDC	RPS27
UBE2E2	2.27182e-154	0.542893	0.368	0.131	4.11541e-150	pDC	UBE2E2
GMFG	3.74764e-153	-1.06759	0.561	0.7	6.78886e-149	pDC	GMFG
CYSLTR1	4.12319e-152	0.522441	0.399	0.143	7.46915e-148	pDC	CYSLTR1
KLC4	1.00988e-151	0.296413	0.113	0.016	1.8294e-147	pDC	KLC4
MX1	2.63793e-151	0.787991	0.611	0.291	4.77861e-147	pDC	MX1
HLA-DMB	3.04316e-151	0.45111	0.701	0.314	5.51268e-147	pDC	HLA-DMB
RGS2	5.99697e-151	0.967429	0.522	0.244	1.08635e-146	pDC	RGS2
AP1S2	1.32673e-150	0.340712	0.703	0.336	2.40337e-146	pDC	AP1S2
FAM65A	7.10436e-150	0.425069	0.207	0.05	1.28695e-145	pDC	FAM65A
SH3PXD2A	1.20609e-149	0.304444	0.111	0.015	2.18484e-145	pDC	SH3PXD2A
KLRC1	4.76506e-149	-2.07079	0.024	0.325	8.6319e-145	pDC	KLRC1
IVD	5.19906e-148	0.430024	0.225	0.058	9.41809e-144	pDC	IVD
LDHB	3.41367e-147	0.575144	0.726	0.375	6.18387e-143	pDC	LDHB
CXXC5	1.35243e-146	0.500828	0.497	0.2	2.44992e-142	pDC	CXXC5
ARHGAP27	1.40326e-146	0.4976	0.297	0.093	2.542e-142	pDC	ARHGAP27
ATP2A3	1.72121e-146	0.446243	0.25	0.069	3.11797e-142	pDC	ATP2A3
CCDC57	2.77053e-146	0.498796	0.36	0.127	5.01882e-142	pDC	CCDC57
TSPAN3	3.08201e-146	0.461886	0.235	0.065	5.58306e-142	pDC	TSPAN3
PAFAH2	3.67297e-146	0.309518	0.134	0.023	6.65359e-142	pDC	PAFAH2
KLF6	4.7508e-145	0.622143	0.969	0.787	8.60607e-141	pDC	KLF6
RPL39	8.97768e-145	0.350023	1	0.991	1.62631e-140	pDC	RPL39
KLHL6	1.10861e-144	0.444164	0.246	0.069	2.00824e-140	pDC	KLHL6
ZBTB18	4.55472e-144	0.417882	0.186	0.043	8.25088e-140	pDC	ZBTB18
CALM1	6.0661e-144	-0.983449	0.705	0.795	1.09887e-139	pDC	CALM1
MFSD12	1.24079e-143	0.445151	0.22	0.057	2.24769e-139	pDC	MFSD12
SELPLG	1.42805e-143	0.5752	0.535	0.234	2.58691e-139	pDC	SELPLG
NFKBIZ	3.40142e-143	0.594018	0.533	0.237	6.16168e-139	pDC	NFKBIZ
ABHD6	3.776e-143	0.389571	0.171	0.037	6.84023e-139	pDC	ABHD6
AHCY	7.31071e-143	0.468693	0.225	0.061	1.32434e-138	pDC	AHCY
ZCCHC11	1.02684e-142	0.491402	0.428	0.165	1.86012e-138	pDC	ZCCHC11
GIMAP7	6.37649e-142	-1.43511	0.014	0.304	1.1551e-137	pDC	GIMAP7
ADI1	7.56481e-142	0.573327	0.424	0.171	1.37037e-137	pDC	ADI1
RPP25	1.04599e-141	0.374839	0.153	0.031	1.89481e-137	pDC	RPP25
CD44	2.76477e-141	-1.18661	0.494	0.682	5.00838e-137	pDC	CD44
LIMD1	1.09284e-140	0.391235	0.176	0.039	1.97967e-136	pDC	LIMD1
C11orf31	1.36161e-140	0.626353	0.818	0.521	2.46657e-136	pDC	C11orf31
MYL6B	1.83155e-140	0.444016	0.24	0.068	3.31786e-136	pDC	MYL6B
SH3KBP1	2.49142e-140	0.581209	0.558	0.262	4.51321e-136	pDC	SH3KBP1
SPATS2	2.96724e-140	0.447353	0.24	0.068	5.37516e-136	pDC	SPATS2
MSN	3.03503e-140	-1.16424	0.176	0.464	5.49796e-136	pDC	MSN
FUZ	4.1872e-140	0.330402	0.143	0.027	7.58511e-136	pDC	FUZ
KLRD1	1.63392e-139	-1.9699	0.025	0.313	2.95984e-135	pDC	KLRD1
RPS11	1.98639e-139	0.297767	0.999	0.984	3.59835e-135	pDC	RPS11
CST7	1.13016e-138	-1.67742	0.016	0.302	2.04729e-134	pDC	CST7
TMEM19	4.81877e-137	0.435172	0.244	0.07	8.7292e-133	pDC	TMEM19
SLC2A6	7.46546e-137	0.451011	0.276	0.086	1.35237e-132	pDC	SLC2A6
PRDX6	7.84307e-136	0.597109	0.531	0.255	1.42077e-131	pDC	PRDX6
DOK2	1.02824e-135	-1.18645	0.022	0.305	1.86266e-131	pDC	DOK2
TMX1	1.48153e-135	0.49433	0.372	0.141	2.68379e-131	pDC	TMX1
RNU11	5.2888e-135	0.314909	0.127	0.022	9.58066e-131	pDC	RNU11
COX7A2L	2.44699e-134	0.588201	0.678	0.37	4.43273e-130	pDC	COX7A2L
COMT	3.02488e-134	0.57453	0.46	0.2	5.47958e-130	pDC	COMT
SKAP2	3.46755e-134	0.582183	0.512	0.232	6.28147e-130	pDC	SKAP2
PI4KA	3.50694e-134	0.43569	0.253	0.076	6.35283e-130	pDC	PI4KA
RPS15A	7.10477e-134	0.368624	0.999	0.976	1.28703e-129	pDC	RPS15A
GGH	9.30608e-134	0.326368	0.145	0.029	1.6858e-129	pDC	GGH
LY9	3.55813e-133	0.336998	0.169	0.037	6.44556e-129	pDC	LY9
ATF5	4.33142e-132	0.560356	0.301	0.103	7.84637e-128	pDC	ATF5
TP53I11	2.81438e-131	0.314971	0.127	0.023	5.09825e-127	pDC	TP53I11
TIMM13	1.19467e-130	0.60114	0.626	0.333	2.16415e-126	pDC	TIMM13
PIK3CD	1.26352e-130	0.444834	0.302	0.1	2.28886e-126	pDC	PIK3CD
DPYSL2	5.31533e-130	0.458515	0.494	0.214	9.62871e-126	pDC	DPYSL2
CHCHD2	1.13158e-129	0.56508	0.935	0.703	2.04985e-125	pDC	CHCHD2
ERO1LB	2.32323e-129	0.402458	0.255	0.077	4.20854e-125	pDC	ERO1LB
CD69	5.05109e-129	-1.53521	0.129	0.408	9.15005e-125	pDC	CD69
CSNK1E	1.02831e-128	0.405262	0.206	0.055	1.86279e-124	pDC	CSNK1E
TNFRSF18	1.21021e-128	-1.71765	0.05	0.323	2.19229e-124	pDC	TNFRSF18
RPL4	2.30854e-128	0.46281	0.976	0.855	4.18193e-124	pDC	RPL4
TFEC	3.11828e-128	0.40617	0.186	0.047	5.64876e-124	pDC	TFEC
MT-CO1	3.1111e-127	-0.938489	0.994	0.919	5.63575e-123	pDC	MT-CO1
DNAJC4	7.33416e-127	0.510358	0.369	0.145	1.32858e-122	pDC	DNAJC4
HS3ST1	2.65016e-126	0.268919	0.103	0.015	4.80076e-122	pDC	HS3ST1
UBC	1.22186e-125	0.599744	0.952	0.833	2.21341e-121	pDC	UBC
MB21D1	2.51581e-125	0.443236	0.252	0.078	4.5574e-121	pDC	MB21D1
SUPT5H	2.82385e-125	0.503472	0.394	0.159	5.1154e-121	pDC	SUPT5H
RPL9	4.53858e-125	0.295415	0.996	0.972	8.22164e-121	pDC	RPL9
XCL1	5.5704e-125	-1.86554	0.027	0.292	1.00908e-120	pDC	XCL1
CANX	6.72735e-125	0.585274	0.552	0.279	1.21866e-120	pDC	CANX
N4BP2	7.17259e-125	0.412931	0.245	0.075	1.29932e-120	pDC	N4BP2
CLIC1	1.30261e-124	-0.864013	0.75	0.795	2.35967e-120	pDC	CLIC1
ZFP36L1	2.03335e-124	-1.26182	0.24	0.5	3.6834e-120	pDC	ZFP36L1
SIVA1	2.28615e-124	0.542584	0.559	0.272	4.14136e-120	pDC	SIVA1
RPL23A	5.51848e-124	0.322777	0.999	0.991	9.99673e-120	pDC	RPL23A
TMED2	5.7848e-124	0.533519	0.637	0.331	1.04792e-119	pDC	TMED2
PRF1	1.19857e-123	-1.69863	0.021	0.282	2.1712e-119	pDC	PRF1
SELL	2.36991e-123	0.251045	0.855	0.446	4.29309e-119	pDC	SELL
QDPR	3.21174e-123	0.370514	0.183	0.047	5.81806e-119	pDC	QDPR
SLC7A6	3.46853e-123	0.389298	0.234	0.069	6.28324e-119	pDC	SLC7A6
TRIM44	3.52242e-123	0.499175	0.429	0.181	6.38086e-119	pDC	TRIM44
HLA-DMA	1.42643e-122	0.353231	0.767	0.385	2.58397e-118	pDC	HLA-DMA
AP001055.6	3.04245e-122	0.33382	0.14	0.029	5.51139e-118	pDC	AP001055.6
ARID5A	1.02834e-121	0.459537	0.378	0.148	1.86283e-117	pDC	ARID5A
MT-ATP6	1.2024e-121	-0.912823	0.935	0.865	2.17815e-117	pDC	MT-ATP6
TPI1	3.23178e-120	-0.963519	0.488	0.631	5.85437e-116	pDC	TPI1
LY6E	4.44866e-120	-1.09539	0.55	0.725	8.05874e-116	pDC	LY6E
PTMA	6.14609e-120	-0.613762	0.999	0.996	1.11336e-115	pDC	PTMA
RPS27A	9.94286e-120	0.303035	0.999	0.994	1.80115e-115	pDC	RPS27A
MYO1E	1.07994e-119	0.346598	0.156	0.036	1.95632e-115	pDC	MYO1E
SLC18B1	1.08577e-119	0.326286	0.136	0.028	1.96688e-115	pDC	SLC18B1
SOCS3	2.62672e-119	0.460016	0.278	0.093	4.7583e-115	pDC	SOCS3
NKG7	3.87487e-119	-3.41677	0.228	0.453	7.01933e-115	pDC	NKG7
ITPR2	4.08641e-119	0.395952	0.222	0.065	7.40253e-115	pDC	ITPR2
CHMP5	1.05035e-118	0.551147	0.581	0.299	1.9027e-114	pDC	CHMP5
SLC39A6	8.83579e-118	0.378606	0.213	0.061	1.6006e-113	pDC	SLC39A6
CXCR4	9.90435e-118	0.592343	0.505	0.241	1.79417e-113	pDC	CXCR4
HIST1H2BK	3.92138e-117	0.498195	0.429	0.188	7.10359e-113	pDC	HIST1H2BK
IQCE	4.44891e-117	0.298016	0.127	0.025	8.0592e-113	pDC	IQCE
FGR	5.69779e-117	-1.14775	0.056	0.316	1.03216e-112	pDC	FGR
MAD2L2	9.95035e-117	0.466598	0.307	0.115	1.80251e-112	pDC	MAD2L2
SLC12A2	1.08474e-116	0.29982	0.14	0.03	1.965e-112	pDC	SLC12A2
ZNF706	2.05426e-116	0.553955	0.595	0.318	3.7213e-112	pDC	ZNF706
DHRS7	6.18975e-116	0.450238	0.491	0.218	1.12127e-111	pDC	DHRS7
ANKRD12	8.34499e-116	0.550474	0.593	0.304	1.51169e-111	pDC	ANKRD12
AFF3	1.08613e-115	0.37026	0.214	0.062	1.96753e-111	pDC	AFF3
CREB3L2	1.32652e-115	0.398349	0.247	0.079	2.40299e-111	pDC	CREB3L2
MEF2D	1.79755e-115	0.41412	0.242	0.077	3.25626e-111	pDC	MEF2D
PTBP3	2.95334e-115	0.564098	0.467	0.223	5.34998e-111	pDC	PTBP3
IFI6	6.10362e-115	-1.36411	0.176	0.455	1.10567e-110	pDC	IFI6
HMGN1	1.15957e-114	0.500358	0.853	0.544	2.10057e-110	pDC	HMGN1
CPED1	4.0292e-114	0.276129	0.11	0.02	7.29889e-110	pDC	CPED1
SLC2A11	4.86346e-114	0.29456	0.135	0.028	8.81016e-110	pDC	SLC2A11
RPL21	5.56104e-114	0.361468	1	0.99	1.00738e-109	pDC	RPL21
TASP1	8.4168e-114	0.288087	0.131	0.027	1.5247e-109	pDC	TASP1
EEF1A1	9.46755e-114	0.276873	1	0.996	1.71505e-109	pDC	EEF1A1
CXCR3	1.22809e-113	0.347451	0.356	0.132	2.22469e-109	pDC	CXCR3
H1FX	2.23617e-113	0.603216	0.406	0.178	4.05082e-109	pDC	H1FX
SLC35E1	2.48566e-113	0.414442	0.224	0.069	4.50277e-109	pDC	SLC35E1
SUB1	5.30089e-113	0.448817	0.939	0.759	9.60256e-109	pDC	SUB1
GLIPR2	7.08343e-113	-1.08309	0.087	0.343	1.28316e-108	pDC	GLIPR2
BLOC1S1	1.20434e-112	-0.923711	0.25	0.502	2.18167e-108	pDC	BLOC1S1
SSR1	1.59278e-112	0.528312	0.522	0.257	2.88531e-108	pDC	SSR1
RPL3	3.98048e-112	0.340976	0.996	0.978	7.21064e-108	pDC	RPL3
S100PBP	5.46632e-112	0.378057	0.254	0.083	9.90225e-108	pDC	S100PBP
RPL10A	7.37032e-112	0.339108	0.995	0.97	1.33513e-107	pDC	RPL10A
SLC35C2	1.14194e-111	0.439227	0.284	0.102	2.06862e-107	pDC	SLC35C2
PLXNB2	1.89713e-111	0.440497	0.277	0.098	3.43666e-107	pDC	PLXNB2
MLEC	5.70266e-111	0.501961	0.401	0.178	1.03304e-106	pDC	MLEC
ARID1B	5.71494e-111	0.407623	0.237	0.077	1.03526e-106	pDC	ARID1B
LYN	8.98642e-111	0.451822	0.478	0.221	1.62789e-106	pDC	LYN
MAPKAPK3	1.34662e-110	0.429335	0.35	0.139	2.4394e-106	pDC	MAPKAPK3
TMEM30A	1.62318e-110	0.381181	0.267	0.092	2.94038e-106	pDC	TMEM30A
EIF2AK4	1.37887e-109	0.480992	0.29	0.109	2.49782e-105	pDC	EIF2AK4
SP110	2.17518e-109	0.543015	0.631	0.341	3.94034e-105	pDC	SP110
RP11-11N9.4	2.57093e-109	0.291211	0.117	0.023	4.65723e-105	pDC	RP11-11N9.4
TOX2	6.46469e-109	0.281046	0.11	0.02	1.17108e-104	pDC	TOX2
SERP1	1.13695e-108	0.497161	0.863	0.582	2.05959e-104	pDC	SERP1
SLC38A1	1.43555e-108	0.497953	0.516	0.248	2.60051e-104	pDC	SLC38A1
EMB	7.69856e-108	0.393559	0.437	0.187	1.39459e-103	pDC	EMB
DEF8	1.49916e-107	0.389296	0.218	0.069	2.71572e-103	pDC	DEF8
MTMR1	1.96914e-107	0.301782	0.141	0.033	3.5671e-103	pDC	MTMR1
HINT2	2.34952e-107	0.482953	0.437	0.202	4.25616e-103	pDC	HINT2
TMED3	3.0501e-107	0.430344	0.304	0.117	5.52525e-103	pDC	TMED3
RARRES3	4.74163e-107	-1.15019	0.028	0.266	8.58946e-103	pDC	RARRES3
CCL5	1.37057e-106	-2.30176	0.042	0.281	2.4828e-102	pDC	CCL5
NHP2	1.57814e-106	0.504514	0.61	0.336	2.85879e-102	pDC	NHP2
EFHC1	1.59967e-106	0.309236	0.147	0.035	2.89781e-102	pDC	EFHC1
KLRF1	2.67071e-106	-1.70778	0.033	0.268	4.838e-102	pDC	KLRF1
FLT3	3.30292e-106	0.33922	0.136	0.031	5.98325e-102	pDC	FLT3
MT-CO3	4.3544e-106	-0.794741	0.976	0.904	7.88799e-102	pDC	MT-CO3
CHML	7.25399e-106	0.293869	0.119	0.024	1.31406e-101	pDC	CHML
GRSF1	1.60923e-105	0.447407	0.375	0.162	2.91512e-101	pDC	GRSF1
NUDT1	2.3922e-105	0.447561	0.372	0.159	4.33347e-101	pDC	NUDT1
LINC00877	4.4755e-105	0.358736	0.185	0.053	8.10737e-101	pDC	LINC00877
SFMBT2	5.05334e-105	0.340697	0.189	0.054	9.15412e-101	pDC	SFMBT2
SLFN11	2.14152e-104	0.314625	0.143	0.034	3.87936e-100	pDC	SLFN11
CHD1L	3.27637e-104	0.360342	0.194	0.058	5.93514e-100	pDC	CHD1L
CD7	5.4225e-104	-2.10877	0.204	0.413	9.82286e-100	pDC	CD7
RREB1	7.23488e-104	0.423627	0.254	0.089	1.3106e-99	pDC	RREB1
HNRNPU-AS1	7.32279e-104	0.373737	0.178	0.049	1.32652e-99	pDC	HNRNPU-AS1
CST3	8.52483e-104	-1.02903	0.876	0.458	1.54427e-99	pDC	CST3
BRK1	1.12864e-103	0.509775	0.814	0.52	2.04453e-99	pDC	BRK1
CDC42	1.22544e-103	-0.833954	0.6	0.723	2.21989e-99	pDC	CDC42
SNX18	1.33968e-103	0.393885	0.283	0.104	2.42682e-99	pDC	SNX18
HMGA1	2.78348e-103	0.490261	0.445	0.214	5.04228e-99	pDC	HMGA1
MDM4	3.41008e-103	0.456026	0.506	0.248	6.17735e-99	pDC	MDM4
KLF13	6.20624e-103	0.506404	0.445	0.213	1.12426e-98	pDC	KLF13
TRIT1	1.06337e-102	0.289063	0.139	0.033	1.92629e-98	pDC	TRIT1
RP11-693J15.5	1.70098e-102	0.297831	0.153	0.038	3.08133e-98	pDC	RP11-693J15.5
PSMA2.1	6.46579e-102	0.541759	0.697	0.411	1.17128e-97	pDC	PSMA2.1
KLF2	7.24234e-102	-1.13641	0.084	0.322	1.31195e-97	pDC	KLF2
ACN9	8.03541e-102	0.371526	0.24	0.082	1.45561e-97	pDC	ACN9
TUBA1A	1.01265e-101	-1.50342	0.293	0.494	1.83442e-97	pDC	TUBA1A
RPS13	1.33158e-101	0.25786	0.996	0.978	2.41215e-97	pDC	RPS13
N4BP2L1	1.94027e-101	0.448306	0.335	0.137	3.5148e-97	pDC	N4BP2L1
LGALS2	2.2419e-101	-2.41568	0.064	0.293	4.0612e-97	pDC	LGALS2
SCRN1	2.63269e-101	0.329644	0.16	0.042	4.76912e-97	pDC	SCRN1
EEF1B2	2.97813e-101	0.398416	0.949	0.775	5.39489e-97	pDC	EEF1B2
ABI2	3.46061e-101	0.363004	0.202	0.062	6.26889e-97	pDC	ABI2
APEX1	3.54142e-101	0.536354	0.52	0.273	6.41528e-97	pDC	APEX1
C12orf57	5.99376e-101	0.674641	0.666	0.409	1.08577e-96	pDC	C12orf57
RPS10	6.37426e-101	0.36724	0.989	0.926	1.1547e-96	pDC	RPS10
FAM60A	7.06099e-101	0.484475	0.412	0.192	1.2791e-96	pDC	FAM60A
PIP5K1A	1.37465e-100	0.352043	0.187	0.056	2.49019e-96	pDC	PIP5K1A
LSM10	9.32876e-100	0.474321	0.541	0.277	1.6899e-95	pDC	LSM10
GYPC	4.75676e-99	-1.03542	0.051	0.28	8.61686e-95	pDC	GYPC
STX18	8.73616e-99	0.336384	0.182	0.054	1.58256e-94	pDC	STX18
EEF2	9.40911e-99	0.459823	0.916	0.701	1.70446e-94	pDC	EEF2
DUSP1	1.7523e-98	-1.18944	0.581	0.693	3.17429e-94	pDC	DUSP1
MAP4K1	1.85056e-98	0.38364	0.238	0.083	3.35228e-94	pDC	MAP4K1
ZMYM2	2.90297e-98	0.394551	0.315	0.125	5.25873e-94	pDC	ZMYM2
MT2A	3.02516e-98	-1.48544	0.114	0.349	5.48007e-94	pDC	MT2A
TBCA	3.77021e-98	0.47799	0.82	0.535	6.82974e-94	pDC	TBCA
TBL1XR1	3.88373e-98	0.451636	0.346	0.146	7.03538e-94	pDC	TBL1XR1
APPL1	4.19838e-98	0.442821	0.379	0.168	7.60536e-94	pDC	APPL1
CARD16	7.89255e-98	-1.06844	0.157	0.387	1.42974e-93	pDC	CARD16
MOB1B	8.6e-98	0.337009	0.166	0.047	1.55789e-93	pDC	MOB1B
S100A11	8.78096e-98	-1.32594	0.674	0.698	1.59067e-93	pDC	S100A11
MLF2	1.18885e-97	0.435858	0.373	0.164	2.1536e-93	pDC	MLF2
MARCH2	1.38634e-97	0.342569	0.209	0.066	2.51136e-93	pDC	MARCH2
MYL12A	1.69983e-97	0.394019	0.973	0.822	3.07925e-93	pDC	MYL12A
GLG1	1.89457e-97	0.413861	0.376	0.163	3.43201e-93	pDC	GLG1
FLNA	2.08759e-97	-1.03773	0.158	0.389	3.78167e-93	pDC	FLNA
YWHAQ	3.01828e-97	-0.968874	0.257	0.478	5.46762e-93	pDC	YWHAQ
TTC39C	4.12485e-97	0.354149	0.283	0.104	7.47217e-93	pDC	TTC39C
TNFSF13B	7.509e-97	0.333296	0.52	0.247	1.36026e-92	pDC	TNFSF13B
IFNAR1	1.3101e-96	0.412368	0.3	0.119	2.37325e-92	pDC	IFNAR1
MARCKS	1.38359e-96	-1.19399	0.028	0.249	2.50637e-92	pDC	MARCKS
GHRL	1.62796e-96	0.301415	0.142	0.036	2.94905e-92	pDC	GHRL
NACA	2.55168e-96	0.386602	0.982	0.913	4.62237e-92	pDC	NACA
ALG2	4.73404e-96	0.321324	0.166	0.047	8.57572e-92	pDC	ALG2
MDN1	5.57461e-96	0.323314	0.167	0.047	1.00984e-91	pDC	MDN1
CHMP4B	5.77865e-96	0.490049	0.493	0.254	1.0468e-91	pDC	CHMP4B
ELMSAN1	6.14406e-96	0.387695	0.251	0.091	1.113e-91	pDC	ELMSAN1
RAP1B	1.17428e-95	-0.946302	0.457	0.618	2.12721e-91	pDC	RAP1B
AC092580.4	2.7458e-95	-1.47005	0.015	0.228	4.97402e-91	pDC	AC092580.4
RPN2	8.33944e-95	0.430898	0.445	0.214	1.51069e-90	pDC	RPN2
MGAT4A	8.66844e-95	0.288589	0.255	0.088	1.57029e-90	pDC	MGAT4A
UNC119	2.78596e-94	0.402356	0.347	0.149	5.04677e-90	pDC	UNC119
CAPN15	2.89055e-94	0.283576	0.133	0.032	5.23622e-90	pDC	CAPN15
TPT1	4.22595e-94	0.274893	0.999	0.989	7.65531e-90	pDC	TPT1
RP11-347P5.1	6.4041e-94	0.457461	0.454	0.215	1.1601e-89	pDC	RP11-347P5.1
XXYLT1	6.46077e-94	0.268425	0.113	0.024	1.17037e-89	pDC	XXYLT1
IL2RB	8.77432e-94	-1.31325	0.029	0.243	1.58947e-89	pDC	IL2RB
EIF3L	1.37048e-93	0.507898	0.69	0.417	2.48262e-89	pDC	EIF3L
C18orf8	1.37676e-93	0.334525	0.173	0.051	2.49399e-89	pDC	C18orf8
RPL7A	1.64483e-93	0.300305	0.994	0.962	2.97961e-89	pDC	RPL7A
RERE	2.47329e-93	0.409485	0.26	0.098	4.48037e-89	pDC	RERE
SMARCB1	2.59123e-93	0.436634	0.399	0.185	4.694e-89	pDC	SMARCB1
U2AF1L4	3.37267e-93	0.380704	0.261	0.097	6.1096e-89	pDC	U2AF1L4
MAN1A1	3.53827e-93	0.368033	0.215	0.072	6.40957e-89	pDC	MAN1A1
PLEKHO1	5.67553e-93	0.41332	0.463	0.225	1.02812e-88	pDC	PLEKHO1
CD320	7.08073e-93	0.295517	0.285	0.106	1.28267e-88	pDC	CD320
MOB1A	9.01792e-93	0.450671	0.675	0.393	1.6336e-88	pDC	MOB1A
PPP1R2	1.0504e-92	0.464983	0.584	0.323	1.90281e-88	pDC	PPP1R2
SYS1	1.066e-92	0.363437	0.217	0.074	1.93107e-88	pDC	SYS1
MT-CO2	1.31661e-92	-0.587976	0.99	0.927	2.38504e-88	pDC	MT-CO2
SLC1A5	1.78929e-92	0.425238	0.247	0.093	3.2413e-88	pDC	SLC1A5
ATP11B	1.80047e-92	0.326529	0.229	0.079	3.26155e-88	pDC	ATP11B
RAP1GDS1	3.13305e-92	0.363091	0.233	0.082	5.67552e-88	pDC	RAP1GDS1
ITM2B	5.1045e-92	-0.788107	0.679	0.757	9.24679e-88	pDC	ITM2B
PARVB	5.24431e-92	0.394139	0.212	0.073	9.50007e-88	pDC	PARVB
ANKRD11	6.94109e-92	0.452475	0.532	0.281	1.25738e-87	pDC	ANKRD11
RNF130	2.00245e-91	0.436598	0.454	0.223	3.62744e-87	pDC	RNF130
UBL7	2.12768e-91	0.445196	0.331	0.147	3.85429e-87	pDC	UBL7
CAPG	3.21765e-91	0.367499	0.753	0.429	5.82878e-87	pDC	CAPG
FOSB	3.5978e-91	0.60577	0.712	0.458	6.51741e-87	pDC	FOSB
RELT	5.03814e-91	0.386143	0.252	0.094	9.1266e-87	pDC	RELT
SNX29P2	1.71252e-90	0.345379	0.277	0.105	3.10223e-86	pDC	SNX29P2
FAM53C	1.8944e-90	0.35411	0.216	0.074	3.4317e-86	pDC	FAM53C
ACOT7	3.57546e-90	0.332902	0.19	0.06	6.47695e-86	pDC	ACOT7
RPSA	5.3086e-90	0.330689	0.992	0.927	9.61653e-86	pDC	RPSA
FERMT3	5.97475e-90	0.463597	0.518	0.276	1.08233e-85	pDC	FERMT3
AGPAT2	8.31235e-90	0.348363	0.271	0.104	1.50578e-85	pDC	AGPAT2
DLEU1	1.02855e-89	0.261786	0.136	0.034	1.86322e-85	pDC	DLEU1
FGL2	1.28851e-89	-1.25155	0.028	0.235	2.33413e-85	pDC	FGL2
DDX17	2.37383e-89	0.453119	0.765	0.489	4.3002e-85	pDC	DDX17
AC006129.2	4.45384e-89	0.281135	0.149	0.04	8.06813e-85	pDC	AC006129.2
DBNL	1.25367e-88	0.450717	0.612	0.34	2.27102e-84	pDC	DBNL
RILPL2	2.17756e-88	0.411549	0.338	0.149	3.94465e-84	pDC	RILPL2
CDH23	2.66856e-88	0.25985	0.111	0.025	4.8341e-84	pDC	CDH23
LGALS3	3.01703e-88	-1.08668	0.018	0.22	5.46534e-84	pDC	LGALS3
PFN1	3.8685e-88	-0.465495	0.986	0.97	7.00778e-84	pDC	PFN1
TUBA4A	5.42465e-88	-1.57296	0.021	0.223	9.82675e-84	pDC	TUBA4A
SLC3A2	9.40388e-88	0.386828	0.347	0.153	1.70351e-83	pDC	SLC3A2
C5orf45	1.02123e-87	0.29537	0.153	0.043	1.84996e-83	pDC	C5orf45
CYFIP2	1.6328e-87	0.327743	0.313	0.127	2.95782e-83	pDC	CYFIP2
RP11-1143G9.4	1.9275e-87	-2.03652	0.045	0.25	3.49167e-83	pDC	RP11-1143G9.4
MYO1F	1.98907e-87	-1.00967	0.274	0.466	3.6032e-83	pDC	MYO1F
PTPN2	2.40768e-87	0.425674	0.582	0.323	4.36152e-83	pDC	PTPN2
MT-ND3	4.25806e-87	-0.822749	0.966	0.873	7.71348e-83	pDC	MT-ND3
MAGED1	1.58742e-86	0.255194	0.126	0.031	2.87561e-82	pDC	MAGED1
RP11-192H23.6	1.95832e-86	0.276241	0.148	0.041	3.5475e-82	pDC	RP11-192H23.6
UBE2E3	2.38188e-86	0.472618	0.435	0.216	4.31477e-82	pDC	UBE2E3
SNX20	3.34059e-86	0.405336	0.347	0.155	6.05147e-82	pDC	SNX20
PTCH2	3.83898e-86	0.342341	0.171	0.052	6.95431e-82	pDC	PTCH2
TMCO1	4.69205e-86	0.429827	0.554	0.302	8.49965e-82	pDC	TMCO1
CDK2AP2	1.32818e-85	0.418027	0.477	0.24	2.406e-81	pDC	CDK2AP2
ALDH2	1.4741e-85	0.3575	0.307	0.129	2.67034e-81	pDC	ALDH2
MPZL1	3.48483e-85	0.310196	0.151	0.043	6.31277e-81	pDC	MPZL1
LAT2	4.47306e-85	-0.828205	0.035	0.239	8.10295e-81	pDC	LAT2
LINC-PINT	6.90635e-85	0.323937	0.284	0.112	1.25109e-80	pDC	LINC-PINT
DENND5B	8.08692e-85	0.262063	0.122	0.03	1.46495e-80	pDC	DENND5B
LYST	1.27551e-84	-0.947481	0.064	0.273	2.31058e-80	pDC	LYST
TPP1	1.90236e-84	0.4055	0.442	0.22	3.44613e-80	pDC	TPP1
SAMD3	2.03569e-84	-1.04995	0.009	0.2	3.68765e-80	pDC	SAMD3
LCK	2.61012e-84	-1.02356	0.02	0.214	4.72824e-80	pDC	LCK
HLA-C	2.81472e-84	-0.514663	0.973	0.921	5.09887e-80	pDC	HLA-C
TRA2B	8.30305e-84	0.447211	0.907	0.69	1.5041e-79	pDC	TRA2B
CD180	9.06154e-84	0.304758	0.176	0.056	1.6415e-79	pDC	CD180
MIIP	1.30338e-83	0.337501	0.231	0.085	2.36107e-79	pDC	MIIP
DDB1	1.52993e-83	0.385977	0.259	0.103	2.77147e-79	pDC	DDB1
MANF	1.97501e-83	0.370049	0.407	0.201	3.57773e-79	pDC	MANF
GTF2E2	2.15564e-83	0.370022	0.281	0.116	3.90495e-79	pDC	GTF2E2
IFI44L	3.04409e-83	0.705935	0.585	0.342	5.51438e-79	pDC	IFI44L
STAT2	3.17511e-83	0.388574	0.307	0.131	5.75171e-79	pDC	STAT2
PNOC	3.4268e-83	0.306565	0.118	0.029	6.20764e-79	pDC	PNOC
NMT1	4.00859e-83	0.466538	0.562	0.326	7.26157e-79	pDC	NMT1
CLPTM1	4.07755e-83	0.338658	0.228	0.084	7.38648e-79	pDC	CLPTM1
ALCAM	5.86629e-83	0.323654	0.149	0.043	1.06268e-78	pDC	ALCAM
ARHGDIB	1.07924e-82	-0.734772	0.719	0.725	1.95504e-78	pDC	ARHGDIB
IGFLR1	1.08383e-82	0.290883	0.182	0.059	1.96335e-78	pDC	IGFLR1
RMDN3	1.16667e-82	0.281344	0.204	0.069	2.11342e-78	pDC	RMDN3
CDKN2D	1.38529e-82	0.325679	0.531	0.266	2.50944e-78	pDC	CDKN2D
CEBPB	3.07932e-82	-0.917589	0.019	0.211	5.57819e-78	pDC	CEBPB
NDUFA4	4.64774e-82	0.424716	0.884	0.633	8.41938e-78	pDC	NDUFA4
MYO9A	5.86893e-82	0.292554	0.146	0.042	1.06316e-77	pDC	MYO9A
RGS18	9.9765e-82	0.361486	0.293	0.124	1.80724e-77	pDC	RGS18
ITGAX	1.16975e-81	-0.825731	0.018	0.21	2.11901e-77	pDC	ITGAX
TLR10	2.40156e-81	0.318104	0.178	0.058	4.35042e-77	pDC	TLR10
OST4	3.59418e-81	0.371017	0.941	0.786	6.51086e-77	pDC	OST4
TMED9	3.68882e-81	0.39856	0.61	0.349	6.6823e-77	pDC	TMED9
MARCH1	6.18145e-81	0.346	0.369	0.171	1.11977e-76	pDC	MARCH1
XPNPEP1	1.1001e-80	0.300398	0.177	0.058	1.99284e-76	pDC	XPNPEP1
SLC30A5	4.06081e-80	0.310716	0.186	0.063	7.35616e-76	pDC	SLC30A5
ZSCAN16-AS1	4.13153e-80	0.382326	0.328	0.147	7.48427e-76	pDC	ZSCAN16-AS1
TP53I13	8.01988e-80	0.333639	0.212	0.077	1.4528e-75	pDC	TP53I13
HIST2H2BE	1.18049e-79	0.471351	0.186	0.064	2.13845e-75	pDC	HIST2H2BE
YBX3	1.3697e-79	-0.765426	0.029	0.223	2.48121e-75	pDC	YBX3
NUS1	1.45737e-79	0.323804	0.211	0.076	2.64002e-75	pDC	NUS1
LETM1	1.52078e-79	0.302623	0.195	0.067	2.75489e-75	pDC	LETM1
CTA-292E10.6	1.83325e-79	0.31501	0.172	0.055	3.32093e-75	pDC	CTA-292E10.6
ARL6IP1	2.78407e-79	0.360836	0.543	0.303	5.04334e-75	pDC	ARL6IP1
NR3C1	3.17231e-79	0.36956	0.399	0.193	5.74665e-75	pDC	NR3C1
RIN3	3.35876e-79	-0.747692	0.009	0.191	6.08439e-75	pDC	RIN3
ATP13A1	3.91327e-79	0.310892	0.178	0.059	7.0889e-75	pDC	ATP13A1
GPR160	7.50446e-79	0.257023	0.114	0.028	1.35943e-74	pDC	GPR160
PHYKPL	9.90992e-79	0.373014	0.335	0.151	1.79518e-74	pDC	PHYKPL
TOP1MT	1.01934e-78	0.260714	0.122	0.032	1.84654e-74	pDC	TOP1MT
ADD1	1.24251e-78	0.375016	0.366	0.172	2.25081e-74	pDC	ADD1
RHOC	1.64406e-78	-1.03418	0.2	0.392	2.97822e-74	pDC	RHOC
TOM1	3.84945e-78	0.268311	0.159	0.048	6.97327e-74	pDC	TOM1
MT-CYB	9.95572e-78	-0.765497	0.912	0.824	1.80348e-73	pDC	MT-CYB
IGFBP7	1.17397e-77	-0.873857	0.011	0.191	2.12665e-73	pDC	IGFBP7
IFITM1	1.87869e-77	-1.00059	0.063	0.259	3.40325e-73	pDC	IFITM1
PDCD4	2.41711e-77	0.376828	0.464	0.241	4.3786e-73	pDC	PDCD4
PDE4B	2.58162e-77	0.328429	0.257	0.103	4.6766e-73	pDC	PDE4B
SEC61A1	2.77981e-77	0.358837	0.258	0.105	5.03563e-73	pDC	SEC61A1
RHBDF2	3.10461e-77	0.340144	0.267	0.108	5.62399e-73	pDC	RHBDF2
NFAT5	4.77206e-77	0.35929	0.244	0.096	8.64459e-73	pDC	NFAT5
LENG8	1.2089e-76	0.350892	0.291	0.125	2.18991e-72	pDC	LENG8
GNAS	1.28727e-76	0.442082	0.742	0.484	2.33188e-72	pDC	GNAS
SEPT9	1.77733e-76	0.38045	0.582	0.324	3.21963e-72	pDC	SEPT9
CDC42SE1	3.74631e-76	-0.986376	0.182	0.381	6.78645e-72	pDC	CDC42SE1
ODC1	4.75437e-76	0.336631	0.309	0.138	8.61254e-72	pDC	ODC1
MATK	4.9756e-76	-1.04178	0.022	0.202	9.0133e-72	pDC	MATK
AKAP9	7.41774e-76	0.40144	0.569	0.323	1.34372e-71	pDC	AKAP9
RBX1	9.13596e-76	0.401102	0.825	0.582	1.65498e-71	pDC	RBX1
CASP1	9.73988e-76	-0.741482	0.025	0.209	1.76438e-71	pDC	CASP1
KTN1	1.29107e-75	0.406659	0.688	0.428	2.33877e-71	pDC	KTN1
CFP	1.86393e-75	-1.12081	0.027	0.208	3.37652e-71	pDC	CFP
C9orf142	2.15246e-75	0.403881	0.539	0.298	3.89917e-71	pDC	C9orf142
ANXA2	3.79631e-75	-1.27953	0.227	0.405	6.87702e-71	pDC	ANXA2
ARF3	4.85987e-75	0.369997	0.343	0.161	8.80365e-71	pDC	ARF3
SMIM14	5.29752e-75	0.259254	0.458	0.23	9.59646e-71	pDC	SMIM14
HLA-A	6.40239e-75	-0.500868	0.98	0.951	1.15979e-70	pDC	HLA-A
PIM3	6.79404e-75	0.423249	0.365	0.176	1.23074e-70	pDC	PIM3
SND1	1.74703e-74	0.370872	0.256	0.108	3.16474e-70	pDC	SND1
AP3S1	4.74972e-74	0.382249	0.506	0.281	8.60412e-70	pDC	AP3S1
LYZ	6.58077e-74	-3.70113	0.212	0.379	1.19211e-69	pDC	LYZ
HMGB2	8.46023e-74	-2.07609	0.211	0.388	1.53257e-69	pDC	HMGB2
GBP2	9.76315e-74	-0.784617	0.018	0.194	1.76859e-69	pDC	GBP2
SH2D3C	1.122e-73	0.285626	0.218	0.081	2.0325e-69	pDC	SH2D3C
PPP1R16B	1.38746e-73	0.250568	0.132	0.037	2.51339e-69	pDC	PPP1R16B
SERPINA1	2.0555e-73	-1.04334	0.008	0.178	3.72353e-69	pDC	SERPINA1
EIF4B	2.60608e-73	0.42498	0.503	0.288	4.72091e-69	pDC	EIF4B
TIFAB	2.74439e-73	0.265838	0.11	0.029	4.97146e-69	pDC	TIFAB
PRDX2	2.84762e-73	-1.19485	0.103	0.293	5.15847e-69	pDC	PRDX2
BTK	6.00928e-73	0.348312	0.268	0.116	1.08858e-68	pDC	BTK
DUSP2	2.08956e-72	-1.01968	0.037	0.216	3.78524e-68	pDC	DUSP2
TTC3	2.46642e-72	0.365383	0.41	0.21	4.46792e-68	pDC	TTC3
RAB4B	3.19379e-72	0.324842	0.273	0.117	5.78555e-68	pDC	RAB4B
LAGE3	4.60541e-72	0.340065	0.364	0.177	8.3427e-68	pDC	LAGE3
ECHDC1	6.93242e-72	0.365484	0.317	0.148	1.25581e-67	pDC	ECHDC1
TMEM59	8.23872e-72	0.371226	0.635	0.381	1.49244e-67	pDC	TMEM59
MIA3	8.48623e-72	0.286032	0.219	0.084	1.53728e-67	pDC	MIA3
SGSM3	9.70378e-72	0.305582	0.259	0.107	1.75784e-67	pDC	SGSM3
ADPGK	1.20549e-71	0.370933	0.352	0.17	2.18374e-67	pDC	ADPGK
RDH14	1.52558e-71	0.273521	0.159	0.052	2.76359e-67	pDC	RDH14
C1QBP	3.06441e-71	0.398483	0.576	0.34	5.55118e-67	pDC	C1QBP
CKLF	3.74146e-71	-0.941336	0.327	0.478	6.77765e-67	pDC	CKLF
RILP	6.85866e-71	0.258394	0.139	0.042	1.24245e-66	pDC	RILP
SCAF11	2.08324e-70	0.402562	0.671	0.425	3.77378e-66	pDC	SCAF11
PTPN12	3.36969e-70	-0.701483	0.026	0.199	6.1042e-66	pDC	PTPN12
ARL6IP6	3.41966e-70	0.299692	0.265	0.113	6.19472e-66	pDC	ARL6IP6
TM9SF3	4.69274e-70	0.372136	0.35	0.175	8.5009e-66	pDC	TM9SF3
CALR	4.78256e-70	0.37254	0.678	0.428	8.66361e-66	pDC	CALR
NCR3	7.14695e-70	-0.877224	0.011	0.175	1.29467e-65	pDC	NCR3
ITCH	1.05005e-69	0.286645	0.208	0.079	1.90217e-65	pDC	ITCH
ACTR2	2.12796e-69	0.367377	0.701	0.428	3.8548e-65	pDC	ACTR2
LINC00936	2.54615e-69	-0.95794	0.076	0.259	4.61235e-65	pDC	LINC00936
BRI3	3.6448e-69	0.294423	0.255	0.107	6.60255e-65	pDC	BRI3
TAGLN2	4.96984e-69	0.272083	0.914	0.692	9.00287e-65	pDC	TAGLN2
LMAN1	1.52583e-68	0.337652	0.3	0.14	2.76404e-64	pDC	LMAN1
GUK1	2.22427e-68	0.399501	0.774	0.519	4.02927e-64	pDC	GUK1
NUDT5	2.63663e-68	0.347133	0.336	0.161	4.77626e-64	pDC	NUDT5
VASP	3.08622e-68	-0.833857	0.175	0.358	5.59069e-64	pDC	VASP
PDE7A	4.7927e-68	0.350659	0.231	0.094	8.68198e-64	pDC	PDE7A
AKR7A2	4.8373e-68	0.365203	0.319	0.154	8.76276e-64	pDC	AKR7A2
TFRC	5.65831e-68	0.349336	0.277	0.127	1.025e-63	pDC	TFRC
HIST2H2AA3	6.61258e-68	0.415034	0.321	0.152	1.19787e-63	pDC	HIST2H2AA3
SLC43A3	7.92814e-68	0.304885	0.137	0.043	1.43618e-63	pDC	SLC43A3
TRIM14	8.0876e-68	0.293275	0.173	0.061	1.46507e-63	pDC	TRIM14
ILF3-AS1	9.5097e-68	0.373905	0.352	0.173	1.72268e-63	pDC	ILF3-AS1
MAN2B1	9.86688e-68	0.296126	0.165	0.057	1.78738e-63	pDC	MAN2B1
OXR1	1.10075e-67	0.280956	0.211	0.082	1.99401e-63	pDC	OXR1
ATP2B1	1.67573e-67	-0.721966	0.052	0.23	3.03559e-63	pDC	ATP2B1
CSF2RA	2.0053e-67	0.291841	0.305	0.14	3.63261e-63	pDC	CSF2RA
DDX21	2.0345e-67	0.386555	0.646	0.394	3.68549e-63	pDC	DDX21
GM2A	3.12553e-67	0.260821	0.146	0.047	5.6619e-63	pDC	GM2A
RBBP4	3.23204e-67	0.360189	0.558	0.328	5.85485e-63	pDC	RBBP4
IFI30	6.24468e-67	-0.967875	0.019	0.182	1.13122e-62	pDC	IFI30
VPS36	1.33312e-66	0.370771	0.359	0.184	2.41495e-62	pDC	VPS36
TGIF2	2.12423e-66	0.256545	0.146	0.048	3.84805e-62	pDC	TGIF2
IL7R	2.66081e-66	-1.36301	0.014	0.173	4.82006e-62	pDC	IL7R
APOL3	2.77348e-66	-0.655314	0.016	0.177	5.02417e-62	pDC	APOL3
CDC40	2.9667e-66	0.350085	0.375	0.192	5.37418e-62	pDC	CDC40
NDUFA12	3.19427e-66	-0.749745	0.414	0.533	5.78642e-62	pDC	NDUFA12
CD2	3.72994e-66	-1.14183	0.058	0.229	6.75679e-62	pDC	CD2
YWHAH	5.41143e-66	-0.815764	0.168	0.35	9.8028e-62	pDC	YWHAH
ARHGAP18	5.80151e-66	0.282446	0.181	0.067	1.05094e-61	pDC	ARHGAP18
ACTB	7.88473e-66	-0.623884	0.998	0.989	1.42832e-61	pDC	ACTB
PNISR	1.11371e-65	0.355266	0.863	0.651	2.01749e-61	pDC	PNISR
HIST1H2AE	1.16939e-65	0.305084	0.126	0.038	2.11835e-61	pDC	HIST1H2AE
TES	1.55663e-65	-0.803862	0.133	0.315	2.81984e-61	pDC	TES
H2AFJ	2.02227e-65	-0.884075	0.116	0.297	3.66334e-61	pDC	H2AFJ
TMEM66	2.49874e-65	0.341923	0.753	0.491	4.52646e-61	pDC	TMEM66
C14orf2	5.46433e-65	0.360467	0.86	0.608	9.89863e-61	pDC	C14orf2
PBX3	6.93278e-65	0.250613	0.129	0.04	1.25587e-60	pDC	PBX3
UBE2W	7.4109e-65	0.294469	0.206	0.082	1.34248e-60	pDC	UBE2W
SH2B3	8.15428e-65	0.335673	0.27	0.121	1.47715e-60	pDC	SH2B3
PABPC1	8.18227e-65	0.336582	0.952	0.815	1.48222e-60	pDC	PABPC1
NAGK	8.36469e-65	0.312065	0.441	0.233	1.51526e-60	pDC	NAGK
RUFY3	8.93018e-65	0.350059	0.255	0.114	1.6177e-60	pDC	RUFY3
MED13L	9.4059e-65	0.340493	0.29	0.136	1.70388e-60	pDC	MED13L
SYTL1	1.3407e-64	-0.753917	0.031	0.193	2.42868e-60	pDC	SYTL1
GBP1	1.34683e-64	-0.758698	0.01	0.164	2.43978e-60	pDC	GBP1
TNFAIP2	2.8805e-64	-0.875243	0.011	0.164	5.21802e-60	pDC	TNFAIP2
NIPA2	3.10258e-64	0.306667	0.237	0.101	5.62033e-60	pDC	NIPA2
PCNT	3.62424e-64	0.28012	0.142	0.047	6.56532e-60	pDC	PCNT
ENTPD4	4.1289e-64	0.265876	0.162	0.056	7.4795e-60	pDC	ENTPD4
FAM49B	4.77282e-64	0.361844	0.73	0.489	8.64596e-60	pDC	FAM49B
SLC35E2B	6.63336e-64	0.280599	0.196	0.076	1.20163e-59	pDC	SLC35E2B
BAG1	7.91766e-64	0.389226	0.517	0.306	1.43428e-59	pDC	BAG1
GIMAP4	9.06845e-64	-0.814991	0.01	0.162	1.64275e-59	pDC	GIMAP4
SIGIRR	1.02887e-63	-0.773568	0.063	0.233	1.8638e-59	pDC	SIGIRR
STAT1	1.11783e-63	0.568371	0.596	0.376	2.02494e-59	pDC	STAT1
DDX24	2.17809e-63	0.381689	0.69	0.453	3.94562e-59	pDC	DDX24
RAMP1	2.7018e-63	-0.864575	0.017	0.17	4.89431e-59	pDC	RAMP1
GTF2I	3.52505e-63	0.343885	0.463	0.256	6.38562e-59	pDC	GTF2I
SCAMP4	5.29859e-63	0.311691	0.222	0.092	9.59839e-59	pDC	SCAMP4
ABI3	5.63515e-63	-0.655868	0.025	0.182	1.02081e-58	pDC	ABI3
COX14	8.54799e-63	0.343115	0.542	0.315	1.54847e-58	pDC	COX14
HPS4	1.48675e-62	0.299272	0.2	0.079	2.69325e-58	pDC	HPS4
NUCB1	2.17212e-62	0.31431	0.406	0.214	3.93479e-58	pDC	NUCB1
TXK	2.46832e-62	-0.820422	0.014	0.164	4.47136e-58	pDC	TXK
ADK	2.69463e-62	0.263284	0.2	0.08	4.88132e-58	pDC	ADK
ANXA5	3.10632e-62	-0.80841	0.098	0.269	5.62709e-58	pDC	ANXA5
ETV6	5.18306e-62	0.331527	0.224	0.096	9.38912e-58	pDC	ETV6
CDC42EP3	6.68305e-62	-0.640806	0.019	0.172	1.21064e-57	pDC	CDC42EP3
AAK1	7.00374e-62	-0.788957	0.061	0.227	1.26873e-57	pDC	AAK1
NOTCH2	9.50627e-62	0.301259	0.276	0.127	1.72206e-57	pDC	NOTCH2
NFX1	1.04816e-61	0.286397	0.173	0.065	1.89874e-57	pDC	NFX1
CALM3	1.07334e-61	-0.7371	0.292	0.451	1.94435e-57	pDC	CALM3
LPAR6	1.99391e-61	-0.717851	0.015	0.164	3.61197e-57	pDC	LPAR6
SEC31A	2.76455e-61	0.308806	0.321	0.158	5.00799e-57	pDC	SEC31A
EFHD2	2.92357e-61	-0.890083	0.266	0.413	5.29605e-57	pDC	EFHD2
FAM49A	3.07962e-61	0.309588	0.265	0.122	5.57874e-57	pDC	FAM49A
NDUFB1	3.64988e-61	0.348971	0.813	0.553	6.61176e-57	pDC	NDUFB1
SCAMP2	3.70406e-61	0.294058	0.337	0.168	6.7099e-57	pDC	SCAMP2
ABCE1	4.06563e-61	0.335588	0.284	0.136	7.36489e-57	pDC	ABCE1
CCDC69	5.30909e-61	0.296003	0.409	0.211	9.61742e-57	pDC	CCDC69
GOLGA3	6.26865e-61	0.256192	0.168	0.062	1.13557e-56	pDC	GOLGA3
SEP15	8.32332e-61	0.334534	0.582	0.349	1.50777e-56	pDC	SEP15
ATP6V1A	8.34229e-61	0.299707	0.217	0.092	1.51121e-56	pDC	ATP6V1A
BTG1	8.8084e-61	-0.79892	0.742	0.774	1.59564e-56	pDC	BTG1
RNF149	1.02487e-60	0.290651	0.306	0.145	1.85655e-56	pDC	RNF149
TCOF1	1.28682e-60	0.337145	0.324	0.162	2.33108e-56	pDC	TCOF1
NRD1	1.29892e-60	0.35793	0.369	0.199	2.35299e-56	pDC	NRD1
SNHG8	3.23985e-60	0.305923	0.465	0.257	5.86898e-56	pDC	SNHG8
TNFSF10	3.24767e-60	-0.858209	0.129	0.309	5.88316e-56	pDC	TNFSF10
USP24	3.75341e-60	0.278729	0.145	0.05	6.79929e-56	pDC	USP24
CYSTM1	3.94339e-60	0.282683	0.189	0.075	7.14345e-56	pDC	CYSTM1
GZMK	4.17868e-60	-1.25328	0.012	0.156	7.56967e-56	pDC	GZMK
LAMP2	5.92266e-60	0.314485	0.271	0.127	1.07289e-55	pDC	LAMP2
HDAC9	6.22657e-60	0.276497	0.208	0.086	1.12794e-55	pDC	HDAC9
EIF1B	6.66159e-60	0.319087	0.476	0.269	1.20675e-55	pDC	EIF1B
UCK2	7.60661e-60	0.260253	0.123	0.039	1.37794e-55	pDC	UCK2
EDEM1	9.90236e-60	0.265982	0.198	0.08	1.79381e-55	pDC	EDEM1
MAFF	1.67602e-59	-0.67568	0.008	0.151	3.0361e-55	pDC	MAFF
PRKRA	1.82551e-59	0.282524	0.222	0.095	3.3069e-55	pDC	PRKRA
ZDHHC24	1.98252e-59	0.261023	0.222	0.093	3.59133e-55	pDC	ZDHHC24
GIMAP6	1.98409e-59	-0.726632	0.006	0.147	3.59419e-55	pDC	GIMAP6
ATPAF2	2.38505e-59	0.256687	0.162	0.06	4.32052e-55	pDC	ATPAF2
GBP4	3.51716e-59	-0.698299	0.035	0.189	6.37133e-55	pDC	GBP4
PTPMT1	6.5952e-59	0.308729	0.261	0.121	1.19472e-54	pDC	PTPMT1
CNDP2	7.5511e-59	0.341915	0.36	0.187	1.36788e-54	pDC	CNDP2
GATA3	1.21808e-58	-0.798238	0.011	0.152	2.20654e-54	pDC	GATA3
SNX3	1.28108e-58	0.347486	0.801	0.575	2.32068e-54	pDC	SNX3
FTL	1.28204e-58	-0.47068	0.993	0.918	2.32241e-54	pDC	FTL
RELB	2.50406e-58	0.338634	0.253	0.115	4.5361e-54	pDC	RELB
CLEC7A	3.01398e-58	-0.694605	0.021	0.168	5.45983e-54	pDC	CLEC7A
DDX3X	4.3007e-58	0.40211	0.595	0.385	7.79072e-54	pDC	DDX3X
C6orf62	4.34161e-58	0.343081	0.503	0.3	7.86482e-54	pDC	C6orf62
FAM96A	4.82173e-58	0.346977	0.428	0.248	8.73456e-54	pDC	FAM96A
CCDC14	5.33105e-58	0.259449	0.186	0.074	9.6572e-54	pDC	CCDC14
MPST	5.73104e-58	-0.616804	0.03	0.18	1.03818e-53	pDC	MPST
SRSF7	6.22201e-58	0.397566	0.791	0.572	1.12712e-53	pDC	SRSF7
NDUFAF3	7.29958e-58	0.342398	0.479	0.284	1.32232e-53	pDC	NDUFAF3
LGALS1	8.58671e-58	-1.25234	0.714	0.706	1.55548e-53	pDC	LGALS1
TOMM20	9.6513e-58	0.357272	0.48	0.287	1.74833e-53	pDC	TOMM20
SLA	1.19476e-57	-0.716187	0.021	0.166	2.16431e-53	pDC	SLA
CASP4	1.26336e-57	-0.749148	0.131	0.296	2.28858e-53	pDC	CASP4
CLASRP	2.4613e-57	0.277653	0.198	0.081	4.45865e-53	pDC	CLASRP
TCEB2	3.368e-57	-0.490735	0.783	0.791	6.10113e-53	pDC	TCEB2
RUNX3	3.81316e-57	-0.926617	0.201	0.357	6.90753e-53	pDC	RUNX3
SYMPK	4.22295e-57	0.295359	0.229	0.101	7.64987e-53	pDC	SYMPK
PYCARD	6.55348e-57	0.28851	0.77	0.488	1.18716e-52	pDC	PYCARD
GLO1	9.91431e-57	0.31445	0.286	0.14	1.79598e-52	pDC	GLO1
CAPN2	1.20258e-56	-0.704475	0.057	0.213	2.17848e-52	pDC	CAPN2
ASAP1	1.6415e-56	-0.497462	0.025	0.173	2.97358e-52	pDC	ASAP1
GZMA	1.82802e-56	-1.3661	0.021	0.163	3.31146e-52	pDC	GZMA
WBSCR22	2.63147e-56	0.293752	0.357	0.187	4.76691e-52	pDC	WBSCR22
CPVL	4.08967e-56	-0.850588	0.021	0.163	7.40844e-52	pDC	CPVL
GIMAP1	5.66204e-56	-0.691741	0.012	0.149	1.02568e-51	pDC	GIMAP1
OAS1	1.17706e-55	0.341617	0.409	0.224	2.13225e-51	pDC	OAS1
HIST1H1C	1.21505e-55	0.36273	0.416	0.233	2.20106e-51	pDC	HIST1H1C
TTC37	1.24437e-55	0.270406	0.206	0.087	2.25417e-51	pDC	TTC37
KLF3	1.53849e-55	-0.628677	0.044	0.196	2.78698e-51	pDC	KLF3
NCKAP1L	1.73072e-55	0.318712	0.3	0.151	3.13521e-51	pDC	NCKAP1L
CHCHD10	2.09703e-55	0.251103	0.537	0.311	3.79877e-51	pDC	CHCHD10
SEPT7	2.71849e-55	-0.706391	0.539	0.621	4.92455e-51	pDC	SEPT7
CRTAP	4.36548e-55	0.269205	0.222	0.099	7.90807e-51	pDC	CRTAP
UVRAG	4.71469e-55	0.31374	0.296	0.148	8.54066e-51	pDC	UVRAG
HNRNPUL1	5.75836e-55	0.320406	0.428	0.242	1.04313e-50	pDC	HNRNPUL1
CD79B	6.09301e-55	-1.55671	0.041	0.186	1.10375e-50	pDC	CD79B
JTB	7.71928e-55	0.328417	0.708	0.465	1.39835e-50	pDC	JTB
CAMK1	1.12761e-54	-0.585051	0.012	0.147	2.04266e-50	pDC	CAMK1
MTSS1	1.5174e-54	-0.599159	0.012	0.147	2.74877e-50	pDC	MTSS1
NOTCH2NL	2.25681e-54	0.298656	0.304	0.152	4.08821e-50	pDC	NOTCH2NL
DNAJC3	3.69567e-54	0.306495	0.263	0.128	6.69471e-50	pDC	DNAJC3
CMC1	4.63457e-54	-1.43193	0.18	0.335	8.39552e-50	pDC	CMC1
LYSMD2	5.0482e-54	0.28236	0.345	0.179	9.14482e-50	pDC	LYSMD2
SENP6	5.14177e-54	0.347493	0.316	0.165	9.31432e-50	pDC	SENP6
H2AFV	7.0106e-54	0.2851	0.662	0.429	1.26997e-49	pDC	H2AFV
METTL7A	1.63784e-53	0.29276	0.231	0.105	2.96695e-49	pDC	METTL7A
OS9	2.0594e-53	0.297661	0.369	0.2	3.7306e-49	pDC	OS9
FCN1	3.23599e-53	-1.47064	0.021	0.155	5.86199e-49	pDC	FCN1
SPG20	7.26815e-53	0.252305	0.152	0.057	1.31663e-48	pDC	SPG20
ZCCHC8	7.8789e-53	0.279883	0.201	0.087	1.42726e-48	pDC	ZCCHC8
PCM1	1.22848e-52	0.282732	0.374	0.203	2.22539e-48	pDC	PCM1
CRIP1	1.48515e-52	-1.38585	0.454	0.522	2.69035e-48	pDC	CRIP1
EXOC6	1.76096e-52	0.26526	0.189	0.079	3.18998e-48	pDC	EXOC6
TMBIM6	2.31635e-52	0.318582	0.745	0.524	4.19607e-48	pDC	TMBIM6
POLR2A	2.43364e-52	0.256604	0.242	0.112	4.40853e-48	pDC	POLR2A
CAPN12	2.9232e-52	-0.721067	0.015	0.145	5.29538e-48	pDC	CAPN12
CLEC10A	3.53541e-52	-1.17034	0.017	0.148	6.40439e-48	pDC	CLEC10A
SAP30BP	3.56646e-52	0.286362	0.304	0.156	6.46064e-48	pDC	SAP30BP
PPIA	6.43587e-52	0.280178	0.975	0.865	1.16586e-47	pDC	PPIA
CD247	6.95213e-52	-1.04567	0.088	0.233	1.25938e-47	pDC	CD247
ITGB1	8.57078e-52	-0.802422	0.218	0.373	1.5526e-47	pDC	ITGB1
ISCU	3.414e-51	0.290017	0.489	0.288	6.18446e-47	pDC	ISCU
MPC1	3.77007e-51	0.300368	0.317	0.167	6.82948e-47	pDC	MPC1
TAP1	4.33511e-51	0.291117	0.512	0.301	7.85306e-47	pDC	TAP1
ATP6V1G1	5.86946e-51	0.321996	0.812	0.619	1.06325e-46	pDC	ATP6V1G1
YME1L1	5.97273e-51	0.268355	0.438	0.253	1.08196e-46	pDC	YME1L1
ATP8A1	6.44919e-51	0.253095	0.195	0.085	1.16827e-46	pDC	ATP8A1
LMO2	6.46218e-51	-0.55221	0.009	0.134	1.17062e-46	pDC	LMO2
SKAP1	7.01184e-51	-0.640916	0.008	0.132	1.27019e-46	pDC	SKAP1
IFIT2	1.26823e-50	0.397991	0.166	0.066	2.2974e-46	pDC	IFIT2
SERTAD2	1.42309e-50	0.288662	0.231	0.109	2.57794e-46	pDC	SERTAD2
TNKS2	1.77639e-50	0.260414	0.223	0.101	3.21792e-46	pDC	TNKS2
CD1C	1.84976e-50	-0.925823	0.015	0.142	3.35084e-46	pDC	CD1C
TLE4	2.39765e-50	-0.752708	0.126	0.28	4.34335e-46	pDC	TLE4
NDUFC2	3.07133e-50	0.330568	0.552	0.342	5.56371e-46	pDC	NDUFC2
SLC38A2	4.65949e-50	0.298481	0.604	0.39	8.44066e-46	pDC	SLC38A2
ZAP70	6.83204e-50	-0.675018	0.013	0.137	1.23762e-45	pDC	ZAP70
RP11-220I1.1	7.73684e-50	0.260837	0.301	0.151	1.40153e-45	pDC	RP11-220I1.1
APOL6	1.07235e-49	-0.646468	0.047	0.185	1.94256e-45	pDC	APOL6
BTG2	1.36265e-49	0.347141	0.553	0.352	2.46844e-45	pDC	BTG2
RCBTB2	1.68686e-49	-0.64531	0.015	0.14	3.05575e-45	pDC	RCBTB2
NDUFV2	2.01124e-49	0.312717	0.583	0.368	3.64336e-45	pDC	NDUFV2
LY96	2.89804e-49	0.282044	0.27	0.135	5.2498e-45	pDC	LY96
NUP210	3.03512e-49	0.253152	0.25	0.119	5.49812e-45	pDC	NUP210
POP5	3.88148e-49	0.253569	0.28	0.142	7.03131e-45	pDC	POP5
PEA15	4.32121e-49	0.26596	0.293	0.149	7.82787e-45	pDC	PEA15
NDUFA7.1	4.93659e-49	0.276247	0.335	0.18	8.94264e-45	pDC	NDUFA7.1
MKKS	6.52508e-49	0.286538	0.301	0.16	1.18202e-44	pDC	MKKS
FAM129A	8.10427e-49	-0.592087	0.045	0.182	1.46809e-44	pDC	FAM129A
SUMO3	8.24632e-49	0.309377	0.532	0.337	1.49382e-44	pDC	SUMO3
ZMIZ2	1.08423e-48	0.269704	0.184	0.08	1.96409e-44	pDC	ZMIZ2
JMJD1C	1.12479e-48	0.286634	0.411	0.236	2.03756e-44	pDC	JMJD1C
MYO1G	1.25809e-48	-0.709828	0.126	0.274	2.27904e-44	pDC	MYO1G
SRPR	1.74186e-48	0.313794	0.287	0.152	3.15538e-44	pDC	SRPR
PPP1R10	1.97586e-48	0.277645	0.287	0.147	3.57927e-44	pDC	PPP1R10
C1orf86	3.56628e-48	0.262592	0.345	0.187	6.46032e-44	pDC	C1orf86
SEPT2	3.6486e-48	0.252617	0.447	0.259	6.60945e-44	pDC	SEPT2
NAGA	4.70667e-48	0.265638	0.178	0.077	8.52614e-44	pDC	NAGA
BRD2	6.51816e-48	0.331184	0.491	0.31	1.18076e-43	pDC	BRD2
RPN1	7.00003e-48	0.288757	0.316	0.17	1.26806e-43	pDC	RPN1
MT-ND5	1.29148e-47	-0.650815	0.694	0.68	2.33951e-43	pDC	MT-ND5
DPP7	1.46069e-47	0.275413	0.442	0.258	2.64603e-43	pDC	DPP7
DEK	1.76518e-47	-0.891119	0.389	0.485	3.19763e-43	pDC	DEK
FBXO6	3.78943e-47	0.269139	0.218	0.103	6.86456e-43	pDC	FBXO6
LYPLA1	3.88903e-47	0.255745	0.399	0.225	7.04498e-43	pDC	LYPLA1
NDUFB9	4.70955e-47	-0.756361	0.379	0.481	8.53135e-43	pDC	NDUFB9
PLEKHJ1	1.04745e-46	0.278719	0.362	0.203	1.89745e-42	pDC	PLEKHJ1
C1orf43	1.05093e-46	0.282233	0.359	0.2	1.90375e-42	pDC	C1orf43
MS4A1	1.13436e-46	-1.45745	0.009	0.125	2.05489e-42	pDC	MS4A1
IRF1	1.32447e-46	-0.709912	0.438	0.531	2.39927e-42	pDC	IRF1
C11orf58	2.00956e-46	0.303792	0.77	0.565	3.64031e-42	pDC	C11orf58
SEC63	2.0233e-46	0.287577	0.253	0.126	3.6652e-42	pDC	SEC63
SUMF2	3.21038e-46	0.27334	0.274	0.139	5.8156e-42	pDC	SUMF2
PILRA	3.43351e-46	-0.525259	0.01	0.126	6.21981e-42	pDC	PILRA
SLCO3A1	5.71285e-46	-0.46977	0.004	0.115	1.03488e-41	pDC	SLCO3A1
MSL3	7.19489e-46	0.273848	0.287	0.151	1.30335e-41	pDC	MSL3
ZBP1	7.25851e-46	-0.588905	0.01	0.125	1.31488e-41	pDC	ZBP1
COX4I1	8.84117e-46	0.264966	0.958	0.81	1.60158e-41	pDC	COX4I1
SGK1	1.00562e-45	-0.63192	0.012	0.128	1.82168e-41	pDC	SGK1
NENF	1.02057e-45	0.29056	0.294	0.16	1.84876e-41	pDC	NENF
USP32	1.07694e-45	0.264329	0.168	0.072	1.95087e-41	pDC	USP32
SERPINB6	1.24886e-45	-0.484412	0.021	0.142	2.26232e-41	pDC	SERPINB6
APH1A	1.28453e-45	0.281664	0.388	0.223	2.32692e-41	pDC	APH1A
M6PR	1.47041e-45	0.256264	0.45	0.266	2.66364e-41	pDC	M6PR
LARS	1.73124e-45	0.27926	0.294	0.159	3.13615e-41	pDC	LARS
MT-ND4	1.77998e-45	-0.466339	0.983	0.9	3.22444e-41	pDC	MT-ND4
QKI	2.35687e-45	0.307868	0.328	0.186	4.26948e-41	pDC	QKI
TMEM50A	2.67534e-45	0.275409	0.579	0.367	4.84637e-41	pDC	TMEM50A
CAST	3.72847e-45	-0.726258	0.324	0.442	6.75412e-41	pDC	CAST
CSTA	4.34104e-45	-0.570774	0.004	0.112	7.8638e-41	pDC	CSTA
PPP1R15A	4.92592e-45	0.253612	0.818	0.595	8.9233e-41	pDC	PPP1R15A
MICAL1	5.35955e-45	0.265859	0.196	0.091	9.70883e-41	pDC	MICAL1
IL1B	5.4884e-45	-0.809574	0.015	0.131	9.94223e-41	pDC	IL1B
MRPS33	5.50614e-45	0.266898	0.322	0.177	9.97437e-41	pDC	MRPS33
ANXA6	6.51325e-45	-0.796498	0.225	0.356	1.17987e-40	pDC	ANXA6
NUP62	6.92785e-45	0.265001	0.237	0.117	1.25498e-40	pDC	NUP62
RAB37	7.45341e-45	-0.577155	0.007	0.117	1.35019e-40	pDC	RAB37
MTPN	9.16537e-45	0.280612	0.635	0.427	1.66031e-40	pDC	MTPN
LAMTOR1	1.63326e-44	0.303023	0.596	0.388	2.95866e-40	pDC	LAMTOR1
TIAM1	1.71663e-44	-0.576678	0.017	0.132	3.10967e-40	pDC	TIAM1
CCDC112	2.30838e-44	0.250804	0.174	0.077	4.18163e-40	pDC	CCDC112
GSAP	2.74552e-44	-0.461895	0.008	0.117	4.97351e-40	pDC	GSAP
LAP3	3.07254e-44	0.283154	0.44	0.266	5.5659e-40	pDC	LAP3
IL8	8.12899e-44	-1.53889	0.027	0.145	1.47257e-39	pDC	IL8
SETD5-AS1	1.22849e-43	0.25005	0.362	0.203	2.22541e-39	pDC	SETD5-AS1
FXYD2	1.43892e-43	-1.2987	0.083	0.211	2.6066e-39	pDC	FXYD2
NDUFS8	1.49342e-43	-0.593297	0.343	0.463	2.70532e-39	pDC	NDUFS8
JUNB	1.58942e-43	-0.756738	0.579	0.657	2.87924e-39	pDC	JUNB
RHOG	1.67533e-43	-0.674876	0.298	0.412	3.03486e-39	pDC	RHOG
CX3CR1	2.25742e-43	-0.621828	0.017	0.129	4.08932e-39	pDC	CX3CR1
CA2	3.5254e-43	-0.666637	0.017	0.129	6.38626e-39	pDC	CA2
C1orf162	4.32019e-43	-0.786546	0.371	0.461	7.82602e-39	pDC	C1orf162
PTGDR	4.69656e-43	-0.587933	0.006	0.112	8.50782e-39	pDC	PTGDR
LINC00861	5.00132e-43	-0.625044	0.009	0.116	9.05988e-39	pDC	LINC00861
ERGIC3	2.22909e-42	0.29525	0.465	0.296	4.03799e-38	pDC	ERGIC3
TOR3A	2.26822e-42	0.264616	0.211	0.103	4.10889e-38	pDC	TOR3A
ADAM8	3.57625e-42	-0.535397	0.038	0.159	6.47837e-38	pDC	ADAM8
MS4A7	3.86748e-42	-0.630163	0.017	0.127	7.00594e-38	pDC	MS4A7
HNRNPF	4.00343e-42	-0.924316	0.441	0.514	7.25221e-38	pDC	HNRNPF
SH2D1B	4.17489e-42	-0.59895	0.011	0.117	7.56281e-38	pDC	SH2D1B
SCIMP	4.59406e-42	-0.462885	0.017	0.128	8.32214e-38	pDC	SCIMP
LSM5	6.99051e-42	0.268537	0.581	0.378	1.26633e-37	pDC	LSM5
SYTL3	8.48708e-42	-0.638388	0.013	0.12	1.53743e-37	pDC	SYTL3
PRDX3	8.86171e-42	0.269022	0.301	0.166	1.6053e-37	pDC	PRDX3
DR1	1.12033e-41	0.25504	0.316	0.176	2.02948e-37	pDC	DR1
NMT2	1.80844e-41	-0.537388	0.015	0.123	3.27598e-37	pDC	NMT2
LIMS1	1.90551e-41	-0.492561	0.057	0.184	3.45184e-37	pDC	LIMS1
ICAM3	3.10475e-41	-0.721121	0.229	0.351	5.62425e-37	pDC	ICAM3
MGST3	3.94216e-41	-0.609264	0.153	0.291	7.14123e-37	pDC	MGST3
HCK	4.235e-41	-0.576211	0.059	0.184	7.6717e-37	pDC	HCK
CCT5	7.48701e-41	-0.714464	0.151	0.283	1.35627e-36	pDC	CCT5
ATP6V0E1	9.22535e-41	0.264411	0.796	0.58	1.67117e-36	pDC	ATP6V0E1
HMGB1	1.06901e-40	-0.815213	0.879	0.833	1.93651e-36	pDC	HMGB1
RBM6	1.23067e-40	0.2698	0.396	0.239	2.22936e-36	pDC	RBM6
LINC00998	2.40117e-40	0.262102	0.299	0.165	4.34972e-36	pDC	LINC00998
PPT1	2.88995e-40	-0.606517	0.087	0.215	5.23515e-36	pDC	PPT1
PDIA6	3.64103e-40	0.2509	0.46	0.29	6.59573e-36	pDC	PDIA6
CD96	3.74953e-40	-0.556164	0.015	0.119	6.79227e-36	pDC	CD96
C1orf56	4.98444e-40	-0.803457	0.094	0.223	9.02932e-36	pDC	C1orf56
PPDPF	6.72121e-40	-0.662514	0.481	0.543	1.21755e-35	pDC	PPDPF
CDC25B	1.02439e-39	-0.623669	0.035	0.148	1.85568e-35	pDC	CDC25B
MTDH	1.13871e-39	0.268597	0.695	0.502	2.06276e-35	pDC	MTDH
TMEM173	1.39604e-39	-0.652051	0.059	0.178	2.52893e-35	pDC	TMEM173
PDE6G	1.52828e-39	-0.539668	0.011	0.112	2.76849e-35	pDC	PDE6G
BLVRA	2.40244e-39	-0.431504	0.029	0.141	4.35201e-35	pDC	BLVRA
PDPK1	2.93129e-39	0.262107	0.214	0.109	5.31003e-35	pDC	PDPK1
RAB32	4.35497e-39	-0.421717	0.018	0.122	7.88903e-35	pDC	RAB32
KLRC2	7.67553e-39	-0.680872	0.006	0.102	1.39042e-34	pDC	KLRC2
PIM1	8.07059e-39	-0.623649	0.06	0.179	1.46199e-34	pDC	PIM1
LYAR	9.27987e-39	-0.789733	0.076	0.197	1.68105e-34	pDC	LYAR
LCP2	9.4935e-39	-0.551588	0.074	0.197	1.71975e-34	pDC	LCP2
IL18RAP	1.07906e-38	-0.570737	0.01	0.108	1.95472e-34	pDC	IL18RAP
TYMS	1.69289e-38	-0.523105	0.017	0.12	3.06666e-34	pDC	TYMS
WDR1	2.46728e-38	0.261708	0.506	0.33	4.46948e-34	pDC	WDR1
RHOB	4.14027e-38	-0.692273	0.085	0.208	7.50009e-34	pDC	RHOB
FMNL1	4.18512e-38	-0.633285	0.196	0.322	7.58135e-34	pDC	FMNL1
TESC	6.93835e-38	-0.454121	0.006	0.1	1.25688e-33	pDC	TESC
CCNL1	8.16984e-38	0.260001	0.851	0.665	1.47997e-33	pDC	CCNL1
HOTAIRM1	1.00543e-37	-0.443508	0.019	0.121	1.82134e-33	pDC	HOTAIRM1
PSTPIP1	1.19722e-37	-0.49449	0.022	0.126	2.16877e-33	pDC	PSTPIP1
ATP1B1	1.34316e-37	-0.393661	0.006	0.101	2.43313e-33	pDC	ATP1B1
PSIP1	1.41877e-37	-0.583588	0.154	0.284	2.57011e-33	pDC	PSIP1
ITGAM	1.69051e-37	-0.560693	0.036	0.144	3.06236e-33	pDC	ITGAM
CD300E	2.82089e-37	-0.548282	0.009	0.105	5.11005e-33	pDC	CD300E
RASGRP1	3.23535e-37	-0.483321	0.009	0.103	5.86083e-33	pDC	RASGRP1
APLP2	3.33652e-37	-0.551344	0.105	0.235	6.04411e-33	pDC	APLP2
RDX	3.66693e-37	-0.485888	0.076	0.2	6.64264e-33	pDC	RDX
CNBP	4.00571e-37	-0.694498	0.454	0.515	7.25634e-33	pDC	CNBP
UPP1	6.85258e-37	-0.437774	0.009	0.104	1.24134e-32	pDC	UPP1
PTPLAD2	1.14599e-36	-0.437884	0.033	0.14	2.07596e-32	pDC	PTPLAD2
MKRN1	2.08426e-36	-0.551794	0.16	0.291	3.77564e-32	pDC	MKRN1
ATP6V0B	3.62468e-36	0.260538	0.645	0.452	6.56611e-32	pDC	ATP6V0B
FGFBP2	3.80305e-36	-0.967087	0.01	0.103	6.88923e-32	pDC	FGFBP2
TCF7	7.59937e-36	-0.753554	0.125	0.241	1.37663e-31	pDC	TCF7
LDHA	2.20502e-35	-0.62252	0.395	0.476	3.99439e-31	pDC	LDHA
SLC2A3	2.76727e-35	-0.515132	0.024	0.123	5.01291e-31	pDC	SLC2A3
RASSF4	2.96227e-35	-0.423942	0.011	0.102	5.36615e-31	pDC	RASSF4
SAMSN1	3.2409e-35	-0.49095	0.012	0.104	5.87089e-31	pDC	SAMSN1
CFD	3.28707e-35	-0.873776	0.025	0.123	5.95454e-31	pDC	CFD
S1PR4	4.53174e-35	-0.639063	0.123	0.239	8.20925e-31	pDC	S1PR4
SLC31A2	5.58442e-35	-0.495239	0.044	0.151	1.01162e-30	pDC	SLC31A2
ACTR3	5.73944e-35	-0.535523	0.524	0.578	1.0397e-30	pDC	ACTR3
SFPQ	1.14917e-34	0.266745	0.634	0.449	2.08173e-30	pDC	SFPQ
KDM5A	1.191e-34	0.265918	0.355	0.219	2.15749e-30	pDC	KDM5A
RNASEH2B	1.34235e-34	0.254276	0.3	0.177	2.43167e-30	pDC	RNASEH2B
CLTC	2.12102e-34	0.251669	0.288	0.171	3.84223e-30	pDC	CLTC
NDUFA6	2.26033e-34	-0.569292	0.294	0.401	4.09459e-30	pDC	NDUFA6
APOBR	3.40052e-34	-0.459833	0.038	0.14	6.16004e-30	pDC	APOBR
H2AFX	3.67838e-34	-0.553562	0.043	0.147	6.66338e-30	pDC	H2AFX
CD9	5.05358e-34	-0.614778	0.017	0.109	9.15457e-30	pDC	CD9
ANP32E	8.92166e-34	-0.549807	0.134	0.256	1.61616e-29	pDC	ANP32E
CIB1	9.54673e-34	-0.531521	0.238	0.364	1.72939e-29	pDC	CIB1
HCST	1.00441e-33	-1.06293	0.686	0.643	1.81949e-29	pDC	HCST
APMAP	1.09911e-33	-0.520072	0.06	0.168	1.99104e-29	pDC	APMAP
CUTA	1.3703e-33	-0.601581	0.399	0.482	2.4823e-29	pDC	CUTA
TMEM154	1.81894e-33	-0.490686	0.026	0.121	3.29501e-29	pDC	TMEM154
IER3	2.20973e-33	-0.541565	0.031	0.129	4.00292e-29	pDC	IER3
VPS28	2.49767e-33	-0.555577	0.331	0.438	4.52452e-29	pDC	VPS28
H2AFZ	2.84853e-33	-1.88673	0.566	0.571	5.16012e-29	pDC	H2AFZ
TRAF5	3.70275e-33	-0.444993	0.016	0.105	6.70754e-29	pDC	TRAF5
VMA21	4.87732e-33	0.255363	0.35	0.221	8.83527e-29	pDC	VMA21
LACTB	5.00863e-33	-0.385275	0.04	0.142	9.07314e-29	pDC	LACTB
TSC22D3	6.15712e-33	-0.771376	0.483	0.539	1.11536e-28	pDC	TSC22D3
GIMAP2	6.42532e-33	-0.527544	0.046	0.146	1.16395e-28	pDC	GIMAP2
BLVRB	8.37776e-33	-1.85543	0.154	0.263	1.51763e-28	pDC	BLVRB
ICAM2	1.24115e-32	-0.531966	0.087	0.198	2.24834e-28	pDC	ICAM2
LY86	1.90615e-32	-0.508802	0.07	0.179	3.45299e-28	pDC	LY86
MACF1	2.55263e-32	-0.589051	0.138	0.253	4.6241e-28	pDC	MACF1
RPS27L	2.86156e-32	-0.750015	0.458	0.508	5.18372e-28	pDC	RPS27L
TSPAN4	5.69409e-32	-0.396551	0.017	0.104	1.03148e-27	pDC	TSPAN4
WDR83OS	6.15888e-32	-0.564254	0.432	0.5	1.11568e-27	pDC	WDR83OS
AHR	1.15731e-31	-0.471714	0.049	0.15	2.09647e-27	pDC	AHR
SYNE2	1.32372e-31	-0.555587	0.033	0.126	2.39791e-27	pDC	SYNE2
ARF6	1.4035e-31	-0.617593	0.394	0.472	2.54244e-27	pDC	ARF6
RP11-640M9.1	1.48013e-31	-0.497638	0.032	0.126	2.68126e-27	pDC	RP11-640M9.1
STOM	1.77137e-31	-0.480094	0.044	0.142	3.20883e-27	pDC	STOM
ENO1	1.8162e-31	-0.560414	0.606	0.6	3.29004e-27	pDC	ENO1
CNIH4	2.40937e-31	-0.381403	0.048	0.15	4.36458e-27	pDC	CNIH4
CALHM2	2.91745e-31	-0.412729	0.028	0.119	5.28495e-27	pDC	CALHM2
ENTPD1	4.50713e-31	-0.473209	0.056	0.158	8.16467e-27	pDC	ENTPD1
UBAC1	4.89007e-31	-0.336431	0.032	0.127	8.85836e-27	pDC	UBAC1
ISG15	9.66785e-31	-0.610131	0.58	0.676	1.75133e-26	pDC	ISG15
PSMB9	9.67872e-31	-0.510955	0.642	0.655	1.7533e-26	pDC	PSMB9
SORL1	1.30066e-30	-0.474109	0.037	0.13	2.35614e-26	pDC	SORL1
PTPN7	1.61779e-30	-0.631113	0.132	0.24	2.93063e-26	pDC	PTPN7
CHN2	1.72492e-30	-0.36058	0.018	0.104	3.12469e-26	pDC	CHN2
HN1	5.68444e-30	-0.532296	0.263	0.37	1.02974e-25	pDC	HN1
SMS	5.72846e-30	-0.42868	0.1	0.212	1.03771e-25	pDC	SMS
HMGB3	5.77772e-30	-0.369879	0.024	0.111	1.04663e-25	pDC	HMGB3
PSMB1	7.02224e-30	-0.493903	0.57	0.585	1.27208e-25	pDC	PSMB1
EZH2	1.09969e-29	-0.49915	0.057	0.155	1.99208e-25	pDC	EZH2
FOXN3	1.79978e-29	-0.512854	0.13	0.24	3.26029e-25	pDC	FOXN3
LIMD2	3.53969e-29	-0.513229	0.697	0.673	6.41214e-25	pDC	LIMD2
CLDND1	5.15806e-29	-0.582299	0.139	0.246	9.34382e-25	pDC	CLDND1
S100A9	5.34923e-29	-2.36899	0.053	0.146	9.69014e-25	pDC	S100A9
SMAP2	5.84274e-29	-0.491943	0.183	0.297	1.05841e-24	pDC	SMAP2
ITGB7	1.00868e-28	-0.639631	0.169	0.27	1.82723e-24	pDC	ITGB7
ARL4A	1.28614e-28	-0.554723	0.188	0.297	2.32983e-24	pDC	ARL4A
MCM7	1.5872e-28	-0.619865	0.073	0.17	2.87521e-24	pDC	MCM7
SSBP3	1.66899e-28	-0.383317	0.029	0.116	3.02337e-24	pDC	SSBP3
C10orf54	2.87828e-28	-0.638006	0.25	0.341	5.214e-24	pDC	C10orf54
ARRB2	3.26811e-28	-0.503306	0.112	0.217	5.92018e-24	pDC	ARRB2
NDUFB7	6.5098e-28	-0.465225	0.54	0.572	1.17925e-23	pDC	NDUFB7
CD58	6.73931e-28	-0.350611	0.025	0.108	1.22083e-23	pDC	CD58
SP140L	7.11148e-28	-0.434205	0.047	0.138	1.28824e-23	pDC	SP140L
EHD4	1.19585e-27	-0.422595	0.063	0.16	2.16628e-23	pDC	EHD4
SMC2	1.35427e-27	-0.496577	0.059	0.153	2.45326e-23	pDC	SMC2
BCL2A1	1.51685e-27	-0.408995	0.022	0.103	2.74778e-23	pDC	BCL2A1
SPI1	1.87743e-27	-0.953893	0.198	0.282	3.40096e-23	pDC	SPI1
NUDT16	2.11766e-27	-0.329276	0.025	0.108	3.83613e-23	pDC	NUDT16
VAMP5	3.04207e-27	-0.607893	0.149	0.252	5.5107e-23	pDC	VAMP5
S100A8	4.09359e-27	-2.14245	0.039	0.124	7.41553e-23	pDC	S100A8
JUN	4.5926e-27	-0.871538	0.563	0.614	8.3195e-23	pDC	JUN
FAM46A	5.0462e-27	-0.423024	0.053	0.143	9.14119e-23	pDC	FAM46A
NINJ1	1.06834e-26	-0.409516	0.029	0.11	1.9353e-22	pDC	NINJ1
KIAA0101	1.62097e-26	-0.478725	0.028	0.109	2.93639e-22	pDC	KIAA0101
SLC16A3	1.62273e-26	-0.505995	0.077	0.17	2.93958e-22	pDC	SLC16A3
ARID5B	1.74423e-26	-0.428523	0.025	0.104	3.15967e-22	pDC	ARID5B
YBX1	2.58943e-26	-0.458922	0.916	0.847	4.69076e-22	pDC	YBX1
PDLIM1	2.85363e-26	-0.438822	0.052	0.14	5.16936e-22	pDC	PDLIM1
BASP1	3.03205e-26	-0.411818	0.032	0.115	5.49256e-22	pDC	BASP1
UBB	3.9114e-26	-0.483393	0.96	0.914	7.0855e-22	pDC	UBB
DUSP23	4.62349e-26	-0.415402	0.071	0.165	8.37545e-22	pDC	DUSP23
TMEM123	7.20116e-26	-0.613465	0.348	0.418	1.30449e-21	pDC	TMEM123
PTGER4	8.9785e-26	-0.448344	0.074	0.168	1.62646e-21	pDC	PTGER4
TBC1D10C	1.0109e-25	-0.644225	0.184	0.272	1.83125e-21	pDC	TBC1D10C
FYN	1.2494e-25	-0.50095	0.084	0.177	2.26329e-21	pDC	FYN
MRPL52	1.40708e-25	-0.61845	0.341	0.414	2.54893e-21	pDC	MRPL52
CENPK	2.549e-25	-0.300627	0.026	0.104	4.61752e-21	pDC	CENPK
C19orf60	4.82624e-25	-0.47726	0.263	0.36	8.74273e-21	pDC	C19orf60
BACH1	6.93576e-25	-0.32218	0.025	0.1	1.25641e-20	pDC	BACH1
VDAC1	7.51765e-25	-0.48692	0.264	0.356	1.36182e-20	pDC	VDAC1
RALB	8.96209e-25	-0.34073	0.037	0.117	1.62348e-20	pDC	RALB
CHST2	1.02781e-24	-0.371866	0.027	0.103	1.86188e-20	pDC	CHST2
DRAP1	1.03486e-24	-0.465185	0.559	0.595	1.87465e-20	pDC	DRAP1
CLEC12A	1.20574e-24	-0.643924	0.07	0.158	2.1842e-20	pDC	CLEC12A
RBPJ	2.02983e-24	-0.4695	0.137	0.237	3.67704e-20	pDC	RBPJ
TIPARP	2.73412e-24	-0.402287	0.048	0.131	4.95286e-20	pDC	TIPARP
HIST1H2AL	3.89798e-24	-2.24263	0.037	0.113	7.06119e-20	pDC	HIST1H2AL
APOBEC3G	4.31665e-24	-0.690882	0.222	0.302	7.81961e-20	pDC	APOBEC3G
TMBIM1	6.43119e-24	-0.366475	0.045	0.126	1.16501e-19	pDC	TMBIM1
MFNG	6.55042e-24	-0.458882	0.093	0.183	1.18661e-19	pDC	MFNG
SYNE1	6.76629e-24	-0.426559	0.03	0.104	1.22571e-19	pDC	SYNE1
SSBP2	7.84809e-24	-0.375858	0.058	0.144	1.42168e-19	pDC	SSBP2
TNFAIP3	9.75904e-24	-0.675644	0.22	0.308	1.76785e-19	pDC	TNFAIP3
PPP1CA	1.61899e-23	-0.451163	0.571	0.594	2.9328e-19	pDC	PPP1CA
ATM	1.70954e-23	-0.612934	0.263	0.343	3.09683e-19	pDC	ATM
CMIP	1.78327e-23	-0.383915	0.073	0.161	3.23039e-19	pDC	CMIP
PRKCH	2.10198e-23	-0.495999	0.045	0.121	3.80773e-19	pDC	PRKCH
HIST1H1E	3.52259e-23	-0.503295	0.076	0.162	6.38117e-19	pDC	HIST1H1E
BIRC3	3.67842e-23	-0.859057	0.202	0.291	6.66345e-19	pDC	BIRC3
PPP1CC	3.84307e-23	-0.471154	0.197	0.291	6.96173e-19	pDC	PPP1CC
FTH1	6.00503e-23	-0.734637	0.996	0.957	1.08781e-18	pDC	FTH1
STK17A	6.2443e-23	-0.720801	0.2	0.279	1.13115e-18	pDC	STK17A
CFL1	7.1847e-23	-0.263581	0.968	0.941	1.30151e-18	pDC	CFL1
ELK3	1.43194e-22	-0.352498	0.029	0.101	2.59395e-18	pDC	ELK3
PRDX4	2.98139e-22	-0.473848	0.099	0.187	5.40079e-18	pDC	PRDX4
GCLM	3.23409e-22	-0.476677	0.034	0.105	5.85856e-18	pDC	GCLM
C19orf66	3.29536e-22	-0.494138	0.129	0.217	5.96955e-18	pDC	C19orf66
NT5C	3.47679e-22	-0.47018	0.222	0.316	6.2982e-18	pDC	NT5C
PHF10	3.6249e-22	-0.393205	0.037	0.11	6.56651e-18	pDC	PHF10
HK1	3.68001e-22	-0.296981	0.031	0.102	6.66634e-18	pDC	HK1
CAMK1D	4.66103e-22	-0.29091	0.031	0.103	8.44346e-18	pDC	CAMK1D
SUN2	6.0395e-22	-0.537613	0.129	0.214	1.09406e-17	pDC	SUN2
HAVCR2	6.19396e-22	-0.325154	0.029	0.1	1.12204e-17	pDC	HAVCR2
PTPN4	8.42583e-22	-0.4841	0.063	0.14	1.52634e-17	pDC	PTPN4
DNAJB1	1.03326e-21	-0.337973	0.074	0.159	1.87175e-17	pDC	DNAJB1
GZMH	1.75648e-21	-0.933005	0.048	0.121	3.18187e-17	pDC	GZMH
EIF3G	2.13437e-21	-0.453821	0.565	0.583	3.86641e-17	pDC	EIF3G
TPST2	2.92478e-21	-0.688892	0.172	0.248	5.29824e-17	pDC	TPST2
PTTG1	3.05381e-21	-0.329228	0.039	0.112	5.53198e-17	pDC	PTTG1
SLFN5	4.63081e-21	-0.568881	0.155	0.237	8.38871e-17	pDC	SLFN5
SMAP1	4.72685e-21	-0.46385	0.157	0.248	8.56268e-17	pDC	SMAP1
PSMA7	4.7994e-21	-0.374893	0.773	0.714	8.69412e-17	pDC	PSMA7
GSPT1	6.52827e-21	-0.409916	0.122	0.21	1.1826e-16	pDC	GSPT1
RAB8B	7.03201e-21	-0.394902	0.07	0.15	1.27385e-16	pDC	RAB8B
NDFIP1	8.22296e-21	-0.416001	0.158	0.249	1.48959e-16	pDC	NDFIP1
PKM	9.54931e-21	-0.557042	0.382	0.42	1.72986e-16	pDC	PKM
SLC25A3	1.80493e-20	-0.572839	0.541	0.546	3.26964e-16	pDC	SLC25A3
BNIP3L	2.71676e-20	-0.379273	0.115	0.203	4.92141e-16	pDC	BNIP3L
ITM2A	3.77324e-20	-0.483719	0.05	0.12	6.83523e-16	pDC	ITM2A
SSBP4	3.90575e-20	-0.369868	0.068	0.146	7.07527e-16	pDC	SSBP4
SEC11A	4.41289e-20	-0.456403	0.476	0.518	7.99395e-16	pDC	SEC11A
SQLE	6.12951e-20	-0.310303	0.041	0.111	1.11036e-15	pDC	SQLE
HIST3H2A	6.85092e-20	-3.88449	0.124	0.199	1.24104e-15	pDC	HIST3H2A
RRAS2	1.0628e-19	-0.401126	0.037	0.102	1.92526e-15	pDC	RRAS2
GOLIM4	1.32043e-19	-0.34089	0.054	0.127	2.39196e-15	pDC	GOLIM4
GLTP	2.06762e-19	-0.333312	0.041	0.108	3.7455e-15	pDC	GLTP
ALAD	3.42042e-19	-0.678743	0.054	0.123	6.19609e-15	pDC	ALAD
S100A6	4.54187e-19	-0.686715	0.931	0.718	8.2276e-15	pDC	S100A6
PGP	6.35466e-19	-0.534041	0.093	0.168	1.15115e-14	pDC	PGP
MNDA	7.76186e-19	-0.730574	0.148	0.227	1.40606e-14	pDC	MNDA
CCM2	8.1266e-19	-0.43065	0.125	0.204	1.47213e-14	pDC	CCM2
FXYD5	8.75735e-19	-0.660305	0.64	0.602	1.58639e-14	pDC	FXYD5
OGFRL1	9.17014e-19	-0.381104	0.08	0.156	1.66117e-14	pDC	OGFRL1
NUTF2	9.40612e-19	-0.661678	0.281	0.344	1.70392e-14	pDC	NUTF2
MLLT3	1.24785e-18	-0.275714	0.039	0.105	2.26047e-14	pDC	MLLT3
DENND2D	1.88603e-18	-0.404928	0.049	0.115	3.41655e-14	pDC	DENND2D
SMCHD1	2.49801e-18	-0.426118	0.232	0.317	4.52515e-14	pDC	SMCHD1
OAS3	2.63244e-18	-0.364018	0.057	0.126	4.76867e-14	pDC	OAS3
RNH1	3.55877e-18	-0.516942	0.313	0.366	6.4467e-14	pDC	RNH1
ATF4	3.80518e-18	-0.430524	0.386	0.446	6.89309e-14	pDC	ATF4
RAB31	5.6076e-18	-0.359815	0.069	0.141	1.01582e-13	pDC	RAB31
MAGOH	7.26027e-18	-0.489477	0.245	0.315	1.3152e-13	pDC	MAGOH
LST1	7.98416e-18	-1.37277	0.589	0.513	1.44633e-13	pDC	LST1
VMP1	1.01227e-17	-0.391669	0.156	0.239	1.83373e-13	pDC	VMP1
MIF	1.06289e-17	-0.490007	0.429	0.464	1.92543e-13	pDC	MIF
PICALM	1.61486e-17	-0.351361	0.116	0.196	2.92531e-13	pDC	PICALM
RPL18A	2.12255e-17	-0.384594	0.999	0.995	3.845e-13	pDC	RPL18A
ALDOA	3.46076e-17	-0.415672	0.587	0.572	6.26916e-13	pDC	ALDOA
SOD2	4.84487e-17	-0.48764	0.149	0.23	8.77648e-13	pDC	SOD2
AHNAK	5.27842e-17	-0.599064	0.338	0.386	9.56185e-13	pDC	AHNAK
RPL22L1	6.35941e-17	-0.30448	0.727	0.526	1.15201e-12	pDC	RPL22L1
H3F3A	1.00803e-16	-0.363395	0.987	0.953	1.82604e-12	pDC	H3F3A
WIPF1	1.40294e-16	-0.49262	0.3	0.358	2.54143e-12	pDC	WIPF1
TMC6	1.45186e-16	-0.447506	0.126	0.195	2.63004e-12	pDC	TMC6
PRDX1	1.68968e-16	-0.491225	0.423	0.459	3.06085e-12	pDC	PRDX1
PSME1	1.81604e-16	-0.317571	0.856	0.816	3.28976e-12	pDC	PSME1
PSME2	1.84879e-16	-0.331952	0.766	0.725	3.34909e-12	pDC	PSME2
C4orf27	2.16712e-16	-0.320882	0.085	0.157	3.92573e-12	pDC	C4orf27
TLN1	2.31559e-16	-0.428883	0.477	0.513	4.19469e-12	pDC	TLN1
YWHAB	2.81805e-16	-0.372974	0.621	0.615	5.1049e-12	pDC	YWHAB
S100A4	2.88134e-16	-0.827009	0.955	0.865	5.21955e-12	pDC	S100A4
PCBP1	3.31783e-16	-0.351151	0.662	0.624	6.01024e-12	pDC	PCBP1
HBB	3.45936e-16	-3.72867	0.275	0.336	6.26662e-12	pDC	HBB
TYMP	3.6226e-16	-0.811093	0.457	0.45	6.56234e-12	pDC	TYMP
HBA1	4.10933e-16	-2.49066	0.076	0.141	7.44405e-12	pDC	HBA1
HSPA4	6.08759e-16	-0.32363	0.088	0.159	1.10277e-11	pDC	HSPA4
RGCC	6.89281e-16	-0.334265	0.048	0.108	1.24863e-11	pDC	RGCC
CHMP2A	7.09762e-16	-0.39636	0.386	0.436	1.28573e-11	pDC	CHMP2A
SRPK1	7.75218e-16	-0.281726	0.077	0.145	1.40431e-11	pDC	SRPK1
DUSP6	7.95335e-16	-0.453567	0.055	0.117	1.44075e-11	pDC	DUSP6
RP11-489E7.4	1.09372e-15	-0.467875	0.093	0.157	1.98127e-11	pDC	RP11-489E7.4
CCDC167	1.2001e-15	-0.33857	0.069	0.134	2.17398e-11	pDC	CCDC167
USP3	2.29015e-15	-0.333473	0.085	0.152	4.14861e-11	pDC	USP3
GADD45B	2.64353e-15	-0.520189	0.285	0.34	4.78876e-11	pDC	GADD45B
ZFAND5	2.89316e-15	-0.414276	0.242	0.315	5.24096e-11	pDC	ZFAND5
E2F4	2.91596e-15	-0.358445	0.114	0.184	5.28226e-11	pDC	E2F4
TMX4	3.08483e-15	-0.384695	0.082	0.146	5.58818e-11	pDC	TMX4
TCP1	3.1687e-15	-0.509201	0.186	0.251	5.7401e-11	pDC	TCP1
UBE2Q2	3.38607e-15	-0.374515	0.08	0.144	6.13387e-11	pDC	UBE2Q2
TUBB4B	3.76095e-15	-0.791914	0.25	0.301	6.81296e-11	pDC	TUBB4B
DDIT3	3.85763e-15	-0.286738	0.05	0.109	6.98809e-11	pDC	DDIT3
GPR65	4.29919e-15	-0.545847	0.194	0.253	7.78797e-11	pDC	GPR65
COX5B	4.83367e-15	-0.262805	0.797	0.74	8.7562e-11	pDC	COX5B
LAMTOR4	7.35039e-15	-0.388542	0.556	0.549	1.33152e-10	pDC	LAMTOR4
PAK1	1.00078e-14	-0.352122	0.115	0.184	1.81291e-10	pDC	PAK1
BCL7C	1.08369e-14	-0.322856	0.109	0.177	1.96311e-10	pDC	BCL7C
HLA-E	1.35666e-14	-0.315006	0.904	0.822	2.45759e-10	pDC	HLA-E
NCF2	1.58792e-14	-0.362193	0.07	0.131	2.87652e-10	pDC	NCF2
NME1	1.76645e-14	-0.488257	0.171	0.234	3.19993e-10	pDC	NME1
SMC4	2.76925e-14	-0.591532	0.132	0.195	5.01649e-10	pDC	SMC4
ATG3	3.15512e-14	-0.310924	0.159	0.233	5.7155e-10	pDC	ATG3
IFI27	3.30318e-14	-0.327745	0.212	0.313	5.9837e-10	pDC	IFI27
TEX30	4.60832e-14	-0.27325	0.065	0.127	8.34797e-10	pDC	TEX30
COA3	5.54215e-14	-0.33768	0.11	0.176	1.00396e-09	pDC	COA3
RPL36AL	6.60147e-14	-0.360052	0.948	0.881	1.19586e-09	pDC	RPL36AL
IRF2	7.53857e-14	-0.349769	0.153	0.223	1.36561e-09	pDC	IRF2
CSRNP1	8.97714e-14	-0.438427	0.159	0.221	1.62621e-09	pDC	CSRNP1
CRBN	9.96471e-14	-0.390707	0.118	0.181	1.80511e-09	pDC	CRBN
ACTL6A	1.81407e-13	-0.305513	0.069	0.127	3.28619e-09	pDC	ACTL6A
SP100	1.81454e-13	-0.441976	0.326	0.38	3.28703e-09	pDC	SP100
CFLAR	1.8904e-13	-0.425186	0.369	0.411	3.42447e-09	pDC	CFLAR
OGFR	1.92466e-13	-0.288713	0.077	0.137	3.48652e-09	pDC	OGFR
G6PD	1.99918e-13	-0.341367	0.084	0.143	3.62151e-09	pDC	G6PD
TNFAIP8L2	2.59414e-13	-0.271632	0.065	0.123	4.69929e-09	pDC	TNFAIP8L2
PIN4	2.96164e-13	-0.381685	0.211	0.274	5.36501e-09	pDC	PIN4
C9orf89	3.15503e-13	-0.452452	0.15	0.21	5.71534e-09	pDC	C9orf89
CD97	3.54822e-13	-0.558769	0.34	0.374	6.4276e-09	pDC	CD97
RCSD1	4.84898e-13	-0.444425	0.24	0.296	8.78393e-09	pDC	RCSD1
ZFP36L2	4.84952e-13	-0.517072	0.494	0.51	8.7849e-09	pDC	ZFP36L2
BUD31	4.94511e-13	-0.365667	0.29	0.348	8.95807e-09	pDC	BUD31
C20orf27	5.46269e-13	-0.320312	0.103	0.165	9.89566e-09	pDC	C20orf27
PSMD4	6.00701e-13	-0.389721	0.37	0.407	1.08817e-08	pDC	PSMD4
CTDSP1	6.66229e-13	-0.346347	0.103	0.164	1.20687e-08	pDC	CTDSP1
UQCRC1	7.84561e-13	-0.384446	0.211	0.27	1.42123e-08	pDC	UQCRC1
FLI1	8.40826e-13	-0.344425	0.11	0.171	1.52316e-08	pDC	FLI1
HSPA8	9.46917e-13	-0.35499	0.688	0.654	1.71534e-08	pDC	HSPA8
PLD3	1.0651e-12	-0.317359	0.079	0.136	1.92943e-08	pDC	PLD3
SDCBP	1.14627e-12	-0.470075	0.188	0.247	2.07648e-08	pDC	SDCBP
SMIM4	1.23876e-12	-0.279148	0.114	0.178	2.24402e-08	pDC	SMIM4
PSMC4	1.52225e-12	-0.385774	0.211	0.269	2.75755e-08	pDC	PSMC4
SQSTM1	1.64029e-12	-0.436789	0.277	0.326	2.97138e-08	pDC	SQSTM1
PPP1R12A	1.65734e-12	-0.370587	0.244	0.307	3.00228e-08	pDC	PPP1R12A
EIF4E	1.90417e-12	-0.346842	0.185	0.248	3.44941e-08	pDC	EIF4E
UROD	2.04476e-12	-0.565091	0.127	0.184	3.70408e-08	pDC	UROD
LGALS3BP	2.16204e-12	-0.282749	0.074	0.131	3.91654e-08	pDC	LGALS3BP
USP1	2.58769e-12	-0.32036	0.14	0.204	4.68759e-08	pDC	USP1
DTX3L	2.6291e-12	-0.278923	0.06	0.113	4.76262e-08	pDC	DTX3L
PDAP1	2.88127e-12	-0.48102	0.338	0.375	5.21942e-08	pDC	PDAP1
IMPDH2	3.26431e-12	-0.580168	0.171	0.229	5.91329e-08	pDC	IMPDH2
DPY30	3.93575e-12	-0.365637	0.225	0.283	7.12962e-08	pDC	DPY30
SLC9A3R1	4.90463e-12	-0.49014	0.169	0.22	8.88473e-08	pDC	SLC9A3R1
PDCD5	6.55691e-12	-0.417103	0.242	0.293	1.18778e-07	pDC	PDCD5
EMG1	8.0195e-12	-0.325568	0.11	0.168	1.45273e-07	pDC	EMG1
SAR1A	8.63941e-12	-0.301167	0.15	0.214	1.56503e-07	pDC	SAR1A
GRK6	1.20624e-11	-0.377682	0.103	0.156	2.18511e-07	pDC	GRK6
PSMD12	1.3867e-11	-0.254609	0.09	0.148	2.512e-07	pDC	PSMD12
MBNL1	1.45475e-11	-0.354661	0.525	0.536	2.63527e-07	pDC	MBNL1
PRKX	1.77878e-11	-0.415777	0.113	0.166	3.22226e-07	pDC	PRKX
BIN2	1.85556e-11	-0.562337	0.317	0.339	3.36135e-07	pDC	BIN2
ABHD17A	2.08551e-11	-0.438525	0.181	0.236	3.77791e-07	pDC	ABHD17A
WARS	2.10703e-11	-0.437605	0.16	0.218	3.81688e-07	pDC	WARS
SEPW1	2.44385e-11	-0.396288	0.219	0.273	4.42704e-07	pDC	SEPW1
CYTIP	2.5574e-11	-0.360598	0.149	0.205	4.63274e-07	pDC	CYTIP
DNAJA2	3.74967e-11	-0.332756	0.165	0.222	6.79252e-07	pDC	DNAJA2
ACAP1	4.02136e-11	-0.546984	0.486	0.464	7.28469e-07	pDC	ACAP1
TAPSAR1	4.02682e-11	-0.407779	0.202	0.253	7.29459e-07	pDC	TAPSAR1
COPS5	4.20535e-11	-0.282577	0.139	0.199	7.61799e-07	pDC	COPS5
SCO2	4.25487e-11	-0.30598	0.123	0.182	7.7077e-07	pDC	SCO2
PTP4A2	5.72144e-11	-0.403155	0.354	0.394	1.03644e-06	pDC	PTP4A2
IQGAP1	5.81713e-11	-0.416582	0.457	0.462	1.05377e-06	pDC	IQGAP1
LSM6	7.58633e-11	-0.334149	0.302	0.348	1.37426e-06	pDC	LSM6
SCAND1	7.78326e-11	-0.37316	0.482	0.483	1.40994e-06	pDC	SCAND1
HPRT1	8.63212e-11	-0.255169	0.096	0.151	1.56371e-06	pDC	HPRT1
KRAS	1.08023e-10	-0.37446	0.219	0.273	1.95683e-06	pDC	KRAS
HSPA1A	1.09419e-10	-0.263048	0.053	0.101	1.98213e-06	pDC	HSPA1A
PUF60	1.60457e-10	-0.311395	0.212	0.27	2.90667e-06	pDC	PUF60
TSN	1.73734e-10	-0.281113	0.124	0.18	3.14719e-06	pDC	TSN
SNRPD2	2.49027e-10	-0.318245	0.784	0.697	4.51112e-06	pDC	SNRPD2
PCNA	2.5651e-10	-0.327418	0.114	0.169	4.64668e-06	pDC	PCNA
RASSF1	2.80059e-10	-0.365156	0.134	0.185	5.07327e-06	pDC	RASSF1
MOB3A	3.2579e-10	-0.348599	0.15	0.202	5.90169e-06	pDC	MOB3A
SHFM1	3.87916e-10	-0.351935	0.524	0.507	7.0271e-06	pDC	SHFM1
ADSS	3.95563e-10	-0.300598	0.135	0.191	7.16563e-06	pDC	ADSS
EIF3K	4.26969e-10	-0.269111	0.758	0.694	7.73455e-06	pDC	EIF3K
TP53TG1	4.98718e-10	-0.318056	0.069	0.114	9.03427e-06	pDC	TP53TG1
ILK	6.01835e-10	-0.299935	0.195	0.252	1.09022e-05	pDC	ILK
ZNF90	7.34944e-10	-1.52008	0.559	0.403	1.33135e-05	pDC	ZNF90
UROS	7.89055e-10	-0.280928	0.083	0.131	1.42937e-05	pDC	UROS
OSTF1	8.74402e-10	-0.423646	0.391	0.403	1.58398e-05	pDC	OSTF1
HIST2H2AC	8.90019e-10	-0.367038	0.145	0.197	1.61227e-05	pDC	HIST2H2AC
IVNS1ABP	1.25405e-09	-0.256125	0.088	0.138	2.27172e-05	pDC	IVNS1ABP
STX10	1.40369e-09	-0.310811	0.125	0.175	2.54279e-05	pDC	STX10
EHD1	1.86409e-09	-0.260806	0.109	0.161	3.37681e-05	pDC	EHD1
GNB2	1.90345e-09	-0.32693	0.371	0.399	3.4481e-05	pDC	GNB2
SRI	1.99851e-09	-0.38476	0.287	0.325	3.62031e-05	pDC	SRI
PPP1R11	2.74112e-09	-0.283138	0.136	0.188	4.96554e-05	pDC	PPP1R11
RNF125	3.4985e-09	-0.362906	0.109	0.153	6.33753e-05	pDC	RNF125
EIF4E2	4.1817e-09	-0.29827	0.227	0.277	7.57514e-05	pDC	EIF4E2
ZFHX3	5.91691e-09	-0.251657	0.072	0.116	0.000107185	pDC	ZFHX3
PHACTR2	6.36383e-09	-0.287637	0.079	0.123	0.000115281	pDC	PHACTR2
WNK1	6.74425e-09	-0.268778	0.168	0.223	0.000122172	pDC	WNK1
WAS	7.86635e-09	-0.337238	0.192	0.238	0.000142499	pDC	WAS
BTN3A2	8.51626e-09	-0.296844	0.074	0.116	0.000154272	pDC	BTN3A2
CD48	9.662e-09	-0.342039	0.58	0.551	0.000175027	pDC	CD48
FGD3	9.9597e-09	-0.292754	0.078	0.121	0.00018042	pDC	FGD3
PCSK7	1.18043e-08	-0.423566	0.275	0.31	0.000213835	pDC	PCSK7
GLUD1	1.18478e-08	-0.315114	0.142	0.188	0.000214622	pDC	GLUD1
FIS1	1.2083e-08	-0.316443	0.341	0.379	0.000218884	pDC	FIS1
CBX3	1.50141e-08	-0.359918	0.494	0.482	0.000271981	pDC	CBX3
GABARAPL1	1.82142e-08	-0.382962	0.123	0.164	0.000329951	pDC	GABARAPL1
SAT2	2.02065e-08	-0.312963	0.152	0.198	0.000366041	pDC	SAT2
STK4	2.69023e-08	-0.388025	0.474	0.466	0.000487335	pDC	STK4
ATG2A	2.84749e-08	-0.272318	0.069	0.109	0.000515823	pDC	ATG2A
PAFAH1B1	3.12311e-08	-0.277069	0.174	0.224	0.000565752	pDC	PAFAH1B1
PRDX5	3.54988e-08	-0.304133	0.543	0.543	0.00064306	pDC	PRDX5
IER5	4.11601e-08	-0.271286	0.132	0.18	0.000745616	pDC	IER5
YPEL3	4.3338e-08	-0.342887	0.147	0.189	0.000785068	pDC	YPEL3
IGLL5	4.53956e-08	-2.60694	0.4	0.302	0.000822341	pDC	IGLL5
TGFB1	4.59706e-08	-0.358534	0.337	0.367	0.000832758	pDC	TGFB1
PSMC6	5.11396e-08	-0.290289	0.24	0.285	0.000926394	pDC	PSMC6
CSNK1D	5.62699e-08	-0.267802	0.135	0.182	0.00101933	pDC	CSNK1D
NOSIP	6.61583e-08	-0.398329	0.255	0.291	0.00119846	pDC	NOSIP
ASF1A	6.9491e-08	-0.271113	0.094	0.136	0.00125883	pDC	ASF1A
SH3BP2	7.7747e-08	-0.271794	0.094	0.135	0.00140839	pDC	SH3BP2
PDCD10	8.29702e-08	-0.300199	0.248	0.291	0.00150301	pDC	PDCD10
SF3B14	8.84213e-08	-0.324648	0.44	0.441	0.00160175	pDC	SF3B14
CSK	9.84395e-08	-0.333046	0.33	0.361	0.00178323	pDC	CSK
ORAI1	1.08214e-07	-0.273377	0.096	0.137	0.0019603	pDC	ORAI1
POU2F2	1.3027e-07	-0.503553	0.229	0.262	0.00235984	pDC	POU2F2
NDUFV1	1.51876e-07	-0.290369	0.225	0.267	0.00275124	pDC	NDUFV1
NAP1L4	1.54456e-07	-0.290515	0.2	0.246	0.00279797	pDC	NAP1L4
HSP90AA1	1.63101e-07	-0.447358	0.859	0.78	0.00295458	pDC	HSP90AA1
TSTD1	1.86052e-07	-0.436546	0.3	0.318	0.00337034	pDC	TSTD1
MBOAT7	2.37774e-07	-0.258251	0.097	0.138	0.00430728	pDC	MBOAT7
LINC00152	2.66091e-07	-0.258196	0.112	0.154	0.00482023	pDC	LINC00152
RP11-51J9.5	3.05239e-07	-0.396871	0.119	0.155	0.0055294	pDC	RP11-51J9.5
TBCB	3.20197e-07	-0.298736	0.376	0.403	0.00580038	pDC	TBCB
NUP214	3.31375e-07	-0.287361	0.102	0.142	0.00600285	pDC	NUP214
SHISA5	3.36058e-07	-0.343253	0.183	0.221	0.00608769	pDC	SHISA5
SEC14L1	3.78343e-07	-0.265379	0.13	0.172	0.00685368	pDC	SEC14L1
H3F3C	3.82319e-07	-0.311219	0.086	0.123	0.00692571	pDC	H3F3C
ATP5C1	3.9788e-07	-0.442883	0.491	0.466	0.00720759	pDC	ATP5C1
PSMD6	4.0019e-07	-0.30023	0.154	0.194	0.00724944	pDC	PSMD6
STARD3NL	4.13487e-07	-0.383122	0.124	0.161	0.00749032	pDC	STARD3NL
ASAH1	4.25069e-07	-0.373694	0.177	0.213	0.00770013	pDC	ASAH1
COMMD7	4.61095e-07	-0.316242	0.18	0.219	0.00835273	pDC	COMMD7
RAD21	4.88568e-07	-0.292308	0.225	0.267	0.00885041	pDC	RAD21
SH3BP1	5.28431e-07	-0.264748	0.096	0.134	0.00957252	pDC	SH3BP1
RAB2A	5.54656e-07	-0.295718	0.268	0.306	0.0100476	pDC	RAB2A
PRELID1	6.19533e-07	-0.321063	0.717	0.631	0.0112228	pDC	PRELID1
PABPC4	6.4944e-07	-0.281889	0.188	0.234	0.0117646	pDC	PABPC4
PPP1R18	6.66652e-07	-0.376823	0.374	0.38	0.0120764	pDC	PPP1R18
MBP	7.69909e-07	-0.441607	0.359	0.363	0.0139469	pDC	MBP
FOS	7.98084e-07	-0.423288	0.916	0.863	0.0144573	pDC	FOS
UBA52	8.44155e-07	-0.291513	0.996	0.987	0.0152919	pDC	UBA52
FAM50A	8.49023e-07	-0.254455	0.168	0.211	0.01538	pDC	FAM50A
EVI2A	9.0579e-07	-0.326407	0.154	0.191	0.0164084	pDC	EVI2A
ARPP19	1.19323e-06	-0.422917	0.27	0.291	0.0216154	pDC	ARPP19
SSU72	1.19726e-06	-0.278131	0.268	0.307	0.0216884	pDC	SSU72
CEP78	1.39806e-06	-0.336388	0.077	0.11	0.0253258	pDC	CEP78
JAK1	1.44517e-06	-0.532086	0.651	0.593	0.0261793	pDC	JAK1
APOBEC3C	1.46137e-06	-0.350087	0.163	0.198	0.0264727	pDC	APOBEC3C
CLEC2B	1.61136e-06	-0.37199	0.291	0.313	0.0291897	pDC	CLEC2B
LTA4H	1.65306e-06	-0.445453	0.272	0.303	0.0299452	pDC	LTA4H
PSMA5	1.69204e-06	-0.29139	0.355	0.371	0.0306513	pDC	PSMA5
CORO1A	1.91278e-06	-0.320947	0.882	0.76	0.03465	pDC	CORO1A
PSMC5	2.01164e-06	-0.292406	0.337	0.36	0.0364408	pDC	PSMC5
SMC3	2.04447e-06	-0.286158	0.215	0.25	0.0370355	pDC	SMC3
NDUFB2	2.45147e-06	-0.266525	0.704	0.64	0.0444084	pDC	NDUFB2
BANF1	2.58121e-06	-0.325143	0.334	0.349	0.0467586	pDC	BANF1
FRG1	2.76403e-06	-0.28006	0.234	0.272	0.0500704	pDC	FRG1
ISG20	3.24391e-06	-0.354319	0.381	0.402	0.0587635	pDC	ISG20
CWC15	3.36351e-06	-0.265371	0.238	0.274	0.06093	pDC	CWC15
SERPINB1	3.39587e-06	-0.427125	0.32	0.329	0.0615162	pDC	SERPINB1
SUMO1	4.37691e-06	-0.272479	0.496	0.489	0.0792878	pDC	SUMO1
XAF1	4.47696e-06	-0.287053	0.281	0.312	0.0811002	pDC	XAF1
RALBP1	4.71726e-06	-0.290828	0.263	0.294	0.0854531	pDC	RALBP1
SNRPD3	5.09838e-06	-0.285371	0.375	0.388	0.0923572	pDC	SNRPD3
PRMT2	6.01943e-06	-0.376063	0.422	0.414	0.109042	pDC	PRMT2
FKBP8	7.83309e-06	-0.292201	0.254	0.28	0.141896	pDC	FKBP8
NCL	8.14703e-06	-0.298321	0.742	0.665	0.147584	pDC	NCL
TGOLN2	9.2795e-06	-0.303837	0.215	0.246	0.168098	pDC	TGOLN2
DPM3	9.34022e-06	-0.270129	0.198	0.235	0.169198	pDC	DPM3
PIM2	9.54059e-06	-0.337763	0.104	0.136	0.172828	pDC	PIM2
UBE2I	9.61986e-06	-0.258987	0.487	0.477	0.174264	pDC	UBE2I
PSMC2	1.23736e-05	-0.293388	0.164	0.196	0.224148	pDC	PSMC2
TECR	1.42106e-05	-0.38602	0.257	0.274	0.257425	pDC	TECR
RAP2B	1.50144e-05	-0.285049	0.143	0.176	0.271985	pDC	RAP2B
ANP32B	1.76237e-05	-0.793505	0.51	0.461	0.319254	pDC	ANP32B
POLR3GL	1.76823e-05	-0.302602	0.183	0.214	0.320314	pDC	POLR3GL
SKP1	1.80604e-05	-0.251203	0.739	0.675	0.327163	pDC	SKP1
RAB7A	2.1386e-05	-0.275259	0.363	0.377	0.387407	pDC	RAB7A
SLC25A39	2.24645e-05	-0.263354	0.177	0.21	0.406944	pDC	SLC25A39
DIAPH1	2.28711e-05	-0.294644	0.191	0.22	0.41431	pDC	DIAPH1
EIF3I	2.29424e-05	-0.500502	0.423	0.407	0.415601	pDC	EIF3I
RSF1	2.39387e-05	-0.257596	0.212	0.245	0.43365	pDC	RSF1
ECHS1	3.3374e-05	-0.250034	0.194	0.226	0.60457	pDC	ECHS1
ARHGEF1	3.37368e-05	-0.353704	0.211	0.233	0.611142	pDC	ARHGEF1
PSMC3	3.54421e-05	-0.321819	0.303	0.315	0.642034	pDC	PSMC3
HNRNPAB	5.06751e-05	-0.290857	0.419	0.319	0.91798	pDC	HNRNPAB
TKT	5.83584e-05	-0.35584	0.277	0.295	1	pDC	TKT
NCK1	6.17336e-05	-0.250481	0.148	0.179	1	pDC	NCK1
TTC19	6.50076e-05	-0.304108	0.221	0.245	1	pDC	TTC19
MYCBP2	6.71655e-05	-0.2753	0.307	0.331	1	pDC	MYCBP2
PSMB3	7.37941e-05	-0.286846	0.596	0.533	1	pDC	PSMB3
PSMD8	7.53213e-05	-0.250403	0.421	0.423	1	pDC	PSMD8
NAAA	7.63842e-05	-0.257298	0.158	0.187	1	pDC	NAAA
POLR2F	7.85988e-05	-0.319616	0.342	0.345	1	pDC	POLR2F
KMT2E	9.81899e-05	-0.298222	0.462	0.455	1	pDC	KMT2E
ATP5B	0.000101013	-0.510848	0.652	0.494	1	pDC	ATP5B
IDI1	0.000112687	-0.284283	0.169	0.195	1	pDC	IDI1
STK38	0.000115811	-0.269455	0.129	0.157	1	pDC	STK38
OPTN	0.000118336	-0.347067	0.159	0.181	1	pDC	OPTN
SAMD9	0.000126161	-0.310955	0.165	0.19	1	pDC	SAMD9
SH3BP5	0.00013059	-0.252294	0.106	0.132	1	pDC	SH3BP5
CCDC109B	0.00013656	-0.294817	0.2	0.222	1	pDC	CCDC109B
MT-ND4L	0.000150122	-0.310701	0.259	0.279	1	pDC	MT-ND4L
HCLS1	0.000185833	-0.27601	0.383	0.375	1	pDC	HCLS1
IRF9	0.000189707	-0.284941	0.176	0.203	1	pDC	IRF9
PFDN6	0.000243389	-0.335825	0.29	0.298	1	pDC	PFDN6
DDX39A	0.000246876	-0.2535	0.236	0.258	1	pDC	DDX39A
TXNL1	0.000289386	-0.35569	0.244	0.257	1	pDC	TXNL1
ETFB	0.000297665	-0.255278	0.304	0.321	1	pDC	ETFB
TCIRG1	0.000346764	-0.263817	0.181	0.204	1	pDC	TCIRG1
MIDN	0.000474855	-0.296496	0.222	0.241	1	pDC	MIDN
MRPL54	0.000673097	-0.281935	0.322	0.328	1	pDC	MRPL54
C16orf54	0.000884596	-0.274889	0.096	0.118	1	pDC	C16orf54
WHSC1L1	0.000996995	-0.260389	0.242	0.262	1	pDC	WHSC1L1
MIR24-2	0.00101014	-0.351126	0.124	0.144	1	pDC	MIR24-2
TMEM256	0.00124414	-0.293894	0.347	0.348	1	pDC	TMEM256
COX7B	0.00143712	-0.252969	0.565	0.509	1	pDC	COX7B
PSMB6	0.00158364	-0.279059	0.512	0.464	1	pDC	PSMB6
FUT7	0.00230835	-0.414272	0.178	0.189	1	pDC	FUT7
NFATC3	0.0034501	-0.252455	0.15	0.168	1	pDC	NFATC3
FKBP11	0.00447698	-0.457561	0.086	0.103	1	pDC	FKBP11
VIM	0.00452814	-0.32181	0.928	0.747	1	pDC	VIM
ITGAL	0.00464904	-0.326297	0.229	0.236	1	pDC	ITGAL
SNRPG	0.00514313	-0.460122	0.62	0.531	1	pDC	SNRPG
PSMD7	0.00551777	-0.290169	0.369	0.357	1	pDC	PSMD7
CD83	0.00558382	-0.336563	0.158	0.174	1	pDC	CD83
FRG1B	0.00609188	-0.255644	0.175	0.19	1	pDC	FRG1B
HSPD1	0.00670402	-0.524273	0.301	0.296	1	pDC	HSPD1
CAPZA2	0.00700593	-0.25307	0.369	0.366	1	pDC	CAPZA2
STAT3	0.00775011	-0.294707	0.308	0.304	1	pDC	STAT3
EIF3H	0.00996153	-0.25083	0.617	0.536	1	pDC	EIF3H

## Sheet: mDC1
	p_val	avg_log2FC	pct.1	pct.2	p_val_adj	cluster	gene
S100B	0	3.57059	0.849	0.021	0	mDC1	S100B
CLEC9A	0	2.69689	0.904	0.003	0	mDC1	CLEC9A
IDO1	0	2.22749	0.904	0.026	0	mDC1	IDO1
CCND1	0	2.04993	0.781	0.008	0	mDC1	CCND1
CADM1	0	1.73638	0.74	0.014	0	mDC1	CADM1
XCR1	0	1.56212	0.74	0.001	0	mDC1	XCR1
SDC2	0	1.00137	0.411	0.006	0	mDC1	SDC2
PLCD1	0	0.93468	0.562	0.013	0	mDC1	PLCD1
DBN1	0	0.915738	0.452	0.005	0	mDC1	DBN1
FKBP1B	0	0.821177	0.548	0.007	0	mDC1	FKBP1B
ASB2	0	0.753425	0.438	0.006	0	mDC1	ASB2
RP11-798K3.3	0	0.688342	0.37	0.004	0	mDC1	RP11-798K3.3
PPY	0	0.559716	0.301	0	0	mDC1	PPY
MYLK	0	0.512805	0.342	0.004	0	mDC1	MYLK
FBXO27	0	0.44961	0.315	0.003	0	mDC1	FBXO27
RP3-522D1.1	0	0.399902	0.274	0	0	mDC1	RP3-522D1.1
CLEC1A	0	0.370032	0.219	0.001	0	mDC1	CLEC1A
GCSAM	2.72152e-303	0.934327	0.603	0.016	4.93003e-299	mDC1	GCSAM
ANPEP	2.71683e-302	1.00914	0.616	0.017	4.92154e-298	mDC1	ANPEP
C1orf54	4.69827e-240	3.09404	1	0.067	8.51091e-236	mDC1	C1orf54
C10orf105	2.34627e-238	0.273498	0.192	0.002	4.25028e-234	mDC1	C10orf105
CLNK	3.42371e-232	1.07057	0.616	0.022	6.20205e-228	mDC1	CLNK
LAG3	7.93022e-220	0.627194	0.397	0.01	1.43656e-215	mDC1	LAG3
ENPP1	1.19412e-205	1.0993	0.63	0.026	2.16315e-201	mDC1	ENPP1
DGAT2	2.09711e-198	0.579616	0.384	0.01	3.79892e-194	mDC1	DGAT2
AIM2	6.55465e-174	0.569501	0.452	0.016	1.18737e-169	mDC1	AIM2
VMO1	2.07724e-167	1.11414	0.384	0.012	3.76292e-163	mDC1	VMO1
PNMA1	6.06903e-160	0.925865	0.548	0.026	1.0994e-155	mDC1	PNMA1
WDFY4.1	1.05136e-156	1.59333	0.808	0.06	1.90454e-152	mDC1	WDFY4
MRC2	5.77434e-150	0.2525	0.178	0.003	1.04602e-145	mDC1	MRC2
BATF3	6.35896e-144	1.68528	0.836	0.069	1.15192e-139	mDC1	BATF3
SCARF1	6.4369e-125	0.599709	0.452	0.022	1.16604e-120	mDC1	SCARF1
DNASE1L3.1	9.21187e-124	3.02576	0.945	0.117	1.66873e-119	mDC1	DNASE1L3
RGCC.1	1.21415e-122	2.29776	0.904	0.102	2.19944e-118	mDC1	RGCC
LIMA1	3.53504e-122	0.475652	0.411	0.019	6.40373e-118	mDC1	LIMA1
IQCE.1	5.11742e-120	0.665334	0.521	0.03	9.27021e-116	mDC1	IQCE
ZNF366	1.25699e-119	0.531973	0.411	0.019	2.27705e-115	mDC1	ZNF366
KIAA1598	2.17047e-119	1.40759	0.808	0.076	3.93181e-115	mDC1	KIAA1598
CKB	7.15623e-116	0.447801	0.342	0.014	1.29635e-111	mDC1	CKB
SLAMF8	4.34377e-114	0.824746	0.644	0.048	7.86874e-110	mDC1	SLAMF8
ARHGAP20	1.73409e-113	0.368745	0.192	0.004	3.1413e-109	mDC1	ARHGAP20
VCAM1	6.66534e-113	0.569357	0.425	0.022	1.20743e-108	mDC1	VCAM1
FLT3.1	3.33802e-110	0.877586	0.548	0.037	6.04683e-106	mDC1	FLT3
CDH17	3.89141e-106	0.306725	0.151	0.003	7.04929e-102	mDC1	CDH17
SERPINF2.1	1.75186e-102	0.713877	0.521	0.036	3.17349e-98	mDC1	SERPINF2
VAC14	6.31902e-98	0.536781	0.507	0.035	1.14469e-93	mDC1	VAC14
CPNE3.1	1.3898e-97	2.203	0.945	0.144	2.51761e-93	mDC1	CPNE3
NDRG2	2.62962e-96	0.917501	0.603	0.051	4.76355e-92	mDC1	NDRG2
FMNL2	1.99872e-94	0.449509	0.329	0.016	3.62068e-90	mDC1	FMNL2
CPVL.1	2.35513e-94	2.84025	0.945	0.151	4.26633e-90	mDC1	CPVL
KCNK6	4.15538e-91	0.988927	0.753	0.08	7.52748e-87	mDC1	KCNK6
ACTN1	6.63043e-90	0.702628	0.575	0.048	1.2011e-85	mDC1	ACTN1
PARM1	1.01532e-88	0.527906	0.425	0.028	1.83925e-84	mDC1	PARM1
HLA-DOB	4.91153e-88	1.02369	0.671	0.068	8.89724e-84	mDC1	HLA-DOB
CSRP1	8.62175e-88	1.18862	0.726	0.08	1.56183e-83	mDC1	CSRP1
TMEM14A	1.73796e-85	0.886586	0.616	0.058	3.14832e-81	mDC1	TMEM14A
SNX22	2.05663e-83	0.399854	0.301	0.015	3.72558e-79	mDC1	SNX22
GSTM4	6.37039e-82	0.616082	0.438	0.031	1.154e-77	mDC1	GSTM4
PIK3CB	2.62335e-80	0.567673	0.493	0.04	4.75219e-76	mDC1	PIK3CB
CRIP3	1.21458e-79	0.267767	0.178	0.006	2.20021e-75	mDC1	CRIP3
NET1	1.49865e-79	0.710264	0.425	0.031	2.71481e-75	mDC1	NET1
BTLA	2.1614e-79	0.426805	0.356	0.022	3.91538e-75	mDC1	BTLA
MIR4435-1HG	4.18273e-78	1.29678	0.767	0.098	7.57701e-74	mDC1	MIR4435-1HG
P2RY6.1	5.11556e-77	0.609182	0.452	0.036	9.26683e-73	mDC1	P2RY6
AC096772.6	1.2886e-76	0.276971	0.247	0.011	2.3343e-72	mDC1	AC096772.6
KIF16B	6.95149e-76	0.496143	0.384	0.026	1.25926e-71	mDC1	KIF16B
CAMK2D	9.38801e-76	0.791927	0.685	0.076	1.70064e-71	mDC1	CAMK2D
CTTNBP2NL	1.51619e-75	0.496973	0.425	0.032	2.74658e-71	mDC1	CTTNBP2NL
EGLN3	1.6409e-75	0.262815	0.233	0.01	2.97249e-71	mDC1	EGLN3
CD93	2.72783e-75	0.540656	0.438	0.034	4.94146e-71	mDC1	CD93
KIAA0226L.1	3.06659e-75	0.591984	0.507	0.044	5.55513e-71	mDC1	KIAA0226L
SUSD3	7.318e-75	1.11386	0.712	0.087	1.32566e-70	mDC1	SUSD3
QPCT	3.89253e-74	0.957453	0.507	0.047	7.05132e-70	mDC1	QPCT
RAB32.1	4.54651e-74	1.54765	0.781	0.113	8.236e-70	mDC1	RAB32
C15orf48	1.3922e-71	1.0484	0.438	0.036	2.52196e-67	mDC1	C15orf48
BASP1.1	1.85607e-71	1.3405	0.767	0.107	3.36226e-67	mDC1	BASP1
ROGDI	1.63158e-69	0.833875	0.616	0.069	2.9556e-65	mDC1	ROGDI
PDE4DIP	1.77382e-68	1.1218	0.562	0.061	3.21328e-64	mDC1	PDE4DIP
CCSER1	2.6851e-68	0.429772	0.411	0.032	4.86405e-64	mDC1	CCSER1
LRRCC1	9.50796e-68	0.634413	0.356	0.026	1.72237e-63	mDC1	LRRCC1
CLCN4	1.66555e-67	0.355033	0.274	0.016	3.01714e-63	mDC1	CLCN4
FNIP2	3.3175e-63	0.803465	0.616	0.075	6.00965e-59	mDC1	FNIP2
IRF8.1	3.78834e-63	1.94208	0.959	0.222	6.86259e-59	mDC1	IRF8
MAP2K6.1	5.04859e-63	0.470952	0.425	0.037	9.14552e-59	mDC1	MAP2K6
LGMN.1	6.14082e-62	0.782883	0.534	0.059	1.11241e-57	mDC1	LGMN
GPR34	5.41767e-61	0.270598	0.164	0.006	9.8141e-57	mDC1	GPR34
MTERFD3	4.5556e-60	0.28063	0.288	0.019	8.25246e-56	mDC1	MTERFD3
CXCL16	8.22358e-60	1.06625	0.616	0.081	1.4897e-55	mDC1	CXCL16
BEND5	1.43499e-58	0.312884	0.274	0.017	2.59949e-54	mDC1	BEND5
RGS10	2.30103e-58	2.2881	0.986	0.32	4.16831e-54	mDC1	RGS10
AC093673.5	3.00241e-58	0.509389	0.466	0.047	5.43886e-54	mDC1	AC093673.5
C20orf27.1	3.997e-58	1.35952	0.836	0.159	7.24056e-54	mDC1	C20orf27
TIFAB.1	4.62494e-58	0.424138	0.384	0.033	8.37809e-54	mDC1	TIFAB
MYCL.1	1.91147e-57	0.77373	0.616	0.081	3.46264e-53	mDC1	MYCL
LACC1	4.99673e-57	0.379614	0.288	0.02	9.05157e-53	mDC1	LACC1
PPM1J.1	1.97957e-56	0.353332	0.274	0.018	3.58599e-52	mDC1	PPM1J
MARCKSL1	2.81897e-56	1.33849	0.89	0.184	5.10656e-52	mDC1	MARCKSL1
CYB5R3	6.90108e-56	1.29547	0.836	0.158	1.25013e-51	mDC1	CYB5R3
PTK2	1.3894e-55	0.30784	0.329	0.026	2.51689e-51	mDC1	PTK2
TGFBI.1	3.96593e-55	0.839434	0.644	0.091	7.18429e-51	mDC1	TGFBI
SLC46A3	4.21082e-55	0.581912	0.411	0.04	7.62789e-51	mDC1	SLC46A3
PPT1.1	2.25319e-54	1.73035	0.863	0.205	4.08166e-50	mDC1	PPT1
APOL3.1	4.73193e-54	1.36752	0.849	0.164	8.5719e-50	mDC1	APOL3
BCL2L14	6.89876e-54	0.310671	0.233	0.014	1.24971e-49	mDC1	BCL2L14
FRMD4A	7.21761e-52	0.303024	0.233	0.015	1.30747e-47	mDC1	FRMD4A
C10orf128	1.7807e-51	0.4843	0.425	0.044	3.22574e-47	mDC1	C10orf128
INPP5F	3.73614e-51	0.46051	0.438	0.047	6.76803e-47	mDC1	INPP5F
LGALS2.1	3.79942e-51	1.99287	1	0.275	6.88265e-47	mDC1	LGALS2
NME4.1	1.12001e-50	0.601938	0.534	0.068	2.0289e-46	mDC1	NME4
CD59	1.57555e-50	0.763414	0.63	0.093	2.85412e-46	mDC1	CD59
SNX3.1	1.89658e-50	2.78822	1	0.589	3.43565e-46	mDC1	SNX3
ROBO1	1.95562e-50	0.312874	0.233	0.015	3.5426e-46	mDC1	ROBO1
CST3.1	3.64922e-49	3.37686	1	0.485	6.61056e-45	mDC1	CST3
FUCA1	6.00222e-49	0.499891	0.384	0.039	1.0873e-44	mDC1	FUCA1
THBD	1.36524e-48	0.282874	0.178	0.009	2.47312e-44	mDC1	THBD
CLEC7A.1	3.05933e-48	1.0039	0.822	0.156	5.54198e-44	mDC1	CLEC7A
LINC00877.1	3.41952e-48	0.509199	0.493	0.061	6.19446e-44	mDC1	LINC00877
RP11-1143G9.4.1	1.33893e-47	1.46032	0.973	0.234	2.42547e-43	mDC1	RP11-1143G9.4
SCARB1.1	2.83168e-47	0.286756	0.288	0.023	5.1296e-43	mDC1	SCARB1
HLA-DPB1.1	6.15969e-47	2.81477	1	0.61	1.11583e-42	mDC1	HLA-DPB1
GNA15.1	7.45928e-47	0.570877	0.603	0.088	1.35125e-42	mDC1	GNA15
CTB-113D17.1	7.52853e-47	0.376985	0.219	0.014	1.36379e-42	mDC1	CTB-113D17.1
NAV1	1.34541e-46	0.515637	0.425	0.049	2.4372e-42	mDC1	NAV1
DSE	5.88537e-46	0.460786	0.452	0.054	1.06614e-41	mDC1	DSE
MPEG1.1	5.26521e-45	1.53091	0.877	0.219	9.53792e-41	mDC1	MPEG1
C1orf21	6.19366e-45	0.563381	0.548	0.076	1.12198e-40	mDC1	C1orf21
LRRK2	6.97455e-45	0.563036	0.466	0.058	1.26344e-40	mDC1	LRRK2
NAGA.1	8.52506e-45	0.632061	0.562	0.082	1.54431e-40	mDC1	NAGA
UPK3A	1.25769e-44	0.461964	0.274	0.023	2.27831e-40	mDC1	UPK3A
HTT	1.76121e-44	0.389443	0.466	0.058	3.19042e-40	mDC1	HTT
TNNI2.1	2.53576e-44	0.401288	0.315	0.029	4.59353e-40	mDC1	TNNI2
TMSB4X.1	9.14443e-44	1.50692	1	0.994	1.65651e-39	mDC1	TMSB4X
TPMT	1.63815e-43	0.65224	0.603	0.095	2.96751e-39	mDC1	TPMT
MFSD2A	3.18388e-43	0.260965	0.233	0.017	5.76761e-39	mDC1	MFSD2A
MAGEF1	9.6466e-42	0.472352	0.452	0.059	1.74748e-37	mDC1	MAGEF1
P2RY14.1	2.3924e-41	0.540131	0.438	0.057	4.33383e-37	mDC1	P2RY14
PDLIM7	3.62119e-41	0.423011	0.315	0.031	6.55979e-37	mDC1	PDLIM7
LYZ.1	6.06598e-41	2.0722	1	0.366	1.09885e-36	mDC1	LYZ
ACSS2	1.20687e-40	0.332728	0.274	0.025	2.18625e-36	mDC1	ACSS2
SMCO4	1.47524e-40	0.824534	0.767	0.155	2.67239e-36	mDC1	SMCO4
PTMS.1	1.84222e-40	0.897486	0.74	0.149	3.33719e-36	mDC1	PTMS
HLA-DPA1	3.81498e-40	2.26166	1	0.614	6.91084e-36	mDC1	HLA-DPA1
FZD3.1	6.8123e-40	0.335526	0.219	0.016	1.23405e-35	mDC1	FZD3
NAAA.1	1.65581e-39	1.1509	0.795	0.183	2.99949e-35	mDC1	NAAA
FABP5	3.07395e-39	0.950705	0.712	0.144	5.56845e-35	mDC1	FABP5
HLA-DQA1	3.78007e-39	1.87029	1	0.412	6.8476e-35	mDC1	HLA-DQA1
GSTT1	4.48555e-39	0.298384	0.301	0.03	8.12557e-35	mDC1	GSTT1
SPINT1	1.43125e-38	0.319339	0.315	0.033	2.59271e-34	mDC1	SPINT1
MRPL17	2.30839e-38	0.517142	0.507	0.077	4.18165e-34	mDC1	MRPL17
CD74.1	2.42143e-38	2.0786	1	0.848	4.38643e-34	mDC1	CD74
CCDC126	2.53182e-38	0.25638	0.288	0.028	4.58639e-34	mDC1	CCDC126
STX3	3.04651e-38	0.299467	0.329	0.036	5.51876e-34	mDC1	STX3
HLA-DRB5	3.41563e-38	0.938987	0.781	0.167	6.18742e-34	mDC1	HLA-DRB5
SLAMF7	3.42574e-38	0.631226	0.603	0.104	6.20572e-34	mDC1	SLAMF7
LINC00152.1	4.06336e-38	1.04295	0.712	0.15	7.36078e-34	mDC1	LINC00152
ZNF467	6.21576e-38	0.338954	0.301	0.031	1.12599e-33	mDC1	ZNF467
GM2A.1	8.11199e-38	0.326106	0.411	0.053	1.46949e-33	mDC1	GM2A
SPINT2.1	3.71782e-37	1.04384	0.822	0.201	6.73483e-33	mDC1	SPINT2
HMOX1	8.80067e-37	0.62932	0.493	0.078	1.59424e-32	mDC1	HMOX1
ADAP2	8.83666e-37	0.413514	0.411	0.055	1.60076e-32	mDC1	ADAP2
FSCN1	3.40813e-36	0.298853	0.425	0.059	6.17383e-32	mDC1	FSCN1
HCK.1	4.54804e-36	0.840103	0.781	0.174	8.23877e-32	mDC1	HCK
ACER3	4.74646e-36	0.445392	0.521	0.083	8.59822e-32	mDC1	ACER3
FGL2.1	5.22084e-36	1.19114	0.863	0.22	9.45756e-32	mDC1	FGL2
SIGLEC10	1.21983e-35	0.486598	0.384	0.05	2.20973e-31	mDC1	SIGLEC10
AOAH	3.31974e-35	0.389724	0.507	0.08	6.0137e-31	mDC1	AOAH
TSPAN33	5.12658e-35	0.630173	0.521	0.089	9.2868e-31	mDC1	TSPAN33
ST3GAL5	1.19464e-34	0.531512	0.575	0.1	2.16409e-30	mDC1	ST3GAL5
BCL2A1.1	1.64742e-34	0.766248	0.548	0.096	2.9843e-30	mDC1	BCL2A1
SLC25A29	2.08362e-34	0.299732	0.219	0.019	3.77449e-30	mDC1	SLC25A29
HLA-DRA	2.44991e-34	1.94029	1	0.683	4.43801e-30	mDC1	HLA-DRA
HLA-DQB1.1	4.09966e-34	1.80637	1	0.528	7.42654e-30	mDC1	HLA-DQB1
LPP	1.17544e-33	0.853098	0.685	0.144	2.12931e-29	mDC1	LPP
SPPL3	3.59217e-33	0.347592	0.466	0.073	6.50722e-29	mDC1	SPPL3
SPI1.1	5.05828e-33	1.02981	0.959	0.275	9.16308e-29	mDC1	SPI1
CLIC2	5.99472e-33	0.334403	0.411	0.059	1.08594e-28	mDC1	CLIC2
PRCP	7.09689e-33	0.651017	0.712	0.153	1.2856e-28	mDC1	PRCP
NAP1L1	7.27155e-33	1.57233	1	0.703	1.31724e-28	mDC1	NAP1L1
LYRM4	1.91808e-32	0.692104	0.63	0.129	3.4746e-28	mDC1	LYRM4
HLA-DRB1.1	2.03423e-32	1.99634	0.986	0.658	3.68501e-28	mDC1	HLA-DRB1
PMM1	3.07568e-32	0.343264	0.37	0.051	5.5716e-28	mDC1	PMM1
CNFN	3.5582e-32	0.284729	0.274	0.03	6.44568e-28	mDC1	CNFN
PLEKHO2	8.16119e-32	0.329468	0.37	0.051	1.4784e-27	mDC1	PLEKHO2
PPA1	9.20466e-32	1.0359	0.863	0.25	1.66742e-27	mDC1	PPA1
ACTB.1	1.29183e-31	1.36988	1	0.989	2.34014e-27	mDC1	ACTB
TLR10.1	1.32591e-31	0.383942	0.425	0.065	2.40188e-27	mDC1	TLR10
FAH	1.44324e-31	0.256828	0.219	0.02	2.61442e-27	mDC1	FAH
SAT1	1.46534e-31	1.67255	1	0.602	2.65447e-27	mDC1	SAT1
CIITA	2.48691e-31	0.432353	0.562	0.103	4.50504e-27	mDC1	CIITA
ATG3.1	3.70032e-31	0.892256	0.836	0.226	6.70313e-27	mDC1	ATG3
GSTP1	5.63223e-31	1.4687	1	0.667	1.02028e-26	mDC1	GSTP1
FAM135A	6.4333e-31	0.329166	0.274	0.031	1.16539e-26	mDC1	FAM135A
FCGRT.1	7.23166e-31	1.0771	0.781	0.218	1.31002e-26	mDC1	FCGRT
SEPHS2	1.2453e-30	0.61596	0.63	0.131	2.25587e-26	mDC1	SEPHS2
REC8	1.84442e-30	0.448769	0.411	0.064	3.34117e-26	mDC1	REC8
KCTD12	1.45278e-29	0.4492	0.575	0.113	2.63171e-25	mDC1	KCTD12
CD200R1	1.89392e-29	0.366274	0.288	0.035	3.43084e-25	mDC1	CD200R1
DENND1B	2.02501e-29	0.590227	0.548	0.106	3.66831e-25	mDC1	DENND1B
MCUR1	2.98444e-29	0.502992	0.507	0.094	5.40631e-25	mDC1	MCUR1
DESI1	3.87351e-29	0.404068	0.479	0.085	7.01686e-25	mDC1	DESI1
LSM6.1	6.12635e-29	1.15067	0.945	0.343	1.10979e-24	mDC1	LSM6
MZT2A	6.64586e-29	0.944364	0.836	0.235	1.2039e-24	mDC1	MZT2A
SEMA4A	9.16306e-29	0.436362	0.548	0.106	1.65989e-24	mDC1	SEMA4A
PTPRE.1	1.36447e-28	0.999814	0.918	0.296	2.47173e-24	mDC1	PTPRE
REPIN1.1	1.37779e-28	0.670177	0.671	0.154	2.49587e-24	mDC1	REPIN1
MSL3.1	1.4638e-28	0.629845	0.685	0.158	2.65168e-24	mDC1	MSL3
MSRB1	4.09725e-28	0.48399	0.534	0.105	7.42217e-24	mDC1	MSRB1
SERPINB6.1	6.3248e-28	0.562496	0.616	0.133	1.14574e-23	mDC1	SERPINB6
ALDH2.1	1.37488e-27	0.565656	0.63	0.139	2.4906e-23	mDC1	ALDH2
CD86	1.72188e-27	0.421038	0.452	0.081	3.11918e-23	mDC1	CD86
HPS5	3.06765e-27	0.313236	0.397	0.065	5.55704e-23	mDC1	HPS5
OSBPL9	5.16185e-27	0.351529	0.438	0.077	9.35069e-23	mDC1	OSBPL9
PACSIN2	1.02248e-26	0.394593	0.493	0.094	1.85223e-22	mDC1	PACSIN2
AIF1	1.08874e-26	0.849244	0.973	0.312	1.97225e-22	mDC1	AIF1
FAM105A	1.23839e-26	0.339376	0.575	0.117	2.24334e-22	mDC1	FAM105A
ASAP1.1	1.60271e-26	0.60023	0.671	0.162	2.9033e-22	mDC1	ASAP1
PAK1.1	1.76957e-26	0.56635	0.726	0.178	3.20557e-22	mDC1	PAK1
MARCH1.1	1.79716e-26	0.696737	0.726	0.183	3.25555e-22	mDC1	MARCH1
DCTPP1	4.2139e-26	0.732119	0.699	0.182	7.63348e-22	mDC1	DCTPP1
SERPINB9	4.69918e-26	0.523413	0.658	0.153	8.51256e-22	mDC1	SERPINB9
LSP1	9.67932e-26	1.1559	0.986	0.577	1.75341e-21	mDC1	LSP1
PLBD1	1.15516e-25	0.404309	0.356	0.057	2.09257e-21	mDC1	PLBD1
ARRB1	1.56267e-25	0.313946	0.37	0.06	2.83078e-21	mDC1	ARRB1
CBL	2.00071e-25	0.433901	0.493	0.098	3.62428e-21	mDC1	CBL
TMED3.1	2.69804e-25	0.523792	0.575	0.128	4.8875e-21	mDC1	TMED3
KDM1B	3.16805e-25	0.304625	0.397	0.068	5.73892e-21	mDC1	KDM1B
ELOVL5	3.80668e-25	0.608934	0.712	0.183	6.89579e-21	mDC1	ELOVL5
PAWR	6.66551e-25	0.286741	0.315	0.047	1.20746e-20	mDC1	PAWR
HMGA1.1	8.28526e-25	1.02191	0.726	0.228	1.50088e-20	mDC1	HMGA1
DAPK1	9.37623e-25	0.250168	0.315	0.047	1.6985e-20	mDC1	DAPK1
TNFAIP2.1	1.20383e-24	0.412945	0.644	0.152	2.18074e-20	mDC1	TNFAIP2
PPM1M	1.30832e-24	0.332354	0.411	0.073	2.37003e-20	mDC1	PPM1M
HSPA1B	1.46233e-24	0.395444	0.329	0.052	2.64902e-20	mDC1	HSPA1B
C3orf58	1.807e-24	0.407196	0.384	0.067	3.27337e-20	mDC1	C3orf58
SFT2D2.1	2.16603e-24	0.572563	0.753	0.199	3.92376e-20	mDC1	SFT2D2
IFITM2.1	2.20628e-24	-3.54583	0.329	0.782	3.99668e-20	mDC1	IFITM2
IMPA2	2.48092e-24	0.267121	0.315	0.048	4.49418e-20	mDC1	IMPA2
GCA	2.89439e-24	0.617153	0.589	0.14	5.24319e-20	mDC1	GCA
SLC1A5.1	4.78065e-24	0.394438	0.493	0.102	8.66014e-20	mDC1	SLC1A5
AHCY.1	5.17707e-24	0.344833	0.397	0.071	9.37826e-20	mDC1	AHCY
OAZ2	5.52245e-24	0.755466	0.753	0.217	1.00039e-19	mDC1	OAZ2
UNC119.1	6.94988e-24	0.652251	0.644	0.161	1.25897e-19	mDC1	UNC119
ZYX	1.27268e-23	0.732499	0.753	0.215	2.30546e-19	mDC1	ZYX
AGPAT1	1.47362e-23	0.321857	0.356	0.061	2.66946e-19	mDC1	AGPAT1
ARPC1B	1.67179e-23	0.989471	1	0.725	3.02844e-19	mDC1	ARPC1B
ACOT7.1	1.71958e-23	0.264288	0.384	0.068	3.11503e-19	mDC1	ACOT7
CDK2AP2.1	2.39079e-23	0.742397	0.836	0.254	4.33093e-19	mDC1	CDK2AP2
RPS2.1	2.52773e-23	0.752568	0.986	0.99	4.57898e-19	mDC1	RPS2
RUSC1	2.59228e-23	0.310664	0.301	0.046	4.69592e-19	mDC1	RUSC1
QPRT	2.76581e-23	0.278944	0.219	0.027	5.01027e-19	mDC1	QPRT
BLOC1S6	2.94711e-23	0.494635	0.589	0.139	5.33869e-19	mDC1	BLOC1S6
HLA-DMA.1	3.85598e-23	1.08465	0.945	0.409	6.98512e-19	mDC1	HLA-DMA
CECR1	8.63704e-23	0.552787	0.685	0.179	1.5646e-18	mDC1	CECR1
DEGS1	1.13677e-22	0.413424	0.575	0.133	2.05925e-18	mDC1	DEGS1
TYROBP	1.86221e-22	-3.04483	0.438	0.778	3.37339e-18	mDC1	TYROBP
MAP3K13	1.91828e-22	0.418774	0.507	0.112	3.47496e-18	mDC1	MAP3K13
CLTB	2.23914e-22	0.78409	0.795	0.247	4.0562e-18	mDC1	CLTB
EDEM1.1	2.76585e-22	0.25731	0.438	0.087	5.01034e-18	mDC1	EDEM1
OAT	2.86125e-22	0.262489	0.329	0.055	5.18316e-18	mDC1	OAT
IFT20	3.0702e-22	0.546312	0.781	0.22	5.56166e-18	mDC1	IFT20
SCML1	3.36716e-22	0.42887	0.342	0.06	6.09961e-18	mDC1	SCML1
CHN2.1	3.82331e-22	0.334153	0.466	0.097	6.92593e-18	mDC1	CHN2
CBFA2T3.1	4.41621e-22	0.266511	0.397	0.075	7.99996e-18	mDC1	CBFA2T3
DNAJC4.1	5.44523e-22	0.459622	0.63	0.159	9.86404e-18	mDC1	DNAJC4
TUBB6.1	5.50287e-22	0.294349	0.315	0.052	9.96845e-18	mDC1	TUBB6
CCDC88A.1	6.81678e-22	0.532263	0.699	0.19	1.23486e-17	mDC1	CCDC88A
PTGES2	1.21328e-21	0.473909	0.562	0.135	2.19786e-17	mDC1	PTGES2
FAM110A	1.23664e-21	0.374639	0.384	0.073	2.24017e-17	mDC1	FAM110A
GRN.1	1.43398e-21	0.971562	0.877	0.345	2.59766e-17	mDC1	GRN
TMEM50B	2.14934e-21	0.302166	0.452	0.094	3.89353e-17	mDC1	TMEM50B
EGLN2	2.62757e-21	0.350567	0.575	0.137	4.75984e-17	mDC1	EGLN2
RPL4.1	2.74484e-21	0.826666	1	0.863	4.97227e-17	mDC1	RPL4
SCNM1	3.6381e-21	0.428859	0.74	0.204	6.59041e-17	mDC1	SCNM1
BID	4.76842e-21	0.664112	0.877	0.289	8.63799e-17	mDC1	BID
GNG7.1	5.36567e-21	0.321056	0.425	0.087	9.71991e-17	mDC1	GNG7
ICAM1	5.81342e-21	0.4032	0.425	0.087	1.0531e-16	mDC1	ICAM1
DUSP18	5.95365e-21	0.260398	0.288	0.046	1.0785e-16	mDC1	DUSP18
CCDC6	7.07342e-21	0.285729	0.356	0.066	1.28135e-16	mDC1	CCDC6
NRBF2	7.49444e-21	0.339088	0.507	0.117	1.35762e-16	mDC1	NRBF2
FAM195A	7.99472e-21	0.384932	0.397	0.08	1.44824e-16	mDC1	FAM195A
DST	9.23871e-21	0.284652	0.329	0.058	1.67359e-16	mDC1	DST
S100A4.1	1.10897e-20	-2.7287	0.712	0.872	2.0089e-16	mDC1	S100A4
FGD2	1.14228e-20	0.586135	0.616	0.163	2.06924e-16	mDC1	FGD2
MNDA.1	1.1668e-20	0.525543	0.753	0.22	2.11365e-16	mDC1	MNDA
GINM1	1.43046e-20	0.328609	0.411	0.084	2.59127e-16	mDC1	GINM1
DAPP1	1.50498e-20	0.421917	0.63	0.163	2.72626e-16	mDC1	DAPP1
PCBD1	1.56342e-20	0.288042	0.397	0.08	2.83213e-16	mDC1	PCBD1
IL6R	1.61963e-20	0.264517	0.438	0.092	2.93397e-16	mDC1	IL6R
ATP5E.1	2.00659e-20	0.692546	1	0.978	3.63494e-16	mDC1	ATP5E
HDAC9.1	2.01111e-20	0.341922	0.438	0.093	3.64312e-16	mDC1	HDAC9
PTRHD1.1	2.47661e-20	0.587905	0.781	0.236	4.48638e-16	mDC1	PTRHD1
ACTG1	2.60223e-20	0.904231	1	0.887	4.71394e-16	mDC1	ACTG1
NCOA7	3.63001e-20	0.30696	0.616	0.157	6.57577e-16	mDC1	NCOA7
RAB31.1	4.13584e-20	0.416459	0.548	0.135	7.49207e-16	mDC1	RAB31
IFNGR1	4.93862e-20	0.637471	0.658	0.185	8.94631e-16	mDC1	IFNGR1
RNASET2.1	5.72904e-20	1.03288	0.877	0.379	1.03781e-15	mDC1	RNASET2
MALAT1	6.77314e-20	-1.08621	0.918	0.989	1.22695e-15	mDC1	MALAT1
GEM	1.92743e-19	0.252915	0.164	0.019	3.49154e-15	mDC1	GEM
CD52.1	1.93111e-19	-2.0978	0.904	0.898	3.49821e-15	mDC1	CD52
FAM26F	3.4702e-19	0.495254	0.616	0.167	6.28627e-15	mDC1	FAM26F
PTPLAD2.1	4.12086e-19	0.323578	0.534	0.131	7.46494e-15	mDC1	PTPLAD2
ARHGAP31	5.43967e-19	0.253337	0.274	0.046	9.85396e-15	mDC1	ARHGAP31
MCOLN2.1	5.90867e-19	0.263538	0.301	0.054	1.07035e-14	mDC1	MCOLN2
CCNG2	6.80996e-19	0.310926	0.425	0.093	1.23362e-14	mDC1	CCNG2
PHLDA2	1.70581e-18	0.324358	0.37	0.077	3.09007e-14	mDC1	PHLDA2
AP3D1	1.76851e-18	0.250929	0.521	0.127	3.20366e-14	mDC1	AP3D1
MFSD1	3.08373e-18	0.306067	0.493	0.12	5.58617e-14	mDC1	MFSD1
NOP16	3.69196e-18	0.31278	0.356	0.073	6.68798e-14	mDC1	NOP16
C1QBP.1	5.12682e-18	0.861344	0.836	0.354	9.28723e-14	mDC1	C1QBP
RPS21	5.77004e-18	0.600399	1	0.978	1.04524e-13	mDC1	RPS21
SLC25A6	1.11965e-17	0.902737	1	0.729	2.02824e-13	mDC1	SLC25A6
PON2	1.26702e-17	0.300466	0.301	0.057	2.29521e-13	mDC1	PON2
ATPAF2.1	1.35102e-17	0.331985	0.329	0.066	2.44737e-13	mDC1	ATPAF2
CPPED1	1.60602e-17	0.260871	0.534	0.137	2.9093e-13	mDC1	CPPED1
ANXA5.1	1.8298e-17	0.511732	0.795	0.256	3.31468e-13	mDC1	ANXA5
VASH1	2.12783e-17	0.284286	0.192	0.027	3.85456e-13	mDC1	VASH1
SMIM20	2.56687e-17	0.269091	0.37	0.079	4.64989e-13	mDC1	SMIM20
CTSZ.1	2.7346e-17	0.801596	0.836	0.323	4.95373e-13	mDC1	CTSZ
ENSA	3.69984e-17	0.816097	0.877	0.378	6.70225e-13	mDC1	ENSA
EVI2A.1	4.41857e-17	0.553268	0.63	0.187	8.00423e-13	mDC1	EVI2A
STX12	4.84615e-17	0.257057	0.397	0.089	8.7788e-13	mDC1	STX12
EEF1B2.1	8.19118e-17	0.805707	0.973	0.786	1.48383e-12	mDC1	EEF1B2
SNAP23	9.61745e-17	0.422814	0.712	0.218	1.7422e-12	mDC1	SNAP23
DPYSL2.1	1.0978e-16	0.377382	0.74	0.231	1.98866e-12	mDC1	DPYSL2
KIAA0930	1.1037e-16	0.332573	0.466	0.115	1.99934e-12	mDC1	KIAA0930
LY86.1	1.66833e-16	0.411441	0.589	0.171	3.02217e-12	mDC1	LY86
CD44.1	1.70415e-16	-2.23941	0.329	0.67	3.08707e-12	mDC1	CD44
FNBP1	1.81106e-16	0.81668	0.877	0.398	3.28074e-12	mDC1	FNBP1
PRDX3.1	2.09716e-16	0.371505	0.603	0.174	3.79901e-12	mDC1	PRDX3
SNRNP25.1	2.48436e-16	0.356985	0.562	0.158	4.50042e-12	mDC1	SNRNP25
BTG1.1	2.90482e-16	-2.081	0.589	0.773	5.26208e-12	mDC1	BTG1
IFITM3.1	2.91376e-16	-2.83056	0.219	0.633	5.27827e-12	mDC1	IFITM3
TAX1BP3.1	3.04603e-16	0.353487	0.438	0.11	5.51789e-12	mDC1	TAX1BP3
PPIF	3.36932e-16	0.25993	0.397	0.093	6.10353e-12	mDC1	PPIF
PARVG	3.53558e-16	0.448478	0.685	0.216	6.40471e-12	mDC1	PARVG
CORO1B	3.72326e-16	0.29902	0.521	0.141	6.74468e-12	mDC1	CORO1B
FUOM	3.83521e-16	0.319095	0.479	0.125	6.94748e-12	mDC1	FUOM
HLA-DMB.1	4.86203e-16	0.651274	0.863	0.338	8.80756e-12	mDC1	HLA-DMB
UBB.1	5.26483e-16	-1.2828	0.945	0.917	9.53723e-12	mDC1	UBB
TAP2.1	5.89674e-16	0.450534	0.534	0.149	1.06819e-11	mDC1	TAP2.1
GAA	8.49214e-16	0.277795	0.301	0.062	1.53835e-11	mDC1	GAA
PKM.1	8.69206e-16	0.812858	0.89	0.416	1.57457e-11	mDC1	PKM
NCKAP1L.1	1.00325e-15	0.325577	0.562	0.16	1.81739e-11	mDC1	NCKAP1L
H2AFY	1.03241e-15	0.77204	0.932	0.446	1.87021e-11	mDC1	H2AFY
ADI1.1	1.0858e-15	0.397366	0.616	0.187	1.96693e-11	mDC1	ADI1
SERPINB1.1	1.30448e-15	0.738304	0.808	0.327	2.36306e-11	mDC1	SERPINB1
EIF3L.1	1.59693e-15	0.798622	0.904	0.434	2.89283e-11	mDC1	EIF3L
RNF213	1.72633e-15	-1.96826	0.11	0.567	3.12725e-11	mDC1	RNF213
TMSB10.1	1.79303e-15	0.586848	1	0.982	3.24807e-11	mDC1	TMSB10
TAP1.1	1.90953e-15	0.66426	0.808	0.314	3.45912e-11	mDC1	TAP1
RPL27A	2.10772e-15	0.550978	1	0.995	3.81814e-11	mDC1	RPL27A
AKR7A2.1	2.85548e-15	0.30187	0.562	0.164	5.1727e-11	mDC1	AKR7A2
VOPP1	3.43037e-15	0.341089	0.712	0.226	6.21411e-11	mDC1	VOPP1
HN1.1	5.53965e-15	0.627464	0.877	0.361	1.00351e-10	mDC1	HN1
NDUFB5	5.6397e-15	0.452591	0.712	0.239	1.02163e-10	mDC1	NDUFB5
APH1A.1	6.52981e-15	0.409328	0.712	0.233	1.18288e-10	mDC1	APH1A
RNASEH2C	7.09379e-15	0.743006	0.712	0.268	1.28504e-10	mDC1	RNASEH2C
DDX5	8.00117e-15	-0.953189	0.904	0.961	1.44941e-10	mDC1	DDX5
TIMM17B	8.1407e-15	0.274058	0.562	0.163	1.47469e-10	mDC1	TIMM17B
C1orf162.1	8.30414e-15	0.828416	0.918	0.453	1.5043e-10	mDC1	C1orf162
RPS16.1	1.35691e-14	0.5035	1	0.986	2.45804e-10	mDC1	RPS16
FCER1G	1.57534e-14	-2.02012	0.644	0.752	2.85372e-10	mDC1	FCER1G
SCIMP.1	1.57622e-14	0.264805	0.452	0.12	2.85533e-10	mDC1	SCIMP
OXA1L	1.79561e-14	0.282079	0.548	0.159	3.25275e-10	mDC1	OXA1L
MRPL18	1.84283e-14	0.529394	0.685	0.243	3.33828e-10	mDC1	MRPL18
RAB7L1	2.15123e-14	0.374157	0.685	0.223	3.89695e-10	mDC1	RAB7L1
DNAJC15	2.20584e-14	0.410092	0.712	0.243	3.99588e-10	mDC1	DNAJC15
TPP1.1	2.20808e-14	0.282245	0.726	0.234	3.99993e-10	mDC1	TPP1
GPX1.1	2.32206e-14	0.709426	0.986	0.544	4.20641e-10	mDC1	GPX1
MCM5	2.58357e-14	0.380292	0.425	0.112	4.68014e-10	mDC1	MCM5
MTMR14	2.81957e-14	0.275057	0.466	0.128	5.10765e-10	mDC1	MTMR14
PLEKHO1.1	3.1491e-14	0.395791	0.712	0.239	5.70459e-10	mDC1	PLEKHO1
COX7C	3.57078e-14	0.599534	0.986	0.919	6.46847e-10	mDC1	COX7C
CNN2	3.69965e-14	0.377678	0.726	0.245	6.70191e-10	mDC1	CNN2
RAB7A.1	5.02783e-14	0.629509	0.863	0.375	9.10791e-10	mDC1	RAB7A
SELPLG.1	5.63095e-14	0.390193	0.74	0.253	1.02005e-09	mDC1	SELPLG
DCUN1D1	6.54424e-14	0.313792	0.438	0.122	1.18549e-09	mDC1	DCUN1D1
TMEM14C	6.68811e-14	0.486608	0.699	0.248	1.21155e-09	mDC1	TMEM14C
MYL6	9.33242e-14	0.623379	0.986	0.946	1.69057e-09	mDC1	MYL6
YDJC	1.28143e-13	0.333181	0.466	0.134	2.3213e-09	mDC1	YDJC
PSAP	1.28509e-13	0.70986	0.89	0.509	2.32794e-09	mDC1	PSAP
HCST.1	1.38136e-13	-2.55634	0.397	0.646	2.50234e-09	mDC1	HCST
PTP4A2.1	1.71812e-13	0.642618	0.877	0.39	3.11237e-09	mDC1	PTP4A2
TUBA1B	2.29184e-13	0.64743	0.932	0.551	4.15167e-09	mDC1	TUBA1B
DCXR	3.45805e-13	0.378284	0.589	0.193	6.26426e-09	mDC1	DCXR
BCKDK	5.37772e-13	0.255767	0.384	0.102	9.74174e-09	mDC1	BCKDK
CSTB.1	5.63863e-13	0.688273	0.945	0.489	1.02144e-08	mDC1	CSTB
GLIPR1.1	7.37174e-13	0.266041	0.767	0.265	1.33539e-08	mDC1	GLIPR1
SUB1.1	8.77451e-13	0.539891	0.986	0.77	1.5895e-08	mDC1	SUB1
UQCRH	1.16169e-12	0.674695	0.959	0.568	2.10439e-08	mDC1	UQCRH
RPS11.1	1.19539e-12	0.453032	1	0.985	2.16546e-08	mDC1	RPS11
ARPC2	1.4405e-12	0.618234	1	0.843	2.60947e-08	mDC1	ARPC2
SMIM12	1.65379e-12	0.26957	0.493	0.15	2.99583e-08	mDC1	SMIM12
ZFP36L2.1	1.88502e-12	-1.93575	0.123	0.51	3.41472e-08	mDC1	ZFP36L2
RAC2	1.92196e-12	-1.82069	0.301	0.604	3.48164e-08	mDC1	RAC2
SLC25A5	2.01955e-12	0.755691	0.973	0.576	3.65841e-08	mDC1	SLC25A5
TXNDC17	2.31547e-12	0.335826	0.671	0.23	4.19447e-08	mDC1	TXNDC17
MRPL3	2.70541e-12	0.258465	0.425	0.122	4.90086e-08	mDC1	MRPL3
NENF.1	2.91703e-12	0.274013	0.534	0.168	5.28419e-08	mDC1	NENF
RPS23.1	2.92372e-12	0.312237	1	0.991	5.29632e-08	mDC1	RPS23
MLEC.1	3.34632e-12	0.305787	0.575	0.192	6.06186e-08	mDC1	MLEC
PTPRCAP	4.67099e-12	-2.16178	0.164	0.524	8.4615e-08	mDC1	PTPRCAP
SMS.1	6.50856e-12	0.326984	0.589	0.203	1.17903e-07	mDC1	SMS
ENO1.1	6.69037e-12	0.857565	0.959	0.599	1.21196e-07	mDC1	ENO1
TNFAIP8L2.1	7.25219e-12	0.269498	0.411	0.118	1.31373e-07	mDC1	TNFAIP8L2
ENTPD1.1	7.42263e-12	0.284565	0.479	0.15	1.34461e-07	mDC1	ENTPD1
YWHAG	7.96435e-12	0.250731	0.452	0.138	1.44274e-07	mDC1	YWHAG
TXN.1	8.20423e-12	0.583216	0.959	0.461	1.4862e-07	mDC1	TXN
UCP2.1	9.0807e-12	0.690158	0.932	0.543	1.64497e-07	mDC1	UCP2
GYPC.1	9.50364e-12	0.308491	0.726	0.263	1.72158e-07	mDC1	GYPC
LGALS9	1.18262e-11	0.430456	0.781	0.301	2.14231e-07	mDC1	LGALS9
RPLP1	1.2353e-11	0.452161	1	0.999	2.23775e-07	mDC1	RPLP1
NDUFC2.1	1.37352e-11	0.476967	0.849	0.355	2.48812e-07	mDC1	NDUFC2
DNPH1	1.42657e-11	0.306433	0.534	0.176	2.58423e-07	mDC1	DNPH1
CFL1.1	1.65542e-11	0.548032	0.986	0.943	2.9988e-07	mDC1	CFL1
PLAC8.1	1.75157e-11	-2.66441	0.342	0.595	3.17297e-07	mDC1	PLAC8
RNH1.1	1.97858e-11	0.563693	0.822	0.361	3.58421e-07	mDC1	RNH1
C16orf13	2.45254e-11	0.390518	0.712	0.273	4.44277e-07	mDC1	C16orf13
CLNS1A	2.83615e-11	0.293869	0.671	0.239	5.13769e-07	mDC1	CLNS1A
TRMT112	3.20234e-11	0.65159	0.945	0.528	5.80104e-07	mDC1	TRMT112
WBSCR22.1	3.36974e-11	0.272301	0.575	0.197	6.10428e-07	mDC1	WBSCR22
DCTN2	3.60423e-11	0.25434	0.493	0.159	6.52907e-07	mDC1	DCTN2
YIF1B	4.60833e-11	0.258388	0.425	0.133	8.34799e-07	mDC1	YIF1B
COMT.1	5.18406e-11	0.289321	0.616	0.217	9.39093e-07	mDC1	COMT
AP2S1	5.89634e-11	0.561971	0.932	0.48	1.06812e-06	mDC1	AP2S1
UBL7.1	5.89906e-11	0.262936	0.479	0.159	1.06862e-06	mDC1	UBL7
PARP1	7.25949e-11	0.342643	0.74	0.293	1.31506e-06	mDC1	PARP1
RAB10	9.20349e-11	0.280683	0.658	0.244	1.66721e-06	mDC1	RAB10
PPIL3	9.33334e-11	0.252043	0.479	0.157	1.69074e-06	mDC1	PPIL3
ARL5A	1.00959e-10	0.309615	0.74	0.284	1.82888e-06	mDC1	ARL5A
EIF4B.1	1.08449e-10	0.474144	0.712	0.301	1.96455e-06	mDC1	EIF4B
BLOC1S2	1.4079e-10	0.300662	0.589	0.213	2.55041e-06	mDC1	BLOC1S2
RSL1D1	1.77864e-10	0.382142	0.685	0.271	3.22201e-06	mDC1	RSL1D1
RPS28.1	2.10109e-10	0.404957	1	0.997	3.80613e-06	mDC1	RPS28
GDI2	2.55978e-10	0.547247	0.849	0.391	4.63703e-06	mDC1	GDI2
RPL12	2.56295e-10	0.472733	0.986	0.991	4.64278e-06	mDC1	RPL12
DDT	2.75235e-10	0.492068	0.904	0.415	4.98589e-06	mDC1	DDT
MRPL12	2.87751e-10	0.256833	0.507	0.176	5.21261e-06	mDC1	MRPL12
NDUFV2.1	3.06959e-10	0.47318	0.849	0.381	5.56056e-06	mDC1	NDUFV2
EIF6	3.28297e-10	0.459539	0.753	0.329	5.9471e-06	mDC1	EIF6
ID2.1	3.56912e-10	0.618789	0.959	0.559	6.46545e-06	mDC1	ID2
RPL21.1	4.02237e-10	0.614988	0.986	0.991	7.28652e-06	mDC1	RPL21
RPL18A.1	4.97972e-10	0.275897	1	0.995	9.02077e-06	mDC1	RPL18A
MRPS33.1	6.70856e-10	0.259061	0.521	0.185	1.21526e-05	mDC1	MRPS33
HIGD2A	7.01333e-10	0.600971	0.932	0.507	1.27046e-05	mDC1	HIGD2A
CAP1	9.85987e-10	0.54773	0.918	0.506	1.78612e-05	mDC1	CAP1
NMI	9.95966e-10	0.264832	0.644	0.247	1.80419e-05	mDC1	NMI
COPZ1	1.02197e-09	0.333757	0.644	0.25	1.85129e-05	mDC1	COPZ1
SRSF5	1.21064e-09	-0.992062	0.795	0.779	2.19307e-05	mDC1	SRSF5
EMP3.1	1.61743e-09	-1.42016	0.658	0.753	2.92997e-05	mDC1	EMP3
WSB1	1.76244e-09	0.29966	0.699	0.283	3.19267e-05	mDC1	WSB1
PGAM1	1.81046e-09	0.269906	0.767	0.308	3.27964e-05	mDC1	PGAM1
IL32.1	2.02032e-09	-3.37619	0.082	0.415	3.6598e-05	mDC1	IL32
CD7.1	2.07882e-09	-2.71641	0.068	0.4	3.76579e-05	mDC1	CD7
TMEM14B	2.37673e-09	0.290513	0.671	0.265	4.30545e-05	mDC1	TMEM14B
CKLF.1	3.0798e-09	0.489558	0.877	0.467	5.57907e-05	mDC1	CKLF
DBNL.1	3.11495e-09	0.367965	0.808	0.357	5.64273e-05	mDC1	DBNL
H3F3B	3.38862e-09	-0.844436	0.918	0.962	6.13848e-05	mDC1	H3F3B
ATP6V1D	3.42958e-09	0.322948	0.411	0.143	6.21268e-05	mDC1	ATP6V1D
RAB11A	3.68994e-09	0.285268	0.753	0.32	6.68434e-05	mDC1	RAB11A
TOMM22	3.71349e-09	0.349196	0.753	0.308	6.72698e-05	mDC1	TOMM22
TYMP.1	4.55783e-09	0.349034	0.904	0.449	8.25652e-05	mDC1	TYMP
BRK1.1	4.83478e-09	0.529407	0.945	0.538	8.75821e-05	mDC1	BRK1
B2M	5.40562e-09	-0.496742	1	0.994	9.79228e-05	mDC1	B2M
QARS	5.43312e-09	0.337666	0.534	0.21	9.84209e-05	mDC1	QARS
MZT1	5.56779e-09	0.314108	0.384	0.129	0.000100861	mDC1	MZT1
NKG7.1	5.57216e-09	-3.957	0.137	0.439	0.00010094	mDC1	NKG7
C14orf2.1	6.4748e-09	0.574996	0.945	0.624	0.000117291	mDC1	C14orf2
ATP5J2	7.22065e-09	0.56569	0.945	0.621	0.000130802	mDC1	ATP5J2
KLRB1.1	7.37278e-09	-2.93694	0.068	0.387	0.000133558	mDC1	KLRB1
CCT8	7.38067e-09	0.297225	0.836	0.372	0.000133701	mDC1	CCT8
COA4	1.02038e-08	0.2767	0.479	0.178	0.000184843	mDC1	COA4
RPL10	1.0408e-08	0.342201	1	0.998	0.00018854	mDC1	RPL10
POMP	1.2491e-08	0.545744	0.918	0.575	0.000226274	mDC1	POMP
TMED10.1	1.67537e-08	0.267832	0.699	0.294	0.000303494	mDC1	TMED10
RPL14	1.77806e-08	0.354191	1	0.98	0.000322096	mDC1	RPL14
RPL22	1.81158e-08	0.391221	0.986	0.934	0.000328168	mDC1	RPL22
C19orf70	2.38537e-08	0.256157	0.808	0.341	0.00043211	mDC1	C19orf70
VDAC2	2.65145e-08	0.291694	0.808	0.357	0.000480309	mDC1	VDAC2
LY6E.1	2.77995e-08	-1.5842	0.753	0.713	0.000503587	mDC1	LY6E
BLOC1S1.1	2.82787e-08	0.41974	0.918	0.484	0.000512269	mDC1	BLOC1S1
LSM4	2.89717e-08	0.356633	0.808	0.367	0.000524823	mDC1	LSM4
LIMD2.1	3.06114e-08	0.416677	0.959	0.674	0.000554525	mDC1	LIMD2
VDAC1.1	3.09471e-08	0.353309	0.795	0.348	0.000560607	mDC1	VDAC1
GAPDH.1	3.4706e-08	0.478317	0.986	0.9	0.000628698	mDC1	GAPDH
CTSW.1	3.59416e-08	-2.81651	0.11	0.396	0.000651082	mDC1	CTSW
GZMB.1	3.98486e-08	-3.39557	0.137	0.415	0.000721857	mDC1	GZMB
CAPG.1	4.49413e-08	-1.36439	0.164	0.451	0.000814112	mDC1	CAPG
ECHS1.1	4.6272e-08	0.258549	0.562	0.223	0.000838217	mDC1	ECHS1
ACTR3.1	5.8995e-08	0.513394	0.904	0.574	0.00106869	mDC1	ACTR3
MT-ND2	5.94494e-08	-0.637822	0.932	0.908	0.00107693	mDC1	MT-ND2
ZEB2	6.39913e-08	-1.20917	0	0.294	0.0011592	mDC1	ZEB2
SNX20.1	6.57704e-08	0.29805	0.438	0.167	0.00119143	mDC1	SNX20
CD69.1	6.59098e-08	-1.87205	0.11	0.39	0.00119396	mDC1	CD69
PEBP1.1	8.44488e-08	0.27376	0.767	0.338	0.00152979	mDC1	PEBP1
FXYD5.1	8.70214e-08	-1.53632	0.521	0.605	0.00157639	mDC1	FXYD5
SLIRP	1.55287e-07	0.371943	0.699	0.328	0.00281302	mDC1	SLIRP
ATP5F1	1.67254e-07	0.28082	0.808	0.367	0.00302981	mDC1	ATP5F1
HMGN1.1	1.70755e-07	0.40907	0.945	0.564	0.00309323	mDC1	HMGN1
LCP1	1.76632e-07	0.485325	0.89	0.538	0.00319968	mDC1	LCP1
RPS8.1	1.8457e-07	0.301346	0.986	0.991	0.00334349	mDC1	RPS8
MZT2B	1.85285e-07	0.356584	0.808	0.392	0.00335644	mDC1	MZT2B
PSMA2.1.1	1.99474e-07	0.402927	0.849	0.429	0.00361347	mDC1	PSMA2.1
KLRC1.1	2.02226e-07	-2.05315	0.027	0.306	0.00366332	mDC1	KLRC1
TPI1.1	2.14821e-07	0.457051	0.959	0.621	0.00389149	mDC1	TPI1
JUN.1	2.28264e-07	-1.55276	0.438	0.611	0.00413501	mDC1	JUN
XCL1.1	2.37212e-07	-1.89624	0	0.275	0.0042971	mDC1	XCL1
XCL2.1	2.46138e-07	-2.37823	0.068	0.34	0.0044588	mDC1	XCL2
TSC22D3.1	2.79692e-07	-1.45266	0.356	0.536	0.00506662	mDC1	TSC22D3
CD300A	3.0282e-07	-1.33446	0.027	0.3	0.00548559	mDC1	CD300A
TRAF3IP3	3.11746e-07	-1.37617	0.151	0.401	0.00564728	mDC1	TRAF3IP3
PGLS	3.17443e-07	0.37523	0.808	0.423	0.00575048	mDC1	PGLS
GIMAP7.1	3.21903e-07	-1.41137	0.014	0.285	0.00583128	mDC1	GIMAP7
PFDN2	3.2911e-07	0.378767	0.781	0.393	0.00596184	mDC1	PFDN2
PYCARD.1	3.89606e-07	0.409539	0.89	0.506	0.00705772	mDC1	PYCARD
GNLY.1	4.51211e-07	-5.26147	0.658	0.637	0.00817368	mDC1	GNLY
LMNA.1	4.51249e-07	0.411465	0.836	0.445	0.00817438	mDC1	LMNA
KLF2.1	4.64078e-07	-1.32019	0.041	0.307	0.00840677	mDC1	KLF2
LAP3.1	4.83476e-07	0.266306	0.616	0.277	0.00875817	mDC1	LAP3
FAM49B.1	5.02453e-07	0.351877	0.904	0.504	0.00910193	mDC1	FAM49B
TNFRSF18.1	5.24576e-07	-1.7796	0.041	0.305	0.0095027	mDC1	TNFRSF18
IFI27.1	5.27046e-07	-3.78587	0.041	0.307	0.00954744	mDC1	IFI27
MINOS1	5.31748e-07	0.345225	0.89	0.459	0.00963261	mDC1	MINOS1
ANXA1.1	5.36896e-07	-1.76132	0.205	0.431	0.00972587	mDC1	ANXA1
HOPX.1	7.45969e-07	-2.07227	0.096	0.347	0.0135132	mDC1	HOPX
MT-ND4.1	7.60177e-07	-0.672771	0.89	0.905	0.0137706	mDC1	MT-ND4
ATP6V0E1.1	7.81505e-07	0.459581	0.89	0.594	0.014157	mDC1	ATP6V0E1
RPS18	8.37832e-07	0.250846	1	0.997	0.0151773	mDC1	RPS18
RPL7A.1	8.69278e-07	0.336332	1	0.964	0.015747	mDC1	RPL7A
RPL39.1	9.80741e-07	0.322672	1	0.991	0.0177661	mDC1	RPL39
IFI44L.1	1.03568e-06	-1.6465	0.11	0.359	0.0187613	mDC1	IFI44L
RPS29	1.08522e-06	0.301127	1	0.994	0.0196588	mDC1	RPS29
CAPZB	1.18754e-06	0.365079	0.89	0.505	0.0215122	mDC1	CAPZB
EIF3D	1.38708e-06	0.306585	0.822	0.4	0.0251269	mDC1	EIF3D
DOK2.1	1.87922e-06	-1.15232	0.041	0.287	0.0340421	mDC1	DOK2
RPL36	1.88035e-06	0.333078	1	0.988	0.0340626	mDC1	RPL36
TPM3	2.03105e-06	0.40595	0.932	0.7	0.0367926	mDC1	TPM3
CASP4.1	2.05512e-06	-1.04413	0.041	0.285	0.0372285	mDC1	CASP4
LAMTOR1.1	2.18302e-06	0.319985	0.795	0.401	0.0395455	mDC1	LAMTOR1
RNF130.1	2.30153e-06	-0.885542	0	0.239	0.0416922	mDC1	RNF130
TRA2B.1	2.49694e-06	-0.877114	0.74	0.705	0.0452321	mDC1	TRA2B
RPL28	2.68532e-06	0.27164	1	0.997	0.0486445	mDC1	RPL28
COX4I1.1	2.84867e-06	0.40204	1	0.82	0.0516036	mDC1	COX4I1
IDH2	2.98162e-06	0.318581	0.589	0.286	0.0540121	mDC1	IDH2
PFDN5	3.49595e-06	0.355687	1	0.873	0.063329	mDC1	PFDN5
PSME2.1	3.91613e-06	0.464486	0.986	0.727	0.0709406	mDC1	PSME2
IFITM1.1	3.93743e-06	-1.1902	0.014	0.246	0.0713265	mDC1	IFITM1
IL2RB.1	4.20288e-06	-1.3608	0	0.229	0.0761352	mDC1	IL2RB
ITM2B.1	4.47431e-06	-0.908551	0.808	0.751	0.0810521	mDC1	ITM2B
TXNIP.1	4.59721e-06	-1.33217	0.63	0.648	0.0832784	mDC1	TXNIP
RPL5	4.75897e-06	0.339262	1	0.95	0.0862088	mDC1	RPL5
NEAT1.1	4.92582e-06	-1.39431	0.863	0.787	0.0892312	mDC1	NEAT1
PTPRC.1	5.8344e-06	-0.956062	0.795	0.712	0.10569	mDC1	PTPRC
PSMB9.1	5.84393e-06	0.340043	0.959	0.653	0.105863	mDC1	PSMB9
IFI6.1	6.16762e-06	-1.93529	0.26	0.437	0.111726	mDC1	IFI6
LGALS3.1	6.55714e-06	-0.279937	0.507	0.206	0.118783	mDC1	LGALS3
IER2.1	6.74067e-06	-1.11874	0.644	0.65	0.122107	mDC1	IER2
ABRACL	7.00355e-06	0.305833	0.795	0.41	0.126869	mDC1	ABRACL
ZFP36	7.08395e-06	-1.26113	0.603	0.643	0.128326	mDC1	ZFP36
PRF1.1	7.58374e-06	-1.66319	0.041	0.265	0.137379	mDC1	PRF1
CARD16.1	8.21378e-06	-1.25185	0.164	0.373	0.148793	mDC1	CARD16
ETS1	8.45239e-06	-1.09905	0.014	0.234	0.153115	mDC1	ETS1
PNISR.1	8.71358e-06	-0.978267	0.726	0.665	0.157847	mDC1	PNISR
MT-ND3.1	9.60896e-06	-0.730793	0.918	0.879	0.174066	mDC1	MT-ND3
ATP6V1F	1.03574e-05	0.26771	0.877	0.475	0.187624	mDC1	ATP6V1F
RPS13.1	1.09999e-05	0.262684	1	0.979	0.199263	mDC1	RPS13
RPL13A.1	1.34366e-05	0.304164	1	0.992	0.243405	mDC1	RPL13A
CKS2	1.34576e-05	-0.544724	0.575	0.248	0.243784	mDC1	CKS2
ATP6V0B.1	1.35699e-05	0.319573	0.849	0.463	0.245819	mDC1	ATP6V0B
CD53	1.40908e-05	-1.15085	0.548	0.563	0.255254	mDC1	CD53
RAP1A	1.41843e-05	0.332803	0.822	0.425	0.256948	mDC1	RAP1A
RBM39	1.41955e-05	-0.700883	0.849	0.766	0.257152	mDC1	RBM39
ITGB2.1	1.46009e-05	0.287698	0.945	0.603	0.264495	mDC1	ITGB2
NDUFA2	1.50691e-05	0.356638	0.877	0.487	0.272978	mDC1	NDUFA2
JAK1.1	1.55053e-05	-1.3556	0.603	0.597	0.280878	mDC1	JAK1
VIM.1	1.57172e-05	0.43554	0.959	0.759	0.284718	mDC1	VIM
ACAP1.1	1.62813e-05	-1.45754	0.356	0.466	0.294935	mDC1	ACAP1
ZFAS1	1.65036e-05	0.289125	0.932	0.546	0.298963	mDC1	ZFAS1
KLRD1.1	1.66951e-05	-1.84301	0.082	0.294	0.302431	mDC1	KLRD1
BLVRB.1	1.76696e-05	-1.2304	0.589	0.255	0.320085	mDC1	BLVRB
CYBB.1	1.83176e-05	-1.14482	0.014	0.222	0.331823	mDC1	CYBB
CCL5.1	1.84298e-05	-2.36611	0.055	0.266	0.333855	mDC1	CCL5
SON	1.85358e-05	-0.776424	0.795	0.699	0.335776	mDC1	SON
S100A6.1	1.96996e-05	-1.44408	0.644	0.733	0.356859	mDC1	S100A6
SOD1	2.56395e-05	0.317305	0.795	0.437	0.464459	mDC1	SOD1
LYST.1	2.7841e-05	-1.0395	0.055	0.26	0.504339	mDC1	LYST
IGLL5.1	3.07362e-05	-4.54975	0.11	0.309	0.556787	mDC1	IGLL5
PABPC1.1	3.63664e-05	0.259134	0.945	0.824	0.658777	mDC1	PABPC1
LYSMD2.1	3.78998e-05	-0.701977	0	0.191	0.686554	mDC1	LYSMD2
GABARAPL2	3.79566e-05	0.275399	0.836	0.478	0.687585	mDC1	GABARAPL2
KLRF1.1	4.05317e-05	-1.69591	0.055	0.253	0.734232	mDC1	KLRF1
CD247.1	4.22962e-05	-1.22626	0.027	0.224	0.766196	mDC1	CD247
NDUFA4.1	5.16254e-05	0.398692	0.918	0.649	0.935193	mDC1	NDUFA4
IL2RG	5.54715e-05	-1.08128	0.521	0.553	1	mDC1	IL2RG
CD2.1	5.70448e-05	-1.25502	0.027	0.218	1	mDC1	CD2
XAF1.1	6.13186e-05	-1.12333	0.123	0.311	1	mDC1	XAF1
CASP1.1	7.54569e-05	-0.774243	0.014	0.197	1	mDC1	CASP1
LAMP1	8.30264e-05	-0.721038	0	0.177	1	mDC1	LAMP1
HLA-E.1	8.51576e-05	-0.636047	0.863	0.827	1	mDC1	HLA-E
NUCB2.1	8.59762e-05	-0.826882	0	0.176	1	mDC1	NUCB2
PPIB.1	9.79121e-05	0.385274	0.89	0.586	1	mDC1	PPIB
RPL41	9.89985e-05	0.278435	1	0.995	1	mDC1	RPL41
TPT1.1	9.90077e-05	-0.337458	1	0.99	1	mDC1	TPT1
RPL31	0.000101144	0.382879	1	0.983	1	mDC1	RPL31
TMEM173.1	0.000118032	-0.793848	0	0.171	1	mDC1	TMEM173
BIN2.1	0.000119479	-1.22878	0.178	0.338	1	mDC1	BIN2
SAMD3.1	0.000122718	-1.02356	0.014	0.188	1	mDC1	SAMD3
BTF3	0.00012646	0.27996	0.973	0.842	1	mDC1	BTF3
NDUFA1	0.000127611	0.313609	0.932	0.614	1	mDC1	NDUFA1
C12orf75.1	0.000136604	-1.29365	0.096	0.274	1	mDC1	C12orf75
SP100.1	0.000142545	-1.10879	0.233	0.377	1	mDC1	SP100
GBP2.1	0.0001681	-0.787147	0.014	0.183	1	mDC1	GBP2
LPXN.1	0.000169616	-0.694619	0.027	0.202	1	mDC1	LPXN
AC092580.4.1	0.000180117	-1.43442	0.041	0.214	1	mDC1	AC092580.4
OPTN.1	0.000195837	-0.782779	0.014	0.18	1	mDC1	OPTN
NFKBIA.1	0.00021634	-1.02503	0.74	0.727	1	mDC1	NFKBIA
FYB	0.000229387	-1.24127	0.342	0.44	1	mDC1	FYB
RPLP0	0.00022941	-0.395211	0.986	0.916	1	mDC1	RPLP0
CYB561A3.1	0.00024113	-0.305747	0.438	0.195	1	mDC1	CYB561A3
SH3BGRL3.1	0.000261538	-0.628316	0.932	0.877	1	mDC1	SH3BGRL3
RAP1B.1	0.000266917	-0.936853	0.63	0.607	1	mDC1	RAP1B
CALM1.1	0.000279239	-0.698668	0.89	0.789	1	mDC1	CALM1
RPSA.1	0.000290516	0.266046	1	0.931	1	mDC1	RPSA
MATK.1	0.000318523	-0.979466	0.027	0.19	1	mDC1	MATK
RNF125.1	0.000338156	-0.682027	0	0.151	1	mDC1	RNF125
FXYD2.1	0.000342107	-1.53205	0.041	0.203	1	mDC1	FXYD2
HSP90AA1.1	0.000344815	-0.868478	0.822	0.785	1	mDC1	HSP90AA1
UTRN	0.000346027	-0.965413	0.137	0.295	1	mDC1	UTRN
EIF3E	0.000346976	0.360061	0.904	0.655	1	mDC1	EIF3E
MEF2C.1	0.000363266	-1.11759	0.164	0.324	1	mDC1	MEF2C
NOP10	0.00036418	-0.826407	0.712	0.619	1	mDC1	NOP10
SLC9A3R1.1	0.000365233	-0.911829	0.055	0.217	1	mDC1	SLC9A3R1
EIF1	0.000367689	-0.406325	0.986	0.978	1	mDC1	EIF1
MT2A.1	0.000436473	-1.53979	0.192	0.334	1	mDC1	MT2A
IGSF6	0.000518001	-0.875739	0.027	0.18	1	mDC1	IGSF6
GATA3.1	0.000521242	-0.78888	0	0.143	1	mDC1	GATA3
ALOX5AP.1	0.000531273	-1.21744	0.055	0.21	1	mDC1	ALOX5AP
CYSLTR1.1	0.000570257	-0.649369	0.014	0.16	1	mDC1	CYSLTR1
ALDOA.1	0.000572176	0.273388	0.877	0.573	1	mDC1	ALDOA
GIMAP1.1	0.000582699	-0.695212	0	0.14	1	mDC1	GIMAP1
CLEC10A.1	0.000610961	-1.1704	0	0.14	1	mDC1	CLEC10A
APOL6.1	0.000613989	-0.738282	0.027	0.177	1	mDC1	APOL6
TNFRSF4	0.000615157	-1.12498	0.041	0.193	1	mDC1	TNFRSF4
ANKRD28	0.00062294	-0.895233	0.068	0.228	1	mDC1	ANKRD28
NDUFA12.1	0.000634868	-0.842708	0.521	0.525	1	mDC1	NDUFA12
GIMAP6.1	0.000652508	-0.710707	0	0.138	1	mDC1	GIMAP6
MTSS1.1	0.000657891	-0.600861	0	0.138	1	mDC1	MTSS1
GLUL	0.000684599	-0.638109	0.014	0.157	1	mDC1	GLUL
FAM107B	0.000720238	-0.720131	0.027	0.174	1	mDC1	FAM107B
SUN2.1	0.000728225	-0.796954	0.055	0.208	1	mDC1	SUN2
HNRNPDL	0.000768568	-0.768737	0.74	0.639	1	mDC1	HNRNPDL
TXK.1	0.000777459	-0.82075	0.014	0.154	1	mDC1	TXK
GZMA.1	0.00079747	-1.39887	0.014	0.154	1	mDC1	GZMA
HIST1H4C	0.000805886	-0.283362	0.644	0.313	1	mDC1	HIST1H4C
RPL6.1	0.000807131	0.262516	1	0.963	1	mDC1	RPL6
MS4A6A.1	0.000831282	-0.572531	0.521	0.247	1	mDC1	MS4A6A
GIMAP4.1	0.000867449	-0.807186	0.014	0.152	1	mDC1	GIMAP4
ASAH1.1	0.000889743	-0.280332	0.452	0.21	1	mDC1	ASAH1
IFI44	0.00100019	-0.836132	0.055	0.2	1	mDC1	IFI44
SMAP2.1	0.00103739	-0.817637	0.151	0.29	1	mDC1	SMAP2
ZCCHC11.1	0.0010966	-0.686592	0.041	0.183	1	mDC1	ZCCHC11
NCR3.1	0.00116796	-0.847864	0.027	0.165	1	mDC1	NCR3
ARL4A.1	0.00130144	-0.838919	0.151	0.29	1	mDC1	ARL4A
IL7R.1	0.00131647	-1.32771	0.027	0.163	1	mDC1	IL7R
MT-ND5.1	0.00133609	-0.63204	0.781	0.681	1	mDC1	MT-ND5
GBP4.1	0.00139444	-0.715471	0.041	0.179	1	mDC1	GBP4
GABARAPL1.1	0.00139925	-0.690541	0.027	0.161	1	mDC1	GABARAPL1
CX3CR1.1	0.00148497	-0.642377	0	0.122	1	mDC1	CX3CR1
DAZAP2	0.00149114	-0.813259	0.726	0.6	1	mDC1	DAZAP2
CXXC5.1	0.00153367	-0.824248	0.082	0.22	1	mDC1	CXXC5
CHST12	0.00159353	-1.0466	0.151	0.278	1	mDC1	CHST12
CD99	0.00162078	-1.05324	0.26	0.366	1	mDC1	CD99
HBG2	0.00163057	-1.66465	0.151	0.059	1	mDC1	HBG2
DRAP1.1	0.00171926	-0.837134	0.685	0.592	1	mDC1	DRAP1
ITGAM.1	0.00193526	-0.633782	0.014	0.137	1	mDC1	ITGAM
LCK.1	0.00194451	-0.957379	0.068	0.202	1	mDC1	LCK
CCND2	0.00194575	-0.787909	0.055	0.188	1	mDC1	CCND2
SLC2A3.1	0.00195316	-0.571458	0	0.117	1	mDC1	SLC2A3
SHISA5.1	0.00197681	-0.259518	0.452	0.218	1	mDC1	SHISA5
NMT2.1	0.00198454	-0.560609	0	0.116	1	mDC1	NMT2
MZB1.1	0.00199456	-1.67536	0.041	0.172	1	mDC1	MZB1
CCNL1.1	0.00208171	-0.539048	0.753	0.677	1	mDC1	CCNL1
TNFAIP8	0.00209125	-0.258411	0.466	0.224	1	mDC1	TNFAIP8
ISG15.1	0.00209781	-1.75184	0.836	0.669	1	mDC1	ISG15
IFIT3	0.00256399	-0.688751	0	0.111	1	mDC1	IFIT3
HSPD1.1	0.00263406	-0.266957	0.562	0.295	1	mDC1	HSPD1
RAB37.1	0.00271001	-0.56785	0	0.11	1	mDC1	RAB37
RGS1.1	0.00293654	-1.2332	0.219	0.328	1	mDC1	RGS1
YAF2	0.002951	-0.255028	0.384	0.187	1	mDC1	YAF2
GZMK.1	0.00300834	-1.20286	0.027	0.147	1	mDC1	GZMK
FCN1.1	0.00305035	-1.46549	0.027	0.147	1	mDC1	FCN1
BHLHE40	0.00328324	-0.781683	0.11	0.239	1	mDC1	BHLHE40
PLD4.1	0.00329568	-0.712119	0.014	0.127	1	mDC1	PLD4
PTGDR.1	0.00340625	-0.579738	0	0.106	1	mDC1	PTGDR
LINC00996.1	0.00370639	-0.694679	0	0.104	1	mDC1	LINC00996
TNFSF10.1	0.00371332	-1.20928	0.192	0.297	1	mDC1	TNFSF10
H2AFJ.1	0.00374785	-0.303368	0.562	0.284	1	mDC1	H2AFJ
SKAP1.1	0.00377656	-0.627126	0.014	0.124	1	mDC1	SKAP1
TIAM1.1	0.00378333	-0.588627	0.014	0.124	1	mDC1	TIAM1
IL1B.1	0.00381791	-0.817193	0.014	0.124	1	mDC1	IL1B
SORL1.1	0.00387987	-0.554765	0.014	0.124	1	mDC1	SORL1
C5orf56	0.00391317	-0.696885	0.055	0.175	1	mDC1	C5orf56
IL18RAP.1	0.00404812	-0.574423	0	0.102	1	mDC1	IL18RAP
PNN	0.00412875	-0.848543	0.452	0.469	1	mDC1	PNN
MLLT3.1	0.00428446	-0.389517	0	0.101	1	mDC1	MLLT3
ITGB7.1	0.00485011	-0.294972	0.521	0.262	1	mDC1	ITGB7
IMPDH2.1	0.00487348	-0.324773	0.438	0.224	1	mDC1	IMPDH2
AL592183.1	0.0048823	-0.258431	0.452	0.228	1	mDC1	AL592183.1
GBP1.1	0.0052194	-0.698511	0.041	0.154	1	mDC1	GBP1
LAIR1.1	0.005253	-0.511651	0.027	0.138	1	mDC1	LAIR1
ATP5B.1	0.00529539	-0.331099	0.863	0.504	1	mDC1	ATP5B
PAG1.1	0.0055138	-0.492122	0.014	0.117	1	mDC1	PAG1
ODF2L	0.00557246	-0.735737	0.068	0.183	1	mDC1	ODF2L
HLA-A.1	0.00588784	-0.406231	0.945	0.953	1	mDC1	HLA-A
ITM2A.1	0.00593317	-0.607214	0.014	0.115	1	mDC1	ITM2A
CDC42.1	0.00602802	-0.625558	0.863	0.714	1	mDC1	CDC42
LILRB4.1	0.00633963	-0.472733	0.014	0.114	1	mDC1	LILRB4
N4BP2L2	0.00647565	-0.856787	0.603	0.534	1	mDC1	N4BP2L2
HIST2H2AC.1	0.00651677	-0.739655	0.082	0.193	1	mDC1	HIST2H2AC
UBC.1	0.0065532	-0.453282	0.918	0.841	1	mDC1	UBC
SEPT7.1	0.00663446	-0.789004	0.781	0.615	1	mDC1	SEPT7
SYTL3.1	0.0067034	-0.636714	0.014	0.113	1	mDC1	SYTL3
CD79A	0.00701043	-1.72566	0.041	0.148	1	mDC1	CD79A
SMC6.1	0.0070889	-0.559685	0.055	0.164	1	mDC1	SMC6
S1PR4.1	0.00715393	-0.803714	0.123	0.232	1	mDC1	S1PR4
CST7.1	0.00717727	-0.574709	0.548	0.282	1	mDC1	CST7
CLEC4A	0.00725834	-0.473846	0.027	0.13	1	mDC1	CLEC4A
RASGRP2	0.0078067	-0.774695	0.137	0.244	1	mDC1	RASGRP2
LINC00861.1	0.00835609	-0.571939	0.014	0.109	1	mDC1	LINC00861
HNRNPU	0.00870648	-0.733909	0.699	0.58	1	mDC1	HNRNPU
CD97.1	0.00885287	-1.06029	0.329	0.372	1	mDC1	CD97
CFP.1	0.00907794	-0.37187	0.37	0.195	1	mDC1	CFP
TMEM123.1	0.00909521	-0.931535	0.384	0.413	1	mDC1	TMEM123
EEF1D	0.009126	-0.381739	0.945	0.876	1	mDC1	EEF1D
HERPUD2	0.00920721	-0.44926	0.027	0.127	1	mDC1	HERPUD2
PIP4K2A	0.0092518	-0.693426	0.123	0.231	1	mDC1	PIP4K2A
SPIB.1	0.0093378	-0.762157	0.041	0.143	1	mDC1	SPIB
TMIGD2	0.00938047	-0.586898	0.014	0.106	1	mDC1	TMIGD2
PPP1R15A.1	0.00966322	-0.79473	0.712	0.61	1	mDC1	PPP1R15A
TCL1A.1	0.00974972	-1.30997	0.027	0.125	1	mDC1	TCL1A
FAM129C.1	0.00982726	-0.561293	0.014	0.105	1	mDC1	FAM129C

## Sheet: mDC2
	p_val	avg_log2FC	pct.1	pct.2	p_val_adj	cluster	gene
CST3.2	0	3.42469	0.995	0.419	0	mDC2	CST3
HLA-DRB1.2	0	3.32051	1	0.614	0	mDC2	HLA-DRB1
CLEC10A.2	0	3.16344	0.88	0.041	0	mDC2	CLEC10A
HLA-DRA.1	0	3.03395	1	0.642	0	mDC2	HLA-DRA
HLA-DPB1.2	0	2.92778	1	0.56	0	mDC2	HLA-DPB1
HLA-DPA1.1	0	2.92581	0.999	0.564	0	mDC2	HLA-DPA1
HLA-DQA1.1	0	2.90155	0.995	0.336	0	mDC2	HLA-DQA1
LYZ.2	0	2.80139	0.998	0.284	0	mDC2	LYZ
HLA-DQB1.2	0	2.77086	0.998	0.467	0	mDC2	HLA-DQB1
CD1C.1	0	2.65268	0.772	0.049	0	mDC2	CD1C
LGALS2.2	0	2.63876	0.988	0.183	0	mDC2	LGALS2
FCER1A	0	2.45229	0.631	0.018	0	mDC2	FCER1A
CD74.2	0	2.17595	1	0.828	0	mDC2	CD74
RP11-1143G9.4.2	0	2.16974	0.934	0.144	0	mDC2	RP11-1143G9.4
CPVL.2	0	2.15416	0.812	0.066	0	mDC2	CPVL
HLA-DMA.2	0	1.98917	0.971	0.336	0	mDC2	HLA-DMA
AMICA1.1	0	1.98584	0.899	0.203	0	mDC2	AMICA1
SPI1.2	0	1.80643	0.919	0.191	0	mDC2	SPI1
HLA-DMB.2	0	1.798	0.935	0.261	0	mDC2	HLA-DMB
HLA-DRB5.1	0	1.72266	0.764	0.089	0	mDC2	HLA-DRB5
IGSF6.1	0	1.68562	0.795	0.098	0	mDC2	IGSF6
MS4A6A.2	0	1.65578	0.763	0.179	0	mDC2	MS4A6A
CFP.2	0	1.62715	0.767	0.12	0	mDC2	CFP
AIF1.1	0	1.58217	0.957	0.229	0	mDC2	AIF1
FGL2.2	0	1.57704	0.878	0.134	0	mDC2	FGL2
CD1E	0	1.51594	0.471	0.013	0	mDC2	CD1E
GSN	0	1.48715	0.866	0.284	0	mDC2	GSN
GRN.2	0	1.47979	0.908	0.272	0	mDC2	GRN
ANXA2.1	0	1.39821	0.828	0.335	0	mDC2	ANXA2
COTL1.1	0	1.38712	0.98	0.504	0	mDC2	COTL1
CTSH	0	1.37217	0.836	0.218	0	mDC2	CTSH
MNDA.2	0	1.36665	0.801	0.145	0	mDC2	MNDA
SAT1.1	0	1.35376	0.982	0.553	0	mDC2	SAT1
CSF2RA.1	0	1.3536	0.67	0.082	0	mDC2	CSF2RA
DNASE1L3.2	0	1.30406	0.384	0.084	0	mDC2	DNASE1L3
LGALS3.2	0	1.30042	0.704	0.141	0	mDC2	LGALS3
FAM26F.1	0	1.29885	0.599	0.111	0	mDC2	FAM26F
SAMHD1.1	0	1.28611	0.884	0.299	0	mDC2	SAMHD1
IFI30.1	0	1.28214	0.655	0.107	0	mDC2	IFI30
GSTP1.1	0	1.26933	0.983	0.626	0	mDC2	GSTP1
CTSZ.2	0	1.25965	0.851	0.254	0	mDC2	CTSZ
TYMP.2	0	1.22887	0.888	0.392	0	mDC2	TYMP
IL1B.2	0	1.22407	0.5	0.074	0	mDC2	IL1B
PHACTR1	0	1.22278	0.632	0.138	0	mDC2	PHACTR1
ACTB.2	0	1.20464	0.999	0.988	0	mDC2	ACTB
PLEKHO1.2	0	1.18781	0.732	0.175	0	mDC2	PLEKHO1
IL1R2	0	1.16046	0.393	0.006	0	mDC2	IL1R2
IFNGR1.1	0	1.15777	0.625	0.128	0	mDC2	IFNGR1
FCGRT.2	0	1.15652	0.71	0.154	0	mDC2	FCGRT
PTGIR	0	1.15313	0.543	0.07	0	mDC2	PTGIR
CSTB.2	0	1.14868	0.906	0.435	0	mDC2	CSTB
ALDH2.2	0	1.14506	0.59	0.081	0	mDC2	ALDH2
CD4.1	0	1.12532	0.708	0.127	0	mDC2	CD4
PTPRE.2	0	1.11794	0.793	0.232	0	mDC2	PTPRE
NAGK.1	0	1.11422	0.715	0.185	0	mDC2	NAGK
PEA15.1	0	1.07998	0.601	0.1	0	mDC2	PEA15
MT-CO1.1	0	1.05862	0.996	0.914	0	mDC2	MT-CO1
FPR3	0	1.04546	0.404	0.016	0	mDC2	FPR3
HCK.2	0	1.04463	0.67	0.11	0	mDC2	HCK
GPX1.2	0	1.02545	0.962	0.49	0	mDC2	GPX1
PAK1.2	0	1.02523	0.628	0.12	0	mDC2	PAK1
RNH1.2	0	1.02067	0.804	0.304	0	mDC2	RNH1
ENHO	0	1.01777	0.255	0.012	0	mDC2	ENHO
LST1.1	0	0.998877	0.992	0.456	0	mDC2	LST1
RGS10.1	0	0.998453	0.786	0.26	0	mDC2	RGS10
AP2S1.1	0	0.99531	0.891	0.427	0	mDC2	AP2S1
C1QB	0	0.995022	0.201	0.006	0	mDC2	C1QB
GLIPR1.2	0	0.987273	0.744	0.202	0	mDC2	GLIPR1
CLEC4A.1	0	0.986491	0.543	0.075	0	mDC2	CLEC4A
ANXA5.2	0	0.979646	0.708	0.198	0	mDC2	ANXA5
PPT1.2	0	0.966134	0.657	0.147	0	mDC2	PPT1
C1QA	0	0.96215	0.184	0.007	0	mDC2	C1QA
TNFAIP2.2	0	0.961092	0.544	0.102	0	mDC2	TNFAIP2
FGD2.1	0	0.948349	0.571	0.11	0	mDC2	FGD2
PSAP.1	0	0.942276	0.955	0.451	0	mDC2	PSAP
TMSB10.2	0	0.935131	1	0.98	0	mDC2	TMSB10
MARCKSL1.1	0	0.924641	0.577	0.135	0	mDC2	MARCKSL1
SLC31A2.1	0	0.924019	0.543	0.091	0	mDC2	SLC31A2
CLEC7A.2	0	0.920208	0.598	0.1	0	mDC2	CLEC7A
TNFSF13B.1	0	0.919338	0.739	0.203	0	mDC2	TNFSF13B
SPINT2.2	0	0.912218	0.609	0.149	0	mDC2	SPINT2
PKM.2	0	0.911877	0.815	0.364	0	mDC2	PKM
PKIB	0	0.909174	0.327	0.009	0	mDC2	PKIB
KCNK6.1	0	0.907535	0.435	0.035	0	mDC2	KCNK6
TMSB4X.2	0	0.90182	1	0.994	0	mDC2	TMSB4X
CIITA.1	0	0.897223	0.464	0.057	0	mDC2	CIITA
DPYSL2.2	0	0.895745	0.657	0.176	0	mDC2	DPYSL2
ENTPD1.2	0	0.895495	0.533	0.1	0	mDC2	ENTPD1
C1orf54.1	0	0.894734	0.396	0.026	0	mDC2	C1orf54
TMEM14C.1	0	0.892621	0.664	0.194	0	mDC2	TMEM14C
HLA-DOA	0	0.888185	0.462	0.051	0	mDC2	HLA-DOA
MARCH1.2	0	0.883399	0.608	0.128	0	mDC2	MARCH1
CPPED1.1	0	0.87834	0.534	0.086	0	mDC2	CPPED1
SCIMP.2	0	0.875661	0.503	0.07	0	mDC2	SCIMP
PHLDA2.1	0	0.866146	0.368	0.039	0	mDC2	PHLDA2
CCDC88A.2	0	0.858228	0.575	0.14	0	mDC2	CCDC88A
PPA1.1	0	0.841591	0.597	0.206	0	mDC2	PPA1
ATP1B1.1	0	0.833996	0.412	0.052	0	mDC2	ATP1B1
KIAA1598.1	0	0.833316	0.409	0.034	0	mDC2	KIAA1598
CD83.1	0	0.82467	0.514	0.128	0	mDC2	CD83
OAZ2.1	0	0.824355	0.593	0.169	0	mDC2	OAZ2
RGS2.1	0	0.822369	0.645	0.212	0	mDC2	RGS2
GADD45B.1	0	0.822095	0.669	0.292	0	mDC2	GADD45B
NDRG2.1	0	0.817242	0.35	0.013	0	mDC2	NDRG2
MT-ATP6.1	0	0.816006	0.992	0.854	0	mDC2	MT-ATP6
OGFRL1.1	0	0.811656	0.502	0.104	0	mDC2	OGFRL1
S100A6.2	0	0.810541	0.956	0.703	0	mDC2	S100A6
HMOX1.1	0	0.809903	0.292	0.051	0	mDC2	HMOX1
IL13RA1	0	0.808652	0.402	0.04	0	mDC2	IL13RA1
NAP1L1.1	0	0.808616	0.951	0.671	0	mDC2	NAP1L1
LSP1.1	0	0.80735	0.926	0.532	0	mDC2	LSP1
EFHD2.1	0	0.80729	0.832	0.346	0	mDC2	EFHD2
UVRAG.1	0	0.802526	0.517	0.111	0	mDC2	UVRAG
RAC1	0	0.801381	0.785	0.366	0	mDC2	RAC1
SGK1.1	0	0.801125	0.418	0.081	0	mDC2	SGK1
RGS18.1	0	0.800596	0.495	0.087	0	mDC2	RGS18
SYNGR2.1	0	0.800327	0.729	0.245	0	mDC2	SYNGR2
CECR1.1	0	0.798854	0.56	0.13	0	mDC2	CECR1
LY86.2	0	0.791552	0.56	0.12	0	mDC2	LY86
PYCARD.2	0	0.790041	0.873	0.458	0	mDC2	PYCARD
FCGR2B	0	0.781555	0.309	0.026	0	mDC2	FCGR2B
C20orf27.2	0	0.777174	0.523	0.112	0	mDC2	C20orf27
ITGB2.2	0	0.776871	0.958	0.557	0	mDC2	ITGB2
CXCL16.1	0	0.775628	0.378	0.043	0	mDC2	CXCL16
RASSF4.1	0	0.773697	0.428	0.052	0	mDC2	RASSF4
NCF2.1	0	0.773307	0.47	0.081	0	mDC2	NCF2
LAP3.2	0	0.771947	0.615	0.233	0	mDC2	LAP3
CLIC2.1	0	0.770644	0.36	0.02	0	mDC2	CLIC2
IL6R.1	0	0.767999	0.412	0.05	0	mDC2	IL6R
ARPC1B.1	0	0.767279	0.965	0.694	0	mDC2	ARPC1B
S100A11.1	0	0.763229	0.977	0.659	0	mDC2	S100A11
RAB32.2	0	0.760961	0.451	0.071	0	mDC2	RAB32
SLAMF8.1	0	0.757255	0.321	0.014	0	mDC2	SLAMF8
MYCL.2	0	0.751827	0.378	0.043	0	mDC2	MYCL
RTN1	0	0.748886	0.342	0.02	0	mDC2	RTN1
PLAUR	0	0.748632	0.422	0.083	0	mDC2	PLAUR
MT-CO3.1	0	0.748242	0.994	0.897	0	mDC2	MT-CO3
PTAFR	0	0.745657	0.341	0.026	0	mDC2	PTAFR
LCP1.1	0	0.743126	0.905	0.49	0	mDC2	LCP1
C15orf48.1	0	0.739646	0.165	0.02	0	mDC2	C15orf48
ATP6V1B2	0	0.738246	0.472	0.11	0	mDC2	ATP6V1B2
FTH1.1	0	0.735881	0.999	0.954	0	mDC2	FTH1
GBP1.2	0	0.734958	0.418	0.119	0	mDC2	GBP1
MARCKS.1	0	0.734947	0.668	0.177	0	mDC2	MARCKS
GDI2.1	0	0.726101	0.762	0.343	0	mDC2	GDI2
RAB31.2	0	0.722989	0.474	0.091	0	mDC2	RAB31
ABI3.1	0	0.720041	0.526	0.124	0	mDC2	ABI3
KCTD12.1	0	0.714244	0.434	0.072	0	mDC2	KCTD12
UBE2E2.1	0	0.713281	0.472	0.103	0	mDC2	UBE2E2
MT-ND4.2	0	0.71132	0.992	0.894	0	mDC2	MT-ND4
AHR.1	0	0.71101	0.472	0.099	0	mDC2	AHR
RHOG.1	0	0.709213	0.805	0.351	0	mDC2	RHOG
MT-CYB.1	0	0.708728	0.984	0.809	0	mDC2	MT-CYB
P2RY13	0	0.704137	0.309	0.028	0	mDC2	P2RY13
C1orf162.2	0	0.702335	0.818	0.406	0	mDC2	C1orf162
TNFAIP8L2.2	0	0.692497	0.42	0.079	0	mDC2	TNFAIP8L2
ATF5.1	0	0.691842	0.376	0.082	0	mDC2	ATF5
PID1	0	0.691321	0.302	0.021	0	mDC2	PID1
SMCO4.1	0	0.689487	0.491	0.112	0	mDC2	SMCO4
LGALS9.1	0	0.688464	0.689	0.25	0	mDC2	LGALS9
ACTR2.1	0	0.687228	0.822	0.397	0	mDC2	ACTR2
FKBP1A	0	0.684871	0.855	0.477	0	mDC2	FKBP1A
SLC8A1	0	0.681905	0.343	0.034	0	mDC2	SLC8A1
CD86.1	0	0.679486	0.358	0.045	0	mDC2	CD86
SEMA4A.1	0	0.677752	0.414	0.067	0	mDC2	SEMA4A
FSCN1.1	0	0.677408	0.279	0.031	0	mDC2	FSCN1
PILRA.1	0	0.676819	0.445	0.074	0	mDC2	PILRA
ZEB2.1	0	0.67441	0.653	0.246	0	mDC2	ZEB2
DYNC1LI1	0	0.671697	0.498	0.131	0	mDC2	DYNC1LI1
TVP23A	0	0.666976	0.299	0.014	0	mDC2	TVP23A
PRCP.1	0	0.662389	0.479	0.111	0	mDC2	PRCP
MT-ND3.2	0	0.658161	0.993	0.864	0	mDC2	MT-ND3
FKBP5	0	0.645546	0.383	0.073	0	mDC2	FKBP5
DHRS9	0	0.643544	0.264	0.018	0	mDC2	DHRS9
RNF130.2	0	0.642503	0.593	0.191	0	mDC2	RNF130
CASP1.2	0	0.640781	0.552	0.149	0	mDC2	CASP1
QPCT.1	0	0.640196	0.283	0.017	0	mDC2	QPCT
AGPAT9	0	0.639689	0.282	0.015	0	mDC2	AGPAT9
PTGER4.1	0	0.638995	0.457	0.122	0	mDC2	PTGER4
NAMPT	0	0.637853	0.541	0.168	0	mDC2	NAMPT
C10orf54.1	0	0.637395	0.72	0.283	0	mDC2	C10orf54
THEMIS2	0	0.633261	0.468	0.116	0	mDC2	THEMIS2
ZYX.1	0	0.631733	0.581	0.168	0	mDC2	ZYX
KLF4	0	0.631324	0.496	0.155	0	mDC2	KLF4
FAM129A.1	0	0.623365	0.49	0.13	0	mDC2	FAM129A
ZNF385A	0	0.622712	0.363	0.047	0	mDC2	ZNF385A
WARS.1	0	0.620305	0.542	0.17	0	mDC2	WARS
AOAH.1	0	0.619998	0.354	0.045	0	mDC2	AOAH
TPP1.2	0	0.61932	0.599	0.187	0	mDC2	TPP1
CACNA2D3	0	0.614238	0.267	0.009	0	mDC2	CACNA2D3
NAAA.2	0	0.60775	0.513	0.142	0	mDC2	NAAA
FRMD4B	0	0.604201	0.281	0.031	0	mDC2	FRMD4B
CDKN1A	0	0.599413	0.412	0.115	0	mDC2	CDKN1A
STK38L	0	0.59925	0.343	0.057	0	mDC2	STK38L
ITGAX.1	0	0.596523	0.54	0.151	0	mDC2	ITGAX
CTSS	0	0.595431	0.902	0.423	0	mDC2	CTSS
FTL.1	0	0.595329	0.995	0.914	0	mDC2	FTL
CD33	0	0.594164	0.324	0.04	0	mDC2	CD33
BID.1	0	0.594134	0.632	0.246	0	mDC2	BID
CSF1R	0	0.59153	0.339	0.055	0	mDC2	CSF1R
MPEG1.2	0	0.591324	0.589	0.172	0	mDC2	MPEG1
KDM2B	0	0.58478	0.378	0.085	0	mDC2	KDM2B
FUOM.1	0	0.58264	0.398	0.09	0	mDC2	FUOM
CREBL2	0	0.582332	0.354	0.057	0	mDC2	CREBL2
ATG3.2	0	0.581484	0.535	0.187	0	mDC2	ATG3
ASAP1.2	0	0.576384	0.419	0.129	0	mDC2	ASAP1
LIMS1.1	0	0.571082	0.451	0.139	0	mDC2	LIMS1
LRRC25	0	0.568754	0.395	0.069	0	mDC2	LRRC25
DNPH1.1	0	0.562838	0.445	0.142	0	mDC2	DNPH1
DAPP1.1	0	0.561168	0.451	0.126	0	mDC2	DAPP1
ELMO1	0	0.560981	0.419	0.099	0	mDC2	ELMO1
CD68.1	0	0.552423	0.516	0.144	0	mDC2	CD68
BATF3.1	0	0.55095	0.291	0.042	0	mDC2	BATF3
MYD88	0	0.549603	0.46	0.128	0	mDC2	MYD88
PLEK.1	0	0.548838	0.746	0.312	0	mDC2	PLEK
BASP1.2	0	0.544663	0.342	0.078	0	mDC2	BASP1
EHBP1L1	0	0.544235	0.408	0.105	0	mDC2	EHBP1L1
RUFY3.1	0	0.53866	0.383	0.089	0	mDC2	RUFY3
NAV1.1	0	0.537496	0.255	0.022	0	mDC2	NAV1
GCA.1	0	0.532036	0.41	0.105	0	mDC2	GCA
IL8.1	0	0.529293	0.426	0.099	0	mDC2	IL8
TBC1D9.1	0	0.525513	0.289	0.05	0	mDC2	TBC1D9
SLC1A5.2	0	0.522664	0.333	0.072	0	mDC2	SLC1A5
SERPINA1.1	0	0.522187	0.544	0.116	0	mDC2	SERPINA1
VSIG4	0	0.521298	0.118	0.003	0	mDC2	VSIG4
CTNND1	0	0.519439	0.27	0.041	0	mDC2	CTNND1
PARVG.1	0	0.517204	0.518	0.177	0	mDC2	PARVG
ETS2	0	0.516046	0.259	0.031	0	mDC2	ETS2
SNAP23.1	0	0.513767	0.523	0.179	0	mDC2	SNAP23
FNIP2.1	0	0.511798	0.299	0.047	0	mDC2	FNIP2
EIF4EBP1	0	0.50954	0.415	0.117	0	mDC2	EIF4EBP1
FAM105A.1	0	0.509277	0.363	0.086	0	mDC2	FAM105A
MYOF	0	0.505861	0.257	0.025	0	mDC2	MYOF
LY96.1	0	0.502153	0.405	0.109	0	mDC2	LY96
CORO1B.1	0	0.496109	0.411	0.106	0	mDC2	CORO1B
NPC2.1	0	0.494682	0.828	0.358	0	mDC2	NPC2
SLC43A2	0	0.490772	0.365	0.083	0	mDC2	SLC43A2
PPIF.1	0	0.484429	0.298	0.067	0	mDC2	PPIF
SLC12A9	0	0.48425	0.291	0.05	0	mDC2	SLC12A9
CD302	0	0.483701	0.301	0.053	0	mDC2	CD302
C10orf128.1	0	0.482888	0.223	0.022	0	mDC2	C10orf128
LPCAT2	0	0.481919	0.265	0.033	0	mDC2	LPCAT2
C9orf72	0	0.475937	0.322	0.067	0	mDC2	C9orf72
EPB41L2	0	0.475624	0.271	0.042	0	mDC2	EPB41L2
DUSP23.1	0	0.472936	0.422	0.124	0	mDC2	DUSP23
PLXNB2.1	0	0.457144	0.333	0.081	0	mDC2	PLXNB2
RP11-404O13.5	0	0.456902	0.158	0.003	0	mDC2	RP11-404O13.5
EMR2	0	0.455598	0.274	0.046	0	mDC2	EMR2
SLC15A3	0	0.455523	0.27	0.048	0	mDC2	SLC15A3
ADRBK2	0	0.454083	0.333	0.08	0	mDC2	ADRBK2
CHN2.2	0	0.448812	0.325	0.068	0	mDC2	CHN2
CLEC12A.1	0	0.447623	0.434	0.114	0	mDC2	CLEC12A
BTN2A2	0	0.445702	0.282	0.052	0	mDC2	BTN2A2
ARHGAP22	0	0.442511	0.201	0.017	0	mDC2	ARHGAP22
EPS8	0	0.438949	0.201	0.02	0	mDC2	EPS8
ACER3.1	0	0.438111	0.28	0.058	0	mDC2	ACER3
CTNNA1	0	0.433348	0.275	0.06	0	mDC2	CTNNA1
ALCAM.1	0	0.430181	0.208	0.029	0	mDC2	ALCAM
MCTP1	0	0.429723	0.257	0.047	0	mDC2	MCTP1
NAGA.2	0	0.426731	0.279	0.057	0	mDC2	NAGA
PLBD1.1	0	0.425173	0.239	0.034	0	mDC2	PLBD1
ITPRIPL2	0	0.424032	0.198	0.021	0	mDC2	ITPRIPL2
FAM110A.1	0	0.423738	0.266	0.049	0	mDC2	FAM110A
CD1D	0	0.423378	0.208	0.015	0	mDC2	CD1D
TGFBI.2	0	0.421691	0.291	0.066	0	mDC2	TGFBI
CEBPA	0	0.417604	0.197	0.02	0	mDC2	CEBPA
ITGB2-AS1	0	0.413367	0.301	0.063	0	mDC2	ITGB2-AS1
MLTK	0	0.413029	0.237	0.043	0	mDC2	MLTK
TPMT.1	0	0.412918	0.31	0.068	0	mDC2	TPMT
CSTA.1	0	0.40952	0.317	0.077	0	mDC2	CSTA
PLCB2	0	0.407663	0.291	0.062	0	mDC2	PLCB2
DUSP3	0	0.406871	0.212	0.029	0	mDC2	DUSP3
RAPGEF1	0	0.404452	0.32	0.079	0	mDC2	RAPGEF1
AXL	0	0.401013	0.157	0.007	0	mDC2	AXL
SNX8	0	0.400643	0.23	0.037	0	mDC2	SNX8
PARM1.1	0	0.39612	0.173	0.01	0	mDC2	PARM1
CSF3R	0	0.395623	0.252	0.048	0	mDC2	CSF3R
ADAP2.1	0	0.391179	0.237	0.032	0	mDC2	ADAP2
LILRB3	0	0.386598	0.234	0.038	0	mDC2	LILRB3
VCAM1.1	0	0.382527	0.142	0.007	0	mDC2	VCAM1
P2RY14.2	0	0.381724	0.212	0.037	0	mDC2	P2RY14
HCAR3	0	0.379141	0.177	0.021	0	mDC2	HCAR3
DSE.1	0	0.36875	0.213	0.034	0	mDC2	DSE
P2RY6.2	0	0.367542	0.175	0.018	0	mDC2	P2RY6
LTBR	0	0.367072	0.224	0.041	0	mDC2	LTBR
IL18BP	0	0.365994	0.172	0.015	0	mDC2	IL18BP
OSCAR	0	0.358911	0.215	0.032	0	mDC2	OSCAR
ACTN1.1	0	0.358772	0.194	0.031	0	mDC2	ACTN1
FCGR2A	0	0.356709	0.249	0.05	0	mDC2	FCGR2A
TIFAB.2	0	0.356251	0.169	0.016	0	mDC2	TIFAB
CLEC4F	0	0.355724	0.122	0.003	0	mDC2	CLEC4F
CYP2S1	0	0.352114	0.16	0.009	0	mDC2	CYP2S1
HNMT	0	0.35184	0.232	0.044	0	mDC2	HNMT
CTTNBP2NL.1	0	0.348785	0.163	0.016	0	mDC2	CTTNBP2NL
RP11-108M9.4	0	0.339424	0.232	0.043	0	mDC2	RP11-108M9.4
FLT3.2	0	0.332415	0.165	0.022	0	mDC2	FLT3
CARD9	0	0.309092	0.176	0.024	0	mDC2	CARD9
NLRP3	0	0.307355	0.169	0.022	0	mDC2	NLRP3
ZNF366.1	0	0.276005	0.122	0.007	0	mDC2	ZNF366
RGL1	0	0.265443	0.113	0.008	0	mDC2	RGL1
FILIP1L	0	0.262445	0.112	0.006	0	mDC2	FILIP1L
GEM.1	0	0.25771	0.11	0.007	0	mDC2	GEM
RPLP1.1	0	-0.578767	1	0.999	0	mDC2	RPLP1
BTG1.2	0	-1.44172	0.691	0.783	0	mDC2	BTG1
RAC2.1	0	-1.47735	0.399	0.631	0	mDC2	RAC2
SELL.1	0	-2.14853	0.152	0.517	0	mDC2	SELL
HOPX.2	0	-2.19258	0.034	0.388	0	mDC2	HOPX
PTPRCAP.1	0	-2.44036	0.039	0.587	0	mDC2	PTPRCAP
XCL2.2	0	-2.55997	0.02	0.382	0	mDC2	XCL2
PLAC8.2	0	-2.56524	0.198	0.647	0	mDC2	PLAC8
CD7.2	0	-2.81269	0.037	0.448	0	mDC2	CD7
CTSW.2	0	-2.92905	0.041	0.442	0	mDC2	CTSW
KLRB1.2	0	-3.0765	0.039	0.432	0	mDC2	KLRB1
GZMB.2	0	-3.49024	0.082	0.459	0	mDC2	GZMB
IL32.2	0	-3.51416	0.073	0.459	0	mDC2	IL32
NKG7.2	0	-3.96683	0.099	0.483	0	mDC2	NKG7
GNLY.2	0	-5.37689	0.345	0.676	0	mDC2	GNLY
MGST2.1	5.19806e-308	0.490313	0.45	0.143	9.41629e-304	mDC2	MGST2
PABPC4.1	1.41976e-307	0.633395	0.517	0.193	2.5719e-303	mDC2	PABPC4
MT-CO2.1	3.62699e-307	0.601417	0.994	0.922	6.5703e-303	mDC2	MT-CO2
POU2F2.1	3.20705e-306	0.481977	0.589	0.216	5.80956e-302	mDC2	POU2F2
RASA4	1.04254e-305	0.412913	0.228	0.043	1.88857e-301	mDC2	RASA4
CYFIP1	4.50768e-305	0.32336	0.187	0.029	8.16566e-301	mDC2	CYFIP1
SPINT1.1	7.69849e-305	0.280932	0.151	0.018	1.39458e-300	mDC2	SPINT1
PACSIN2.1	1.41823e-303	0.389266	0.291	0.069	2.56913e-299	mDC2	PACSIN2
TUBA1B.1	2.49479e-302	0.413769	0.874	0.509	4.51931e-298	mDC2	TUBA1B
LACTB.1	1.94584e-299	0.455629	0.366	0.104	3.52489e-295	mDC2	LACTB
KIAA0930.1	2.18209e-299	0.444535	0.332	0.087	3.95285e-295	mDC2	KIAA0930
ACAA1	8.25879e-298	0.548766	0.562	0.208	1.49608e-293	mDC2	ACAA1
RNPEP	2.50945e-297	0.413179	0.351	0.096	4.54588e-293	mDC2	RNPEP
ETV6.1	8.34196e-296	0.416108	0.307	0.077	1.51115e-291	mDC2	ETV6
DOCK5	1.09779e-294	0.375437	0.216	0.04	1.98865e-290	mDC2	DOCK5
TNFRSF1A	6.07472e-292	0.371855	0.297	0.072	1.10044e-287	mDC2	TNFRSF1A
UBB.2	5.64116e-291	-0.960716	0.923	0.916	1.0219e-286	mDC2	UBB
CD200R1.1	7.80397e-291	0.297584	0.155	0.02	1.41369e-286	mDC2	CD200R1
NAIP	7.92188e-291	0.358273	0.228	0.045	1.43505e-286	mDC2	NAIP
KLRC1.2	1.63982e-290	-2.18434	0.012	0.344	2.97054e-286	mDC2	KLRC1
PPM1F	2.32307e-290	0.343549	0.249	0.053	4.20825e-286	mDC2	PPM1F
INSIG1	2.25696e-289	0.527395	0.305	0.079	4.08848e-285	mDC2	INSIG1
VIM.2	1.30788e-288	0.977266	0.964	0.732	2.36922e-284	mDC2	VIM
NFKBIE	2.52956e-288	0.373654	0.267	0.061	4.58231e-284	mDC2	NFKBIE
MAGEF1.1	3.16744e-288	0.338124	0.212	0.04	5.73781e-284	mDC2	MAGEF1
NCOA4	1.49333e-286	0.484878	0.488	0.168	2.70517e-282	mDC2	NCOA4
GABARAPL2.1	2.55828e-286	0.702803	0.795	0.437	4.63432e-282	mDC2	GABARAPL2
RBM47	7.12217e-286	0.381668	0.265	0.061	1.29018e-281	mDC2	RBM47
RASSF2.1	1.57341e-285	0.444654	0.381	0.113	2.85024e-281	mDC2	RASSF2
B2M.1	2.97851e-285	-0.497461	1	0.993	5.39557e-281	mDC2	B2M
GABARAP	2.15825e-284	0.475729	0.48	0.165	3.90967e-280	mDC2	GABARAP
SDCBP.1	2.61454e-283	0.449516	0.548	0.202	4.73624e-279	mDC2	SDCBP
GAA.1	3.81741e-283	0.33504	0.217	0.042	6.91523e-279	mDC2	GAA
SMAP2.2	2.10724e-282	0.550276	0.602	0.248	3.81727e-278	mDC2	SMAP2
PLXNC1	3.02555e-281	0.374023	0.276	0.066	5.48078e-277	mDC2	PLXNC1
LAMTOR2	8.22238e-281	0.632434	0.754	0.377	1.48948e-276	mDC2	LAMTOR2
AP1S2.1	2.74663e-280	0.417639	0.714	0.314	4.97553e-276	mDC2	AP1S2
OAZ1	3.47834e-279	0.464144	0.992	0.921	6.30101e-275	mDC2	OAZ1
CAMK1D.1	1.3095e-278	0.379346	0.291	0.073	2.37216e-274	mDC2	CAMK1D
NBPF10.1	1.32276e-278	0.523108	0.66	0.271	2.39618e-274	mDC2	NBPF10
RNASE6.1	3.01897e-278	0.388064	0.457	0.151	5.46886e-274	mDC2	RNASE6
CREB5	1.17999e-277	0.296086	0.163	0.024	2.13755e-273	mDC2	CREB5
ARF3.1	7.97018e-277	0.469956	0.426	0.14	1.4438e-272	mDC2	ARF3
SH3BP2.1	7.03687e-276	0.3774	0.359	0.103	1.27473e-271	mDC2	SH3BP2
ADAM15	7.87093e-276	0.371952	0.202	0.038	1.42582e-271	mDC2	ADAM15
GPX4	1.0378e-275	0.628994	0.905	0.559	1.87998e-271	mDC2	GPX4
RPS27.1	7.65729e-274	-0.490704	1	0.999	1.38712e-269	mDC2	RPS27
MS4A7.1	1.69618e-273	0.344439	0.332	0.091	3.07264e-269	mDC2	MS4A7
JUNB.1	1.1033e-272	0.971242	0.862	0.624	1.99862e-268	mDC2	JUNB
MFSD1.1	1.64392e-272	0.373257	0.334	0.093	2.97796e-268	mDC2	MFSD1
RNASET2.2	1.47806e-271	0.505054	0.747	0.332	2.6775e-267	mDC2	RNASET2
CD40	2.18546e-271	0.474818	0.306	0.082	3.95896e-267	mDC2	CD40
CCSER1.1	4.09269e-270	0.267968	0.144	0.019	7.41391e-266	mDC2	CCSER1
MBOAT7.1	1.1511e-269	0.396357	0.36	0.105	2.08522e-265	mDC2	MBOAT7
TNFRSF18.2	1.34419e-268	-1.88273	0.028	0.342	2.43501e-264	mDC2	TNFRSF18
GNAI2	2.51436e-267	0.597915	0.842	0.462	4.55476e-263	mDC2	GNAI2
ATOX1	3.19184e-267	0.619806	0.83	0.454	5.78201e-263	mDC2	ATOX1
APOBR.1	5.54372e-267	0.378683	0.358	0.104	1.00424e-262	mDC2	APOBR
PHPT1	8.31396e-267	0.523442	0.705	0.31	1.50607e-262	mDC2	PHPT1
PTTG1IP	1.57994e-266	0.436126	0.423	0.139	2.86206e-262	mDC2	PTTG1IP
KCNMB1	1.63086e-266	0.272659	0.143	0.019	2.95431e-262	mDC2	KCNMB1
KLRD1.2	9.24301e-265	-2.08366	0.02	0.33	1.67437e-260	mDC2	KLRD1
H3F3B.1	1.79644e-264	-0.789236	0.976	0.96	3.25425e-260	mDC2	H3F3B
VASH1.1	1.81594e-264	0.264808	0.126	0.014	3.28958e-260	mDC2	VASH1
CCR5	5.46966e-264	0.265636	0.129	0.015	9.9083e-260	mDC2	CCR5
ICAM1.1	3.83677e-263	0.362439	0.266	0.065	6.9503e-259	mDC2	ICAM1
IFITM2.2	9.94275e-263	-1.88738	0.776	0.782	1.80113e-258	mDC2	IFITM2
KLF10	1.02361e-262	0.45443	0.439	0.149	1.85427e-258	mDC2	KLF10
FAM109A	1.65182e-262	0.279144	0.102	0.008	2.99227e-258	mDC2	FAM109A
PTPLAD2.2	3.58322e-261	0.379932	0.352	0.103	6.49101e-257	mDC2	PTPLAD2
HPS5.1	5.04365e-261	0.33417	0.217	0.045	9.13657e-257	mDC2	HPS5
SRC	7.26124e-261	0.304127	0.165	0.026	1.31537e-256	mDC2	SRC
HCLS1.1	1.20959e-260	0.515596	0.729	0.328	2.19118e-256	mDC2	HCLS1
TNFRSF10B	3.20109e-260	0.258328	0.141	0.019	5.79877e-256	mDC2	TNFRSF10B
FBXO6.1	6.0599e-260	0.363021	0.309	0.084	1.09775e-255	mDC2	FBXO6
HAVCR2.1	5.30607e-259	0.320493	0.28	0.07	9.61194e-255	mDC2	HAVCR2
TIMP1.1	9.79033e-259	0.473775	0.755	0.345	1.77352e-254	mDC2	TIMP1
VASP.1	1.67971e-258	0.534921	0.683	0.301	3.0428e-254	mDC2	VASP
ARRB1.1	3.65355e-257	0.303117	0.207	0.042	6.6184e-253	mDC2	ARRB1
PCBD1.1	5.65312e-257	0.319329	0.247	0.058	1.02406e-252	mDC2	PCBD1
FAM49A.1	5.54024e-256	0.399999	0.345	0.103	1.00361e-251	mDC2	FAM49A
PRELID1.1	8.49528e-256	0.610909	0.91	0.601	1.53892e-251	mDC2	PRELID1
ATP6V0D1	1.31606e-255	0.444411	0.536	0.205	2.38405e-251	mDC2	ATP6V0D1
RB1	1.87627e-255	0.468342	0.408	0.137	3.39886e-251	mDC2	RB1
GRB2	2.87551e-254	0.528753	0.711	0.327	5.20899e-250	mDC2	GRB2
SERPINB9.1	1.30082e-253	0.495927	0.384	0.124	2.35643e-249	mDC2	SERPINB9
ATF3	1.17033e-252	0.419666	0.258	0.064	2.12006e-248	mDC2	ATF3
CEBPD	7.78839e-252	0.348103	0.269	0.068	1.41087e-247	mDC2	CEBPD
ZFAND5.1	2.40069e-251	0.502368	0.615	0.269	4.34885e-247	mDC2	ZFAND5
BACH1.1	3.87333e-251	0.348171	0.276	0.071	7.01654e-247	mDC2	BACH1
AC144652.1	6.29269e-251	0.250868	0.113	0.012	1.13992e-246	mDC2	AC144652.1
APAF1	1.9863e-250	0.325889	0.244	0.057	3.59819e-246	mDC2	APAF1
NDUFV3	3.4491e-250	0.392381	0.393	0.128	6.24804e-246	mDC2	NDUFV3
BAIAP2	2.49576e-249	0.250972	0.125	0.015	4.52107e-245	mDC2	BAIAP2
SIGLEC10.1	2.86666e-249	0.304011	0.183	0.034	5.19295e-245	mDC2	SIGLEC10
MLLT4	3.3018e-249	0.288135	0.151	0.023	5.9812e-245	mDC2	MLLT4
DOK2.2	6.00196e-248	0.434098	0.61	0.243	1.08725e-243	mDC2	DOK2
LINC00152.2	3.25378e-247	0.368872	0.379	0.121	5.89422e-243	mDC2	LINC00152
CD300E.1	4.58217e-247	0.372451	0.281	0.074	8.30059e-243	mDC2	CD300E
C12orf45.1	9.01465e-245	0.430516	0.295	0.083	1.633e-240	mDC2	C12orf45
GPR183.1	1.65785e-244	0.782984	0.606	0.282	3.00319e-240	mDC2	GPR183
TFEB	3.53878e-244	0.327761	0.25	0.062	6.41049e-240	mDC2	TFEB
RAB34	5.65289e-244	0.29529	0.206	0.044	1.02402e-239	mDC2	RAB34
GNAQ	3.8275e-242	0.40808	0.401	0.135	6.93351e-238	mDC2	GNAQ
SNX20.2	6.4915e-242	0.384548	0.407	0.136	1.17593e-237	mDC2	SNX20
CTSB.1	9.5972e-242	0.395859	0.535	0.206	1.73853e-237	mDC2	CTSB
LYST.2	1.98014e-241	0.365344	0.569	0.218	3.58702e-237	mDC2	LYST
DEGS1.1	7.4455e-241	0.342183	0.347	0.106	1.34875e-236	mDC2	DEGS1
CXorf21.1	6.05406e-240	0.384712	0.312	0.091	1.09669e-235	mDC2	CXorf21
IMPA2.1	1.16025e-239	0.272928	0.173	0.032	2.10179e-235	mDC2	IMPA2
IDO1.1	2.43062e-239	0.337738	0.124	0.016	4.40307e-235	mDC2	IDO1
NAPRT1	3.66424e-239	0.390352	0.389	0.13	6.63777e-235	mDC2	NAPRT1
SLC25A6.1	5.08946e-239	0.56727	0.955	0.7	9.21956e-235	mDC2	SLC25A6
CAMK1.1	6.00959e-239	0.293722	0.358	0.109	1.08864e-234	mDC2	CAMK1
SH2B3.1	1.8261e-238	0.366918	0.339	0.104	3.30799e-234	mDC2	SH2B3
BLOC1S6.1	4.53787e-238	0.384317	0.353	0.112	8.22035e-234	mDC2	BLOC1S6
XCL1.2	7.24097e-238	-1.96314	0.021	0.308	1.3117e-233	mDC2	XCL1
PFDN5.1	2.61371e-237	0.486333	0.983	0.858	4.73474e-233	mDC2	PFDN5
RBPJ.1	3.36919e-236	0.434581	0.502	0.194	6.10329e-232	mDC2	RBPJ
AGPAT3	2.13345e-235	0.325117	0.221	0.052	3.86475e-231	mDC2	AGPAT3
RTN4	2.6042e-235	0.507447	0.698	0.325	4.7175e-231	mDC2	RTN4
H2AFY.1	1.44403e-234	0.516981	0.785	0.403	2.61585e-230	mDC2	H2AFY
TSEN34	5.11025e-233	0.328455	0.272	0.073	9.25722e-229	mDC2	TSEN34
PRF1.2	4.60066e-232	-1.77769	0.017	0.298	8.33409e-228	mDC2	PRF1
SPECC1	3.4278e-231	0.313814	0.253	0.065	6.20946e-227	mDC2	SPECC1
SSR1.1	3.70259e-231	0.4627	0.562	0.237	6.70723e-227	mDC2	SSR1
ATP6V0B.2	1.36627e-230	0.55958	0.78	0.423	2.475e-226	mDC2	ATP6V0B
UNC119.2	1.50816e-230	0.365951	0.392	0.132	2.73203e-226	mDC2	UNC119
CYSTM1.1	2.43436e-230	0.346305	0.243	0.061	4.40985e-226	mDC2	CYSTM1
MICAL1.1	4.27249e-229	0.342708	0.272	0.075	7.73962e-225	mDC2	MICAL1
LYN.1	6.12421e-229	0.392161	0.515	0.201	1.1094e-224	mDC2	LYN
SULF2.1	1.4776e-228	0.381151	0.362	0.118	2.67667e-224	mDC2	SULF2
MAD1L1	2.16677e-227	0.313452	0.283	0.079	3.9251e-223	mDC2	MAD1L1
PDLIM5	2.35129e-227	0.329455	0.29	0.083	4.25936e-223	mDC2	PDLIM5
ENO1.2	8.14383e-227	0.565333	0.885	0.562	1.47526e-222	mDC2	ENO1
HGSNAT	3.66796e-226	0.325619	0.257	0.068	6.64451e-222	mDC2	HGSNAT
WSB1.1	4.33567e-226	0.482704	0.574	0.246	7.85406e-222	mDC2	WSB1
TET2	4.65015e-226	0.332895	0.245	0.063	8.42374e-222	mDC2	TET2
MYO1E.1	1.67776e-225	0.281601	0.16	0.029	3.03927e-221	mDC2	MYO1E
PTP4A2.2	1.22218e-224	0.515265	0.705	0.349	2.21399e-220	mDC2	PTP4A2
NFE2L2	3.45503e-224	0.367098	0.39	0.134	6.25879e-220	mDC2	NFE2L2
BCL6	4.95253e-224	0.286467	0.17	0.032	8.97151e-220	mDC2	BCL6
MIR4435-1HG.1	8.95635e-224	0.352682	0.274	0.077	1.62244e-219	mDC2	MIR4435-1HG
FABP5.1	9.95205e-224	0.662677	0.347	0.119	1.80281e-219	mDC2	FABP5
PDCL3	1.81506e-223	0.335293	0.33	0.103	3.28799e-219	mDC2	PDCL3
HLA-DOB.1	1.86303e-223	0.268624	0.215	0.05	3.37487e-219	mDC2	HLA-DOB
GLB1	2.26804e-222	0.281234	0.241	0.061	4.10856e-218	mDC2	GLB1
NUMB	1.38531e-221	0.33828	0.384	0.13	2.50948e-217	mDC2	NUMB
IMPDH1	1.40882e-221	0.318509	0.248	0.065	2.55208e-217	mDC2	IMPDH1
RPS27A.1	2.53968e-221	-0.49478	0.995	0.994	4.60062e-217	mDC2	RPS27A
TKT.1	5.12759e-221	0.385781	0.596	0.254	9.28863e-217	mDC2	TKT
CPQ	7.12005e-221	0.271082	0.209	0.048	1.2898e-216	mDC2	CPQ
MTMR14.1	3.15339e-220	0.333157	0.327	0.102	5.71236e-216	mDC2	MTMR14
NFKB1	3.74912e-220	0.398857	0.369	0.126	6.79154e-216	mDC2	NFKB1
MT-ND1	1.75825e-219	0.538884	0.984	0.826	3.18506e-215	mDC2	MT-ND1
GPRIN3	8.74515e-219	0.267214	0.208	0.048	1.58418e-214	mDC2	GPRIN3
ADAM8.1	1.06841e-218	0.334306	0.368	0.122	1.93542e-214	mDC2	ADAM8
SUPT4H1	2.95438e-218	0.467104	0.708	0.345	5.35186e-214	mDC2	SUPT4H1
PNPLA6	1.10353e-217	0.286431	0.201	0.045	1.99904e-213	mDC2	PNPLA6
BCL2A1.2	1.70182e-217	0.339604	0.268	0.075	3.08285e-213	mDC2	BCL2A1
TCEAL4	3.50661e-217	0.332893	0.265	0.074	6.35222e-213	mDC2	TCEAL4
CLECL1	4.83526e-217	0.312971	0.218	0.053	8.75907e-213	mDC2	CLECL1
KYNU	9.94446e-215	0.3179	0.23	0.059	1.80144e-210	mDC2	KYNU
SECTM1	1.15626e-213	0.250601	0.162	0.031	2.09457e-209	mDC2	SECTM1
PTGES2.1	1.16972e-213	0.346247	0.335	0.109	2.11895e-209	mDC2	PTGES2
NUDT3	1.66883e-213	0.359821	0.391	0.138	3.02309e-209	mDC2	NUDT3
ARPC3	1.6901e-213	0.454442	0.968	0.828	3.06161e-209	mDC2	ARPC3
GSTO1	1.41979e-212	0.40626	0.589	0.252	2.57195e-208	mDC2	GSTO1
VEGFA	1.67621e-212	0.267702	0.122	0.018	3.03646e-208	mDC2	VEGFA
PRKD3	1.50625e-211	0.320137	0.255	0.07	2.72857e-207	mDC2	PRKD3
JAK2	1.7744e-211	0.32104	0.27	0.077	3.21433e-207	mDC2	JAK2
TBC1D22A	2.21165e-211	0.291065	0.28	0.081	4.00641e-207	mDC2	TBC1D22A
PTGS2	4.21011e-211	0.258085	0.121	0.017	7.62662e-207	mDC2	PTGS2
REL	1.53706e-210	0.444861	0.637	0.284	2.78438e-206	mDC2	REL
MAN2B1.1	4.35537e-210	0.278078	0.2	0.046	7.88976e-206	mDC2	MAN2B1
NABP1	1.20366e-209	0.361458	0.309	0.097	2.18043e-205	mDC2	NABP1
CARD16.2	2.2125e-208	0.38717	0.701	0.328	4.00795e-204	mDC2	CARD16
PGLS.1	2.00707e-207	0.483014	0.739	0.382	3.63581e-203	mDC2	PGLS
RNF19B	4.56295e-207	0.281512	0.188	0.042	8.26578e-203	mDC2	RNF19B
ATP6AP1	6.15528e-207	0.334846	0.34	0.113	1.11503e-202	mDC2	ATP6AP1
RAB7A.2	6.87221e-207	0.470643	0.678	0.336	1.2449e-202	mDC2	RAB7A
EMILIN2	7.67909e-207	0.257148	0.167	0.034	1.39107e-202	mDC2	EMILIN2
FLNA.1	1.7751e-206	0.408676	0.706	0.329	3.21559e-202	mDC2	FLNA
KLHL5	4.56508e-206	0.290254	0.235	0.062	8.26964e-202	mDC2	KLHL5
TRMT1	9.02154e-206	0.359083	0.298	0.093	1.63425e-201	mDC2	TRMT1
KDM1B.1	5.4128e-205	0.278835	0.209	0.051	9.80529e-201	mDC2	KDM1B
SNX18.1	3.43661e-204	0.348981	0.296	0.092	6.22541e-200	mDC2	SNX18
CD58.1	6.11055e-204	0.300803	0.273	0.08	1.10693e-199	mDC2	CD58
VRK2	2.22042e-203	0.351227	0.279	0.085	4.02229e-199	mDC2	VRK2
TXNDC17.1	7.65165e-203	0.376665	0.488	0.197	1.3861e-198	mDC2	TXNDC17
NUDT16.1	8.57582e-203	0.291826	0.271	0.08	1.55351e-198	mDC2	NUDT16
KDM7A	9.64339e-203	0.306392	0.235	0.064	1.7469e-198	mDC2	KDM7A
EVI2A.2	2.86868e-202	0.306361	0.426	0.157	5.19661e-198	mDC2	EVI2A
ABR	5.43721e-202	0.27893	0.223	0.058	9.84951e-198	mDC2	ABR
VOPP1.1	2.92737e-201	0.347908	0.485	0.193	5.30293e-197	mDC2	VOPP1
CIB1.1	1.77199e-200	0.434624	0.656	0.315	3.20995e-196	mDC2	CIB1
KLRF1.2	2.23686e-199	-1.80597	0.03	0.282	4.05206e-195	mDC2	KLRF1
SH3BGRL3.2	2.23194e-198	0.491832	0.988	0.862	4.04317e-194	mDC2	SH3BGRL3
CBL.1	5.30987e-198	0.313502	0.263	0.078	9.61883e-194	mDC2	CBL
HSBP1	2.07428e-197	0.389752	0.586	0.258	3.75755e-193	mDC2	HSBP1
MILR1.1	3.19059e-197	0.302021	0.226	0.06	5.77975e-193	mDC2	MILR1
DHRS4L2	4.9885e-197	0.326279	0.314	0.103	9.03668e-193	mDC2	DHRS4L2
CSK.1	1.47624e-196	0.41798	0.664	0.319	2.67421e-192	mDC2	CSK
ARRB2.1	3.22961e-196	0.327068	0.456	0.177	5.85044e-192	mDC2	ARRB2
NCKAP1L.2	4.8428e-196	0.320291	0.372	0.133	8.77274e-192	mDC2	NCKAP1L
CD69.2	5.99311e-196	-1.62731	0.178	0.418	1.08565e-191	mDC2	CD69
TTYH3	1.15907e-195	0.264678	0.171	0.037	2.09966e-191	mDC2	TTYH3
RPL23A.1	1.21261e-195	-0.424792	0.994	0.991	2.19664e-191	mDC2	RPL23A
PON2.1	1.17737e-194	0.251836	0.182	0.042	2.13281e-190	mDC2	PON2
EIF2AK4.1	1.76234e-193	0.365704	0.297	0.098	3.19249e-189	mDC2	EIF2AK4
PARVB.1	4.14061e-193	0.306249	0.228	0.063	7.50071e-189	mDC2	PARVB
RNF144B	5.57049e-193	0.259179	0.148	0.029	1.00909e-188	mDC2	RNF144B
CAT.1	8.0168e-193	0.341527	0.416	0.159	1.45224e-188	mDC2	CAT
SCO2.1	2.82938e-192	0.329311	0.394	0.15	5.12542e-188	mDC2	SCO2
IL2RB.2	2.19806e-191	-1.42994	0.015	0.257	3.98178e-187	mDC2	IL2RB
SLC25A19	3.08103e-191	0.272604	0.192	0.047	5.58128e-187	mDC2	SLC25A19
VPS35	4.29314e-191	0.384452	0.505	0.22	7.77703e-187	mDC2	VPS35
POLR2E	2.57238e-190	0.355411	0.539	0.23	4.65987e-186	mDC2	POLR2E
SPATS2L	6.59376e-190	0.250664	0.311	0.101	1.19446e-185	mDC2	SPATS2L
HIGD2A.1	8.02701e-190	0.472823	0.833	0.465	1.45409e-185	mDC2	HIGD2A
FAM46A.1	1.38116e-189	0.335387	0.327	0.112	2.50198e-185	mDC2	FAM46A
CCDC6.1	3.60848e-189	0.25811	0.197	0.049	6.53675e-185	mDC2	CCDC6
ZMIZ2.1	1.15955e-188	0.305252	0.235	0.067	2.10053e-184	mDC2	ZMIZ2
SYK.1	2.86712e-188	0.31994	0.414	0.159	5.19379e-184	mDC2	SYK
MAP3K13.1	9.33554e-188	0.28739	0.284	0.09	1.69113e-183	mDC2	MAP3K13
MAP3K11	2.56843e-187	0.286091	0.287	0.091	4.65271e-183	mDC2	MAP3K11
PPA2	3.31946e-187	0.290432	0.299	0.098	6.0132e-183	mDC2	PPA2
ZBED1	4.13727e-187	0.272492	0.208	0.055	7.49466e-183	mDC2	ZBED1
NUBP1	7.01126e-187	0.300834	0.297	0.097	1.27009e-182	mDC2	NUBP1
HDAC9.2	7.57608e-187	0.305999	0.25	0.074	1.37241e-182	mDC2	HDAC9
PRKCD	9.21059e-187	0.293861	0.277	0.087	1.6685e-182	mDC2	PRKCD
C4orf48	5.72569e-186	0.347353	0.562	0.246	1.03721e-181	mDC2	C4orf48
AKIRIN2	2.13853e-185	0.339839	0.394	0.152	3.87395e-181	mDC2	AKIRIN2
HSPA1A.1	7.3113e-185	0.378647	0.253	0.077	1.32444e-180	mDC2	HSPA1A
VPS29	9.58145e-185	0.432949	0.638	0.317	1.73568e-180	mDC2	VPS29
CBFA2T3.2	1.43262e-184	0.304342	0.213	0.058	2.59518e-180	mDC2	CBFA2T3
NDRG1.1	1.76268e-184	0.305304	0.25	0.074	3.1931e-180	mDC2	NDRG1
AP1B1	4.62999e-184	0.283855	0.253	0.076	8.38723e-180	mDC2	AP1B1
NRROS	3.78129e-183	0.296892	0.212	0.058	6.84981e-179	mDC2	NRROS
SLC20A1.1	8.67002e-183	0.36961	0.484	0.207	1.57057e-178	mDC2	SLC20A1
OSBPL11	6.49984e-182	0.257373	0.24	0.07	1.17745e-177	mDC2	OSBPL11
CLTB.1	6.90921e-181	0.336589	0.503	0.215	1.2516e-176	mDC2	CLTB
CD247.2	6.34584e-180	-1.33456	0.019	0.25	1.14955e-175	mDC2	CD247
RCC2	8.02718e-180	0.320112	0.296	0.101	1.45412e-175	mDC2	RCC2
PPP1R9B	1.71931e-179	0.352509	0.309	0.108	3.11452e-175	mDC2	PPP1R9B
IFI27.2	2.95951e-179	-1.73591	0.073	0.337	5.36115e-175	mDC2	IFI27
LAMTOR1.2	2.08529e-178	0.434194	0.701	0.363	3.7775e-174	mDC2	LAMTOR1
AC092580.4.2	3.09549e-178	-1.5531	0.013	0.24	5.60748e-174	mDC2	AC092580.4
APLP2.1	7.09527e-178	0.33263	0.457	0.196	1.28531e-173	mDC2	APLP2
ECHDC1.1	1.14804e-177	0.304823	0.36	0.133	2.07968e-173	mDC2	ECHDC1
IRF5	1.7587e-176	0.254779	0.223	0.063	3.18588e-172	mDC2	IRF5
AIM1	6.50069e-176	0.253014	0.244	0.073	1.1776e-171	mDC2	AIM1
MGAT1	2.13664e-175	0.335272	0.478	0.201	3.87052e-171	mDC2	MGAT1
ETS1.1	3.64074e-175	-1.12887	0.031	0.26	6.59521e-171	mDC2	ETS1
HLA-B	1.89914e-174	-0.430622	0.997	0.966	3.44029e-170	mDC2	HLA-B
FKBP15	2.24245e-174	0.269948	0.229	0.067	4.0622e-170	mDC2	FKBP15
C7orf50	5.81734e-174	0.277976	0.323	0.114	1.05381e-169	mDC2	C7orf50
SPG21	1.98082e-173	0.306884	0.403	0.158	3.58825e-169	mDC2	SPG21
BCKDK.1	2.79964e-173	0.263403	0.257	0.082	5.07154e-169	mDC2	BCKDK
ARHGEF6	5.87206e-173	0.282384	0.258	0.082	1.06372e-168	mDC2	ARHGEF6
MT-ND4L.1	1.48598e-172	0.377558	0.541	0.243	2.69185e-168	mDC2	MT-ND4L
IGLL5.2	9.20563e-172	-4.54124	0.104	0.336	1.6676e-167	mDC2	IGLL5
LPAR6.1	5.99832e-171	0.261276	0.352	0.128	1.0866e-166	mDC2	LPAR6
CAPNS1	4.77071e-170	0.363813	0.562	0.258	8.64214e-166	mDC2	CAPNS1
TSPAN33.1	5.67297e-170	0.326	0.229	0.071	1.02766e-165	mDC2	TSPAN33
EVI2B	1.36786e-169	0.352872	0.593	0.279	2.47788e-165	mDC2	EVI2B
CYB5R3.1	6.08766e-169	0.28453	0.357	0.134	1.10278e-164	mDC2	CYB5R3
GNA15.2	2.47493e-168	0.270953	0.233	0.071	4.48333e-164	mDC2	GNA15
CRTAP.1	3.15285e-168	0.294447	0.263	0.086	5.71139e-164	mDC2	CRTAP
ZNF217	4.20211e-168	0.294515	0.303	0.106	7.61212e-164	mDC2	ZNF217
SRGAP2	3.39908e-167	0.286422	0.212	0.061	6.15744e-163	mDC2	SRGAP2
TRIO	6.69225e-167	0.258677	0.152	0.034	1.2123e-162	mDC2	TRIO
GSAP.1	8.11108e-167	0.250263	0.272	0.089	1.46932e-162	mDC2	GSAP
NDFIP1.1	1.30112e-166	0.304104	0.484	0.211	2.35697e-162	mDC2	NDFIP1
MTHFD2	2.2394e-166	0.282649	0.358	0.137	4.05668e-162	mDC2	MTHFD2
CNN2.1	2.60844e-166	0.317661	0.493	0.213	4.72519e-162	mDC2	CNN2
GRINA	3.50781e-166	0.305955	0.355	0.135	6.35439e-162	mDC2	GRINA
DECR1	4.59483e-166	0.319611	0.465	0.202	8.32353e-162	mDC2	DECR1
LCK.2	8.12139e-166	-1.0962	0.012	0.227	1.47119e-161	mDC2	LCK
NOTCH2NL.1	8.53857e-166	0.306209	0.358	0.137	1.54676e-161	mDC2	NOTCH2NL
NDUFB5.1	1.88593e-164	0.306644	0.483	0.208	3.41637e-160	mDC2	NDUFB5
VAMP8.1	5.98296e-164	0.430594	0.925	0.633	1.08381e-159	mDC2	VAMP8
BTK.1	7.13284e-164	0.268494	0.295	0.104	1.29211e-159	mDC2	BTK
CLNS1A.1	1.90791e-163	0.32058	0.482	0.208	3.45619e-159	mDC2	CLNS1A
YBX1.1	4.45115e-163	0.330561	0.967	0.836	8.06325e-159	mDC2	YBX1
SNX10	5.74551e-163	0.301246	0.426	0.175	1.0408e-158	mDC2	SNX10
GALK1	3.83339e-162	0.259301	0.227	0.07	6.94419e-158	mDC2	GALK1
CBX6.1	1.51683e-161	0.331137	0.314	0.116	2.74773e-157	mDC2	CBX6
COMT.2	2.85185e-161	0.286256	0.447	0.187	5.16613e-157	mDC2	COMT
FLII	3.38019e-161	0.275176	0.309	0.112	6.12322e-157	mDC2	FLII
PTMS.2	2.56284e-160	0.301484	0.334	0.126	4.64259e-156	mDC2	PTMS
MAP4K1.1	2.76318e-160	0.283274	0.236	0.075	5.0055e-156	mDC2	MAP4K1
UBE2D1	5.61843e-160	0.257883	0.324	0.119	1.01778e-155	mDC2	UBE2D1
RPS12.1	1.01519e-159	-0.488321	0.994	0.995	1.83902e-155	mDC2	RPS12
SCNM1.1	1.70437e-159	0.31602	0.419	0.178	3.08747e-155	mDC2	SCNM1
FYB.1	6.21657e-159	0.325869	0.761	0.397	1.12613e-154	mDC2	FYB
CAP1.1	6.86731e-159	0.41956	0.803	0.468	1.24401e-154	mDC2	CAP1
ACTR3.2	8.06891e-159	0.454564	0.835	0.54	1.46168e-154	mDC2	ACTR3
TAX1BP3.2	2.10445e-158	0.263339	0.267	0.09	3.81222e-154	mDC2	TAX1BP3
DNAJC15.1	9.41175e-157	0.325375	0.474	0.214	1.70494e-152	mDC2	DNAJC15
TXNIP.2	4.75736e-156	0.385877	0.912	0.613	8.61795e-152	mDC2	TXNIP
MYO9B	3.84655e-155	0.269523	0.339	0.129	6.96803e-151	mDC2	MYO9B
IRF2BP2.1	5.33084e-155	0.289865	0.556	0.259	9.65682e-151	mDC2	IRF2BP2
RNASEK	5.35966e-155	0.254071	0.251	0.082	9.70903e-151	mDC2	RNASEK
ACOT9	7.40409e-155	0.260348	0.224	0.071	1.34125e-150	mDC2	ACOT9
RASGEF1B	2.03075e-154	0.306819	0.232	0.074	3.6787e-150	mDC2	RASGEF1B
SAMD3.2	3.63392e-154	-1.09818	0.01	0.211	6.58285e-150	mDC2	SAMD3
CCL5.2	1.10335e-152	-2.28058	0.077	0.29	1.99872e-148	mDC2	CCL5
TCOF1.1	2.43137e-152	0.401045	0.357	0.148	4.40443e-148	mDC2	TCOF1
CXCL10	5.75867e-152	1.31267	0.143	0.034	1.04318e-147	mDC2	CXCL10
NUP62.1	6.40254e-152	0.274265	0.287	0.104	1.15982e-147	mDC2	NUP62
RPS3	8.22461e-152	-0.44554	0.993	0.99	1.48989e-147	mDC2	RPS3
BLOC1S1.2	4.50084e-151	0.408753	0.776	0.446	8.15328e-147	mDC2	BLOC1S1
ATP6V0A1	2.76664e-150	0.270147	0.172	0.047	5.01177e-146	mDC2	ATP6V0A1
ISG20.1	1.44915e-149	-1.34838	0.228	0.424	2.62514e-145	mDC2	ISG20
LGALS1.1	2.5055e-148	0.417708	0.936	0.676	4.53872e-144	mDC2	LGALS1
ARHGAP17.1	3.16993e-148	0.272593	0.266	0.093	5.74233e-144	mDC2	ARHGAP17
ACAP1.2	4.20511e-148	-1.13526	0.329	0.484	7.61755e-144	mDC2	ACAP1
CNDP2.1	4.36795e-148	0.263342	0.408	0.171	7.91254e-144	mDC2	CNDP2
IL4I1	7.77639e-148	0.282845	0.22	0.069	1.40869e-143	mDC2	IL4I1
MATK.2	9.02652e-148	-1.11167	0.016	0.213	1.63515e-143	mDC2	MATK
TWF2	5.01413e-147	0.290244	0.481	0.215	9.08309e-143	mDC2	TWF2
PIM3.1	1.37054e-146	0.300918	0.388	0.163	2.48274e-142	mDC2	PIM3
FXYD2.2	1.59972e-146	-1.61309	0.027	0.226	2.8979e-142	mDC2	FXYD2
RPL3.1	3.49995e-146	-0.449871	0.988	0.978	6.34017e-142	mDC2	RPL3
TALDO1	3.63739e-146	0.366954	0.641	0.326	6.58913e-142	mDC2	TALDO1
ARL6IP5	1.3218e-144	0.383321	0.804	0.465	2.39443e-140	mDC2	ARL6IP5
SH3BGRL	1.58083e-144	0.3646	0.747	0.412	2.86368e-140	mDC2	SH3BGRL
PPP1CB	2.57782e-143	0.334126	0.557	0.274	4.66972e-139	mDC2	PPP1CB
RPL31.1	2.76631e-143	-0.389445	0.986	0.983	5.01118e-139	mDC2	RPL31
STK17A.1	4.3168e-143	-1.16279	0.094	0.297	7.81988e-139	mDC2	STK17A
CNPY3.1	1.46025e-141	0.265847	0.589	0.282	2.64524e-137	mDC2	CNPY3
YBX3.1	3.25001e-141	0.329367	0.409	0.184	5.8874e-137	mDC2	YBX3
ATP5J2.1	3.97677e-141	0.416788	0.886	0.586	7.20391e-137	mDC2	ATP5J2
TPI1.2	8.78124e-141	0.37867	0.889	0.586	1.59072e-136	mDC2	TPI1
PTPN6	4.52961e-140	0.273469	0.602	0.295	8.20539e-136	mDC2	PTPN6
NFKBID	5.11416e-139	0.251964	0.283	0.105	9.2643e-135	mDC2	NFKBID
SFT2D2.2	5.23152e-139	0.267372	0.403	0.173	9.4769e-135	mDC2	SFT2D2
RPL35A	8.62903e-139	-0.460898	0.995	0.99	1.56315e-134	mDC2	RPL35A
CKLF.2	2.44809e-138	0.322773	0.761	0.429	4.43471e-134	mDC2	CKLF
OS9.1	2.9397e-138	0.265924	0.417	0.184	5.32527e-134	mDC2	OS9
CAPZB.1	6.8055e-138	0.380093	0.78	0.47	1.23282e-133	mDC2	CAPZB
FAM162A	4.45371e-137	0.267123	0.407	0.179	8.06789e-133	mDC2	FAM162A
MINOS1.1	6.14549e-137	0.343724	0.747	0.422	1.11325e-132	mDC2	MINOS1
TUBA4A.1	6.79091e-137	-1.59415	0.039	0.232	1.23017e-132	mDC2	TUBA4A
ZNF106	1.1615e-136	0.279267	0.373	0.16	2.10406e-132	mDC2	ZNF106
LILRB1.1	2.47719e-135	0.253683	0.215	0.071	4.48743e-131	mDC2	LILRB1
PTPRC.2	9.16644e-134	0.356231	0.948	0.681	1.6605e-129	mDC2	PTPRC
ARF5	9.97235e-134	0.276334	0.438	0.202	1.80649e-129	mDC2	ARF5
SLIRP.1	3.29399e-132	0.285883	0.586	0.295	5.96706e-128	mDC2	SLIRP
CALM2	3.14843e-131	0.409521	0.945	0.796	5.70339e-127	mDC2	CALM2
MT-ND5.2	3.99774e-131	0.413183	0.928	0.648	7.24191e-127	mDC2	MT-ND5
CAPN2.1	5.60217e-131	0.325012	0.397	0.177	1.01483e-126	mDC2	CAPN2
OCIAD2	7.53961e-131	-0.866222	0.053	0.243	1.3658e-126	mDC2	OCIAD2
IFITM1.2	3.2287e-130	-1.06622	0.076	0.268	5.84879e-126	mDC2	IFITM1
SERF2	2.56163e-129	0.272518	0.996	0.979	4.64039e-125	mDC2	SERF2
STAT1.1	3.95794e-129	0.370952	0.649	0.357	7.16981e-125	mDC2	STAT1
CYBA.1	4.98534e-129	0.316561	0.981	0.835	9.03094e-125	mDC2	CYBA
CHMP1B	2.36515e-128	0.282889	0.528	0.259	4.28447e-124	mDC2	CHMP1B
ATP2B1.1	5.27908e-128	0.272645	0.415	0.192	9.56306e-124	mDC2	ATP2B1
TPM4	1.74169e-125	0.270183	0.583	0.292	3.15507e-121	mDC2	TPM4
MOB1A.1	1.78191e-125	0.313207	0.691	0.375	3.22794e-121	mDC2	MOB1A
TXK.2	1.86144e-125	-0.897009	0.006	0.174	3.372e-121	mDC2	TXK
C12orf75.2	2.00553e-125	-1.21088	0.108	0.295	3.63302e-121	mDC2	C12orf75
HES1	9.63579e-125	0.500447	0.194	0.065	1.74552e-120	mDC2	HES1
TBC1D10C.1	2.68056e-123	-0.967334	0.103	0.288	4.85584e-119	mDC2	TBC1D10C
SEPT9.1	3.18669e-122	0.271387	0.602	0.307	5.77268e-118	mDC2	SEPT9
DDX21.1	3.44648e-122	0.285593	0.697	0.373	6.24331e-118	mDC2	DDX21
ARPC2.1	9.1177e-122	0.33406	0.959	0.828	1.65167e-117	mDC2	ARPC2
NCR3.2	1.42595e-120	-0.909521	0.017	0.184	2.58312e-116	mDC2	NCR3
TNFRSF4.1	2.42851e-120	-1.15355	0.038	0.213	4.39925e-116	mDC2	TNFRSF4
PAK2	7.53751e-120	0.283808	0.634	0.34	1.36542e-115	mDC2	PAK2
TPM3.1	1.83716e-119	0.378533	0.908	0.673	3.32801e-115	mDC2	TPM3
OPTN.2	2.86483e-119	-0.785894	0.028	0.2	5.18965e-115	mDC2	OPTN
FAM96A.1	5.37865e-117	0.282427	0.464	0.233	9.74342e-113	mDC2	FAM96A
FAM49B.2	5.63038e-116	0.321522	0.771	0.47	1.01994e-111	mDC2	FAM49B
CHD1	7.95648e-116	0.250784	0.398	0.187	1.44132e-111	mDC2	CHD1
POMP.1	8.55522e-116	0.358439	0.836	0.542	1.54978e-111	mDC2	POMP
ATP5E.2	4.87752e-115	0.25918	0.992	0.976	8.83563e-111	mDC2	ATP5E
YWHAG.1	7.20977e-115	0.251507	0.285	0.12	1.30605e-110	mDC2	YWHAG
GZMA.2	8.88875e-115	-1.4774	0.013	0.172	1.6102e-110	mDC2	GZMA
NDUFS7	1.04002e-114	0.252307	0.578	0.294	1.884e-110	mDC2	NDUFS7
SEPT1	1.25262e-114	-0.745656	0.025	0.19	2.26912e-110	mDC2	SEPT1
LY6E.2	3.63886e-114	-0.926649	0.7	0.715	6.59179e-110	mDC2	LY6E
NUCB2.2	4.16588e-114	-0.824907	0.03	0.195	7.5465e-110	mDC2	NUCB2
NR4A2	7.71383e-114	0.345932	0.411	0.201	1.39736e-109	mDC2	NR4A2
TPST2.1	4.37174e-113	-1.02856	0.091	0.263	7.91941e-109	mDC2	TPST2
RPS6	4.41707e-113	-0.393497	0.994	0.991	8.00153e-109	mDC2	RPS6
RPS25	2.27842e-112	-0.416972	0.994	0.987	4.12735e-108	mDC2	RPS25
IL7R.2	1.29447e-111	-1.40114	0.021	0.181	2.34493e-107	mDC2	IL7R
GATA3.2	3.86583e-111	-0.840845	0.007	0.16	7.00295e-107	mDC2	GATA3
BAZ1A	7.05883e-111	0.279987	0.559	0.299	1.27871e-106	mDC2	BAZ1A
MALAT1.1	1.1551e-110	-0.305519	0.994	0.988	2.09246e-106	mDC2	MALAT1
ACTG1.1	4.69041e-110	0.286192	0.976	0.875	8.49668e-106	mDC2	ACTG1
GZMK.2	1.28655e-109	-1.308	0.012	0.165	2.33059e-105	mDC2	GZMK
IER3.1	3.57275e-109	0.320428	0.258	0.104	6.47203e-105	mDC2	IER3
C12orf57.1	9.85295e-109	-0.966782	0.296	0.443	1.78486e-104	mDC2	C12orf57
AKR1A1	6.03626e-108	0.27075	0.527	0.279	1.09347e-103	mDC2	AKR1A1
NANS	9.52651e-108	0.268518	0.363	0.172	1.72573e-103	mDC2	NANS
ARL4C.1	1.51416e-107	0.267288	0.775	0.465	2.74289e-103	mDC2	ARL4C
FCER1G.1	2.99423e-107	0.328306	0.967	0.723	5.42404e-103	mDC2	FCER1G
ARPC5	3.76938e-106	0.34399	0.851	0.577	6.82824e-102	mDC2	ARPC5
ATP5H	3.99609e-106	0.256805	0.676	0.372	7.23891e-102	mDC2	ATP5H
APOBEC3G.1	9.79189e-106	-1.03179	0.156	0.315	1.7738e-101	mDC2	APOBEC3G
S100A10.1	5.58927e-105	0.65839	0.873	0.646	1.0125e-100	mDC2	S100A10
DDX5.1	1.21947e-103	-0.440554	0.972	0.959	2.20908e-99	mDC2	DDX5
STMN1	1.26612e-103	-1.68911	0.151	0.307	2.29359e-99	mDC2	STMN1
CLIC3.1	2.32618e-103	-1.02669	0.021	0.171	4.21387e-99	mDC2	CLIC3
SUMO2	2.57365e-103	-0.624112	0.833	0.764	4.66217e-99	mDC2	SUMO2
BIN2.2	1.29571e-102	-1.01063	0.208	0.355	2.34717e-98	mDC2	BIN2
DBI	4.57702e-102	0.346036	0.848	0.557	8.29128e-98	mDC2	DBI
HMGB1.1	7.02876e-102	-0.965644	0.908	0.827	1.27326e-97	mDC2	HMGB1
ZAP70.1	2.20929e-101	-0.734106	0.005	0.145	4.00213e-97	mDC2	ZAP70
CXXC5.2	2.7673e-100	-0.799879	0.078	0.238	5.01296e-96	mDC2	CXXC5
ATP6V1F.1	9.65312e-100	0.292022	0.738	0.441	1.74866e-95	mDC2	ATP6V1F
TSPAN13.1	3.0761e-99	-0.763051	0.014	0.157	5.57235e-95	mDC2	TSPAN13
CD79A.1	4.78998e-99	-1.8721	0.021	0.165	8.67705e-95	mDC2	CD79A
SUMO3.1	7.40974e-99	0.251804	0.577	0.32	1.34227e-94	mDC2	SUMO3
GNB2.1	5.28092e-98	0.262835	0.644	0.364	9.56639e-94	mDC2	GNB2
EZR	3.07424e-96	0.405218	0.638	0.391	5.56899e-92	mDC2	EZR
PSME2.2	3.54444e-96	0.352307	0.911	0.703	6.42075e-92	mDC2	PSME2
MZB1.2	5.10318e-96	-1.75291	0.041	0.189	9.24441e-92	mDC2	MZB1
NDUFA12.2	5.62712e-96	0.309225	0.782	0.491	1.01935e-91	mDC2	NDUFA12
SKAP1.2	9.05841e-96	-0.683619	0.006	0.139	1.64093e-91	mDC2	SKAP1
ALDOA.2	1.27044e-94	0.288113	0.824	0.54	2.3014e-90	mDC2	ALDOA
RPS4X	8.50106e-93	-0.470935	0.994	0.989	1.53997e-88	mDC2	RPS4X
GNAS.1	1.37494e-92	0.282913	0.761	0.467	2.4907e-88	mDC2	GNAS
SQSTM1.1	1.60774e-92	0.26052	0.546	0.293	2.91242e-88	mDC2	SQSTM1
CDKN2D.1	1.98422e-92	-0.947368	0.154	0.301	3.59442e-88	mDC2	CDKN2D
HLA-C.1	8.47339e-92	-0.459483	0.98	0.917	1.53495e-87	mDC2	HLA-C
LTB.1	8.61574e-92	-1.74319	0.611	0.609	1.56074e-87	mDC2	LTB
CAPN12.1	2.53395e-91	-0.762298	0.018	0.152	4.59025e-87	mDC2	CAPN12
RPL30	7.42022e-91	-0.301294	0.988	0.987	1.34417e-86	mDC2	RPL30
RPS7	4.33606e-90	-0.467806	0.99	0.982	7.85477e-86	mDC2	RPS7
CXCR3.1	4.90898e-90	-0.715461	0.027	0.163	8.89262e-86	mDC2	CXCR3
BRK1.2	1.11924e-89	0.286876	0.807	0.504	2.0275e-85	mDC2	BRK1
SLC9A3R1.2	1.56487e-89	-0.833799	0.086	0.234	2.83476e-85	mDC2	SLC9A3R1
SYNE2.1	1.96543e-89	-0.674194	0.008	0.135	3.56038e-85	mDC2	SYNE2
RPSAP58	7.37296e-89	-0.806922	0.719	0.67	1.33561e-84	mDC2	RPSAP58
RPS26	7.37977e-89	-0.373441	0.979	0.895	1.33685e-84	mDC2	RPS26
ITM2A.2	1.45724e-87	-0.666552	0.006	0.129	2.6398e-83	mDC2	ITM2A
TPPP3	1.99852e-87	0.350618	0.145	0.05	3.62032e-83	mDC2	TPPP3
TYMS.1	2.38118e-86	-0.592093	0.005	0.127	4.31351e-82	mDC2	TYMS
GZMH.1	2.95185e-86	-1.11392	0.007	0.13	5.34727e-82	mDC2	GZMH
EIF1.1	1.16037e-85	-0.3587	0.987	0.977	2.10201e-81	mDC2	EIF1
PRMT10.1	1.18339e-85	0.250158	0.252	0.112	2.14371e-81	mDC2	PRMT10
LMNA.2	3.86109e-85	0.506201	0.656	0.418	6.99437e-81	mDC2	LMNA
NDUFB1.1	4.80912e-85	0.273071	0.842	0.535	8.71172e-81	mDC2	NDUFB1
CMC1.1	8.62554e-85	-1.54042	0.208	0.34	1.56252e-80	mDC2	CMC1
SLC25A5.1	1.15595e-84	0.3139	0.823	0.544	2.09401e-80	mDC2	SLC25A5
CTSD	1.20272e-84	-0.879954	0.202	0.337	2.17874e-80	mDC2	CTSD
COX7B.1	1.5679e-84	0.258109	0.774	0.478	2.84025e-80	mDC2	COX7B
ANXA6.1	2.17261e-84	-0.932055	0.238	0.362	3.93568e-80	mDC2	ANXA6
RPS5	3.58279e-84	-0.66344	0.983	0.961	6.49022e-80	mDC2	RPS5
RPL13A.2	6.99774e-84	-0.294661	0.997	0.992	1.26764e-79	mDC2	RPL13A
RPL19	1.15516e-83	-0.367076	0.997	0.995	2.09258e-79	mDC2	RPL19
SEPT7.2	3.02805e-83	-0.724461	0.608	0.617	5.4853e-79	mDC2	SEPT7
PTGDR.2	3.60826e-81	-0.627793	0.004	0.119	6.53636e-77	mDC2	PTGDR
RPL24	5.57786e-81	-0.480007	0.978	0.947	1.01043e-76	mDC2	RPL24
TMIGD2.1	7.35602e-81	-0.660875	0.005	0.119	1.33254e-76	mDC2	TMIGD2
HLA-E.2	1.0699e-80	-0.540917	0.91	0.816	1.93812e-76	mDC2	HLA-E
GNG5	2.34598e-80	0.252208	0.809	0.534	4.24974e-76	mDC2	GNG5
RPS15A.1	6.26797e-80	-0.259664	0.996	0.975	1.13544e-75	mDC2	RPS15A
IFI44L.2	1.2942e-79	-1.0752	0.245	0.374	2.34444e-75	mDC2	IFI44L
LINC00861.2	5.12558e-79	-0.656875	0.008	0.122	9.28498e-75	mDC2	LINC00861
RAB37.2	1.64044e-78	-0.598708	0.009	0.123	2.97166e-74	mDC2	RAB37
ZCCHC11.2	2.18095e-78	-0.624234	0.063	0.198	3.95078e-74	mDC2	ZCCHC11
XIST.1	4.75387e-78	0.261242	0.856	0.549	8.61164e-74	mDC2	XIST
LINC00996.2	9.37163e-78	-0.751267	0.006	0.117	1.69767e-73	mDC2	LINC00996
RPS3A.1	1.40036e-77	-0.488385	0.994	0.985	2.53676e-73	mDC2	RPS3A
SNRPD2.1	5.5802e-77	-0.582904	0.765	0.694	1.01085e-72	mDC2	SNRPD2
RPSA.2	6.17668e-77	-0.417544	0.962	0.928	1.11891e-72	mDC2	RPSA
RPL13	6.68916e-77	-0.287108	0.998	0.997	1.21174e-72	mDC2	RPL13
TCL1A.2	2.30336e-76	-1.44339	0.021	0.139	4.17254e-72	mDC2	TCL1A
ITM2C.1	2.49702e-76	-1.29043	0.118	0.249	4.52336e-72	mDC2	ITM2C
FAM129C.2	3.45335e-75	-0.615739	0.008	0.118	6.25575e-71	mDC2	FAM129C
JUN.2	4.42724e-75	-1.16294	0.565	0.617	8.01995e-71	mDC2	JUN
SH2D1B.1	6.55317e-75	-0.632934	0.012	0.123	1.18711e-70	mDC2	SH2D1B
PTMA.1	9.02954e-75	-0.469455	0.998	0.996	1.6357e-70	mDC2	PTMA
IL18RAP.2	9.9485e-75	-0.616954	0.007	0.114	1.80217e-70	mDC2	IL18RAP
RPL32	1.57457e-74	-0.340214	0.997	0.997	2.85234e-70	mDC2	RPL32
JAK1.2	3.20787e-73	-0.96562	0.621	0.593	5.81105e-69	mDC2	JAK1
PRKCH.1	3.89412e-73	-0.618494	0.018	0.129	7.05421e-69	mDC2	PRKCH
KLRC2.1	7.41828e-73	-0.718099	0.004	0.108	1.34382e-68	mDC2	KLRC2
CDC25B.1	8.40851e-73	-0.680264	0.035	0.154	1.5232e-68	mDC2	CDC25B
HMGB2.1	7.21837e-72	-2.10948	0.305	0.385	1.30761e-67	mDC2	HMGB2
MS4A1.1	1.32713e-71	-1.49557	0.02	0.13	2.4041e-67	mDC2	MS4A1
ALOX5AP.2	1.93572e-71	-1.05791	0.097	0.225	3.50656e-67	mDC2	ALOX5AP
CD79B.1	3.22721e-71	-1.55625	0.067	0.19	5.84609e-67	mDC2	CD79B
RAMP1.1	9.1898e-71	-0.798701	0.053	0.174	1.66473e-66	mDC2	RAMP1
RPL36AL.1	1.81619e-70	-0.527141	0.936	0.878	3.29004e-66	mDC2	RPL36AL
ICAM3.1	4.69506e-70	-0.806713	0.247	0.355	8.50511e-66	mDC2	ICAM3
ODF2L.1	5.47061e-70	-0.699395	0.074	0.197	9.91e-66	mDC2	ODF2L
HLA-A.2	2.60763e-69	-0.447953	0.991	0.947	4.72373e-65	mDC2	HLA-A
GIMAP7.2	6.96956e-69	-0.975622	0.181	0.298	1.26254e-64	mDC2	GIMAP7
FXYD5.2	1.16242e-68	-0.87595	0.632	0.601	2.10573e-64	mDC2	FXYD5
GCHFR	1.72117e-68	-0.742356	0.062	0.182	3.1179e-64	mDC2	GCHFR
SYTL3.2	2.36399e-68	-0.664547	0.019	0.125	4.28236e-64	mDC2	SYTL3
RRAS2.1	1.83807e-67	-0.508558	0.009	0.109	3.32966e-63	mDC2	RRAS2
GYPC.2	1.83444e-66	-0.82072	0.161	0.279	3.32309e-62	mDC2	GYPC
SPTBN1	1.98607e-66	-0.547013	0.029	0.138	3.59777e-62	mDC2	SPTBN1
CHST12.1	3.94624e-66	-0.847569	0.177	0.291	7.14861e-62	mDC2	CHST12
RPL15	8.34867e-66	-0.331985	0.996	0.99	1.51236e-61	mDC2	RPL15
RAP1B.2	8.7893e-66	-0.722732	0.617	0.606	1.59218e-61	mDC2	RAP1B
ISG15.2	1.17317e-65	-1.01872	0.674	0.669	2.12519e-61	mDC2	ISG15
PTPN4.1	2.69311e-65	-0.616131	0.038	0.148	4.87857e-61	mDC2	PTPN4
HNRNPA1	5.17369e-65	-0.482851	0.875	0.825	9.37215e-61	mDC2	HNRNPA1
CALM1.2	2.34187e-64	-0.560725	0.842	0.782	4.2423e-60	mDC2	CALM1
PIM1.1	2.45427e-64	-0.671677	0.068	0.185	4.44591e-60	mDC2	PIM1
FGFBP2.1	3.45788e-64	-0.998825	0.011	0.108	6.26396e-60	mDC2	FGFBP2
CD320.1	3.92262e-64	-0.532898	0.026	0.13	7.10582e-60	mDC2	CD320
HCST.2	3.99691e-64	-1.15149	0.716	0.636	7.2404e-60	mDC2	HCST
G0S2	7.35278e-64	0.262462	0.12	0.044	1.33196e-59	mDC2	G0S2
RPLP2	1.2995e-63	-0.295888	0.998	0.998	2.35404e-59	mDC2	RPLP2
CKS2.1	5.4237e-63	-1.33675	0.15	0.262	9.82503e-59	mDC2	CKS2
CD82	1.62083e-62	-0.523628	0.029	0.134	2.93614e-58	mDC2	CD82
SMC6.2	2.07339e-61	-0.513109	0.063	0.177	3.75595e-57	mDC2	SMC6
ABLIM1	2.72044e-61	-0.498486	0.008	0.1	4.92808e-57	mDC2	ABLIM1
RHOH	4.44177e-61	-0.484616	0.018	0.114	8.04626e-57	mDC2	RHOH
TCF7.1	5.3924e-61	-0.843445	0.134	0.247	9.76834e-57	mDC2	TCF7
CENPK.1	7.18376e-60	-0.361913	0.015	0.11	1.30134e-55	mDC2	CENPK
GIMAP6.2	1.4959e-59	-0.661539	0.046	0.15	2.70982e-55	mDC2	GIMAP6
SEC61G.1	2.35089e-59	-0.613777	0.774	0.673	4.25864e-55	mDC2	SEC61G
RPS8.2	1.61624e-58	-0.498706	0.996	0.991	2.92783e-54	mDC2	RPS8
NMT2.2	4.9529e-57	-0.52651	0.03	0.128	8.97217e-53	mDC2	NMT2
CHI3L2	9.94544e-57	-0.546545	0.012	0.1	1.80162e-52	mDC2	CHI3L2
TRAF3IP3.1	2.93439e-56	-0.801082	0.345	0.407	5.31564e-52	mDC2	TRAF3IP3
EEF1A1.1	4.42135e-56	-0.305179	0.999	0.996	8.00927e-52	mDC2	EEF1A1
EIF4A2	4.64364e-56	-0.578319	0.635	0.613	8.41195e-52	mDC2	EIF4A2
CUTA.1	2.41209e-55	-0.6804	0.445	0.481	4.36951e-51	mDC2	CUTA
TSTD1.1	5.63936e-55	-0.771511	0.236	0.327	1.02157e-50	mDC2	TSTD1
RARRES3.1	2.53945e-54	-0.810889	0.157	0.262	4.60021e-50	mDC2	RARRES3
CD96.1	3.25963e-54	-0.547991	0.03	0.123	5.90482e-50	mDC2	CD96
RASGRP1.1	4.60063e-54	-0.484844	0.019	0.107	8.33404e-50	mDC2	RASGRP1
RPL10A.1	8.26842e-54	-0.256334	0.984	0.97	1.49782e-49	mDC2	RPL10A
SLC44A2.1	1.53529e-53	-0.455325	0.032	0.125	2.78118e-49	mDC2	SLC44A2
BLVRB.2	3.55295e-53	-1.30292	0.437	0.232	6.43617e-49	mDC2	BLVRB
PLA2G16.1	6.45483e-53	-0.38743	0.02	0.108	1.16929e-48	mDC2	PLA2G16
HELLS	8.90737e-53	-0.339036	0.019	0.106	1.61357e-48	mDC2	HELLS
GCLM.1	5.66971e-52	-0.539345	0.023	0.111	1.02707e-47	mDC2	GCLM
YWHAQ.1	2.59475e-51	-0.707612	0.434	0.468	4.70038e-47	mDC2	YWHAQ
ZBP1.1	5.39464e-51	-0.55925	0.037	0.128	9.77239e-47	mDC2	ZBP1
HIST1H2AL.1	3.03237e-50	-2.37749	0.03	0.118	5.49313e-46	mDC2	HIST1H2AL
MLLT3.2	1.23539e-49	-0.36321	0.025	0.111	2.23792e-45	mDC2	MLLT3
FUT7.1	7.80835e-49	-0.782544	0.103	0.199	1.41448e-44	mDC2	FUT7
EVL.1	2.72658e-48	-0.863662	0.532	0.505	4.93919e-44	mDC2	EVL
FAU	2.75074e-48	-0.333661	0.996	0.992	4.98297e-44	mDC2	FAU
ANAPC16	3.39357e-48	-0.659275	0.408	0.445	6.14745e-44	mDC2	ANAPC16
RPS10.1	1.20171e-47	-0.275831	0.962	0.926	2.1769e-43	mDC2	RPS10
CST7.2	2.24336e-47	-1.11002	0.208	0.292	4.06385e-43	mDC2	CST7
EEF1D.1	1.25759e-46	-0.356499	0.941	0.868	2.27812e-42	mDC2	EEF1D
REXO2	1.32519e-46	-0.599682	0.112	0.208	2.40058e-42	mDC2	REXO2
TSC22D3.2	1.80926e-46	-0.792419	0.528	0.536	3.27748e-42	mDC2	TSC22D3
RPS20	4.57913e-46	-0.466744	0.993	0.977	8.2951e-42	mDC2	RPS20
HIST1H1C.1	3.7658e-44	-0.802861	0.166	0.255	6.82175e-40	mDC2	HIST1H1C
STRBP.1	4.16921e-44	-0.364427	0.04	0.125	7.55253e-40	mDC2	STRBP
RPL27	4.79838e-44	-0.3139	0.991	0.982	8.69227e-40	mDC2	RPL27
MCM7.1	1.23233e-43	-0.682045	0.085	0.174	2.23236e-39	mDC2	MCM7
LAT	3.48154e-43	-0.467327	0.025	0.101	6.30681e-39	mDC2	LAT
RPS14	5.62984e-43	-0.25089	0.997	0.997	1.01984e-38	mDC2	RPS14
CCND3	1.32187e-42	-0.739863	0.311	0.369	2.39457e-38	mDC2	CCND3
ADD3	1.46693e-42	-0.674012	0.204	0.287	2.65734e-38	mDC2	ADD3
GIMAP1.2	1.58174e-42	-0.575184	0.064	0.15	2.86533e-38	mDC2	GIMAP1
C5orf56.1	2.12543e-41	-0.586402	0.097	0.185	3.85022e-37	mDC2	C5orf56
BIN1	1.12431e-40	-0.653813	0.157	0.241	2.03669e-36	mDC2	BIN1
TFDP2	1.58921e-40	-0.446685	0.07	0.157	2.87885e-36	mDC2	TFDP2
FAM65B	1.73343e-40	-0.700009	0.367	0.412	3.14011e-36	mDC2	FAM65B
IRF8.2	2.38131e-40	-0.43425	0.364	0.205	4.31374e-36	mDC2	IRF8
CARHSP1	2.78077e-40	-0.55668	0.135	0.224	5.03737e-36	mDC2	CARHSP1
SLFN5.1	5.87482e-40	-0.709646	0.159	0.241	1.06422e-35	mDC2	SLFN5
CD99.1	1.37793e-39	-0.604167	0.3	0.374	2.49611e-35	mDC2	CD99
HIST3H2A.1	1.96315e-39	-4.13822	0.121	0.204	3.55625e-35	mDC2	HIST3H2A
GRK6.1	2.32654e-39	-0.53608	0.079	0.162	4.21452e-35	mDC2	GRK6
SYTL1.1	3.01792e-39	-0.597048	0.108	0.192	5.46696e-35	mDC2	SYTL1
ID2.2	4.19753e-39	-0.888525	0.558	0.56	7.60382e-35	mDC2	ID2
ODC1.1	5.33736e-39	-0.461616	0.076	0.16	9.66864e-35	mDC2	ODC1
TECR.1	2.04912e-38	-0.666508	0.209	0.282	3.71198e-34	mDC2	TECR
OST4.1	4.08998e-38	-0.316787	0.886	0.784	7.40899e-34	mDC2	OST4
USP18	1.24963e-37	-0.510911	0.062	0.142	2.2637e-33	mDC2	USP18
RPL7	1.49759e-37	-0.347802	0.981	0.971	2.71288e-33	mDC2	RPL7
IMMP1L	2.33896e-37	-0.313861	0.045	0.122	4.23703e-33	mDC2	IMMP1L
CYFIP2.1	3.29721e-37	-0.450925	0.068	0.149	5.9729e-33	mDC2	CYFIP2
PBXIP1	3.68122e-37	-0.510012	0.056	0.132	6.66852e-33	mDC2	PBXIP1
PPM1K.1	4.56724e-37	-0.603519	0.132	0.214	8.27356e-33	mDC2	PPM1K
FCN1.2	1.17127e-36	-0.398059	0.242	0.134	2.12175e-32	mDC2	FCN1
ARPC5L	1.88999e-36	-0.643733	0.279	0.34	3.42371e-32	mDC2	ARPC5L
FAM107B.1	3.40693e-35	-0.543571	0.103	0.183	6.17165e-31	mDC2	FAM107B
TRAF4.1	3.58387e-35	-0.397901	0.064	0.142	6.49218e-31	mDC2	TRAF4
RBM39.1	4.70145e-35	-0.354324	0.86	0.754	8.51667e-31	mDC2	RBM39
SP100.2	1.28064e-34	-0.653718	0.338	0.381	2.31987e-30	mDC2	SP100
DENND2D.1	3.27372e-34	-0.464637	0.048	0.119	5.93035e-30	mDC2	DENND2D
LUC7L3	4.58937e-34	-0.553015	0.504	0.493	8.31365e-30	mDC2	LUC7L3
HIST1H1E.1	6.44319e-34	-0.545747	0.087	0.165	1.16718e-29	mDC2	HIST1H1E
TMC8	9.6836e-34	-0.449849	0.06	0.132	1.75418e-29	mDC2	TMC8
SMC4.1	2.2151e-33	-0.757343	0.126	0.2	4.01265e-29	mDC2	SMC4
TOMM7	3.87382e-33	-0.304423	0.91	0.836	7.01743e-29	mDC2	TOMM7
IGJ.1	5.66565e-33	-3.45315	0.214	0.277	1.02633e-28	mDC2	IGJ
ALAD.1	1.22419e-32	-0.745733	0.057	0.127	2.21763e-28	mDC2	ALAD
DHRS7.1	3.51848e-32	-0.602956	0.177	0.245	6.37373e-28	mDC2	DHRS7
RTF1	4.29597e-32	-0.555141	0.409	0.426	7.78215e-28	mDC2	RTF1
RPL35	7.80729e-32	-0.515328	0.996	0.99	1.41429e-27	mDC2	RPL35
PRDX2.1	1.09994e-31	-0.972396	0.232	0.287	1.99254e-27	mDC2	PRDX2
TRAF5.1	1.19721e-31	-0.41156	0.042	0.107	2.16874e-27	mDC2	TRAF5
EZH2.1	1.46107e-31	-0.494376	0.084	0.157	2.64673e-27	mDC2	EZH2
TRA2B.2	2.31674e-31	-0.353934	0.78	0.695	4.19677e-27	mDC2	TRA2B
GNB2L1	2.38876e-31	-0.312569	0.983	0.957	4.32724e-27	mDC2	GNB2L1
UBE2E3.1	3.19305e-31	-0.520689	0.169	0.239	5.78421e-27	mDC2	UBE2E3
TESC.1	4.15158e-31	-0.398973	0.038	0.101	7.52059e-27	mDC2	TESC
TCEB2.1	1.20007e-30	-0.320409	0.873	0.78	2.17393e-26	mDC2	TCEB2
SMC2.1	2.12069e-30	-0.50436	0.084	0.155	3.84162e-26	mDC2	SMC2
SYNRG	3.1222e-30	-0.564888	0.165	0.234	5.65586e-26	mDC2	SYNRG
RPS19	7.34661e-30	-0.255251	0.999	0.998	1.33084e-25	mDC2	RPS19
LDHB.1	1.10921e-29	-0.651321	0.395	0.399	2.00934e-25	mDC2	LDHB
SSBP2.1	1.35608e-29	-0.38955	0.076	0.147	2.45654e-25	mDC2	SSBP2
CD2AP.1	1.76805e-29	-0.371463	0.061	0.128	3.20282e-25	mDC2	CD2AP
HIST1H2AC	1.83811e-29	-0.477414	0.091	0.163	3.32973e-25	mDC2	HIST1H2AC
AHI1.1	2.21613e-29	-0.429383	0.059	0.125	4.01452e-25	mDC2	AHI1
SEC62	2.37163e-29	-0.571151	0.471	0.463	4.2962e-25	mDC2	SEC62
CCDC69.1	2.60626e-29	-0.55686	0.166	0.232	4.72124e-25	mDC2	CCDC69
NDUFB9.1	3.32946e-29	-0.632854	0.505	0.47	6.03133e-25	mDC2	NDUFB9
EIF3E.1	4.42781e-29	-0.39569	0.718	0.648	8.02097e-25	mDC2	EIF3E
CBLB	5.42788e-29	-0.379278	0.04	0.102	9.8326e-25	mDC2	CBLB
DAAM1.1	1.15672e-28	-0.346838	0.063	0.131	2.0954e-24	mDC2	DAAM1
FAM117A	2.28398e-28	-0.366232	0.058	0.123	4.13743e-24	mDC2	FAM117A
HNRNPF.1	3.25491e-28	-0.852815	0.566	0.502	5.89626e-24	mDC2	HNRNPF
KIAA0101.1	3.59418e-28	-0.46737	0.048	0.111	6.51085e-24	mDC2	KIAA0101
GIMAP4.2	8.98146e-28	-0.577794	0.093	0.16	1.62699e-23	mDC2	GIMAP4
RP11-386I14.4.1	9.7551e-28	-0.254067	0.416	0.271	1.76714e-23	mDC2	RP11-386I14.4
C9orf16	1.26202e-27	-0.572143	0.466	0.453	2.28615e-23	mDC2	C9orf16
HSH2D	1.72051e-27	-0.625075	0.237	0.288	3.11671e-23	mDC2	HSH2D
HNRNPDL.1	1.93437e-27	-0.392845	0.707	0.63	3.5041e-23	mDC2	HNRNPDL
SRSF7.1	2.44505e-27	-0.482811	0.664	0.576	4.42922e-23	mDC2	SRSF7
XBP1	2.77238e-27	-0.923765	0.209	0.265	5.02217e-23	mDC2	XBP1
PSIP1.1	5.71882e-27	-0.520894	0.223	0.283	1.03597e-22	mDC2	PSIP1
RPLP0.1	2.13354e-26	-1.01545	0.98	0.907	3.86491e-22	mDC2	RPLP0
ZRANB2	2.18587e-26	-0.516366	0.308	0.35	3.95971e-22	mDC2	ZRANB2
PDCD4.1	2.65285e-26	-0.53931	0.203	0.263	4.80564e-22	mDC2	PDCD4
MGAT4A.1	1.30783e-25	-0.382818	0.049	0.106	2.36913e-21	mDC2	MGAT4A
LAMP1.1	1.79724e-25	-0.452044	0.119	0.184	3.25571e-21	mDC2	LAMP1
SRSF5.1	2.26915e-25	-0.332783	0.841	0.771	4.11057e-21	mDC2	SRSF5
SYNE1.1	3.2827e-25	-0.40382	0.049	0.106	5.94661e-21	mDC2	SYNE1
PLP2.1	3.90122e-25	-0.582981	0.337	0.368	7.06707e-21	mDC2	PLP2
HSP90AA1.2	3.94249e-25	-0.586021	0.881	0.773	7.14182e-21	mDC2	HSP90AA1
ANKRD36	5.39355e-25	-0.355326	0.054	0.113	9.77042e-21	mDC2	ANKRD36
MNAT1	9.11276e-25	-0.34298	0.066	0.127	1.65078e-20	mDC2	MNAT1
SKP1.1	1.33732e-24	-0.414769	0.765	0.668	2.42255e-20	mDC2	SKP1
ATP5L	1.34865e-24	-0.251541	0.956	0.886	2.44307e-20	mDC2	ATP5L
VPS13A	3.00373e-24	-0.297928	0.045	0.101	5.44125e-20	mDC2	VPS13A
LMAN1.1	3.09177e-24	-0.374091	0.094	0.158	5.60074e-20	mDC2	LMAN1
CD164.1	3.40008e-24	-0.601953	0.526	0.474	6.15924e-20	mDC2	CD164
HIST2H2AC.2	7.48065e-24	-0.519719	0.14	0.2	1.35512e-19	mDC2	HIST2H2AC
H3F3C.1	7.77132e-24	-0.438655	0.07	0.127	1.40777e-19	mDC2	H3F3C
NBEAL1	8.0319e-24	-0.308732	0.849	0.757	1.45498e-19	mDC2	NBEAL1
SSR4.1	1.40514e-23	-0.774589	0.776	0.661	2.54542e-19	mDC2	SSR4
HMGB3.1	1.55346e-23	-0.319918	0.055	0.112	2.81409e-19	mDC2	HMGB3
RPS27L.1	1.61546e-23	-0.665074	0.56	0.497	2.92641e-19	mDC2	RPS27L
MSI2	2.75674e-23	-0.339747	0.063	0.121	4.99384e-19	mDC2	MSI2
HNRNPK	4.04233e-23	-0.37611	0.806	0.683	7.32268e-19	mDC2	HNRNPK
STXBP2	4.4287e-23	-0.274935	0.38	0.241	8.02259e-19	mDC2	STXBP2
HINT1.1	5.71088e-23	-0.250669	0.9	0.801	1.03453e-18	mDC2	HINT1
EMB.1	7.1408e-23	-0.495377	0.154	0.211	1.29356e-18	mDC2	EMB
B3GNT2	1.64199e-22	-0.407173	0.088	0.146	2.97446e-18	mDC2	B3GNT2
TEX30.1	3.00665e-22	-0.33021	0.071	0.129	5.44655e-18	mDC2	TEX30
HNRNPA2B1	9.09796e-22	-0.384706	0.902	0.795	1.6481e-17	mDC2	HNRNPA2B1
MST4	1.78762e-21	-0.337254	0.051	0.102	3.23827e-17	mDC2	MST4
CD47	1.90525e-21	-0.515219	0.392	0.402	3.45137e-17	mDC2	CD47
PDE6G.1	6.29447e-21	-0.43966	0.06	0.111	1.14024e-16	mDC2	PDE6G
H2AFX.1	7.29934e-21	-0.491333	0.092	0.147	1.32227e-16	mDC2	H2AFX
VAMP2	1.2047e-20	-0.578341	0.444	0.421	2.18231e-16	mDC2	VAMP2
IL18R1	2.62704e-20	-0.382937	0.053	0.102	4.75888e-16	mDC2	IL18R1
SRSF3	6.06358e-20	-0.390095	0.692	0.608	1.09842e-15	mDC2	SRSF3
CITED2	7.49863e-20	-0.546162	0.1	0.153	1.35838e-15	mDC2	CITED2
RBBP7	8.5517e-20	-0.438832	0.179	0.228	1.54914e-15	mDC2	RBBP7
NOP10.1	1.03828e-19	-0.373336	0.713	0.606	1.88085e-15	mDC2	NOP10
RABAC1	1.10067e-19	-0.591573	0.377	0.38	1.99386e-15	mDC2	RABAC1
HBA1.1	1.18322e-19	-2.53469	0.091	0.143	2.14339e-15	mDC2	HBA1
CD52.2	1.23239e-19	-0.362989	0.978	0.888	2.23247e-15	mDC2	CD52
PPP1R15A.2	1.37452e-19	-0.478042	0.665	0.603	2.48994e-15	mDC2	PPP1R15A
RPL22L1.1	1.821e-19	-0.919364	0.624	0.528	3.29875e-15	mDC2	RPL22L1
ARID5B.1	1.87189e-19	-0.383092	0.056	0.105	3.39092e-15	mDC2	ARID5B
PRKACB	2.02252e-19	-0.41826	0.101	0.153	3.6638e-15	mDC2	PRKACB
ANKRD36C	2.254e-19	-0.307563	0.051	0.1	4.08312e-15	mDC2	ANKRD36C
DNASE2	2.34762e-19	-0.308371	0.053	0.101	4.25271e-15	mDC2	DNASE2
PSME1.1	3.36858e-19	-0.286222	0.895	0.808	6.10218e-15	mDC2	PSME1
POLR2F.1	3.49887e-19	-0.535077	0.336	0.346	6.3382e-15	mDC2	POLR2F
HTRA2	4.11487e-19	-0.314009	0.086	0.138	7.45408e-15	mDC2	HTRA2
KLHDC2	4.29275e-19	-0.326025	0.09	0.143	7.77632e-15	mDC2	KLHDC2
PIM2.1	8.2908e-19	-0.49967	0.089	0.14	1.50188e-14	mDC2	PIM2
ACTL6A.1	1.32742e-18	-0.337513	0.078	0.129	2.40462e-14	mDC2	ACTL6A
ITGB7.2	1.68613e-18	-0.538053	0.227	0.268	3.05442e-14	mDC2	ITGB7
ARAP2	2.29297e-18	-0.418749	0.084	0.134	4.15371e-14	mDC2	ARAP2
PHF10.1	1.02082e-17	-0.382959	0.064	0.111	1.84921e-13	mDC2	PHF10
CCDC88C	1.04128e-17	-0.399791	0.129	0.179	1.88629e-13	mDC2	CCDC88C
ST3GAL1	1.15261e-17	-0.396406	0.081	0.129	2.08796e-13	mDC2	ST3GAL1
RPL9.1	1.19419e-17	-0.279659	0.992	0.971	2.16328e-13	mDC2	RPL9
RP11-51J9.5.1	1.26797e-17	-0.511471	0.11	0.159	2.29692e-13	mDC2	RP11-51J9.5
SERBP1	1.53256e-17	-0.763307	0.771	0.631	2.77622e-13	mDC2	SERBP1
POLR2K	2.20879e-17	-0.464784	0.345	0.356	4.00122e-13	mDC2	POLR2K
UBE2D2	2.95582e-17	-0.431146	0.508	0.465	5.35446e-13	mDC2	UBE2D2
PNN.1	3.26195e-17	-0.432977	0.496	0.466	5.90902e-13	mDC2	PNN
TBCC	5.74515e-17	-0.390596	0.118	0.167	1.04073e-12	mDC2	TBCC
CCDC50.1	1.21237e-16	-0.353266	0.352	0.231	2.1962e-12	mDC2	CCDC50
S1PR4.2	2.11931e-16	-0.542008	0.201	0.236	3.83913e-12	mDC2	S1PR4
CORO1A.1	2.34664e-16	-0.357402	0.869	0.755	4.25094e-12	mDC2	CORO1A
DNAJC19	2.42009e-16	-0.507711	0.216	0.249	4.38399e-12	mDC2	DNAJC19
SVIP.1	3.20419e-16	-0.40011	0.12	0.166	5.80439e-12	mDC2	SVIP
BTN3A2.1	3.46906e-16	-0.354341	0.073	0.118	6.28421e-12	mDC2	BTN3A2
CD44.2	4.86645e-16	-0.472774	0.775	0.655	8.81557e-12	mDC2	CD44
SAMSN1.1	5.04197e-16	-0.380661	0.059	0.102	9.13353e-12	mDC2	SAMSN1
SRP14.1	9.0574e-16	-0.285319	0.91	0.767	1.64075e-11	mDC2	SRP14
DDIT4	1.07944e-15	-0.559428	0.156	0.198	1.9554e-11	mDC2	DDIT4
DEK.1	1.11724e-15	-0.276303	0.692	0.451	2.02388e-11	mDC2	DEK
SUN2.2	1.12316e-15	-0.512462	0.174	0.212	2.0346e-11	mDC2	SUN2
GPR65.1	1.4411e-15	-0.60054	0.227	0.252	2.61055e-11	mDC2	GPR65
HSPA8.1	1.57458e-15	-0.392293	0.749	0.644	2.85236e-11	mDC2	HSPA8
CD37	4.2606e-15	-0.498511	0.774	0.636	7.71808e-11	mDC2	CD37
PIK3R1	4.86233e-15	-0.460767	0.147	0.19	8.80811e-11	mDC2	PIK3R1
CCDC85B	8.37299e-15	-0.553193	0.422	0.394	1.51677e-10	mDC2	CCDC85B
NOP56	8.4494e-15	-0.425581	0.222	0.254	1.53061e-10	mDC2	NOP56
S100A8.1	1.16821e-14	-2.1144	0.082	0.123	2.11621e-10	mDC2	S100A8
PCNA.1	1.33264e-14	-0.407923	0.127	0.17	2.41408e-10	mDC2	PCNA
APOBEC3C.1	3.03564e-14	-0.454667	0.161	0.2	5.49907e-10	mDC2	APOBEC3C
ADA.1	6.52501e-14	-0.337338	0.083	0.123	1.18201e-09	mDC2	ADA
SRSF2	6.70014e-14	-0.402559	0.685	0.57	1.21373e-09	mDC2	SRSF2
ABHD17A.1	1.08773e-13	-0.502499	0.203	0.236	1.97042e-09	mDC2	ABHD17A
LYAR.1	1.32197e-13	-0.678891	0.158	0.193	2.39476e-09	mDC2	LYAR
NPM1	1.45429e-13	-0.528065	0.854	0.72	2.63444e-09	mDC2	NPM1
SNRPE	2.61522e-13	-0.624204	0.594	0.488	4.73747e-09	mDC2	SNRPE
PTPN7.1	3.19032e-13	-0.555891	0.21	0.236	5.77927e-09	mDC2	PTPN7
ARPP19.1	3.61329e-13	-0.536408	0.278	0.291	6.54547e-09	mDC2	ARPP19
DSTN	3.78839e-13	-0.58109	0.331	0.325	6.86266e-09	mDC2	DSTN
PPP3CC	3.90461e-13	-0.342834	0.08	0.118	7.0732e-09	mDC2	PPP3CC
DNAJC1	4.10174e-13	-0.416638	0.15	0.188	7.43029e-09	mDC2	DNAJC1
RP11-489E7.4.1	4.13755e-13	-0.472648	0.12	0.157	7.49518e-09	mDC2	RP11-489E7.4
GMPS	5.07686e-13	-0.266543	0.084	0.125	9.19672e-09	mDC2	GMPS
KLF2.2	8.80829e-13	-0.548686	0.293	0.308	1.59562e-08	mDC2	KLF2
DNAJC9	1.06519e-12	-0.260384	0.086	0.127	1.92959e-08	mDC2	DNAJC9
CD38	1.2279e-12	-0.376943	0.067	0.104	2.22435e-08	mDC2	CD38
CFD.1	1.31402e-12	-0.381006	0.167	0.11	2.38035e-08	mDC2	CFD
CIRBP	1.69569e-12	-0.338656	0.789	0.657	3.07174e-08	mDC2	CIRBP
HERPUD1.1	1.75254e-12	-0.347259	0.461	0.329	3.17472e-08	mDC2	HERPUD1
CEP78.1	1.78743e-12	-0.40194	0.076	0.112	3.23793e-08	mDC2	CEP78
TBPL1	2.09111e-12	-0.262312	0.081	0.121	3.78805e-08	mDC2	TBPL1
NAE1	2.3738e-12	-0.253948	0.088	0.128	4.30015e-08	mDC2	NAE1
HSPA5	2.51392e-12	-0.579259	0.368	0.359	4.55397e-08	mDC2	HSPA5
EHD1.1	3.11141e-12	-0.341664	0.123	0.162	5.63632e-08	mDC2	EHD1
NAP1L4.1	3.50032e-12	-0.41171	0.217	0.246	6.34083e-08	mDC2	NAP1L4
RASGRP2.1	5.72622e-12	-0.451667	0.221	0.247	1.03731e-07	mDC2	RASGRP2
PILRB	6.7575e-12	-0.442368	0.132	0.166	1.22412e-07	mDC2	PILRB
NT5C3A	9.00869e-12	-0.446916	0.163	0.197	1.63193e-07	mDC2	NT5C3A
EIF3F	9.11955e-12	-0.423153	0.618	0.52	1.65201e-07	mDC2	EIF3F
TUBB	1.06602e-11	-1.00137	0.598	0.484	1.93109e-07	mDC2	TUBB
SRPK1.1	1.36018e-11	-0.269718	0.106	0.145	2.46397e-07	mDC2	SRPK1
FKBP11.1	1.56972e-11	-0.579295	0.072	0.106	2.84355e-07	mDC2	FKBP11
NDUFB7.1	3.80859e-11	-0.338887	0.668	0.556	6.89927e-07	mDC2	NDUFB7
GMCL1	3.96636e-11	-0.284892	0.075	0.109	7.18506e-07	mDC2	GMCL1
TTC19.1	4.50329e-11	-0.462745	0.226	0.246	8.15771e-07	mDC2	TTC19
IFI44.1	5.05003e-11	-0.483698	0.174	0.203	9.14813e-07	mDC2	IFI44
GLTSCR2	8.40796e-11	-0.334871	0.739	0.637	1.5231e-06	mDC2	GLTSCR2
H2AFZ.1	9.99991e-11	-1.76167	0.704	0.553	1.81148e-06	mDC2	H2AFZ
TIPIN	1.13219e-10	-0.269226	0.107	0.143	2.05097e-06	mDC2	TIPIN
UGCG.1	1.16602e-10	-0.275551	0.182	0.124	2.11225e-06	mDC2	UGCG
UBE2S	1.69719e-10	-0.359069	0.152	0.185	3.07446e-06	mDC2	UBE2S
NMRK1	2.1408e-10	-0.321829	0.077	0.109	3.87806e-06	mDC2	NMRK1
NFKBIA.2	2.23174e-10	-0.457248	0.808	0.716	4.0428e-06	mDC2	NFKBIA
PPP3CA	2.31453e-10	-0.410181	0.187	0.217	4.19278e-06	mDC2	PPP3CA
PRDX4.1	2.6906e-10	-0.440048	0.155	0.185	4.87401e-06	mDC2	PRDX4
UBTF	5.46941e-10	-0.312784	0.146	0.18	9.90783e-06	mDC2	UBTF
C10orf118.1	1.01081e-09	-0.363566	0.114	0.145	1.83107e-05	mDC2	C10orf118
OGT.1	1.0183e-09	-0.313504	0.155	0.188	1.84464e-05	mDC2	OGT
ADAM10	1.41514e-09	-0.279046	0.113	0.146	2.56353e-05	mDC2	ADAM10
ATP5B.2	1.64487e-09	-0.599494	0.698	0.479	2.97968e-05	mDC2	ATP5B
PAG1.2	1.86828e-09	-0.314422	0.089	0.12	3.38439e-05	mDC2	PAG1
MORF4L2	1.96225e-09	-0.459573	0.267	0.273	3.55462e-05	mDC2	MORF4L2
ISCA1	4.49235e-09	-0.256702	0.095	0.127	8.13788e-05	mDC2	ISCA1
NACA2	6.88547e-09	-0.505819	0.34	0.324	0.00012473	mDC2	NACA2
ASF1A.1	8.83682e-09	-0.323263	0.108	0.137	0.000160079	mDC2	ASF1A
NUTF2.1	9.48082e-09	-0.638115	0.367	0.336	0.000171745	mDC2	NUTF2
NCL.1	1.11878e-08	-0.357476	0.801	0.652	0.000202668	mDC2	NCL
GIMAP2.1	1.27117e-08	-0.388964	0.117	0.143	0.000230272	mDC2	GIMAP2
DCUN1D5	1.49584e-08	-0.264989	0.117	0.147	0.000270971	mDC2	DCUN1D5
GTF3A	1.66668e-08	-0.436419	0.514	0.443	0.00030192	mDC2	GTF3A
SRGN	1.78201e-08	-0.448212	0.886	0.728	0.000322812	mDC2	SRGN
MPG	1.857e-08	-0.489415	0.291	0.287	0.000336395	mDC2	MPG
SUMO1.1	2.2752e-08	-0.334672	0.552	0.481	0.000412153	mDC2	SUMO1
RPL17	2.73826e-08	-0.310185	0.778	0.646	0.000496036	mDC2	RPL17
C16orf54.1	2.83861e-08	-0.358631	0.092	0.12	0.000514215	mDC2	C16orf54
CEP57	3.15558e-08	-0.302277	0.128	0.157	0.000571633	mDC2	CEP57
SYPL1	3.24274e-08	-0.373621	0.154	0.177	0.000587422	mDC2	SYPL1
CCT5.1	3.98675e-08	-0.296926	0.373	0.261	0.0007222	mDC2	CCT5
BOLA3	4.54368e-08	-0.311948	0.158	0.184	0.000823088	mDC2	BOLA3
ARHGAP15	4.6197e-08	-0.416224	0.171	0.19	0.000836859	mDC2	ARHGAP15
LAIR1.2	4.74536e-08	-0.301252	0.114	0.141	0.000859621	mDC2	LAIR1
TNRC6B	5.41352e-08	-0.41217	0.385	0.369	0.000980659	mDC2	TNRC6B
ATP5G1	6.16796e-08	-0.69	0.604	0.412	0.00111733	mDC2	ATP5G1
PSMB5	6.25663e-08	-0.305393	0.302	0.214	0.00113339	mDC2	PSMB5
MYL12A.1	8.45423e-08	-0.265461	0.94	0.817	0.00153148	mDC2	MYL12A
TMC6.1	1.19645e-07	-0.411915	0.175	0.193	0.00216737	mDC2	TMC6
SMAP1.1	1.23382e-07	-0.400119	0.229	0.243	0.00223506	mDC2	SMAP1
DPY30.1	1.24602e-07	-0.365968	0.277	0.279	0.00225716	mDC2	DPY30
ATXN7L3B	1.2755e-07	-0.279212	0.159	0.185	0.00231057	mDC2	ATXN7L3B
HSPD1.2	1.3085e-07	-0.43158	0.398	0.282	0.00237034	mDC2	HSPD1
SNORD3B-2.1	1.31803e-07	-0.31808	0.076	0.102	0.00238761	mDC2	SNORD3B-2
SNORD3A.1	1.75294e-07	-0.33236	0.095	0.121	0.00317545	mDC2	SNORD3A
RALBP1.1	1.86248e-07	-0.386443	0.293	0.291	0.00337389	mDC2	RALBP1
EIF3G.1	2.24965e-07	-0.344474	0.68	0.568	0.00407523	mDC2	EIF3G
SNHG9	2.25166e-07	-0.499414	0.287	0.281	0.00407887	mDC2	SNHG9
EEF1B2.2	2.31313e-07	-0.283105	0.899	0.771	0.00419024	mDC2	EEF1B2
RNASEH2B.1	2.3681e-07	-0.279235	0.164	0.188	0.00428981	mDC2	RNASEH2B
BST2.1	2.50108e-07	-0.494943	0.644	0.525	0.0045307	mDC2	BST2
WHSC1L1.1	3.59011e-07	-0.388712	0.253	0.262	0.00650348	mDC2	WHSC1L1
SPCS2	3.60058e-07	-0.473542	0.492	0.432	0.00652244	mDC2	SPCS2
MAGED2	3.93285e-07	-0.284628	0.083	0.107	0.00712436	mDC2	MAGED2
NDUFAB1	5.09317e-07	-0.318243	0.463	0.322	0.00922628	mDC2	NDUFAB1
UBE2G1	5.74466e-07	-0.291463	0.129	0.153	0.0104064	mDC2	UBE2G1
SRSF11	5.76518e-07	-0.329852	0.576	0.486	0.0104436	mDC2	SRSF11
RPL8.1	6.30969e-07	-0.267034	0.997	0.979	0.01143	mDC2	RPL8
PTTG1.1	6.7485e-07	-0.256235	0.084	0.11	0.0122249	mDC2	PTTG1
HNRNPA3	6.87111e-07	-0.638381	0.702	0.557	0.012447	mDC2	HNRNPA3
KRT10	8.31439e-07	-0.457811	0.336	0.311	0.0150615	mDC2	KRT10
HDDC2	8.52191e-07	-0.305439	0.13	0.154	0.0154374	mDC2	HDDC2
PDAP1.1	1.28726e-06	-0.513196	0.42	0.366	0.0233188	mDC2	PDAP1
C19orf66.1	1.28853e-06	-0.436157	0.203	0.213	0.0233418	mDC2	C19orf66
NFATC3.1	1.35485e-06	-0.374961	0.15	0.169	0.0245431	mDC2	NFATC3
UROD.1	1.4279e-06	-0.577904	0.167	0.182	0.0258665	mDC2	UROD
MLLT6	1.4505e-06	-0.281484	0.085	0.107	0.0262757	mDC2	MLLT6
CTCF	2.66761e-06	-0.26723	0.149	0.171	0.0483237	mDC2	CTCF
HSP90B1.1	2.89756e-06	-0.338717	0.566	0.415	0.0524893	mDC2	HSP90B1
RCN2	3.84463e-06	-0.310667	0.152	0.171	0.0696455	mDC2	RCN2
SATB1	4.11052e-06	-0.309071	0.095	0.116	0.074462	mDC2	SATB1
CLK1	4.68861e-06	-0.418906	0.453	0.401	0.0849342	mDC2	CLK1
YPEL5.1	4.81116e-06	-0.44914	0.442	0.388	0.0871542	mDC2	YPEL5
GAPT.1	4.84639e-06	-0.288707	0.099	0.12	0.0877924	mDC2	GAPT
ARF1	5.41863e-06	-0.309395	0.579	0.485	0.0981584	mDC2	ARF1
DGKZ	7.54152e-06	-0.427952	0.189	0.198	0.136615	mDC2	DGKZ
ANP32B.1	8.60947e-06	-0.902262	0.574	0.45	0.155961	mDC2	ANP32B
SOX4.1	9.4569e-06	-0.566778	0.177	0.192	0.171312	mDC2	SOX4
NOSIP.1	1.05709e-05	-0.480065	0.303	0.287	0.191492	mDC2	NOSIP
SEC11C	1.09956e-05	-0.63484	0.24	0.239	0.199185	mDC2	SEC11C
MRPL52.1	1.3115e-05	-0.262472	0.551	0.39	0.237578	mDC2	MRPL52
ERGIC2	1.46882e-05	-0.284402	0.164	0.182	0.266077	mDC2	ERGIC2
PTGES3	1.51722e-05	-0.321515	0.557	0.466	0.274844	mDC2	PTGES3
RP11-640M9.1.1	1.9417e-05	-0.332659	0.104	0.122	0.35174	mDC2	RP11-640M9.1
IL2RG.1	2.47844e-05	-0.36549	0.672	0.537	0.448969	mDC2	IL2RG
MACF1.1	2.91343e-05	-0.414974	0.246	0.245	0.527767	mDC2	MACF1
CYSLTR1.2	3.17638e-05	-0.336611	0.148	0.161	0.575401	mDC2	CYSLTR1
HBB.1	3.23971e-05	-4.13018	0.362	0.328	0.586873	mDC2	HBB
UBE2Q2.1	3.37452e-05	-0.330742	0.124	0.141	0.611294	mDC2	UBE2Q2
RNF213.1	3.4392e-05	-0.33285	0.668	0.553	0.623012	mDC2	RNF213
EIF3M	3.50409e-05	-0.294863	0.551	0.391	0.634765	mDC2	EIF3M
SAR1A.1	3.5972e-05	-0.303345	0.199	0.212	0.651633	mDC2	SAR1A
C4orf27.1	3.79735e-05	-0.284652	0.136	0.154	0.687891	mDC2	C4orf27
MANF.1	4.85679e-05	-0.380763	0.204	0.216	0.879807	mDC2	MANF
STARD3NL.1	4.92508e-05	-0.413389	0.147	0.16	0.892179	mDC2	STARD3NL
BUB3	6.42858e-05	-0.360263	0.222	0.226	1	mDC2	BUB3
IMPDH2.2	6.67747e-05	-0.447783	0.292	0.216	1	mDC2	IMPDH2
CD300A.1	6.90483e-05	-0.616452	0.328	0.295	1	mDC2	CD300A
HNRNPAB.1	7.27205e-05	-0.464319	0.435	0.311	1	mDC2	HNRNPAB
CD2.2	7.51779e-05	-0.724163	0.221	0.217	1	mDC2	CD2
RPL23	7.66632e-05	-0.541688	0.984	0.934	1	mDC2	RPL23
RPS17L	7.67924e-05	-0.385415	0.233	0.231	1	mDC2	RPS17L
TLE4.1	7.8413e-05	-0.450375	0.279	0.268	1	mDC2	TLE4
NSMCE1	8.16669e-05	-0.416577	0.198	0.202	1	mDC2	NSMCE1
NASP	8.68152e-05	-0.500868	0.308	0.285	1	mDC2	NASP
ZNF90.1	8.94072e-05	-1.99756	0.489	0.403	1	mDC2	ZNF90
RFC1	9.02456e-05	-0.301353	0.205	0.216	1	mDC2	RFC1
CNPY2	9.60136e-05	-0.337485	0.314	0.3	1	mDC2	CNPY2
TNFAIP3.1	0.000104847	-0.320018	0.389	0.29	1	mDC2	TNFAIP3
DCK.1	0.000119963	-0.377962	0.224	0.223	1	mDC2	DCK
SNRPG.1	0.000122321	-0.343814	0.723	0.512	1	mDC2	SNRPG
SEC61B.1	0.000128994	-0.390941	0.803	0.617	1	mDC2	SEC61B
TP53TG1.1	0.000151104	-0.297331	0.098	0.113	1	mDC2	TP53TG1
PPP2R5A	0.000183562	-0.252567	0.084	0.1	1	mDC2	PPP2R5A
IER2.2	0.000194104	-0.428669	0.741	0.638	1	mDC2	IER2
ATM.1	0.000194494	-0.512877	0.381	0.332	1	mDC2	ATM
BTG2.1	0.000275523	-0.430964	0.401	0.361	1	mDC2	BTG2
TTC39C.1	0.000287313	-0.281637	0.104	0.118	1	mDC2	TTC39C
SSR2	0.000299173	-0.357531	0.623	0.495	1	mDC2	SSR2
CCDC109B.1	0.000319188	-0.36665	0.223	0.22	1	mDC2	CCDC109B
XAF1.2	0.000332316	-0.297472	0.402	0.298	1	mDC2	XAF1
MIF.1	0.000388743	-0.377701	0.543	0.451	1	mDC2	MIF
AAK1.1	0.000432336	-0.437235	0.22	0.215	1	mDC2	AAK1
SRSF10	0.000443051	-0.283046	0.221	0.226	1	mDC2	SRSF10
SP140	0.000472308	-0.259156	0.09	0.105	1	mDC2	SP140
USP1.1	0.000555816	-0.290408	0.194	0.201	1	mDC2	USP1
TSN.1	0.000599956	-0.282155	0.169	0.177	1	mDC2	TSN
RABGAP1L	0.000678751	-0.396996	0.246	0.241	1	mDC2	RABGAP1L
TCEAL8	0.00073852	-0.34283	0.216	0.217	1	mDC2	TCEAL8
HBA2	0.000780781	-2.55125	0.175	0.18	1	mDC2	HBA2
SLA.1	0.000811033	-0.280773	0.195	0.151	1	mDC2	SLA
RPS23.2	0.000824821	-0.329334	0.999	0.99	1	mDC2	RPS23
GABARAPL1.2	0.000835781	-0.327907	0.154	0.162	1	mDC2	GABARAPL1
ARHGAP9	0.000850311	-0.412006	0.246	0.235	1	mDC2	ARHGAP9
IRF7.1	0.00101598	-0.609635	0.452	0.389	1	mDC2	IRF7
SPIB.2	0.00104255	-0.509395	0.135	0.144	1	mDC2	SPIB
MT2A.2	0.0010894	-0.355501	0.407	0.323	1	mDC2	MT2A
TTC14	0.0011459	-0.337993	0.245	0.24	1	mDC2	TTC14
YPEL3.1	0.00116992	-0.341687	0.185	0.187	1	mDC2	YPEL3
ORAI2	0.00125754	-0.398729	0.246	0.236	1	mDC2	ORAI2
TXNL1.1	0.00150471	-0.431424	0.273	0.254	1	mDC2	TXNL1
SMCHD1.1	0.00155351	-0.325641	0.327	0.309	1	mDC2	SMCHD1
RBM17	0.00169949	-0.309569	0.308	0.29	1	mDC2	RBM17
CRBN.1	0.0017005	-0.364386	0.175	0.177	1	mDC2	CRBN
HMGN2	0.00170869	-0.418163	0.716	0.586	1	mDC2	HMGN2
TAF7	0.00180099	-0.38262	0.366	0.331	1	mDC2	TAF7
NUP210.1	0.00189812	-0.262375	0.118	0.129	1	mDC2	NUP210
SNRPB	0.00191669	-0.252709	0.676	0.533	1	mDC2	SNRPB
RBBP4.1	0.0019895	-0.30983	0.375	0.339	1	mDC2	RBBP4
HIST1H4C.1	0.00207955	-1.03865	0.354	0.309	1	mDC2	HIST1H4C
TCEA1	0.00222998	-0.32094	0.393	0.353	1	mDC2	TCEA1
H2AFJ.2	0.00238714	-0.356617	0.363	0.274	1	mDC2	H2AFJ
RAN	0.00249519	-0.473585	0.729	0.549	1	mDC2	RAN
S100A9.1	0.00307728	-2.05526	0.133	0.14	1	mDC2	S100A9
MED10	0.00357527	-0.360082	0.261	0.245	1	mDC2	MED10
SF3B14.1	0.00371462	-0.327894	0.531	0.429	1	mDC2	SF3B14
RASSF1.1	0.0041746	-0.327986	0.18	0.182	1	mDC2	RASSF1
TPR	0.00471252	-0.337331	0.397	0.348	1	mDC2	TPR
PPP2R5C	0.00477388	-0.38551	0.295	0.276	1	mDC2	PPP2R5C
C7orf55	0.00506095	-0.26287	0.187	0.189	1	mDC2	C7orf55
PDCD10.1	0.00524554	-0.323166	0.309	0.286	1	mDC2	PDCD10
WDR74	0.0061984	-0.450407	0.472	0.415	1	mDC2	WDR74
DAD1	0.00630082	-0.39145	0.499	0.413	1	mDC2	DAD1
TMPO	0.00636053	-0.253215	0.165	0.172	1	mDC2	TMPO
PHB.1	0.00654678	-0.376112	0.385	0.331	1	mDC2	PHB
TMX4.1	0.00695746	-0.315519	0.137	0.142	1	mDC2	TMX4
MAGOH.1	0.00734307	-0.420249	0.35	0.305	1	mDC2	MAGOH
AHSA1	0.0077015	-0.323489	0.257	0.241	1	mDC2	AHSA1
ZNF791	0.00820398	-0.259981	0.117	0.124	1	mDC2	ZNF791
ANP32E.1	0.00821323	-0.346951	0.259	0.246	1	mDC2	ANP32E
METTL9	0.00835957	-0.273715	0.261	0.251	1	mDC2	METTL9
C9orf89.1	0.00847433	-0.407806	0.215	0.205	1	mDC2	C9orf89
SEP15.1	0.00853397	-0.254472	0.474	0.35	1	mDC2	SEP15
DDX24.1	0.00925187	-0.314035	0.547	0.459	1	mDC2	DDX24
SIGIRR.1	0.00945754	-0.433684	0.237	0.219	1	mDC2	SIGIRR
USP34	0.0094734	-0.284598	0.21	0.208	1	mDC2	USP34

## Sheet: CCL19+DC
	p_val	avg_log2FC	pct.1	pct.2	p_val_adj	cluster	gene
CCL19	0	4.73846	0.843	0.013	0	DC3	CCL19
MARCKSL1.2	0	3.87762	0.955	0.177	0	DC3	MARCKSL1
FSCN1.2	0	3.50102	0.878	0.05	0	DC3	FSCN1
CCR7	0	3.36818	0.91	0.063	0	DC3	CCR7
LAMP3	0	3.06568	0.913	0.025	0	DC3	LAMP3
TMEM176A	0	2.88342	0.721	0.033	0	DC3	TMEM176A
RASSF4.2	0	2.69857	0.856	0.087	0	DC3	RASSF4
BASP1.3	0	2.54612	0.772	0.101	0	DC3	BASP1
EBI3	0	2.5422	0.558	0.011	0	DC3	EBI3
SAMSN1.2	0	2.44669	0.814	0.088	0	DC3	SAMSN1
TMEM176B	0	2.30011	0.686	0.037	0	DC3	TMEM176B
IDO1.2	0	2.18122	0.51	0.022	0	DC3	IDO1
KDM2B.1	0	2.14545	0.788	0.111	0	DC3	KDM2B
RAB9A	0	2.11924	0.756	0.081	0	DC3	RAB9A
CCL17	0	1.9828	0.141	0.001	0	DC3	CCL17
CCL22	0	1.87194	0.163	0.002	0	DC3	CCL22
MGLL.1	0	1.82449	0.663	0.066	0	DC3	MGLL
NRP2	0	1.82166	0.657	0.009	0	DC3	NRP2
LAD1	0	1.72441	0.542	0.002	0	DC3	LAD1
SLCO5A1	0	1.69045	0.58	0.004	0	DC3	SLCO5A1
ARHGAP22.1	0	1.66118	0.599	0.031	0	DC3	ARHGAP22
TRAF1	0	1.61469	0.58	0.056	0	DC3	TRAF1
ARHGAP10	0	1.60072	0.635	0.033	0	DC3	ARHGAP10
POGLUT1	0	1.52213	0.577	0.047	0	DC3	POGLUT1
LY75	0	1.51052	0.542	0.045	0	DC3	LY75
CXCL9	0	1.49602	0.353	0.012	0	DC3	CXCL9
BCL2L14.1	0	1.43323	0.49	0.009	0	DC3	BCL2L14
UBD	0	1.37564	0.394	0.003	0	DC3	UBD
TBC1D4.1	0	1.36727	0.478	0.037	0	DC3	TBC1D4
NCCRP1	0	1.27642	0.337	0	0	DC3	NCCRP1
ABCC4	0	1.19658	0.41	0.017	0	DC3	ABCC4
PSD3	0	1.19413	0.385	0.005	0	DC3	PSD3
AOC1	0	1.17781	0.298	0.001	0	DC3	AOC1
TRIP10	0	1.15701	0.446	0.019	0	DC3	TRIP10
SYNPO2	0	1.14002	0.308	0.001	0	DC3	SYNPO2
CD200	0	1.0719	0.385	0.009	0	DC3	CD200
GPR157	0	1.0515	0.375	0.012	0	DC3	GPR157
SLC1A2	0	0.902534	0.282	0.003	0	DC3	SLC1A2
LIMCH1	0	0.898766	0.25	0.004	0	DC3	LIMCH1
CCDC81	0	0.87334	0.199	0.003	0	DC3	CCDC81
CD80	0	0.836055	0.253	0.006	0	DC3	CD80
TSPAN15	0	0.830121	0.311	0.015	0	DC3	TSPAN15
TMEM150C	0	0.828668	0.234	0.001	0	DC3	TMEM150C
SYNPO	0	0.818709	0.295	0.005	0	DC3	SYNPO
CD274	0	0.807708	0.256	0.007	0	DC3	CD274
HMSD	0	0.79742	0.276	0.003	0	DC3	HMSD
TFPI2	0	0.787334	0.115	0	0	DC3	TFPI2
TREML1	0	0.763592	0.228	0	0	DC3	TREML1
UPB1	0	0.736125	0.228	0.003	0	DC3	UPB1
WNT5B	0	0.727255	0.231	0.004	0	DC3	WNT5B
RP11-215G15.5	0	0.699921	0.24	0.006	0	DC3	RP11-215G15.5
ST8SIA1	0	0.681545	0.205	0.003	0	DC3	ST8SIA1
LYPD3	0	0.672823	0.151	0.002	0	DC3	LYPD3
SLC22A23	0	0.634751	0.234	0.005	0	DC3	SLC22A23
PDCD1LG2	0	0.621811	0.208	0.004	0	DC3	PDCD1LG2
H2AFY2	0	0.619272	0.212	0.006	0	DC3	H2AFY2
RASGRF1	0	0.61046	0.192	0.004	0	DC3	RASGRF1
TNFAIP6	0	0.517078	0.179	0.003	0	DC3	TNFAIP6
STRIP2	0	0.515838	0.154	0.001	0	DC3	STRIP2
RP1-249H1.4	0	0.473495	0.151	0.003	0	DC3	RP1-249H1.4
TNFRSF11B	0	0.43972	0.119	0.001	0	DC3	TNFRSF11B
NRXN2	0	0.417572	0.144	0.002	0	DC3	NRXN2
RNF150	0	0.313169	0.119	0.001	0	DC3	RNF150
TNFAIP8L3	0	0.29613	0.109	0.001	0	DC3	TNFAIP8L3
RP11-202G18.1	6.36234e-304	0.433227	0.131	0.002	1.15254e-299	DC3	RP11-202G18.1
MARCKS.2	6.12329e-302	2.80166	0.971	0.225	1.10923e-297	DC3	MARCKS
CD83.2	1.83152e-301	2.8259	0.869	0.165	3.31781e-297	DC3	CD83
TNFAIP2.3	2.52499e-301	2.45662	0.853	0.145	4.57403e-297	DC3	TNFAIP2
CLIC2.2	1.72946e-297	1.4117	0.542	0.054	3.13291e-293	DC3	CLIC2
BIRC3.1	2.35818e-291	3.89252	0.987	0.276	4.27184e-287	DC3	BIRC3
ACHE	1.11272e-284	0.789	0.25	0.011	2.01569e-280	DC3	ACHE
TUBB6.2	1.00758e-283	1.38698	0.497	0.047	1.82523e-279	DC3	TUBB6
PTGIR.1	4.28374e-282	2.05517	0.763	0.117	7.76e-278	DC3	PTGIR
SRGAP1	4.12807e-279	0.616931	0.192	0.006	7.478e-275	DC3	SRGAP1
IDO2	1.91203e-276	0.5518	0.199	0.007	3.46364e-272	DC3	IDO2
CEP135	3.58977e-275	1.45226	0.628	0.076	6.50286e-271	DC3	CEP135
ICOSLG	1.84713e-270	1.07876	0.429	0.035	3.34607e-266	DC3	ICOSLG
LINC01094	1.15009e-265	0.319984	0.122	0.002	2.08339e-261	DC3	LINC01094
RARRES2	5.08328e-255	0.81067	0.122	0.002	9.20837e-251	DC3	RARRES2
ETV3	2.09922e-246	1.43735	0.538	0.063	3.80273e-242	DC3	ETV3
BMP2K	6.04439e-246	1.31589	0.542	0.063	1.09494e-241	DC3	BMP2K
MFI2	4.01381e-240	0.578023	0.16	0.005	7.27101e-236	DC3	MFI2
NET1.1	5.25951e-239	0.954233	0.356	0.028	9.52759e-235	DC3	NET1
RP1-28O10.1	6.33096e-236	0.820304	0.154	0.005	1.14685e-231	DC3	RP1-28O10.1
NUB1	2.49426e-235	2.29567	0.83	0.184	4.51836e-231	DC3	NUB1
ERICH1	1.09553e-232	2.40793	0.881	0.222	1.98456e-228	DC3	ERICH1
FRMD4A.1	2.58694e-231	0.721632	0.237	0.012	4.68624e-227	DC3	FRMD4A
DAPP1.2	6.79397e-226	1.81321	0.782	0.156	1.23073e-221	DC3	DAPP1
CSF2RA.2	1.11016e-223	2.13284	0.737	0.144	2.01106e-219	DC3	CSF2RA
PVRL2	6.64068e-223	0.825395	0.324	0.024	1.20296e-218	DC3	PVRL2
DUSP4	2.3667e-215	0.772013	0.269	0.017	4.28728e-211	DC3	DUSP4
TVP23A.1	3.52451e-215	1.02175	0.417	0.042	6.38464e-211	DC3	TVP23A
IL15	3.66082e-214	1.02787	0.458	0.05	6.63157e-210	DC3	IL15
TNFRSF9	5.23206e-213	0.511181	0.183	0.008	9.47787e-209	DC3	TNFRSF9
RELB.1	3.25759e-212	1.50562	0.686	0.118	5.90113e-208	DC3	RELB
TMCC3	1.19378e-203	0.687798	0.256	0.016	2.16253e-199	DC3	TMCC3
CXCL10.1	1.38498e-198	1.64885	0.407	0.043	2.5089e-194	DC3	CXCL10
P2RY8	3.87252e-196	1.06236	0.442	0.05	7.01506e-192	DC3	P2RY8
SNX11	9.38442e-195	1.1736	0.462	0.056	1.69999e-190	DC3	SNX11
TRAFD1	1.60412e-192	1.29689	0.532	0.076	2.90586e-188	DC3	TRAFD1
NABP1.1	1.50575e-190	1.96918	0.638	0.115	2.72767e-186	DC3	NABP1
KCNMA1	3.14878e-188	0.393434	0.125	0.004	5.70402e-184	DC3	KCNMA1
RAB8B.1	3.79757e-182	1.44688	0.699	0.137	6.87931e-178	DC3	RAB8B
APOC1	8.78055e-182	0.892576	0.247	0.017	1.5906e-177	DC3	APOC1
CDKN1A.1	9.32162e-179	1.65207	0.699	0.143	1.68861e-174	DC3	CDKN1A
ARNTL2	1.26145e-173	0.407526	0.154	0.007	2.28512e-169	DC3	ARNTL2
RFTN1	1.43551e-170	1.49197	0.577	0.101	2.60042e-166	DC3	RFTN1
SNN	2.4778e-170	1.02672	0.449	0.061	4.48853e-166	DC3	SNN
CD40.1	2.77282e-170	1.60018	0.58	0.102	5.02296e-166	DC3	CD40
ZNF366.2	2.3458e-168	0.691759	0.24	0.018	4.24942e-164	DC3	ZNF366
ST3GAL5.1	3.35224e-167	1.24847	0.567	0.096	6.07259e-163	DC3	ST3GAL5
SDC4	8.01567e-166	0.573933	0.186	0.011	1.45204e-161	DC3	SDC4
ALDH2.3	4.01167e-163	1.44666	0.647	0.134	7.26714e-159	DC3	ALDH2
IL6R.2	4.02486e-163	1.35812	0.522	0.087	7.29103e-159	DC3	IL6R
NAV1.2	2.57212e-162	1.01368	0.378	0.046	4.65939e-158	DC3	NAV1
GCSAM.1	3.32021e-161	0.605365	0.221	0.016	6.01457e-157	DC3	GCSAM
VOPP1.2	8.45752e-159	1.63526	0.804	0.22	1.53208e-154	DC3	VOPP1
CLPTM1.1	1.04335e-153	1.08249	0.526	0.088	1.89002e-149	DC3	CLPTM1
SH3PXD2A.1	7.06077e-153	0.824531	0.237	0.019	1.27906e-148	DC3	SH3PXD2A
DUSP5.1	1.52259e-150	1.02819	0.394	0.052	2.75818e-146	DC3	DUSP5
GRSF1.1	7.17743e-149	1.6061	0.689	0.17	1.30019e-144	DC3	GRSF1
RPS27L.2	1.24765e-144	2.29978	0.946	0.499	2.26011e-140	DC3	RPS27L
SWAP70	3.97894e-142	1.19267	0.503	0.087	7.20786e-138	DC3	SWAP70
GPR132	1.22915e-141	0.637261	0.308	0.033	2.22661e-137	DC3	GPR132
GBP1.3	4.49469e-141	1.60581	0.644	0.148	8.14213e-137	DC3	GBP1
TBC1D8	1.84031e-136	0.538941	0.199	0.015	3.33373e-132	DC3	TBC1D8
TMEM136	1.29104e-135	0.383391	0.119	0.005	2.33873e-131	DC3	TMEM136
CERS6.1	2.0997e-135	1.06794	0.481	0.083	3.80361e-131	DC3	CERS6
RAB13	7.29074e-134	0.978103	0.327	0.041	1.32072e-129	DC3	RAB13
MMD	2.74378e-133	0.828273	0.317	0.038	4.97035e-129	DC3	MMD
GNG11.1	1.08772e-131	0.871326	0.324	0.04	1.97041e-127	DC3	GNG11
KIF2A	2.16753e-131	1.3811	0.548	0.113	3.92648e-127	DC3	KIF2A
POLD1	1.25303e-130	1.10961	0.317	0.04	2.26987e-126	DC3	POLD1
FAM118A	4.95812e-130	0.868053	0.359	0.05	8.98164e-126	DC3	FAM118A
GSTP1.2	2.49389e-129	1.80541	0.984	0.664	4.51769e-125	DC3	GSTP1
MIR155HG	6.1676e-128	1.33167	0.247	0.025	1.11726e-123	DC3	MIR155HG
APOE	9.55869e-126	0.449159	0.119	0.006	1.73156e-121	DC3	APOE
CBX7	8.93601e-125	0.887992	0.391	0.059	1.61876e-120	DC3	CBX7
CD52.3	1.09119e-124	-3.00103	0.407	0.905	1.97669e-120	DC3	CD52
SOCS1	1.68501e-124	0.976106	0.391	0.059	3.05239e-120	DC3	SOCS1
CTSH.1	3.92749e-124	1.57559	0.814	0.284	7.11465e-120	DC3	CTSH
ROBO1.1	1.58509e-123	0.460959	0.179	0.013	2.87138e-119	DC3	ROBO1
ADRBK2.1	1.91456e-123	1.08045	0.522	0.105	3.46823e-119	DC3	ADRBK2
PNRC1	3.57367e-123	1.76646	0.946	0.593	6.4737e-119	DC3	PNRC1
GPX4.1	3.87938e-123	1.72088	0.939	0.596	7.0275e-119	DC3	GPX4
RAB30	7.00396e-123	0.578788	0.26	0.028	1.26877e-118	DC3	RAB30
FAM60A.1	1.60226e-122	1.42153	0.702	0.2	2.9025e-118	DC3	FAM60A
IL13RA1.1	4.99042e-122	1.041	0.442	0.078	9.04014e-118	DC3	IL13RA1
S100A4.2	8.97247e-121	-3.68649	0.401	0.877	1.62536e-116	DC3	S100A4
MYH11	1.94082e-119	0.687703	0.208	0.018	3.5158e-115	DC3	MYH11
PTPN1	2.171e-118	1.29608	0.673	0.181	3.93277e-114	DC3	PTPN1
TUBA1C	6.86301e-118	1.81986	0.647	0.181	1.24323e-113	DC3	TUBA1C
BTN2A2.1	3.70479e-117	0.877826	0.429	0.075	6.71122e-113	DC3	BTN2A2
BLVRA.1	3.46246e-116	1.33051	0.558	0.129	6.27224e-112	DC3	BLVRA
NDE1	1.72928e-114	0.938343	0.458	0.084	3.13258e-110	DC3	NDE1
SOCS2	5.12236e-113	0.650477	0.253	0.028	9.27915e-109	DC3	SOCS2
MMP25	6.31594e-113	0.41005	0.163	0.012	1.14413e-108	DC3	MMP25
LRRK1	1.00635e-112	0.589752	0.224	0.023	1.82301e-108	DC3	LRRK1
CHST7	2.13856e-112	0.535253	0.189	0.016	3.87401e-108	DC3	CHST7
TMSB10.3	3.55551e-111	1.2559	0.997	0.982	6.4408e-107	DC3	TMSB10
SYNGR2.2	4.45773e-111	1.49188	0.801	0.295	8.07518e-107	DC3	SYNGR2
LSP1.2	1.54397e-110	1.71617	0.936	0.574	2.7969e-106	DC3	LSP1
GADD45A	1.56899e-110	1.23724	0.385	0.067	2.84222e-106	DC3	GADD45A
NMRK1.1	3.02446e-108	1.31689	0.478	0.1	5.47881e-104	DC3	NMRK1
REPIN1.2	2.42354e-107	1.12257	0.593	0.15	4.39024e-103	DC3	REPIN1
GPR137B	5.20157e-106	0.657327	0.244	0.028	9.42264e-102	DC3	GPR137B
REL.1	8.69399e-106	1.56939	0.811	0.319	1.57492e-101	DC3	REL
ANKRD10	3.89369e-105	1.25568	0.583	0.146	7.05341e-101	DC3	ANKRD10
MAP3K13.2	1.26128e-104	1.26718	0.487	0.109	2.2848e-100	DC3	MAP3K13
LGALS2.3	8.10561e-104	1.27681	0.859	0.27	1.46833e-99	DC3	LGALS2
F11R	2.38709e-102	0.608874	0.288	0.04	4.32421e-98	DC3	F11R
BCL2L11	4.68254e-102	0.95577	0.333	0.054	8.48242e-98	DC3	BCL2L11
TSPAN33.2	8.76e-102	0.9952	0.426	0.086	1.58687e-97	DC3	TSPAN33
JADE3	1.13643e-101	0.325372	0.119	0.007	2.05865e-97	DC3	JADE3
SPINT1.2	1.31843e-101	0.575293	0.25	0.031	2.38834e-97	DC3	SPINT1
CKB.1	1.92023e-101	0.890615	0.16	0.013	3.47849e-97	DC3	CKB
RP11-16K12.1	9.63994e-101	0.335309	0.115	0.007	1.74628e-96	DC3	RP11-16K12.1
CFLAR.1	1.4152e-100	1.48444	0.901	0.402	2.56364e-96	DC3	CFLAR
N4BP2L1.1	3.30741e-100	1.03307	0.577	0.145	5.99137e-96	DC3	N4BP2L1
IL4I1.1	7.18826e-100	0.97623	0.426	0.083	1.30215e-95	DC3	IL4I1
TANK	4.17276e-97	1.03175	0.628	0.172	7.55895e-93	DC3	TANK
SLC9A9	6.66872e-97	0.549606	0.234	0.028	1.20804e-92	DC3	SLC9A9
CORO1A.2	9.47009e-97	-2.38164	0.237	0.775	1.71551e-92	DC3	CORO1A
BCL2A1.3	1.21502e-96	1.27028	0.439	0.093	2.20101e-92	DC3	BCL2A1
IFITM2.3	1.26314e-96	-3.181	0.231	0.788	2.28818e-92	DC3	IFITM2
IER3.2	7.23806e-96	1.21282	0.503	0.117	1.31117e-91	DC3	IER3
UVRAG.2	7.98062e-95	1.1611	0.577	0.153	1.44569e-90	DC3	UVRAG
PLXNC1.1	4.16346e-94	0.870738	0.423	0.087	7.5421e-90	DC3	PLXNC1
H6PD	5.7816e-94	0.548647	0.218	0.025	1.04734e-89	DC3	H6PD
FLT3.3	1.05044e-92	0.790654	0.256	0.036	1.90287e-88	DC3	FLT3
TXN.2	2.9255e-92	2.1127	0.865	0.457	5.29953e-88	DC3	TXN
USP12	3.51159e-92	0.600823	0.282	0.041	6.36125e-88	DC3	USP12
ZFAS1.1	8.66756e-92	1.5334	0.91	0.543	1.57013e-87	DC3	ZFAS1
GSN.1	2.96323e-91	1.44196	0.817	0.346	5.36789e-87	DC3	GSN
FCER1G.2	1.44441e-90	-2.64528	0.256	0.758	2.61655e-86	DC3	FCER1G
JAG1	3.13659e-90	0.432756	0.141	0.011	5.68194e-86	DC3	JAG1
ARHGDIB.1	4.99297e-90	-2.12423	0.144	0.732	9.04477e-86	DC3	ARHGDIB
ICAM1.2	5.86195e-90	0.893274	0.407	0.084	1.06189e-85	DC3	ICAM1
CEP350	5.03121e-89	1.0514	0.554	0.152	9.11403e-85	DC3	CEP350
RGS1.2	8.79635e-89	1.48278	0.795	0.322	1.59346e-84	DC3	RGS1
ZNF267	1.94536e-88	0.773347	0.365	0.069	3.52402e-84	DC3	ZNF267
SPPL2A	6.23872e-88	0.847948	0.503	0.12	1.13014e-83	DC3	SPPL2A
NR6A1	1.57047e-87	0.288653	0.112	0.007	2.8449e-83	DC3	NR6A1
LRRFIP2	1.79084e-87	0.892613	0.487	0.118	3.24411e-83	DC3	LRRFIP2
RNF145	4.69719e-87	1.17277	0.657	0.215	8.50896e-83	DC3	RNF145
HLX	8.02548e-86	0.435456	0.186	0.02	1.45382e-81	DC3	HLX
TMEM163	4.25705e-85	0.282162	0.103	0.006	7.71164e-81	DC3	TMEM163
CHD3	5.38696e-85	0.926402	0.404	0.086	9.75848e-81	DC3	CHD3
DHRS3	2.92286e-84	0.30838	0.109	0.007	5.29476e-80	DC3	DHRS3
GRAMD1A	1.36629e-83	0.865898	0.41	0.089	2.47504e-79	DC3	GRAMD1A
CYB5A	3.13483e-82	0.963384	0.51	0.136	5.67874e-78	DC3	CYB5A
BTG1.3	4.4174e-82	1.26865	0.99	0.769	8.00212e-78	DC3	BTG1
HSPB1	2.37344e-81	1.36966	0.689	0.257	4.29949e-77	DC3	HSPB1
NAA25	3.40705e-81	0.921197	0.343	0.068	6.17186e-77	DC3	NAA25
CD84	3.58651e-80	0.808879	0.365	0.075	6.49696e-76	DC3	CD84
PPA1.2	3.86067e-80	1.4736	0.663	0.247	6.9936e-76	DC3	PPA1
TUBB2B	5.76317e-80	0.824026	0.131	0.011	1.044e-75	DC3	TUBB2B
AC079767.4	7.55331e-80	0.704514	0.33	0.06	1.36828e-75	DC3	AC079767.4
MREG	5.33174e-79	0.289988	0.106	0.007	9.65844e-75	DC3	MREG
PELI1	9.8132e-79	0.659261	0.279	0.047	1.77766e-74	DC3	PELI1
STK4.1	1.27475e-78	1.25182	0.875	0.461	2.30922e-74	DC3	STK4
HLA-DQB2	1.69446e-78	0.49007	0.141	0.013	3.06952e-74	DC3	HLA-DQB2
FNBP1.1	1.71193e-78	1.20254	0.849	0.394	3.10115e-74	DC3	FNBP1
ADAM12	2.12738e-78	0.300601	0.119	0.009	3.85374e-74	DC3	ADAM12
RASGRP3	2.93264e-78	0.716543	0.327	0.062	5.31248e-74	DC3	RASGRP3
TTYH2	5.53862e-78	0.456485	0.218	0.03	1.00332e-73	DC3	TTYH2
MALAT1.2	6.16645e-78	1.23058	0.99	0.989	1.11705e-73	DC3	MALAT1
TBC1D9.2	7.98739e-78	0.805682	0.359	0.074	1.44692e-73	DC3	TBC1D9
RNF115	9.13962e-78	0.885588	0.506	0.133	1.65564e-73	DC3	RNF115
FAM49A.2	9.34282e-78	0.904298	0.487	0.127	1.69245e-73	DC3	FAM49A
CREG1	1.49913e-77	0.838335	0.295	0.053	2.71567e-73	DC3	CREG1
RASSF2.2	3.44007e-76	0.876671	0.513	0.14	6.23169e-72	DC3	RASSF2
APOBEC3H	2.09892e-75	0.468532	0.192	0.024	3.80219e-71	DC3	APOBEC3H
DSC2	1.42552e-74	0.395388	0.141	0.014	2.58233e-70	DC3	DSC2
MBOAT2	1.94057e-74	0.446463	0.179	0.022	3.51534e-70	DC3	MBOAT2
H3F3B.2	1.67527e-73	-1.24648	0.878	0.963	3.03475e-69	DC3	H3F3B
ATP11C	1.12106e-72	0.628956	0.256	0.042	2.0308e-68	DC3	ATP11C
C9orf91.1	2.06492e-72	0.543148	0.208	0.029	3.7406e-68	DC3	C9orf91
NECAP2	2.83329e-72	1.00269	0.66	0.231	5.1325e-68	DC3	NECAP2
RAC2.2	3.27708e-72	-2.16816	0.064	0.61	5.93643e-68	DC3	RAC2
CTA-384D8.35	1.32576e-71	0.424933	0.135	0.013	2.40161e-67	DC3	CTA-384D8.35
RNF144B.1	1.85969e-71	0.609739	0.247	0.04	3.36883e-67	DC3	RNF144B
LUZP1	2.20432e-71	0.878044	0.372	0.085	3.99313e-67	DC3	LUZP1
MLLT4.1	4.61346e-71	0.624016	0.231	0.036	8.35728e-67	DC3	MLLT4
SPRED2	1.26967e-70	0.349226	0.131	0.013	2.3e-66	DC3	SPRED2
GMFG.1	1.66159e-70	-1.85567	0.244	0.696	3.00997e-66	DC3	GMFG
TYMP.3	2.06017e-70	1.08429	0.888	0.445	3.732e-66	DC3	TYMP
CSF2RB.1	2.40994e-69	0.839496	0.426	0.108	4.3656e-65	DC3	CSF2RB
PLXND1	3.61207e-69	0.557391	0.234	0.038	6.54326e-65	DC3	PLXND1
ACOT13	1.06582e-68	0.894577	0.41	0.105	1.93073e-64	DC3	ACOT13
RUFY3.2	1.21522e-68	0.93444	0.442	0.12	2.20137e-64	DC3	RUFY3
ANTXR2.1	1.97377e-68	0.705878	0.285	0.054	3.57548e-64	DC3	ANTXR2
ST3GAL6	4.07984e-68	0.75016	0.317	0.068	7.39063e-64	DC3	ST3GAL6
CD1E.1	2.21589e-67	1.11497	0.308	0.063	4.01408e-63	DC3	CD1E
HCK.3	3.97663e-67	0.777818	0.564	0.171	7.20366e-63	DC3	HCK
JARID2	1.16677e-66	0.986202	0.519	0.158	2.1136e-62	DC3	JARID2
CYTH1	3.72857e-66	0.909168	0.641	0.221	6.7543e-62	DC3	CYTH1
CLIC1.1	7.86023e-66	-1.54131	0.468	0.797	1.42388e-61	DC3	CLIC1
HCST.3	9.84188e-66	-2.47292	0.183	0.651	1.78286e-61	DC3	HCST
TFPI	5.18531e-65	0.306181	0.109	0.009	9.39319e-61	DC3	TFPI
USP53	6.45456e-65	0.662149	0.26	0.047	1.16924e-60	DC3	USP53
OGFRL1.2	1.06153e-64	0.877879	0.494	0.146	1.92296e-60	DC3	OGFRL1
SLC6A6	1.85234e-64	0.698155	0.337	0.075	3.35551e-60	DC3	SLC6A6
VAC14.1	4.20135e-64	0.441531	0.215	0.034	7.61075e-60	DC3	VAC14
EMP3.2	5.0977e-64	-1.81609	0.365	0.758	9.23448e-60	DC3	EMP3
TNFRSF1B	1.58796e-63	0.805419	0.529	0.163	2.87659e-59	DC3	TNFRSF1B
ATP6V0A2	4.46605e-63	0.56029	0.285	0.056	8.09025e-59	DC3	ATP6V0A2
CCDC28B	8.31278e-63	0.978716	0.439	0.125	1.50586e-58	DC3	CCDC28B
ISCU.1	1.01581e-62	1.0361	0.702	0.297	1.84014e-58	DC3	ISCU
CCDC88A.3	5.07176e-62	0.94295	0.548	0.187	9.1875e-58	DC3	CCDC88A
G0S2.1	5.72091e-62	1.15077	0.263	0.051	1.03634e-57	DC3	G0S2
MOB1B.1	6.17634e-62	0.651269	0.266	0.052	1.11884e-57	DC3	MOB1B
PTGES2.2	8.80221e-62	0.742685	0.462	0.132	1.59452e-57	DC3	PTGES2
MAP4	1.36309e-61	0.778132	0.538	0.17	2.46924e-57	DC3	MAP4
NUAK2	1.61185e-61	0.488278	0.199	0.03	2.91987e-57	DC3	NUAK2
PLAC8.3	2.10061e-61	-2.64324	0.125	0.6	3.80525e-57	DC3	PLAC8
PIAS1	3.70425e-61	0.758867	0.372	0.093	6.71025e-57	DC3	PIAS1
FXYD5.3	1.89553e-60	-1.96765	0.151	0.61	3.43376e-56	DC3	FXYD5
RP11-138A9.1	3.38794e-60	0.5865	0.237	0.043	6.13725e-56	DC3	RP11-138A9.1
IRF4.1	7.06422e-60	0.713545	0.263	0.052	1.27968e-55	DC3	IRF4
PRRG4	7.32761e-60	0.333222	0.135	0.015	1.3274e-55	DC3	PRRG4
TRIB1	9.29155e-60	0.552983	0.24	0.044	1.68316e-55	DC3	TRIB1
FAM129A.2	1.33571e-59	0.886556	0.519	0.168	2.41964e-55	DC3	FAM129A
DENND5A	1.76835e-59	0.635025	0.349	0.084	3.20337e-55	DC3	DENND5A
CTTNBP2NL.2	3.14303e-59	0.480559	0.196	0.031	5.69359e-55	DC3	CTTNBP2NL
COA1	3.84884e-59	0.800594	0.439	0.127	6.97217e-55	DC3	COA1
ZFP36L1.1	4.47296e-59	1.09011	0.849	0.478	8.10276e-55	DC3	ZFP36L1
CSTA.2	5.98474e-59	1.22726	0.381	0.101	1.08414e-54	DC3	CSTA
PSEN2	2.66753e-58	0.478511	0.221	0.039	4.83223e-54	DC3	PSEN2
EPS15	1.03091e-57	0.758029	0.452	0.132	1.8675e-53	DC3	EPS15
FOS.1	1.23223e-57	-1.80384	0.667	0.869	2.23218e-53	DC3	FOS
HMGB1.2	2.38714e-57	-1.64344	0.66	0.838	4.3243e-53	DC3	HMGB1
CTD-2020K17.1	2.39975e-57	0.786384	0.375	0.097	4.34714e-53	DC3	CTD-2020K17.1
PTPRCAP.2	4.80524e-57	-2.1929	0.054	0.529	8.70469e-53	DC3	PTPRCAP
SERPINF1.1	8.23581e-57	0.766571	0.413	0.114	1.49192e-52	DC3	SERPINF1
RNF19B.1	9.07358e-57	0.541009	0.272	0.056	1.64368e-52	DC3	RNF19B
ZC3H12D	9.50185e-57	0.414217	0.122	0.013	1.72126e-52	DC3	ZC3H12D
EDARADD	5.11693e-56	0.296545	0.119	0.013	9.26932e-52	DC3	EDARADD
PLAGL1	7.34446e-55	0.477116	0.218	0.04	1.33045e-50	DC3	PLAGL1
ICAM4	8.80314e-55	0.358267	0.115	0.012	1.59469e-50	DC3	ICAM4
GABARAPL2.2	9.96988e-55	1.24608	0.792	0.475	1.80604e-50	DC3	GABARAPL2
NFKBID.1	3.04131e-54	0.733181	0.42	0.122	5.50933e-50	DC3	NFKBID
FAS	3.4313e-54	0.396696	0.189	0.031	6.21579e-50	DC3	FAS
SLC7A11	4.69255e-54	0.40335	0.112	0.012	8.50056e-50	DC3	SLC7A11
PARP14	5.62212e-54	0.955177	0.702	0.291	1.01845e-49	DC3	PARP14
NFKB1.1	1.18637e-53	0.902002	0.468	0.151	2.14911e-49	DC3	NFKB1
IL4R	1.53146e-53	0.644788	0.353	0.09	2.77423e-49	DC3	IL4R
SPPL3.1	1.65346e-53	0.656422	0.301	0.071	2.99524e-49	DC3	SPPL3
NAP1L1.2	1.76013e-53	0.981463	0.929	0.701	3.18848e-49	DC3	NAP1L1
P2RY13.1	2.32237e-53	0.668177	0.269	0.059	4.20697e-49	DC3	P2RY13
GABPB1	4.76408e-53	0.426375	0.231	0.045	8.63012e-49	DC3	GABPB1
RAP2B.1	5.93837e-53	0.889991	0.503	0.169	1.07574e-48	DC3	RAP2B
GRINA.1	6.87785e-53	0.757138	0.484	0.157	1.24592e-48	DC3	GRINA
MYO9B.1	1.43874e-52	0.786714	0.468	0.15	2.60627e-48	DC3	MYO9B
DAAM1.2	2.18972e-52	0.837893	0.404	0.12	3.96667e-48	DC3	DAAM1
SLC31A2.2	3.21614e-52	0.776303	0.449	0.14	5.82603e-48	DC3	SLC31A2
GBP4.2	6.47159e-52	0.814869	0.513	0.174	1.17233e-47	DC3	GBP4
ZBTB10	8.46565e-52	0.607207	0.314	0.077	1.53355e-47	DC3	ZBTB10
YPEL2	1.59647e-51	0.591481	0.276	0.062	2.89201e-47	DC3	YPEL2
EVL.2	3.38236e-51	-1.87125	0.074	0.513	6.12715e-47	DC3	EVL
LY6E.3	8.3347e-51	-1.56088	0.327	0.718	1.50983e-46	DC3	LY6E
ETV6.2	8.67895e-51	0.622007	0.365	0.101	1.57219e-46	DC3	ETV6
NAPB	1.69422e-50	0.335125	0.163	0.025	3.06907e-46	DC3	NAPB
CD53.1	2.03134e-50	-1.54184	0.151	0.569	3.67977e-46	DC3	CD53
ARPC3.1	2.45736e-50	-1.06058	0.628	0.847	4.45151e-46	DC3	ARPC3
TRABD2A	3.41565e-50	0.321562	0.125	0.015	6.18744e-46	DC3	TRABD2A
ACTB.3	3.50367e-50	1.20071	1	0.989	6.3469e-46	DC3	ACTB
LTB.2	3.66958e-50	-3.20949	0.24	0.614	6.64745e-46	DC3	LTB
NEK6	6.75003e-50	0.56457	0.221	0.044	1.22277e-45	DC3	NEK6
CALM1.3	8.03591e-50	-1.3456	0.596	0.792	1.4557e-45	DC3	CALM1
PLEK.2	1.00942e-49	0.890123	0.772	0.358	1.82857e-45	DC3	PLEK
MT-CO1.2	1.5002e-49	1.07051	0.978	0.923	2.7176e-45	DC3	MT-CO1
SIRPA	2.89306e-49	0.392638	0.189	0.033	5.24078e-45	DC3	SIRPA
SLC15A3.1	3.50761e-49	0.635846	0.292	0.072	6.35404e-45	DC3	SLC15A3
ABHD12	3.94926e-49	0.477706	0.285	0.068	7.15408e-45	DC3	ABHD12
TPT1.2	5.38465e-49	-0.678585	0.962	0.99	9.7543e-45	DC3	TPT1
SELL.2	9.0445e-49	-2.29234	0.054	0.479	1.63841e-44	DC3	SELL
LIMD2.2	3.50177e-48	-1.36621	0.33	0.679	6.34346e-44	DC3	LIMD2
FMNL2.1	7.85452e-48	0.265552	0.122	0.015	1.42285e-43	DC3	FMNL2
GPBP1	8.49099e-48	0.92222	0.753	0.39	1.53814e-43	DC3	GPBP1
GATSL3	1.1287e-47	0.322268	0.154	0.023	2.04464e-43	DC3	GATSL3
APPL1.1	1.19233e-47	0.760157	0.5	0.179	2.1599e-43	DC3	APPL1
HAPLN3	1.71225e-47	0.420182	0.218	0.043	3.10174e-43	DC3	HAPLN3
KYNU.1	2.20899e-47	0.519471	0.301	0.076	4.00158e-43	DC3	KYNU
PEA15.2	2.24734e-47	0.80867	0.452	0.155	4.07106e-43	DC3	PEA15
CNTLN	2.49095e-47	0.508459	0.234	0.051	4.51235e-43	DC3	CNTLN
SH3BGRL3.3	3.00765e-47	-1.19421	0.776	0.878	5.44837e-43	DC3	SH3BGRL3
TAOK3	4.50754e-47	1.03108	0.744	0.413	8.16541e-43	DC3	TAOK3
CD48.1	4.5325e-47	-1.52575	0.157	0.557	8.21063e-43	DC3	CD48
IL7R.3	6.04713e-47	0.487417	0.494	0.158	1.09544e-42	DC3	IL7R
FILIP1L.1	6.08727e-47	0.342648	0.128	0.017	1.10271e-42	DC3	FILIP1L
CD86.2	6.79316e-47	0.688796	0.301	0.079	1.23058e-42	DC3	CD86
NFE2L1	6.90796e-47	0.594709	0.301	0.077	1.25138e-42	DC3	NFE2L1
TIFAB.3	8.22093e-47	0.538734	0.179	0.032	1.48922e-42	DC3	TIFAB
NR4A3	9.21126e-47	0.409869	0.144	0.021	1.66862e-42	DC3	NR4A3
ZFP36L2.2	1.1015e-46	-1.76177	0.106	0.514	1.99536e-42	DC3	ZFP36L2
PYCARD.3	1.59914e-46	-1.60235	0.103	0.512	2.89684e-42	DC3	PYCARD
SSH1	1.65851e-46	0.493538	0.215	0.043	3.00439e-42	DC3	SSH1
PFKL	5.00451e-46	0.682509	0.446	0.149	9.06567e-42	DC3	PFKL
AC016831.7	5.76712e-46	0.379955	0.17	0.029	1.04471e-41	DC3	AC016831.7
ZDHHC18	1.30886e-45	0.472305	0.269	0.064	2.37101e-41	DC3	ZDHHC18
IL6ST	2.41336e-45	0.54182	0.244	0.055	4.37179e-41	DC3	IL6ST
RPL23A.2	2.68765e-45	-0.656307	0.962	0.992	4.86868e-41	DC3	RPL23A
SBNO2	3.01989e-45	0.408684	0.205	0.041	5.47052e-41	DC3	SBNO2
IFNGR2	5.00572e-45	0.670678	0.417	0.134	9.06786e-41	DC3	IFNGR2
SDCCAG8	5.56486e-45	0.890757	0.426	0.144	1.00807e-40	DC3	SDCCAG8
ANXA7	5.69479e-45	0.744963	0.535	0.206	1.03161e-40	DC3	ANXA7
CCNG2.1	6.80519e-45	0.537673	0.333	0.091	1.23276e-40	DC3	CCNG2
PRELID1.2	1.06601e-44	-1.40308	0.337	0.641	1.93107e-40	DC3	PRELID1
HILPDA	1.08207e-44	0.285435	0.154	0.025	1.96017e-40	DC3	HILPDA
C4orf46	2.86092e-44	0.406713	0.147	0.023	5.18255e-40	DC3	C4orf46
DPYSL2.3	3.6131e-44	0.740754	0.571	0.229	6.54513e-40	DC3	DPYSL2
TBC1D10A	4.72769e-44	0.405879	0.282	0.069	8.5642e-40	DC3	TBC1D10A
C1orf162.3	5.14257e-44	-1.68079	0.061	0.46	9.31577e-40	DC3	C1orf162
CASP7	1.99517e-43	0.433941	0.215	0.046	3.61424e-39	DC3	CASP7
SQSTM1.2	3.80065e-43	0.857488	0.689	0.318	6.88487e-39	DC3	SQSTM1
NFKB2	6.31863e-43	0.720657	0.458	0.162	1.14462e-38	DC3	NFKB2
GADD45B.2	6.72302e-43	0.949343	0.686	0.332	1.21788e-38	DC3	GADD45B
GBP3	8.8873e-43	0.479641	0.263	0.064	1.60993e-38	DC3	GBP3
LGALS9.2	1.17329e-42	0.876968	0.641	0.298	2.12541e-38	DC3	LGALS9
CFP.3	1.35286e-42	0.512266	0.535	0.191	2.4507e-38	DC3	CFP
ITGB2.3	3.65602e-42	-1.58393	0.269	0.608	6.62289e-38	DC3	ITGB2
CYSTM1.2	5.88763e-42	0.51789	0.295	0.08	1.06654e-37	DC3	CYSTM1
DHX58	6.56786e-42	0.377834	0.205	0.043	1.18977e-37	DC3	DHX58
PTMS.3	9.20027e-42	0.625661	0.433	0.147	1.66663e-37	DC3	PTMS
SPIB.3	1.19017e-41	0.842865	0.413	0.139	2.156e-37	DC3	SPIB
DOCK10	1.84006e-41	0.649054	0.446	0.156	3.33327e-37	DC3	DOCK10
HLA-DQA1.2	2.29224e-41	0.829988	0.776	0.409	4.1524e-37	DC3	HLA-DQA1
ITPRIPL2.1	2.51806e-41	0.498675	0.192	0.04	4.56147e-37	DC3	ITPRIPL2
RAB5B	4.37499e-41	0.550115	0.308	0.086	7.9253e-37	DC3	RAB5B
HLA-DRA.2	7.88974e-41	0.967305	0.926	0.681	1.42923e-36	DC3	HLA-DRA
HLA-DOB.2	8.40821e-41	0.50729	0.263	0.067	1.52315e-36	DC3	HLA-DOB
ZC3H7A	1.60616e-40	0.509478	0.34	0.102	2.90957e-36	DC3	ZC3H7A
NOP10.2	2.17041e-40	-1.23218	0.314	0.623	3.93171e-36	DC3	NOP10
KCNMB1.1	2.42723e-40	0.460006	0.167	0.032	4.39692e-36	DC3	KCNMB1
TTF2	2.50209e-40	0.450066	0.244	0.06	4.53254e-36	DC3	TTF2
CKLF.3	2.9033e-40	-1.52798	0.099	0.473	5.25933e-36	DC3	CKLF
MYO1C	4.69647e-40	0.337121	0.154	0.027	8.50766e-36	DC3	MYO1C
NKG7.3	7.50088e-40	-3.79846	0.074	0.443	1.35878e-35	DC3	NKG7
BIRC2	8.08593e-40	0.714804	0.446	0.16	1.46477e-35	DC3	BIRC2
PHKB	9.06726e-40	0.636171	0.391	0.129	1.64253e-35	DC3	PHKB
MPZL1.1	1.56715e-39	0.524267	0.212	0.049	2.83889e-35	DC3	MPZL1
RP11-138A9.2	1.57393e-39	0.395049	0.196	0.041	2.85118e-35	DC3	RP11-138A9.2
STARD7	2.19343e-39	0.803916	0.452	0.173	3.97341e-35	DC3	STARD7
CHD6	2.91626e-39	0.58669	0.359	0.115	5.2828e-35	DC3	CHD6
CD37.1	4.3771e-39	-1.38519	0.381	0.656	7.92911e-35	DC3	CD37
MYL12A.2	5.03607e-39	-1.05671	0.744	0.833	9.12285e-35	DC3	MYL12A
C5orf56.2	5.72235e-39	0.613046	0.471	0.171	1.0366e-34	DC3	C5orf56
CD7.3	6.07197e-39	-2.64316	0.035	0.404	1.09994e-34	DC3	CD7
RAB11FIP4	6.53526e-39	0.409196	0.192	0.041	1.18386e-34	DC3	RAB11FIP4
ISG15.3	1.00048e-38	-1.36977	0.385	0.673	1.81237e-34	DC3	ISG15
DNAJB6	1.06718e-38	0.821681	0.635	0.312	1.9332e-34	DC3	DNAJB6
CLCC1	1.18222e-38	0.359767	0.163	0.031	2.14158e-34	DC3	CLCC1
ATOX1.1	1.20953e-38	0.942079	0.772	0.495	2.19106e-34	DC3	ATOX1
HLA-DPB1.3	1.3732e-38	0.901658	0.894	0.608	2.48756e-34	DC3	HLA-DPB1
VPS8	1.3744e-38	0.448213	0.276	0.073	2.48973e-34	DC3	VPS8
IMPDH1.1	1.48144e-38	0.503297	0.295	0.084	2.68363e-34	DC3	IMPDH1
IFITM3.2	8.23142e-38	-1.58512	0.317	0.635	1.49112e-33	DC3	IFITM3
ANXA1.2	1.0988e-37	-1.86981	0.077	0.435	1.99047e-33	DC3	ANXA1
BET1	1.14848e-37	0.642776	0.359	0.12	2.08047e-33	DC3	BET1
TSC22D2	2.07581e-37	0.447765	0.276	0.076	3.76032e-33	DC3	TSC22D2
RPL19.1	3.16747e-37	-0.6323	0.984	0.995	5.73787e-33	DC3	RPL19
MLTK.1	3.37542e-37	0.466748	0.244	0.064	6.11457e-33	DC3	MLTK
PTPRC.3	3.57656e-37	-1.18568	0.484	0.716	6.47894e-33	DC3	PTPRC
GLS	5.98457e-37	0.787611	0.433	0.166	1.08411e-32	DC3	GLS
CD74.3	7.15411e-37	0.79748	0.984	0.847	1.29597e-32	DC3	CD74
LYST.3	7.77263e-37	0.70541	0.587	0.255	1.40801e-32	DC3	LYST
C6orf62.1	1.05228e-36	0.747637	0.644	0.309	1.9062e-32	DC3	C6orf62
HLA-DRB1.3	2.33939e-36	0.54826	0.949	0.655	4.2378e-32	DC3	HLA-DRB1
DCAF6	2.47963e-36	0.547582	0.282	0.081	4.49185e-32	DC3	DCAF6
ARL4C.2	4.68287e-36	-1.66225	0.183	0.505	8.48301e-32	DC3	ARL4C
HIVEP1	4.9591e-36	0.480019	0.189	0.042	8.98341e-32	DC3	HIVEP1
SIL1	5.35254e-36	0.567784	0.298	0.09	9.69613e-32	DC3	SIL1
N4BP2L2.1	5.71267e-36	0.860053	0.869	0.53	1.03485e-31	DC3	N4BP2L2
CTSW.3	8.00583e-36	-2.71817	0.054	0.399	1.45026e-31	DC3	CTSW
TUBB2A	9.03237e-36	0.456852	0.186	0.042	1.63621e-31	DC3	TUBB2A
GNLY.3	9.13297e-36	-4.62072	0.404	0.64	1.65444e-31	DC3	GNLY
P2RY10	9.68855e-36	0.348954	0.208	0.049	1.75508e-31	DC3	P2RY10
TRADD	1.01166e-35	0.644489	0.494	0.201	1.83263e-31	DC3	TRADD
SPI1.3	1.1242e-35	0.437335	0.657	0.272	2.03648e-31	DC3	SPI1
EPSTI1	1.82774e-35	0.903025	0.647	0.32	3.31094e-31	DC3	EPSTI1
LMNA.3	3.17257e-35	-1.75336	0.115	0.45	5.74711e-31	DC3	LMNA
NUP98	4.18415e-35	0.480629	0.228	0.059	7.5796e-31	DC3	NUP98
AHCYL2	5.90699e-35	0.301638	0.122	0.02	1.07005e-30	DC3	AHCYL2
TNS3	7.96546e-35	0.380065	0.141	0.026	1.44294e-30	DC3	TNS3
GZMB.3	1.11079e-34	-3.15415	0.083	0.419	2.0122e-30	DC3	GZMB
CLN5	1.27445e-34	0.37635	0.192	0.044	2.30866e-30	DC3	CLN5
ZNF296	1.89584e-34	0.383998	0.202	0.048	3.43432e-30	DC3	ZNF296
ATXN7	2.03059e-34	0.536204	0.321	0.102	3.67841e-30	DC3	ATXN7
CD69.3	2.43687e-34	-1.8347	0.054	0.394	4.41439e-30	DC3	CD69
KLRB1.3	3.40637e-34	-2.89657	0.058	0.39	6.17064e-30	DC3	KLRB1
EPM2AIP1	5.25266e-34	0.5118	0.247	0.068	9.5152e-30	DC3	EPM2AIP1
ATF5.2	7.21732e-34	0.65765	0.337	0.114	1.30742e-29	DC3	ATF5
LRRC61	7.64167e-34	0.283478	0.125	0.021	1.38429e-29	DC3	LRRC61
RPL37A.1	8.87095e-34	-0.593181	0.981	0.994	1.60697e-29	DC3	RPL37A
P2RX4	1.9273e-33	0.435512	0.276	0.08	3.49131e-29	DC3	P2RX4
SYMPK.1	2.67625e-33	0.505907	0.327	0.107	4.84802e-29	DC3	SYMPK
FAM65B.1	3.08396e-33	-1.41524	0.08	0.41	5.5866e-29	DC3	FAM65B
MAP1LC3A	3.78252e-33	0.334306	0.138	0.026	6.85203e-29	DC3	MAP1LC3A
PLGRKT	3.93676e-33	0.420081	0.333	0.109	7.13144e-29	DC3	PLGRKT
VIM.3	4.07332e-33	0.755492	0.942	0.757	7.37882e-29	DC3	VIM
HSPA1A.2	5.19297e-33	0.977601	0.298	0.095	9.40706e-29	DC3	HSPA1A
RPS16.2	5.91192e-33	-0.53481	0.949	0.987	1.07094e-28	DC3	RPS16
VAV2	6.25405e-33	0.252127	0.103	0.015	1.13292e-28	DC3	VAV2
ZNF260	1.10659e-32	0.294994	0.115	0.019	2.00459e-28	DC3	ZNF260
ARRB2.2	1.45552e-32	0.612768	0.494	0.206	2.63668e-28	DC3	ARRB2
LRCH3	1.87666e-32	0.466287	0.237	0.065	3.39956e-28	DC3	LRCH3
TSC22D3.3	2.88277e-32	-1.4634	0.253	0.539	5.22214e-28	DC3	TSC22D3
SESN3	5.24748e-32	0.514173	0.186	0.045	9.50581e-28	DC3	SESN3
PACS1	5.60961e-32	0.440923	0.266	0.078	1.01618e-27	DC3	PACS1
MBP.1	1.17644e-31	-1.256	0.038	0.367	2.13112e-27	DC3	MBP
FAM135A.1	1.79597e-31	0.313674	0.147	0.03	3.25339e-27	DC3	FAM135A
XCL2.3	1.91157e-31	-2.33623	0.026	0.344	3.46281e-27	DC3	XCL2
PREX1	2.13977e-31	0.568742	0.452	0.181	3.8762e-27	DC3	PREX1
MED13L.1	2.47701e-31	0.510267	0.388	0.143	4.4871e-27	DC3	MED13L
BIN2.3	2.54542e-31	-1.33718	0.022	0.342	4.61103e-27	DC3	BIN2
ZC3H7B	2.91813e-31	0.407221	0.192	0.048	5.28618e-27	DC3	ZC3H7B
THEMIS2.1	3.95839e-31	0.47881	0.41	0.154	7.17062e-27	DC3	THEMIS2
ALCAM.2	4.21916e-31	0.462526	0.192	0.049	7.643e-27	DC3	ALCAM
PTK2B	5.50095e-31	0.554702	0.362	0.13	9.96498e-27	DC3	PTK2B
PLP2.2	7.80373e-31	-1.30881	0.051	0.368	1.41364e-26	DC3	PLP2
ABCG1	9.77615e-31	0.268041	0.119	0.021	1.77095e-26	DC3	ABCG1
RABGAP1	1.14069e-30	0.405004	0.215	0.057	2.06637e-26	DC3	RABGAP1
MYL6.1	1.15416e-30	0.755865	0.955	0.946	2.09076e-26	DC3	MYL6
DPP9	1.25527e-30	0.465942	0.25	0.074	2.27392e-26	DC3	DPP9
SAMHD1.2	1.28728e-30	-1.35796	0.061	0.371	2.33191e-26	DC3	SAMHD1
FTL.2	1.76325e-30	-1.08541	0.824	0.924	3.19413e-26	DC3	FTL
SIAH2	2.13047e-30	0.379962	0.192	0.048	3.85934e-26	DC3	SIAH2
ATF4.1	2.97015e-30	0.794448	0.737	0.438	5.38043e-26	DC3	ATF4
IRF1.1	3.43137e-30	0.700663	0.821	0.521	6.21593e-26	DC3	IRF1
CTSZ.3	3.58083e-30	0.645116	0.654	0.32	6.48667e-26	DC3	CTSZ
RP11-693J15.5.1	6.50263e-30	0.508911	0.179	0.044	1.17795e-25	DC3	RP11-693J15.5
VDAC2.1	7.34914e-30	0.748893	0.638	0.355	1.3313e-25	DC3	VDAC2
HNRNPA2B1.1	8.31004e-30	-0.903187	0.705	0.809	1.50536e-25	DC3	HNRNPA2B1
PKM.3	8.89192e-30	0.822385	0.702	0.414	1.61077e-25	DC3	PKM
ZDHHC7	1.45385e-29	0.408123	0.25	0.075	2.63365e-25	DC3	ZDHHC7
IFI16	1.51768e-29	-1.24092	0.163	0.459	2.74928e-25	DC3	IFI16
CUTA.2	1.92537e-29	-1.15314	0.192	0.48	3.48782e-25	DC3	CUTA
CREBL2.1	1.96948e-29	0.449105	0.279	0.09	3.56771e-25	DC3	CREBL2
TTL	2.54199e-29	0.431289	0.183	0.046	4.60481e-25	DC3	TTL
SERTAD2.1	2.75942e-29	0.474856	0.327	0.114	4.9987e-25	DC3	SERTAD2
RPL3.2	2.769e-29	-0.594373	0.942	0.979	5.01604e-25	DC3	RPL3
CORO1B.2	2.98945e-29	0.511368	0.365	0.139	5.41539e-25	DC3	CORO1B
ACTG1.2	3.33665e-29	0.781151	0.968	0.886	6.04435e-25	DC3	ACTG1
BATF3.2	4.25056e-29	0.483488	0.234	0.069	7.69989e-25	DC3	BATF3
LINC-PINT.1	4.55136e-29	0.497936	0.34	0.121	8.24478e-25	DC3	LINC-PINT
ID2.3	7.24099e-29	0.732634	0.878	0.556	1.31171e-24	DC3	ID2
TNIP2	8.40938e-29	0.570976	0.33	0.119	1.52336e-24	DC3	TNIP2
NFKBIZ.1	1.04993e-28	0.633664	0.548	0.253	1.90195e-24	DC3	NFKBIZ
CCND3.1	1.35193e-28	-1.26392	0.067	0.366	2.44903e-24	DC3	CCND3
FARP2	1.62089e-28	0.38733	0.144	0.032	2.93623e-24	DC3	FARP2
TUBB.1	2.96131e-28	0.507516	0.769	0.494	5.36441e-24	DC3	TUBB
ICAM3.2	3.6591e-28	-1.20959	0.051	0.346	6.62847e-24	DC3	ICAM3
HLA-F	3.97004e-28	0.589615	0.696	0.377	7.19173e-24	DC3	HLA-F
RAB7L1.1	4.00761e-28	0.532909	0.503	0.22	7.25978e-24	DC3	RAB7L1
KLRC1.3	4.20749e-28	-2.03755	0.019	0.309	7.62187e-24	DC3	KLRC1
CYBA.2	5.50478e-28	-0.871736	0.843	0.852	9.97191e-24	DC3	CYBA
TRAF3IP3.2	5.65216e-28	-1.22007	0.106	0.404	1.02389e-23	DC3	TRAF3IP3
GLRX	1.02364e-27	-1.09674	0.054	0.348	1.85432e-23	DC3	GLRX
TFG	1.27474e-27	0.394444	0.292	0.099	2.30919e-23	DC3	TFG
DAPK1.1	1.53091e-27	0.323837	0.179	0.046	2.77324e-23	DC3	DAPK1
SFT2D1.1	2.35816e-27	0.657386	0.587	0.301	4.2718e-23	DC3	SFT2D1
RPSA.3	5.0588e-27	-0.669997	0.885	0.932	9.16402e-23	DC3	RPSA
TMEM131	5.54278e-27	0.403318	0.276	0.093	1.00407e-22	DC3	TMEM131
DUSP22	6.61851e-27	0.451483	0.295	0.102	1.19894e-22	DC3	DUSP22
CBWD3	6.81164e-27	0.284876	0.115	0.022	1.23393e-22	DC3	CBWD3
TMEM14C.2	8.62121e-27	0.549492	0.532	0.246	1.56173e-22	DC3	TMEM14C
MICAL1.2	9.25286e-27	0.39074	0.282	0.095	1.67616e-22	DC3	MICAL1
EHBP1L1.1	1.2672e-26	0.53876	0.356	0.138	2.29554e-22	DC3	EHBP1L1
MALT1	1.62877e-26	0.532312	0.234	0.073	2.95051e-22	DC3	MALT1
TNFRSF18.3	1.74397e-26	-1.72356	0.029	0.308	3.1592e-22	DC3	TNFRSF18
C20orf112	1.81066e-26	0.371084	0.208	0.06	3.28002e-22	DC3	C20orf112
FOXP1	2.11833e-26	0.55762	0.567	0.276	3.83735e-22	DC3	FOXP1
SEC61G.2	2.31118e-26	-0.983805	0.535	0.687	4.18671e-22	DC3	SEC61G
CLIP2	2.62847e-26	0.323798	0.106	0.02	4.76148e-22	DC3	CLIP2
PDLIM5.1	3.14021e-26	0.384346	0.298	0.105	5.68848e-22	DC3	PDLIM5
FOXO1	3.36537e-26	0.369622	0.147	0.034	6.09637e-22	DC3	FOXO1
L3MBTL3	3.62273e-26	0.343014	0.167	0.042	6.56257e-22	DC3	L3MBTL3
HLA-DPA1.2	3.81551e-26	0.559838	0.862	0.612	6.91179e-22	DC3	HLA-DPA1
RP11-356I2.4.1	3.97188e-26	0.421639	0.244	0.077	7.19506e-22	DC3	RP11-356I2.4
CELF2	3.98338e-26	0.70781	0.644	0.363	7.21589e-22	DC3	CELF2
MAGEF1.2	4.25144e-26	0.405974	0.202	0.058	7.70149e-22	DC3	MAGEF1
EIF3K.1	4.82721e-26	-0.871835	0.587	0.7	8.74449e-22	DC3	EIF3K
CASC4	5.25637e-26	0.468983	0.327	0.122	9.52192e-22	DC3	CASC4
CD300A.2	8.85143e-26	-1.28423	0.029	0.302	1.60344e-21	DC3	CD300A
GIMAP7.3	1.02721e-25	-1.3702	0.016	0.288	1.86079e-21	DC3	GIMAP7
ACAP1.3	1.08753e-25	-1.20936	0.205	0.469	1.97007e-21	DC3	ACAP1
TFCP2	1.67179e-25	0.375329	0.224	0.069	3.02845e-21	DC3	TFCP2
MTMR4	1.70463e-25	0.436981	0.247	0.081	3.08794e-21	DC3	MTMR4
CBWD5	1.70576e-25	0.425828	0.215	0.065	3.08998e-21	DC3	CBWD5
DRAP1.2	1.83345e-25	-1.00086	0.391	0.595	3.32129e-21	DC3	DRAP1
PPP1R9B.1	1.95189e-25	0.526415	0.337	0.129	3.53584e-21	DC3	PPP1R9B
RPL27.1	2.26196e-25	-0.534431	0.962	0.983	4.09755e-21	DC3	RPL27
COX8A	2.9787e-25	-0.817004	0.596	0.714	5.39592e-21	DC3	COX8A
UCP2.2	3.65657e-25	-1.02763	0.304	0.547	6.62388e-21	DC3	UCP2
ANKLE2	3.81859e-25	0.458455	0.279	0.097	6.91737e-21	DC3	ANKLE2
RPL41.1	4.12592e-25	0.385337	1	0.995	7.4741e-21	DC3	RPL41
CDH1.1	4.6563e-25	0.388946	0.135	0.031	8.43489e-21	DC3	CDH1
LAP3.3	4.70542e-25	0.602503	0.542	0.274	8.52386e-21	DC3	LAP3
ATP2B1.2	5.43195e-25	0.888812	0.449	0.215	9.83998e-21	DC3	ATP2B1
AGPAT3.1	6.00947e-25	0.332336	0.224	0.07	1.08862e-20	DC3	AGPAT3
LMNB1	7.76609e-25	0.563408	0.256	0.09	1.40683e-20	DC3	LMNB1
FKBP5.1	8.35416e-25	0.376979	0.295	0.107	1.51336e-20	DC3	FKBP5
RP11-796E2.4	8.81783e-25	0.465953	0.263	0.088	1.59735e-20	DC3	RP11-796E2.4
KLRD1.3	1.08903e-24	-1.86572	0.032	0.297	1.97278e-20	DC3	KLRD1
FGD2.2	1.29025e-24	0.405222	0.391	0.162	2.3373e-20	DC3	FGD2
CALM2.1	1.83272e-24	-0.776033	0.76	0.814	3.31997e-20	DC3	CALM2
RPS11.2	1.87396e-24	-0.582017	0.952	0.985	3.39467e-20	DC3	RPS11
RPL32.1	1.92872e-24	-0.516581	0.984	0.997	3.49388e-20	DC3	RPL32
HSPA1B.1	2.0556e-24	1.10946	0.179	0.051	3.72371e-20	DC3	HSPA1B
RPL22L1.2	2.06125e-24	-1.47269	0.327	0.542	3.73395e-20	DC3	RPL22L1
MFSD10	2.18257e-24	0.414465	0.353	0.138	3.95373e-20	DC3	MFSD10
TFRC.1	2.186e-24	0.618787	0.33	0.134	3.95995e-20	DC3	TFRC
PTMA.2	2.95129e-24	0.789526	0.99	0.996	5.34625e-20	DC3	PTMA
ARHGEF2	3.24646e-24	0.41952	0.298	0.109	5.88095e-20	DC3	ARHGEF2
PPP1R16B.1	3.6089e-24	0.25486	0.163	0.042	6.53752e-20	DC3	PPP1R16B
FAM162A.1	3.78109e-24	0.462442	0.449	0.203	6.84944e-20	DC3	FAM162A
RPL36.1	4.17411e-24	0.467874	0.981	0.988	7.56141e-20	DC3	RPL36
RPS13.2	4.22577e-24	-0.585782	0.952	0.98	7.65498e-20	DC3	RPS13
MYO1G.1	4.25232e-24	0.564158	0.538	0.26	7.70307e-20	DC3	MYO1G
GTF3A.1	4.45178e-24	-1.10854	0.215	0.454	8.06439e-20	DC3	GTF3A
DBI.1	5.86897e-24	0.653357	0.804	0.588	1.06316e-19	DC3	DBI
NACA.1	5.90686e-24	-0.553885	0.875	0.918	1.07003e-19	DC3	NACA
COBLL1.1	6.32512e-24	0.363632	0.16	0.042	1.1458e-19	DC3	COBLL1
MT-CYB.2	6.32711e-24	0.739425	0.942	0.828	1.14616e-19	DC3	MT-CYB
KIAA0226.1	6.99186e-24	0.341569	0.221	0.069	1.26657e-19	DC3	KIAA0226
UBE2Z	8.31138e-24	0.497007	0.311	0.122	1.50561e-19	DC3	UBE2Z
MOSPD2	1.34309e-23	0.294577	0.141	0.034	2.43301e-19	DC3	MOSPD2
ADAM19.1	1.6698e-23	0.430634	0.215	0.068	3.02483e-19	DC3	ADAM19
PRF1.3	1.89847e-23	-1.64186	0.016	0.268	3.43907e-19	DC3	PRF1
CD99.2	2.28766e-23	-1.21497	0.115	0.368	4.1441e-19	DC3	CD99
HOPX.3	2.29982e-23	-1.73354	0.093	0.35	4.16613e-19	DC3	HOPX
HN1L	2.42402e-23	0.271743	0.16	0.043	4.39111e-19	DC3	HN1L
TNFAIP8.1	2.64446e-23	0.419873	0.484	0.222	4.79045e-19	DC3	TNFAIP8
MKL1	2.81031e-23	0.330253	0.192	0.057	5.09088e-19	DC3	MKL1
CRIP1.1	3.0622e-23	0.652329	0.772	0.514	5.54718e-19	DC3	CRIP1
IFI6.2	3.40013e-23	-1.4982	0.176	0.44	6.15934e-19	DC3	IFI6
LAPTM5	3.6422e-23	-0.973302	0.375	0.586	6.59785e-19	DC3	LAPTM5
XCL1.3	3.69988e-23	-1.78081	0.026	0.277	6.70233e-19	DC3	XCL1
AFTPH	3.90385e-23	0.492699	0.308	0.121	7.07183e-19	DC3	AFTPH
ABRACL.1	4.45437e-23	-1.02104	0.163	0.415	8.06909e-19	DC3	ABRACL
MT-ND4.3	4.5977e-23	0.635561	0.971	0.905	8.32873e-19	DC3	MT-ND4
DLGAP4	4.70717e-23	0.41959	0.231	0.077	8.52704e-19	DC3	DLGAP4
BCL3	5.21947e-23	0.289238	0.205	0.063	9.45508e-19	DC3	BCL3
HLA-DQB1.3	5.52984e-23	0.48949	0.84	0.525	1.00173e-18	DC3	HLA-DQB1
MTMR9	6.12443e-23	0.395046	0.212	0.067	1.10944e-18	DC3	MTMR9
KIAA1598.2	6.44788e-23	0.33477	0.231	0.076	1.16803e-18	DC3	KIAA1598
C1orf54.2	7.42377e-23	0.435192	0.212	0.068	1.34482e-18	DC3	C1orf54
STK3	8.64063e-23	0.298618	0.163	0.045	1.56525e-18	DC3	STK3
RAP2A	1.04621e-22	0.36262	0.176	0.051	1.89521e-18	DC3	RAP2A
H3F3A.1	2.02711e-22	-0.668417	0.904	0.956	3.67212e-18	DC3	H3F3A
C14orf80	2.17777e-22	0.342916	0.186	0.056	3.94504e-18	DC3	C14orf80
ZFP36.1	2.19877e-22	-1.20399	0.478	0.645	3.98307e-18	DC3	ZFP36
CMTM6	2.20802e-22	0.613298	0.596	0.33	3.99982e-18	DC3	CMTM6
SNRPD2.2	2.37625e-22	-0.817571	0.587	0.704	4.30458e-18	DC3	SNRPD2
TDP2	2.55953e-22	0.351269	0.237	0.08	4.63659e-18	DC3	TDP2
RPS5.1	2.93204e-22	-0.789961	0.946	0.964	5.31139e-18	DC3	RPS5
MT-ATP6.2	3.11557e-22	0.734338	0.965	0.869	5.64386e-18	DC3	MT-ATP6
CLEC2B.1	3.83732e-22	-1.04826	0.067	0.315	6.95131e-18	DC3	CLEC2B
RAC1.1	3.86303e-22	0.548671	0.696	0.412	6.99787e-18	DC3	RAC1
DLD	3.88605e-22	0.342623	0.256	0.091	7.03957e-18	DC3	DLD
LMBR1L	4.19141e-22	0.334658	0.196	0.06	7.59274e-18	DC3	LMBR1L
COMMD6.1	4.87628e-22	-0.812149	0.641	0.721	8.83337e-18	DC3	COMMD6
RNASET2.3	5.32454e-22	-1.14885	0.141	0.384	9.6454e-18	DC3	RNASET2
ITGB7.3	5.71808e-22	-1.07328	0.026	0.266	1.03583e-17	DC3	ITGB7
SQLE.1	6.44293e-22	0.343329	0.282	0.105	1.16714e-17	DC3	SQLE
PRDX2.2	6.66142e-22	-1.35783	0.042	0.284	1.20672e-17	DC3	PRDX2
CTSC.1	7.30094e-22	0.778006	0.577	0.337	1.32257e-17	DC3	CTSC
RPLP1.2	1.05317e-21	-0.370911	0.997	0.999	1.90782e-17	DC3	RPLP1
SEPT7.3	1.1138e-21	-0.95987	0.462	0.618	2.01765e-17	DC3	SEPT7
NME3	1.34291e-21	0.483815	0.446	0.21	2.43268e-17	DC3	NME3
MIS18BP1	1.37006e-21	0.623384	0.471	0.234	2.48186e-17	DC3	MIS18BP1
PNMA1.1	1.75949e-21	0.251917	0.115	0.026	3.18732e-17	DC3	PNMA1
SIAH1	1.88535e-21	0.305391	0.157	0.044	3.41531e-17	DC3	SIAH1
KLF2.3	1.97322e-21	-1.16639	0.067	0.309	3.57448e-17	DC3	KLF2
PTPN6.1	2.14507e-21	-0.969647	0.09	0.334	3.8858e-17	DC3	PTPN6
RPL10A.2	2.15108e-21	-0.465777	0.936	0.972	3.89668e-17	DC3	RPL10A
SETD5-AS1.1	2.33521e-21	0.526946	0.446	0.211	4.23023e-17	DC3	SETD5-AS1
ATXN7L1	2.37835e-21	0.264484	0.125	0.03	4.30838e-17	DC3	ATXN7L1
SERPINF2.2	2.40164e-21	0.277299	0.138	0.036	4.35056e-17	DC3	SERPINF2
PTPRE.3	2.54356e-21	-1.04551	0.054	0.301	4.60766e-17	DC3	PTPRE
CDKN2D.2	2.67808e-21	-1.11582	0.048	0.287	4.85135e-17	DC3	CDKN2D
EEF1B2.3	4.42299e-21	-0.75797	0.715	0.787	8.01225e-17	DC3	EEF1B2
TRAF2	5.23945e-21	0.255141	0.173	0.051	9.49126e-17	DC3	TRAF2
WDR33	5.97131e-21	0.549332	0.426	0.209	1.0817e-16	DC3	WDR33
IRF2.1	6.14092e-21	0.463482	0.449	0.216	1.11243e-16	DC3	IRF2
MYO1F.1	6.40546e-21	-1.09672	0.237	0.455	1.16035e-16	DC3	MYO1F
RYK	7.75163e-21	0.306147	0.163	0.047	1.40421e-16	DC3	RYK
RPS8.3	9.00416e-21	-0.653983	0.978	0.992	1.6311e-16	DC3	RPS8
CCDC85B.1	9.96945e-21	-1.01066	0.167	0.401	1.80597e-16	DC3	CCDC85B
JAK2.1	1.0833e-20	0.338683	0.263	0.097	1.96239e-16	DC3	JAK2
OAZ1.1	1.16158e-20	-0.575545	0.888	0.93	2.10419e-16	DC3	OAZ1
MS4A6A.3	1.37647e-20	-1.54838	0.022	0.25	2.49347e-16	DC3	MS4A6A
SNX9.1	1.9452e-20	0.332967	0.208	0.07	3.52374e-16	DC3	SNX9
LSM7	3.12902e-20	-0.848609	0.314	0.512	5.66822e-16	DC3	LSM7
ATP8A1.1	3.68503e-20	0.438867	0.244	0.09	6.67543e-16	DC3	ATP8A1
PA2G4	3.96416e-20	-0.911296	0.26	0.478	7.18108e-16	DC3	PA2G4
TPST2.2	4.48296e-20	-1.0968	0.022	0.245	8.12088e-16	DC3	TPST2
TAPBP	4.61626e-20	0.520998	0.75	0.498	8.36236e-16	DC3	TAPBP
KLRF1.3	4.92236e-20	-1.6672	0.032	0.255	8.91686e-16	DC3	KLRF1
SLC44A1	5.12958e-20	0.346254	0.253	0.094	9.29224e-16	DC3	SLC44A1
GTF2E2.1	5.73271e-20	0.346021	0.308	0.125	1.03848e-15	DC3	GTF2E2
MXD1	7.27558e-20	0.271566	0.218	0.074	1.31797e-15	DC3	MXD1
RP11-81H14.2	7.62704e-20	0.285409	0.135	0.035	1.38164e-15	DC3	RP11-81H14.2
NCL.2	7.87368e-20	-0.858544	0.567	0.671	1.42632e-15	DC3	NCL
SAT1.2	9.69607e-20	0.584236	0.872	0.6	1.75644e-15	DC3	SAT1
TBC1D10C.2	9.87586e-20	-1.02546	0.045	0.269	1.78901e-15	DC3	TBC1D10C
RHOF	1.09293e-19	0.488912	0.51	0.263	1.97984e-15	DC3	RHOF
PRKCD.1	1.16684e-19	0.3121	0.276	0.107	2.11372e-15	DC3	PRKCD
CD97.2	1.23875e-19	-1.09959	0.151	0.375	2.244e-15	DC3	CD97
IVNS1ABP.1	1.29828e-19	0.456612	0.314	0.132	2.35184e-15	DC3	IVNS1ABP
AGAP3	1.9466e-19	0.297796	0.144	0.041	3.52626e-15	DC3	AGAP3
TBC1D2B	2.0294e-19	0.328963	0.189	0.062	3.67627e-15	DC3	TBC1D2B
POLR2E.1	2.14478e-19	0.429083	0.519	0.264	3.88528e-15	DC3	POLR2E
TRIM24	2.25092e-19	0.293621	0.141	0.039	4.07753e-15	DC3	TRIM24
RPS12.2	2.46772e-19	-0.497311	0.974	0.995	4.47027e-15	DC3	RPS12
LRRC28	2.91502e-19	0.27279	0.163	0.049	5.28056e-15	DC3	LRRC28
FCHSD2.1	3.21224e-19	0.377643	0.24	0.09	5.81897e-15	DC3	FCHSD2
DOK2.3	4.07973e-19	-1.02026	0.067	0.289	7.39042e-15	DC3	DOK2
SPN	4.20922e-19	-0.989348	0.122	0.35	7.625e-15	DC3	SPN
IFITM1.3	4.37569e-19	-1.11092	0.032	0.248	7.92656e-15	DC3	IFITM1
SLC20A1.2	5.12329e-19	0.48291	0.468	0.236	9.28084e-15	DC3	SLC20A1
IL2RB.3	5.48435e-19	-1.31383	0.019	0.231	9.93491e-15	DC3	IL2RB
TNFSF10.2	5.61208e-19	-1.15452	0.074	0.3	1.01663e-14	DC3	TNFSF10
BTG2.2	6.50293e-19	-1.00531	0.144	0.368	1.17801e-14	DC3	BTG2
CD164.2	6.89028e-19	-0.957007	0.282	0.482	1.24817e-14	DC3	CD164
MCM5.1	7.15005e-19	0.35024	0.276	0.111	1.29523e-14	DC3	MCM5
G3BP1	7.42913e-19	0.384918	0.417	0.196	1.34579e-14	DC3	G3BP1
SLC5A6	7.78795e-19	0.267475	0.115	0.029	1.41079e-14	DC3	SLC5A6
ZNF281	7.80097e-19	0.350378	0.221	0.08	1.41315e-14	DC3	ZNF281
SUB1.2	7.87726e-19	0.523979	0.907	0.769	1.42697e-14	DC3	SUB1
EEF1A1.2	8.01161e-19	0.435084	0.994	0.996	1.4513e-14	DC3	EEF1A1
MVP	8.87746e-19	0.381763	0.426	0.202	1.60815e-14	DC3	MVP
PTGER4.2	9.99204e-19	0.456689	0.356	0.159	1.81006e-14	DC3	PTGER4
VAMP1	1.05727e-18	0.312311	0.147	0.043	1.91524e-14	DC3	VAMP1
RGS19	1.12788e-18	-0.865893	0.087	0.309	2.04316e-14	DC3	RGS19
A1BG.1	1.16048e-18	0.387236	0.34	0.15	2.1022e-14	DC3	A1BG
COMMD1	1.19821e-18	0.419947	0.375	0.179	2.17055e-14	DC3	COMMD1
SOCS3.1	1.21758e-18	0.338199	0.266	0.104	2.20565e-14	DC3	SOCS3
ZNF467.1	1.22946e-18	0.260923	0.119	0.031	2.22716e-14	DC3	ZNF467
RBMXL1	1.42802e-18	0.254456	0.167	0.052	2.58687e-14	DC3	RBMXL1
APBB1IP.1	1.50487e-18	-0.775439	0.038	0.255	2.72608e-14	DC3	APBB1IP
PLEKHO1.3	1.59022e-18	0.393152	0.474	0.238	2.88068e-14	DC3	PLEKHO1
PFN1.1	1.63961e-18	0.403268	0.974	0.971	2.97014e-14	DC3	PFN1
MEF2C.2	1.66193e-18	-1.07069	0.099	0.327	3.01058e-14	DC3	MEF2C
PPM1K.2	1.85158e-18	0.439693	0.42	0.202	3.35413e-14	DC3	PPM1K
NFKBIE.1	2.33736e-18	0.38734	0.224	0.084	4.23412e-14	DC3	NFKBIE
SMDT1	2.47001e-18	-0.743482	0.388	0.567	4.47442e-14	DC3	SMDT1
FTH1.2	2.57369e-18	0.603294	0.978	0.959	4.66224e-14	DC3	FTH1
KMT2A	2.78701e-18	0.394623	0.34	0.152	5.04867e-14	DC3	KMT2A
TCEB2.2	2.9651e-18	-0.59643	0.705	0.792	5.37127e-14	DC3	TCEB2
ODF3B	2.98633e-18	0.393664	0.324	0.141	5.40973e-14	DC3	ODF3B
AC092580.4.3	3.01232e-18	-1.43144	0.013	0.216	5.45682e-14	DC3	AC092580.4
MPEG1.3	3.51657e-18	-1.04528	0.019	0.224	6.37027e-14	DC3	MPEG1
PIK3CB.1	4.12753e-18	0.276773	0.138	0.04	7.47703e-14	DC3	PIK3CB
UBE2D3	4.18458e-18	-0.719371	0.603	0.676	7.58037e-14	DC3	UBE2D3
C12orf75.3	4.37084e-18	-1.23618	0.064	0.276	7.91779e-14	DC3	C12orf75
GPR65.2	4.57772e-18	-0.975479	0.042	0.252	8.29254e-14	DC3	GPR65
IFI44L.3	5.14734e-18	-1.07771	0.125	0.362	9.3244e-14	DC3	IFI44L
LYRM9	5.24208e-18	0.311126	0.154	0.048	9.49603e-14	DC3	LYRM9
CD247.3	5.42244e-18	-1.21207	0.022	0.226	9.82275e-14	DC3	CD247
BAG1.1	5.48467e-18	-0.806193	0.106	0.323	9.93547e-14	DC3	BAG1
PRDM2	5.55944e-18	0.377823	0.375	0.171	1.00709e-13	DC3	PRDM2
SNX2	5.62035e-18	0.330864	0.397	0.191	1.01813e-13	DC3	SNX2
UBE2E2.2	5.64201e-18	0.462806	0.321	0.145	1.02205e-13	DC3	UBE2E2
RPAP3	6.41442e-18	0.384995	0.253	0.1	1.16197e-13	DC3	RPAP3
RPL30.1	7.77546e-18	-0.363853	0.965	0.987	1.40853e-13	DC3	RPL30
TGFB1.1	8.02667e-18	-0.88014	0.151	0.368	1.45403e-13	DC3	TGFB1
TMSB4X.3	8.08997e-18	0.463843	1	0.994	1.4655e-13	DC3	TMSB4X
C15orf48.2	8.678e-18	0.446078	0.128	0.036	1.57202e-13	DC3	C15orf48
EIF4A1	9.13612e-18	-0.616532	0.721	0.769	1.65501e-13	DC3	EIF4A1
RAB11A.1	9.29323e-18	0.453256	0.558	0.318	1.68347e-13	DC3	RAB11A
PIM3.2	1.0956e-17	0.468682	0.388	0.187	1.98468e-13	DC3	PIM3
NCKAP1L.3	1.13903e-17	0.343304	0.349	0.159	2.06336e-13	DC3	NCKAP1L
MAP3K1	1.18559e-17	0.428451	0.288	0.122	2.1477e-13	DC3	MAP3K1
ATP5L.1	1.20057e-17	-0.495906	0.872	0.895	2.17483e-13	DC3	ATP5L
SMS.2	1.33751e-17	0.576161	0.388	0.202	2.4229e-13	DC3	SMS
TNPO1	1.3476e-17	0.372108	0.263	0.109	2.44118e-13	DC3	TNPO1
SEPT9.2	1.39764e-17	-0.88984	0.135	0.344	2.53182e-13	DC3	SEPT9
NCBP2	1.40699e-17	0.323482	0.388	0.183	2.54877e-13	DC3	NCBP2
ATPIF1	1.52121e-17	-0.867262	0.314	0.497	2.75568e-13	DC3	ATPIF1
UTRN.1	1.60983e-17	-0.941991	0.09	0.297	2.9162e-13	DC3	UTRN
CYTH4.1	1.63558e-17	-0.838227	0.035	0.239	2.96285e-13	DC3	CYTH4
ARGLU1	1.6802e-17	0.59665	0.817	0.58	3.04369e-13	DC3	ARGLU1
GPR183.2	1.74788e-17	0.709744	0.545	0.318	3.16629e-13	DC3	GPR183
POLR2L	1.92834e-17	-0.65841	0.612	0.717	3.49319e-13	DC3	POLR2L
RAB10.1	1.95189e-17	0.60957	0.442	0.243	3.53585e-13	DC3	RAB10
NDUFB7.2	1.97298e-17	-0.770544	0.41	0.571	3.57405e-13	DC3	NDUFB7
IQGAP2	2.04999e-17	-0.776482	0.013	0.208	3.71355e-13	DC3	IQGAP2
FGR.1	2.29988e-17	-0.996949	0.09	0.302	4.16624e-13	DC3	FGR
CEP170	3.21029e-17	0.354412	0.189	0.066	5.81544e-13	DC3	CEP170
S1PR4.3	3.23401e-17	-0.90417	0.035	0.234	5.85841e-13	DC3	S1PR4
PRMT2.1	3.35882e-17	0.447868	0.683	0.411	6.08451e-13	DC3	PRMT2
MRPS33.2	3.37009e-17	0.403332	0.381	0.184	6.10492e-13	DC3	MRPS33
RPL7.1	3.38532e-17	-0.529493	0.913	0.973	6.13252e-13	DC3	RPL7
NIT2	3.45449e-17	0.398605	0.295	0.13	6.2578e-13	DC3	NIT2
NDUFB9.2	3.85369e-17	-0.995806	0.314	0.476	6.98096e-13	DC3	NDUFB9
ST3GAL2.1	4.74655e-17	0.279562	0.202	0.073	8.59838e-13	DC3	ST3GAL2
CSRP1.1	4.85288e-17	0.279723	0.215	0.08	8.79099e-13	DC3	CSRP1
PITPNB	5.34753e-17	0.250886	0.282	0.116	9.68706e-13	DC3	PITPNB
TAF2	5.92786e-17	0.250345	0.173	0.058	1.07383e-12	DC3	TAF2
RFX5	6.12146e-17	0.302416	0.199	0.072	1.1089e-12	DC3	RFX5
ARPC1B.2	6.21921e-17	-0.679761	0.676	0.727	1.12661e-12	DC3	ARPC1B
SAMD3.3	6.34263e-17	-1.02631	0.003	0.19	1.14897e-12	DC3	SAMD3
RPS15A.2	6.56254e-17	-0.360743	0.968	0.978	1.1888e-12	DC3	RPS15A
RP11-343N15.5	7.14686e-17	0.320086	0.208	0.077	1.29465e-12	DC3	RP11-343N15.5
ITGAL.1	8.11866e-17	-0.865176	0.038	0.238	1.4707e-12	DC3	ITGAL
CD2.3	8.89106e-17	-1.19206	0.026	0.22	1.61062e-12	DC3	CD2
ATM.2	8.95866e-17	-0.904817	0.125	0.34	1.62286e-12	DC3	ATM
SNHG7.1	9.706e-17	0.396575	0.407	0.201	1.75824e-12	DC3	SNHG7
NDUFA12.3	1.08751e-16	-0.802813	0.353	0.527	1.97003e-12	DC3	NDUFA12
SUN2.3	1.13657e-16	-0.853676	0.019	0.21	2.0589e-12	DC3	SUN2
VAMP8.2	1.16321e-16	-0.743791	0.593	0.669	2.10716e-12	DC3	VAMP8
MT-ND6	1.34344e-16	0.445871	0.381	0.187	2.43365e-12	DC3	MT-ND6
SPINT2.3	1.34809e-16	0.463474	0.394	0.2	2.44206e-12	DC3	SPINT2
FOSB.1	1.36736e-16	-1.07993	0.308	0.477	2.47697e-12	DC3	FOSB
FOXN2	1.37224e-16	0.351912	0.212	0.081	2.48581e-12	DC3	FOXN2
DNTTIP1	1.39218e-16	0.266946	0.199	0.073	2.52194e-12	DC3	DNTTIP1
PPIB.2	1.41401e-16	-0.890083	0.471	0.588	2.56149e-12	DC3	PPIB
CMC1.2	1.53122e-16	-1.55465	0.125	0.327	2.77381e-12	DC3	CMC1
ADD3.1	1.84263e-16	-0.857032	0.077	0.28	3.33792e-12	DC3	ADD3
FAU.1	1.91312e-16	-0.42752	0.968	0.993	3.46562e-12	DC3	FAU
ARID4A	1.97977e-16	0.451293	0.34	0.163	3.58636e-12	DC3	ARID4A
HSPA5.1	2.011e-16	-0.98569	0.157	0.362	3.64293e-12	DC3	HSPA5
KPNB1	2.26434e-16	0.475761	0.478	0.268	4.10185e-12	DC3	KPNB1
REEP5	2.39764e-16	-0.794179	0.154	0.36	4.34332e-12	DC3	REEP5
FBXW5	2.73177e-16	0.401248	0.455	0.238	4.9486e-12	DC3	FBXW5
BTF3.1	2.96484e-16	-0.51523	0.792	0.843	5.37081e-12	DC3	BTF3
UBE2J1.1	2.97422e-16	-0.889159	0.125	0.332	5.38781e-12	DC3	UBE2J1
MATK.3	3.05253e-16	-1.04892	0.01	0.192	5.52965e-12	DC3	MATK
NUCB2.3	3.41851e-16	-0.832902	0	0.178	6.19263e-12	DC3	NUCB2
CCNI	4.00765e-16	0.487884	0.84	0.609	7.25986e-12	DC3	CCNI
TUBA4A.2	4.05354e-16	-1.52313	0.026	0.211	7.34299e-12	DC3	TUBA4A
COMMD2	4.85644e-16	0.375839	0.295	0.131	8.79744e-12	DC3	COMMD2
SP110.1	5.18404e-16	-0.912234	0.167	0.363	9.39089e-12	DC3	SP110
IFNGR1.2	5.63602e-16	0.471647	0.369	0.184	1.02097e-11	DC3	IFNGR1
LCP2.1	5.8625e-16	-0.716484	0.01	0.191	1.06199e-11	DC3	LCP2
PNISR.2	5.90291e-16	0.573249	0.856	0.662	1.06931e-11	DC3	PNISR
CYCS	6.11701e-16	-0.818877	0.385	0.522	1.1081e-11	DC3	CYCS
TMEM185A	6.24214e-16	0.252162	0.16	0.053	1.13076e-11	DC3	TMEM185A
RNF114	7.04988e-16	0.35247	0.279	0.123	1.27709e-11	DC3	RNF114
ATP5G1.1	1.39387e-15	-1.36153	0.269	0.436	2.52499e-11	DC3	ATP5G1
ETS1.2	1.42987e-15	-1.00454	0.051	0.236	2.59021e-11	DC3	ETS1
TNFAIP3.2	1.50752e-15	0.329675	0.548	0.299	2.73088e-11	DC3	TNFAIP3
TRA2B.3	1.55078e-15	-0.633249	0.657	0.706	2.80924e-11	DC3	TRA2B
MAP4K4.1	1.69695e-15	0.347697	0.212	0.082	3.07402e-11	DC3	MAP4K4
ALOX5AP.3	2.05301e-15	-1.1371	0.029	0.212	3.71903e-11	DC3	ALOX5AP
EPB41L2.1	2.06528e-15	0.264484	0.183	0.067	3.74126e-11	DC3	EPB41L2
NR3C1.1	2.11644e-15	0.418374	0.397	0.205	3.83393e-11	DC3	NR3C1
DNAJC15.2	2.12038e-15	0.407806	0.452	0.242	3.84106e-11	DC3	DNAJC15
BIN1.1	2.54618e-15	-0.85558	0.048	0.233	4.6124e-11	DC3	BIN1
STMN1.1	2.73494e-15	-1.65739	0.106	0.291	4.95434e-11	DC3	STMN1
MAP2K4	2.7762e-15	0.317553	0.16	0.056	5.02908e-11	DC3	MAP2K4
CBX1	2.85601e-15	0.362482	0.327	0.159	5.17366e-11	DC3	CBX1
HIGD2A.2	2.95812e-15	0.459374	0.74	0.505	5.35863e-11	DC3	HIGD2A
ATP5J	3.39287e-15	-0.776447	0.462	0.564	6.14618e-11	DC3	ATP5J
CYBB.2	3.57375e-15	-1.033	0.038	0.224	6.47385e-11	DC3	CYBB
SLC9A3R1.3	3.98106e-15	-0.865929	0.038	0.219	7.2117e-11	DC3	SLC9A3R1
EVI2A.3	4.00878e-15	-0.716128	0.016	0.191	7.2619e-11	DC3	EVI2A
SKAP2.1	4.14726e-15	-0.716635	0.061	0.254	7.51277e-11	DC3	SKAP2
SLC2A6.1	4.17492e-15	0.324949	0.234	0.097	7.56288e-11	DC3	SLC2A6
MED14	4.33276e-15	0.267124	0.151	0.051	7.84879e-11	DC3	MED14
SYTL1.2	4.73878e-15	-0.781195	0.013	0.185	8.58429e-11	DC3	SYTL1
AIF1.2	5.01871e-15	-1.81007	0.135	0.317	9.09139e-11	DC3	AIF1
TSPO.1	5.74455e-15	-0.972833	0.324	0.488	1.04063e-10	DC3	TSPO
STX4	6.04035e-15	0.283938	0.298	0.134	1.09421e-10	DC3	STX4
OSTF1.1	6.59596e-15	0.487532	0.625	0.4	1.19486e-10	DC3	OSTF1
ZNF581	7.16298e-15	0.271307	0.224	0.091	1.29757e-10	DC3	ZNF581
RDX.1	7.65252e-15	0.320331	0.378	0.189	1.38625e-10	DC3	RDX
IL16	7.66206e-15	-0.719834	0.026	0.2	1.38798e-10	DC3	IL16
COX5A	7.67918e-15	-0.844042	0.516	0.594	1.39108e-10	DC3	COX5A
LCK.3	7.81985e-15	-0.95189	0.029	0.204	1.41657e-10	DC3	LCK
RPS18.1	8.32183e-15	-0.408736	0.994	0.998	1.5075e-10	DC3	RPS18
MIF.2	8.34045e-15	-0.831473	0.301	0.464	1.51087e-10	DC3	MIF
PPP1CA.1	8.43847e-15	-0.715836	0.474	0.594	1.52863e-10	DC3	PPP1CA
CXCL16.2	9.01359e-15	0.288237	0.205	0.081	1.63281e-10	DC3	CXCL16
RPS24	9.94375e-15	-0.382013	0.974	0.991	1.80131e-10	DC3	RPS24
EMB.2	1.19616e-14	-0.760913	0.032	0.206	2.16684e-10	DC3	EMB
RPLP2.1	1.19629e-14	-0.344379	0.994	0.998	2.16708e-10	DC3	RPLP2
ATF3.1	1.29927e-14	0.347383	0.212	0.085	2.35363e-10	DC3	ATF3
VASP.2	1.50038e-14	-0.8049	0.157	0.348	2.71794e-10	DC3	VASP
MTHFD2.1	1.52833e-14	0.461663	0.324	0.161	2.76856e-10	DC3	MTHFD2
SERBP1.1	1.62953e-14	-1.03832	0.571	0.649	2.95189e-10	DC3	SERBP1
VMA21.1	1.72498e-14	0.420912	0.417	0.228	3.12481e-10	DC3	VMA21
ARL6IP5.1	2.21595e-14	0.443845	0.734	0.502	4.01418e-10	DC3	ARL6IP5
RPS3A.2	2.23903e-14	-0.524748	0.968	0.987	4.056e-10	DC3	RPS3A
ATP5G3	2.31866e-14	-0.685422	0.564	0.636	4.20024e-10	DC3	ATP5G3
SNX3.2	2.49045e-14	-0.686193	0.494	0.591	4.51145e-10	DC3	SNX3
HINT1.2	2.49994e-14	0.450768	0.917	0.812	4.52864e-10	DC3	HINT1
RPS6.1	2.56175e-14	-0.373266	0.981	0.991	4.64061e-10	DC3	RPS6
LGALS1.2	2.62538e-14	0.473628	0.881	0.704	4.75588e-10	DC3	LGALS1
RBM39.2	2.65669e-14	-0.526731	0.721	0.767	4.81259e-10	DC3	RBM39
CLCN7	2.93681e-14	0.26907	0.154	0.054	5.32004e-10	DC3	CLCN7
NME1.1	3.10742e-14	-0.802559	0.054	0.232	5.62909e-10	DC3	NME1
HLA-A.3	3.38144e-14	0.310459	0.994	0.952	6.12547e-10	DC3	HLA-A
OCIAD2.1	3.66714e-14	-0.774201	0.048	0.223	6.64302e-10	DC3	OCIAD2
COX7A2	3.78204e-14	-0.578238	0.718	0.741	6.85117e-10	DC3	COX7A2
RPP38	4.07195e-14	0.262196	0.196	0.077	7.37634e-10	DC3	RPP38
GLB1.1	4.43204e-14	0.256275	0.202	0.081	8.02863e-10	DC3	GLB1
POU2F2.2	4.43952e-14	-0.900018	0.083	0.262	8.04218e-10	DC3	POU2F2
RALA	4.68325e-14	0.279728	0.311	0.149	8.4837e-10	DC3	RALA
CD47.1	4.72358e-14	-0.78201	0.224	0.403	8.55677e-10	DC3	CD47
IER5.1	5.11273e-14	0.436624	0.343	0.175	9.26171e-10	DC3	IER5
SLC43A2.1	5.22419e-14	0.277749	0.26	0.115	9.46362e-10	DC3	SLC43A2
MT-ND3.3	5.36626e-14	0.547612	0.962	0.878	9.72098e-10	DC3	MT-ND3
CLSTN1	5.45439e-14	0.311037	0.17	0.062	9.88063e-10	DC3	CLSTN1
VPS41	6.12001e-14	0.288886	0.183	0.07	1.10864e-09	DC3	VPS41
CD46	6.45493e-14	0.316872	0.298	0.14	1.16931e-09	DC3	CD46
ETFB.1	6.64209e-14	-0.752531	0.144	0.322	1.20321e-09	DC3	ETFB
RPL13.1	6.67644e-14	-0.343124	0.987	0.998	1.20944e-09	DC3	RPL13
MT-CO2.2	6.72363e-14	0.551228	0.987	0.93	1.21799e-09	DC3	MT-CO2
SNRPD1	6.98689e-14	-0.885408	0.282	0.43	1.26568e-09	DC3	SNRPD1
CCDC109B.2	7.05624e-14	-0.748454	0.051	0.223	1.27824e-09	DC3	CCDC109B
CBWD6	8.06691e-14	0.256771	0.109	0.032	1.46132e-09	DC3	CBWD6
ACTN1.2	8.12211e-14	0.29265	0.141	0.049	1.47132e-09	DC3	ACTN1
NDUFS8.1	8.75351e-14	-0.730036	0.295	0.457	1.5857e-09	DC3	NDUFS8
MTDH.1	9.55373e-14	-0.757838	0.381	0.516	1.73066e-09	DC3	MTDH
NUP62.2	1.01145e-13	0.328921	0.269	0.124	1.83224e-09	DC3	NUP62
CCDC69.2	1.09871e-13	-0.755438	0.054	0.226	1.99032e-09	DC3	CCDC69
RAP1A.1	1.13973e-13	-0.684301	0.25	0.428	2.06462e-09	DC3	RAP1A
TIMP1.2	1.28467e-13	-1.06536	0.224	0.395	2.32717e-09	DC3	TIMP1
ARL8B	1.32246e-13	0.348016	0.256	0.117	2.39563e-09	DC3	ARL8B
CMTM3	1.35212e-13	-0.627474	0.022	0.186	2.44937e-09	DC3	CMTM3
SH3KBP1.1	1.38716e-13	0.415651	0.487	0.279	2.51284e-09	DC3	SH3KBP1
SP100.3	1.43543e-13	-0.789903	0.192	0.378	2.60028e-09	DC3	SP100
GPSM3	1.43554e-13	-0.697994	0.484	0.592	2.60047e-09	DC3	GPSM3
ANXA4	1.49325e-13	0.256918	0.282	0.13	2.70502e-09	DC3	ANXA4
HNRNPK.1	1.6497e-13	-0.630744	0.67	0.697	2.98843e-09	DC3	HNRNPK
ADAM8.2	1.65901e-13	0.381154	0.308	0.148	3.0053e-09	DC3	ADAM8
RHOG.2	1.71495e-13	0.376961	0.638	0.401	3.10663e-09	DC3	RHOG
ARPC5L.1	1.72939e-13	-0.785433	0.154	0.335	3.1328e-09	DC3	ARPC5L
C6orf48	1.75277e-13	0.534131	0.599	0.383	3.17515e-09	DC3	C6orf48
NHP2.1	1.9674e-13	-0.702174	0.176	0.357	3.56394e-09	DC3	NHP2
FYTTD1	2.1807e-13	0.308486	0.343	0.169	3.95034e-09	DC3	FYTTD1
PIK3AP1.1	2.18173e-13	-0.652945	0.019	0.176	3.9522e-09	DC3	PIK3AP1
GLIPR1.3	2.1857e-13	-0.822225	0.093	0.268	3.9594e-09	DC3	GLIPR1
NMT1.1	2.56121e-13	0.401741	0.548	0.339	4.63963e-09	DC3	NMT1
ANKRD12.1	2.60292e-13	0.338018	0.548	0.321	4.71519e-09	DC3	ANKRD12
ARHGAP9.1	2.67253e-13	-0.78183	0.071	0.238	4.8413e-09	DC3	ARHGAP9
NHP2L1	2.78805e-13	-0.689095	0.349	0.485	5.05055e-09	DC3	NHP2L1
RNASE6.2	3.32859e-13	-0.75747	0.029	0.189	6.02974e-09	DC3	RNASE6
TXK.3	3.33184e-13	-0.823154	0.006	0.156	6.03562e-09	DC3	TXK
GCC2	3.81247e-13	0.391847	0.34	0.172	6.9063e-09	DC3	GCC2
SLC25A5.2	4.02167e-13	-0.67596	0.481	0.578	7.28525e-09	DC3	SLC25A5
IFI35	4.08454e-13	-0.70865	0.119	0.299	7.39914e-09	DC3	IFI35
LRRFIP1	4.09681e-13	-0.776359	0.462	0.564	7.42136e-09	DC3	LRRFIP1
UQCRQ	4.23054e-13	-0.686931	0.526	0.6	7.66363e-09	DC3	UQCRQ
HIST1H2BK.1	4.73049e-13	0.355085	0.381	0.202	8.56929e-09	DC3	HIST1H2BK
HNRNPA3.1	5.21926e-13	-1.02763	0.497	0.575	9.45469e-09	DC3	HNRNPA3
CARHSP1.1	5.23485e-13	-0.633021	0.048	0.216	9.48294e-09	DC3	CARHSP1
WAS.1	5.51624e-13	-0.658626	0.067	0.237	9.99267e-09	DC3	WAS
SLC39A1	5.52828e-13	0.260851	0.215	0.092	1.00145e-08	DC3	SLC39A1
GATA3.3	5.7107e-13	-0.794693	0	0.144	1.03449e-08	DC3	GATA3
TLN1.1	5.78727e-13	-0.708585	0.381	0.512	1.04836e-08	DC3	TLN1
HPS5.2	5.79515e-13	0.29451	0.167	0.064	1.04979e-08	DC3	HPS5
GOLGB1	5.83282e-13	0.336613	0.269	0.126	1.05661e-08	DC3	GOLGB1
TGIF1	6.2809e-13	0.282549	0.16	0.06	1.13779e-08	DC3	TGIF1
XBP1.1	6.50972e-13	-1.1058	0.093	0.26	1.17924e-08	DC3	XBP1
HNRNPF.2	6.73024e-13	-1.0654	0.41	0.511	1.21918e-08	DC3	HNRNPF
CIRBP.1	6.76341e-13	0.370239	0.862	0.67	1.22519e-08	DC3	CIRBP
PPP1R15A.3	7.11972e-13	-0.7464	0.51	0.612	1.28974e-08	DC3	PPP1R15A
SPECC1.1	9.07511e-13	0.335459	0.202	0.086	1.64396e-08	DC3	SPECC1
NDUFS5	9.13095e-13	-0.703413	0.333	0.478	1.65407e-08	DC3	NDUFS5
PTPN7.2	9.21119e-13	-0.82328	0.071	0.235	1.66861e-08	DC3	PTPN7
ITM2C.2	9.32981e-13	-1.20705	0.071	0.236	1.69009e-08	DC3	ITM2C
S100A10.2	1.05628e-12	-1.1788	0.622	0.673	1.91345e-08	DC3	S100A10
APMAP.1	1.08375e-12	0.312284	0.321	0.158	1.96322e-08	DC3	APMAP
ABHD17A.2	1.08987e-12	-0.707988	0.067	0.235	1.9743e-08	DC3	ABHD17A
GZMA.3	1.10314e-12	-1.3807	0.01	0.155	1.99833e-08	DC3	GZMA
MFNG.1	1.17838e-12	-0.643741	0.026	0.179	2.13463e-08	DC3	MFNG
HSP90B1.2	1.20365e-12	-0.997254	0.292	0.434	2.18041e-08	DC3	HSP90B1
SMCHD1.2	1.28672e-12	-0.681841	0.135	0.313	2.33089e-08	DC3	SMCHD1
GIMAP4.3	1.48639e-12	-0.798455	0.01	0.154	2.6926e-08	DC3	GIMAP4
ERGIC2.1	1.50158e-12	0.363317	0.337	0.178	2.72012e-08	DC3	ERGIC2
PARVG.2	1.58789e-12	-0.613043	0.054	0.219	2.87646e-08	DC3	PARVG
YBX1.2	1.59685e-12	-0.537505	0.788	0.852	2.89269e-08	DC3	YBX1
DDX21.2	1.6439e-12	-0.711149	0.247	0.413	2.97793e-08	DC3	DDX21
DIAPH1.1	1.65282e-12	-0.66176	0.058	0.22	2.99408e-08	DC3	DIAPH1
SLA.2	1.71561e-12	-0.713305	0.013	0.158	3.10783e-08	DC3	SLA
PRDX4.2	1.72148e-12	-0.64781	0.029	0.183	3.11847e-08	DC3	PRDX4
APOLD1	1.78117e-12	0.256798	0.16	0.061	3.22658e-08	DC3	APOLD1
ARHGAP15.1	1.87796e-12	-0.677036	0.035	0.19	3.40193e-08	DC3	ARHGAP15
HEXIM1	1.99333e-12	0.265155	0.196	0.082	3.61091e-08	DC3	HEXIM1
FLOT2	2.43333e-12	0.335223	0.247	0.114	4.40797e-08	DC3	FLOT2
RSL1D1.1	2.52129e-12	0.290433	0.478	0.27	4.56732e-08	DC3	RSL1D1
EVI2B.1	2.67634e-12	-0.762497	0.151	0.318	4.84819e-08	DC3	EVI2B
SNRPB.1	2.71061e-12	-0.664921	0.455	0.551	4.91027e-08	DC3	SNRPB
MED28	2.7241e-12	0.280743	0.362	0.193	4.93471e-08	DC3	MED28
SSR4.2	3.11567e-12	-0.978149	0.638	0.675	5.64404e-08	DC3	SSR4
SRSF3.1	3.41438e-12	-0.64747	0.542	0.618	6.18515e-08	DC3	SRSF3
RPL22.1	3.41746e-12	-0.46496	0.92	0.935	6.19073e-08	DC3	RPL22
FXR1	3.44956e-12	0.305459	0.378	0.209	6.24888e-08	DC3	FXR1
ACOT9.1	3.70716e-12	0.261815	0.202	0.088	6.71553e-08	DC3	ACOT9
SYPL1.1	3.92085e-12	-0.633228	0.029	0.176	7.10262e-08	DC3	SYPL1
SUCO	3.98801e-12	0.253215	0.17	0.068	7.22427e-08	DC3	SUCO
IFI44.2	4.31029e-12	-0.721312	0.045	0.201	7.80809e-08	DC3	IFI44
GRK6.2	4.35772e-12	-0.644804	0.013	0.154	7.894e-08	DC3	GRK6
LAT2.1	4.56741e-12	-0.722067	0.071	0.227	8.27386e-08	DC3	LAT2
SLC25A19.1	4.7296e-12	0.270582	0.16	0.063	8.56767e-08	DC3	SLC25A19
SERF2.1	5.40841e-12	-0.293316	0.958	0.981	9.79733e-08	DC3	SERF2
EIF1.2	5.90792e-12	0.316932	0.984	0.978	1.07022e-07	DC3	EIF1
GZMK.3	6.04206e-12	-1.17526	0.01	0.148	1.09452e-07	DC3	GZMK
FDPS	6.82456e-12	0.428939	0.423	0.24	1.23627e-07	DC3	FDPS
GIMAP1.3	6.92426e-12	-0.687824	0.006	0.142	1.25433e-07	DC3	GIMAP1
ANKRD28.1	7.34704e-12	-0.858474	0.074	0.23	1.33092e-07	DC3	ANKRD28
RPL37	7.87675e-12	-0.300228	0.987	0.994	1.42687e-07	DC3	RPL37
OSER1	8.15178e-12	0.286626	0.163	0.065	1.47669e-07	DC3	OSER1
RPL29	8.67899e-12	-0.337181	0.971	0.935	1.5722e-07	DC3	RPL29
FAM179B	9.7942e-12	0.260257	0.147	0.056	1.77422e-07	DC3	FAM179B
GIMAP6.3	1.13511e-11	-0.69799	0.006	0.139	2.05624e-07	DC3	GIMAP6
DECR1.1	1.14969e-11	-0.614176	0.077	0.235	2.08266e-07	DC3	DECR1
RPL34	1.16242e-11	-0.269613	0.987	0.998	2.10572e-07	DC3	RPL34
POLR2F.2	1.1657e-11	-0.746173	0.192	0.347	2.11167e-07	DC3	POLR2F
C1QBP.2	1.16689e-11	-0.676435	0.202	0.358	2.11382e-07	DC3	C1QBP
CDC42EP3.1	1.19452e-11	-0.608201	0.022	0.164	2.16388e-07	DC3	CDC42EP3
FNBP4	1.21035e-11	0.311102	0.417	0.237	2.19255e-07	DC3	FNBP4
GABARAPL1.3	1.21687e-11	-0.65949	0.022	0.163	2.20436e-07	DC3	GABARAPL1
MYO9A.1	1.22712e-11	0.262784	0.131	0.048	2.22294e-07	DC3	MYO9A
CAND1	1.26453e-11	0.375149	0.33	0.174	2.29069e-07	DC3	CAND1
SSB	1.31822e-11	-0.687339	0.208	0.358	2.38795e-07	DC3	SSB
SELT	1.32562e-11	0.428648	0.558	0.348	2.40136e-07	DC3	SELT
PRKACB.1	1.41938e-11	-0.591575	0.013	0.149	2.57121e-07	DC3	PRKACB
RPLP0.2	1.4224e-11	-1.12317	0.917	0.916	2.57668e-07	DC3	RPLP0
C4orf3	1.44014e-11	0.33845	0.74	0.539	2.60882e-07	DC3	C4orf3
ACADVL	1.4973e-11	0.283136	0.378	0.208	2.71236e-07	DC3	ACADVL
HMGB2.2	1.63501e-11	-1.96878	0.244	0.378	2.96182e-07	DC3	HMGB2
PPM1B	1.68819e-11	0.274632	0.276	0.136	3.05816e-07	DC3	PPM1B
JOSD2	1.73801e-11	0.303556	0.337	0.18	3.14841e-07	DC3	JOSD2
PNKD	1.80862e-11	0.269582	0.388	0.214	3.27632e-07	DC3	PNKD
PAN3	1.89927e-11	0.30272	0.221	0.101	3.44053e-07	DC3	PAN3
CYSLTR1.3	1.93713e-11	-0.595534	0.022	0.162	3.50911e-07	DC3	CYSLTR1
ZNF706.1	1.95683e-11	-0.609676	0.173	0.339	3.54479e-07	DC3	ZNF706
CLEC12A.2	2.01294e-11	-0.777184	0.016	0.153	3.64644e-07	DC3	CLEC12A
CLIC3.2	2.37721e-11	-0.938966	0.019	0.155	4.30632e-07	DC3	CLIC3
SASH3	2.39375e-11	-0.639019	0.061	0.21	4.33627e-07	DC3	SASH3
PPP1R2.1	2.44894e-11	0.318694	0.545	0.338	4.43626e-07	DC3	PPP1R2
PSMA2.1.2	2.4791e-11	0.31581	0.66	0.427	4.49089e-07	DC3	PSMA2.1
XAF1.3	2.50333e-11	-0.736966	0.147	0.312	4.53479e-07	DC3	XAF1
ASH1L	2.55194e-11	0.302357	0.362	0.197	4.62285e-07	DC3	ASH1L
AMICA1.2	2.68206e-11	-0.901534	0.128	0.286	4.85854e-07	DC3	AMICA1
KRT10.1	3.11343e-11	-0.71736	0.163	0.316	5.63998e-07	DC3	KRT10
SNRPF	3.21453e-11	-0.963733	0.346	0.46	5.82312e-07	DC3	SNRPF
FCN1.3	3.43713e-11	-1.46171	0.016	0.148	6.22637e-07	DC3	FCN1
ITGB1.1	3.70508e-11	-0.832062	0.218	0.365	6.71175e-07	DC3	ITGB1
LYAR.2	4.07154e-11	-0.867692	0.048	0.19	7.3756e-07	DC3	LYAR
PRKX.1	4.36551e-11	-0.582583	0.026	0.164	7.90812e-07	DC3	PRKX
TNIP1	4.39996e-11	0.250844	0.356	0.192	7.97052e-07	DC3	TNIP1
DDX6	4.55974e-11	0.300852	0.365	0.201	8.25998e-07	DC3	DDX6
CAPN2.2	4.84985e-11	-0.705341	0.061	0.204	8.78551e-07	DC3	CAPN2
SOD1.1	5.09229e-11	-0.675943	0.311	0.439	9.22468e-07	DC3	SOD1
MT-ND1.1	5.13871e-11	0.488365	0.955	0.843	9.30878e-07	DC3	MT-ND1
RNF125.2	5.15316e-11	-0.623723	0.019	0.152	9.33494e-07	DC3	RNF125
DBNL.2	5.23401e-11	0.331135	0.571	0.356	9.48141e-07	DC3	DBNL
RPS21.1	5.45514e-11	-0.343005	0.968	0.978	9.88199e-07	DC3	RPS21
OAS1.1	5.61243e-11	-0.655937	0.08	0.238	1.01669e-06	DC3	OAS1
CHST12.2	5.7981e-11	-0.852059	0.135	0.28	1.05033e-06	DC3	CHST12
SEP15.2	6.09475e-11	-0.734164	0.231	0.366	1.10406e-06	DC3	SEP15
FCGRT.3	6.29559e-11	-0.730094	0.077	0.221	1.14045e-06	DC3	FCGRT
MAGOH.2	6.60144e-11	-0.780276	0.17	0.312	1.19585e-06	DC3	MAGOH
NAA10	6.60781e-11	-0.653909	0.157	0.307	1.197e-06	DC3	NAA10
NCR3.3	6.81233e-11	-0.795738	0.032	0.166	1.23405e-06	DC3	NCR3
CD44.3	6.93594e-11	0.395447	0.798	0.668	1.25645e-06	DC3	CD44
MAPKAPK3.1	7.04265e-11	-0.530952	0.022	0.155	1.27578e-06	DC3	MAPKAPK3
REXO2.1	7.04932e-11	-0.684051	0.058	0.198	1.27698e-06	DC3	REXO2
MSN.1	7.22537e-11	-0.74209	0.324	0.446	1.30888e-06	DC3	MSN
MRPL51	7.42747e-11	0.321954	0.567	0.348	1.34549e-06	DC3	MRPL51
TLE4.2	7.46114e-11	-0.735142	0.119	0.272	1.35159e-06	DC3	TLE4
ZAP70.2	7.67402e-11	-0.666513	0.006	0.13	1.39015e-06	DC3	ZAP70
IGFBP7.1	7.71928e-11	-0.73352	0.042	0.18	1.39835e-06	DC3	IGFBP7
LSM10.1	7.76374e-11	-0.654258	0.147	0.296	1.4064e-06	DC3	LSM10
MX1.1	7.79083e-11	-0.77189	0.154	0.314	1.41131e-06	DC3	MX1
S100A6.3	8.44781e-11	-1.53995	0.718	0.733	1.53032e-06	DC3	S100A6
SPATS2.1	8.61625e-11	0.259544	0.179	0.078	1.56083e-06	DC3	SPATS2
ZNF292	8.98829e-11	0.309898	0.256	0.127	1.62823e-06	DC3	ZNF292
CAMK1.2	9.32733e-11	-0.558574	0.013	0.14	1.68965e-06	DC3	CAMK1
ATP5C1.1	9.60552e-11	-0.796016	0.365	0.469	1.74004e-06	DC3	ATP5C1
C9orf89.2	1.0166e-10	-0.685211	0.064	0.208	1.84156e-06	DC3	C9orf89
HLA-B.1	1.07246e-10	0.25701	1	0.969	1.94275e-06	DC3	HLA-B
LYZ.3	1.1083e-10	-0.779931	0.635	0.364	2.00769e-06	DC3	LYZ
TAF1D	1.1128e-10	0.309664	0.433	0.25	2.01584e-06	DC3	TAF1D
CARD16.3	1.12941e-10	-0.79593	0.237	0.374	2.04593e-06	DC3	CARD16
RPL5.1	1.13134e-10	-0.351246	0.939	0.95	2.04943e-06	DC3	RPL5
RANBP1	1.16289e-10	-0.86796	0.304	0.419	2.10658e-06	DC3	RANBP1
ASAH1.2	1.23954e-10	-0.690052	0.071	0.213	2.24543e-06	DC3	ASAH1
FXYD2.3	1.28918e-10	-1.3792	0.067	0.204	2.33535e-06	DC3	FXYD2
SEPW1.1	1.33849e-10	0.260285	0.455	0.267	2.42467e-06	DC3	SEPW1
C12orf57.2	1.61753e-10	-0.703209	0.276	0.428	2.93016e-06	DC3	C12orf57
PHPT1.1	1.64791e-10	0.30524	0.558	0.354	2.98519e-06	DC3	PHPT1
RC3H2	1.66722e-10	0.252357	0.17	0.073	3.02018e-06	DC3	RC3H2
CXXC5.3	1.70277e-10	-0.704641	0.08	0.221	3.08456e-06	DC3	CXXC5
FAM98B	1.78465e-10	0.331078	0.154	0.064	3.23288e-06	DC3	FAM98B
PLSCR1	1.81503e-10	-0.717645	0.141	0.293	3.28793e-06	DC3	PLSCR1
DPY30.2	1.81936e-10	-0.619746	0.135	0.281	3.29576e-06	DC3	DPY30
JTB.1	1.87078e-10	-0.687399	0.397	0.482	3.38892e-06	DC3	JTB
EEF2.1	1.87952e-10	0.346511	0.865	0.714	3.40474e-06	DC3	EEF2
CDK2AP2.2	1.95483e-10	-0.710846	0.115	0.258	3.54117e-06	DC3	CDK2AP2
CASP1.3	1.98911e-10	-0.608983	0.058	0.198	3.60328e-06	DC3	CASP1
RBM47.1	2.15507e-10	0.278669	0.186	0.083	3.90392e-06	DC3	RBM47
SKAP1.3	2.53729e-10	-0.60624	0.006	0.125	4.5963e-06	DC3	SKAP1
SPG11	2.67701e-10	0.269554	0.231	0.112	4.84941e-06	DC3	SPG11
RPSAP58.1	2.74546e-10	-0.700501	0.622	0.676	4.97341e-06	DC3	RPSAP58
SEPT1.1	2.7825e-10	-0.643956	0.042	0.172	5.0405e-06	DC3	SEPT1
ADPGK.1	2.87679e-10	0.269964	0.333	0.18	5.2113e-06	DC3	ADPGK
APEX1.1	3.0632e-10	-0.565562	0.141	0.291	5.54899e-06	DC3	APEX1
PAPSS1	3.07897e-10	0.263202	0.173	0.076	5.57756e-06	DC3	PAPSS1
NDUFB10	3.1081e-10	-0.565493	0.301	0.431	5.63032e-06	DC3	NDUFB10
PDLIM2	3.14352e-10	-0.541411	0.029	0.156	5.69448e-06	DC3	PDLIM2
TECR.2	3.29952e-10	-0.742826	0.135	0.275	5.97708e-06	DC3	TECR
TNF	3.43127e-10	0.26092	0.103	0.035	6.21575e-06	DC3	TNF
TMEM59.1	3.46438e-10	-0.614798	0.263	0.4	6.27572e-06	DC3	TMEM59
C20orf27.3	3.62634e-10	-0.505222	0.032	0.162	6.56912e-06	DC3	C20orf27
RARRES3.2	3.63945e-10	-0.787426	0.106	0.251	6.59285e-06	DC3	RARRES3
EML4	3.66341e-10	-0.689838	0.096	0.237	6.63627e-06	DC3	EML4
C11orf31.1	3.73169e-10	-0.617672	0.449	0.542	6.75996e-06	DC3	C11orf31
PTPLAD2.3	3.73774e-10	-0.46666	0.013	0.134	6.77092e-06	DC3	PTPLAD2
TMA7	3.81086e-10	-0.400342	0.849	0.871	6.90336e-06	DC3	TMA7
SSBP2.2	4.21529e-10	-0.460599	0.016	0.14	7.636e-06	DC3	SSBP2
SSRP1	4.31914e-10	-0.623906	0.08	0.219	7.82413e-06	DC3	SSRP1
FGL2.3	4.76847e-10	-0.951078	0.083	0.223	8.63809e-06	DC3	FGL2
MARCH1.3	4.7819e-10	-0.597554	0.051	0.186	8.66241e-06	DC3	MARCH1
ODC1.2	4.79149e-10	-0.51319	0.026	0.151	8.67978e-06	DC3	ODC1
PRKAG2	5.17008e-10	0.268502	0.237	0.117	9.3656e-06	DC3	PRKAG2
LAMP2.1	5.25082e-10	0.280315	0.263	0.135	9.51186e-06	DC3	LAMP2
CD36.1	5.67092e-10	-0.646898	0.029	0.153	1.02729e-05	DC3	CD36
LCP1.2	5.69042e-10	0.388228	0.744	0.536	1.03082e-05	DC3	LCP1
MT-ND4L.2	5.73505e-10	0.313659	0.458	0.276	1.0389e-05	DC3	MT-ND4L
PHB.2	5.8146e-10	-0.647236	0.196	0.339	1.05332e-05	DC3	PHB
ATP5EP2	5.86866e-10	0.343995	0.503	0.321	1.06311e-05	DC3	ATP5EP2
IFI27L2	6.18382e-10	-0.652771	0.112	0.256	1.1202e-05	DC3	IFI27L2
IGLL5.3	6.74162e-10	-4.04403	0.173	0.31	1.22125e-05	DC3	IGLL5
PDIA4.1	6.97462e-10	-0.555149	0.042	0.173	1.26345e-05	DC3	PDIA4
BLVRB.3	7.10189e-10	-1.80709	0.115	0.258	1.28651e-05	DC3	BLVRB
CXCR3.2	7.26878e-10	-0.623569	0.026	0.149	1.31674e-05	DC3	CXCR3
FES	7.33881e-10	-0.555968	0.035	0.161	1.32942e-05	DC3	FES
CD79B.2	7.46523e-10	-1.41055	0.048	0.178	1.35233e-05	DC3	CD79B
SSBP1	8.17089e-10	-0.611966	0.285	0.411	1.48016e-05	DC3	SSBP1
NCF1	8.178e-10	-1.09613	0.173	0.316	1.48144e-05	DC3	NCF1
MGST2.2	8.85599e-10	-0.48092	0.048	0.181	1.60426e-05	DC3	MGST2
ABI3.2	1.05433e-09	-0.561831	0.045	0.173	1.90993e-05	DC3	ABI3
TTC39C.2	1.06138e-09	-0.492022	0.006	0.117	1.92269e-05	DC3	TTC39C
RPL23.1	1.06893e-09	-0.723639	0.904	0.94	1.93637e-05	DC3	RPL23
CCL5.3	1.08188e-09	-1.61267	0.128	0.267	1.95982e-05	DC3	CCL5
SZRD1	1.11406e-09	0.285216	0.308	0.169	2.01812e-05	DC3	SZRD1
CECR1.2	1.13931e-09	-0.621274	0.054	0.182	2.06387e-05	DC3	CECR1
CCDC66	1.23522e-09	0.256143	0.228	0.112	2.23759e-05	DC3	CCDC66
UBAC2	1.26268e-09	-0.532341	0.048	0.176	2.28735e-05	DC3	UBAC2
MANF.2	1.29126e-09	-0.622925	0.08	0.216	2.33911e-05	DC3	MANF
SMC1A	1.3172e-09	-0.685202	0.135	0.27	2.38611e-05	DC3	SMC1A
POLD2	1.31773e-09	-0.391666	0.019	0.136	2.38708e-05	DC3	POLD2
LMO2.1	1.32339e-09	-0.518672	0.013	0.127	2.39731e-05	DC3	LMO2
LY86.3	1.358e-09	-0.561845	0.045	0.173	2.46002e-05	DC3	LY86
CNOT10	1.44662e-09	0.276954	0.157	0.069	2.62056e-05	DC3	CNOT10
CREBRF	1.49084e-09	0.261076	0.269	0.139	2.70065e-05	DC3	CREBRF
PIK3R1.1	1.51914e-09	-0.579688	0.054	0.186	2.75192e-05	DC3	PIK3R1
GCHFR.1	1.52945e-09	-0.686131	0.045	0.17	2.7706e-05	DC3	GCHFR
EIF3G.2	1.56076e-09	-0.612303	0.526	0.582	2.82732e-05	DC3	EIF3G
SYNE2.2	1.64038e-09	-0.580628	0.01	0.121	2.97154e-05	DC3	SYNE2
ARF1.1	1.72303e-09	-0.572309	0.388	0.497	3.12127e-05	DC3	ARF1
ITGAM.2	1.77933e-09	-0.600795	0.022	0.138	3.22325e-05	DC3	ITGAM
HMOX2	1.87956e-09	-0.507836	0.032	0.154	3.40482e-05	DC3	HMOX2
LPXN.2	1.88332e-09	-0.542338	0.071	0.203	3.41163e-05	DC3	LPXN
UBE2E1	1.99931e-09	0.293594	0.321	0.179	3.62175e-05	DC3	UBE2E1
ICAM2.1	2.05788e-09	-0.601954	0.064	0.192	3.72785e-05	DC3	ICAM2
AHNAK.1	2.06964e-09	-0.676891	0.256	0.384	3.74915e-05	DC3	AHNAK
GAPT.2	2.19345e-09	-0.508438	0.01	0.119	3.97344e-05	DC3	GAPT
NEDD8	2.19527e-09	-0.500978	0.567	0.637	3.97673e-05	DC3	NEDD8
TRAF4.2	2.22751e-09	-0.466499	0.019	0.134	4.03513e-05	DC3	TRAF4
SMG1	2.26041e-09	0.282729	0.391	0.231	4.09473e-05	DC3	SMG1
TYMS.2	2.28812e-09	-0.530377	0.006	0.114	4.14493e-05	DC3	TYMS
RCBTB2.1	2.38071e-09	-0.616434	0.019	0.133	4.31266e-05	DC3	RCBTB2
ERBB2IP	2.40944e-09	-0.54447	0.067	0.197	4.36469e-05	DC3	ERBB2IP
C16orf54.2	2.46074e-09	-0.580522	0.01	0.118	4.45763e-05	DC3	C16orf54
TMEM147	2.59898e-09	-0.587716	0.173	0.309	4.70806e-05	DC3	TMEM147
IL32.3	2.60619e-09	-0.841911	0.776	0.409	4.72111e-05	DC3	IL32
PRKCH.2	2.68875e-09	-0.58818	0.01	0.117	4.87067e-05	DC3	PRKCH
GIMAP2.2	2.70108e-09	-0.569128	0.026	0.141	4.893e-05	DC3	GIMAP2
ECHDC1.2	2.7261e-09	-0.45746	0.038	0.161	4.93832e-05	DC3	ECHDC1
CA2.1	2.72663e-09	-0.658975	0.013	0.123	4.93928e-05	DC3	CA2
CTDSP1.1	2.75978e-09	-0.525015	0.038	0.161	4.99935e-05	DC3	CTDSP1
SAMD9.1	2.7937e-09	-0.615969	0.061	0.19	5.06078e-05	DC3	SAMD9
SNRPE.1	2.85387e-09	-0.79748	0.433	0.501	5.16979e-05	DC3	SNRPE
CDC25B.2	2.88692e-09	-0.620377	0.026	0.141	5.22965e-05	DC3	CDC25B
UQCC2	2.9001e-09	-0.618524	0.128	0.263	5.25353e-05	DC3	UQCC2
GNG5.1	2.91826e-09	0.380755	0.753	0.563	5.28643e-05	DC3	GNG5
GRHPR	2.93071e-09	0.311067	0.288	0.159	5.30899e-05	DC3	GRHPR
PPP3CA.1	2.96321e-09	-0.614317	0.083	0.215	5.36785e-05	DC3	PPP3CA
TMIGD2.2	2.97754e-09	-0.602978	0.003	0.107	5.39382e-05	DC3	TMIGD2
PSMA7.1	3.03159e-09	-0.512127	0.692	0.718	5.49172e-05	DC3	PSMA7
NBPF10.2	3.04164e-09	0.301442	0.506	0.314	5.50992e-05	DC3	NBPF10
PTPN4.2	3.12333e-09	-0.580524	0.022	0.136	5.65792e-05	DC3	PTPN4
CDC42SE2	3.15347e-09	0.303588	0.494	0.309	5.71252e-05	DC3	CDC42SE2
UBE2L6	3.24809e-09	-0.68923	0.279	0.398	5.88391e-05	DC3	UBE2L6
PSME2.3	3.39451e-09	0.397733	0.83	0.726	6.14916e-05	DC3	PSME2
LAIR1.3	3.5849e-09	-0.529139	0.026	0.139	6.49404e-05	DC3	LAIR1
CARD8	3.61048e-09	-0.520935	0.042	0.163	6.54038e-05	DC3	CARD8
EIF2AK2	3.63689e-09	-0.657592	0.109	0.244	6.58822e-05	DC3	EIF2AK2
RAB37.3	3.7457e-09	-0.554148	0.006	0.111	6.78534e-05	DC3	RAB37
ENTPD1.3	4.22179e-09	-0.545496	0.035	0.153	7.64777e-05	DC3	ENTPD1
MTPN.1	4.39845e-09	-0.628001	0.33	0.442	7.96779e-05	DC3	MTPN
RNF130.3	4.69402e-09	-0.607298	0.109	0.24	8.50322e-05	DC3	RNF130
RNF166	4.79217e-09	-0.483937	0.026	0.139	8.68102e-05	DC3	RNF166
RGS18.2	4.9004e-09	-0.464651	0.022	0.136	8.87707e-05	DC3	RGS18
PPP1R15B	4.95216e-09	0.278984	0.24	0.123	8.97085e-05	DC3	PPP1R15B
HSPE1	5.05942e-09	-1.15795	0.324	0.425	9.16513e-05	DC3	HSPE1
TRABD	5.17022e-09	-0.686083	0.151	0.279	9.36585e-05	DC3	TRABD
HM13	5.51737e-09	-0.580961	0.071	0.195	9.99472e-05	DC3	HM13
CKS2.2	5.74272e-09	-1.25916	0.128	0.25	0.000104029	DC3	CKS2
ZBP1.2	6.16887e-09	-0.573251	0.013	0.118	0.000111749	DC3	ZBP1
SMARCA2	6.23817e-09	0.266023	0.234	0.121	0.000113005	DC3	SMARCA2
IL18RAP.3	6.6999e-09	-0.567757	0.003	0.103	0.000121369	DC3	IL18RAP
CNIH1	6.83351e-09	0.293632	0.327	0.19	0.000123789	DC3	CNIH1
DUSP6.1	6.90919e-09	-0.574712	0.01	0.114	0.00012516	DC3	DUSP6
MX2	6.98353e-09	-0.605133	0.083	0.214	0.000126507	DC3	MX2
CD79A.2	7.03645e-09	-1.62137	0.035	0.149	0.000127465	DC3	CD79A
ZCCHC11.3	7.25246e-09	-0.488629	0.058	0.184	0.000131378	DC3	ZCCHC11
CD96.2	7.6e-09	-0.535102	0.01	0.113	0.000137674	DC3	CD96
CFD.2	7.90001e-09	-0.868484	0.013	0.118	0.000143109	DC3	CFD
TCL1A.3	8.11831e-09	-1.34396	0.019	0.126	0.000147063	DC3	TCL1A
IDH2.1	8.51975e-09	-0.556779	0.157	0.288	0.000154335	DC3	IDH2
DHRS7.2	8.57259e-09	-0.652286	0.112	0.238	0.000155292	DC3	DHRS7
LSMD1	8.75893e-09	-0.616162	0.311	0.423	0.000158668	DC3	LSMD1
CITED2.1	8.76167e-09	-0.670398	0.035	0.148	0.000158718	DC3	CITED2
OSTC.1	8.83783e-09	-0.658749	0.212	0.331	0.000160097	DC3	OSTC
PRDX1.1	8.95106e-09	-0.590395	0.34	0.458	0.000162148	DC3	PRDX1
PTGDR.3	9.14584e-09	-0.56517	0.006	0.106	0.000165677	DC3	PTGDR
TMED10.2	9.97622e-09	-0.608526	0.167	0.297	0.000180719	DC3	TMED10
OSBPL8	1.03415e-08	-0.592265	0.144	0.275	0.000187337	DC3	OSBPL8
MPC1.1	1.08053e-08	0.275277	0.311	0.175	0.000195737	DC3	MPC1
SH2D1B.2	1.11018e-08	-0.564077	0.01	0.111	0.00020111	DC3	SH2D1B
MRPS18C	1.11883e-08	-0.579675	0.167	0.297	0.000202677	DC3	MRPS18C
FYB.2	1.12526e-08	-0.715265	0.33	0.441	0.000203841	DC3	FYB
DDIT4.1	1.18693e-08	-0.714865	0.074	0.194	0.000215012	DC3	DDIT4
RGS10.2	1.19814e-08	0.327371	0.494	0.319	0.000217043	DC3	RGS10
ARHGEF1.1	1.20034e-08	-0.580086	0.103	0.233	0.000217441	DC3	ARHGEF1
PHIP	1.22739e-08	0.261004	0.381	0.229	0.000222341	DC3	PHIP
RPL24.1	1.25137e-08	-0.408471	0.933	0.951	0.000226686	DC3	RPL24
LINC00996.3	1.40838e-08	-0.670191	0.006	0.105	0.000255129	DC3	LINC00996
RPS23.3	1.41738e-08	-0.483679	0.978	0.991	0.000256758	DC3	RPS23
MAPRE2	1.46528e-08	-0.442529	0.016	0.12	0.000265436	DC3	MAPRE2
HIST1H1E.2	1.49069e-08	-0.537833	0.042	0.158	0.000270038	DC3	HIST1H1E
COX5B.1	1.53838e-08	-0.369698	0.705	0.744	0.000278677	DC3	COX5B
NDUFA5	1.54195e-08	-0.605279	0.112	0.234	0.000279324	DC3	NDUFA5
SP140L.1	1.64455e-08	-0.487668	0.026	0.133	0.00029791	DC3	SP140L
NHLRC3	1.70233e-08	-0.532538	0.067	0.19	0.000308377	DC3	NHLRC3
SNRPB2	1.72431e-08	-0.569888	0.397	0.481	0.00031236	DC3	SNRPB2
RPS7.1	1.77968e-08	-0.400894	0.962	0.983	0.000322389	DC3	RPS7
HVCN1	1.80673e-08	-0.537513	0.058	0.176	0.000327289	DC3	HVCN1
ANKRD11.1	1.83909e-08	0.252874	0.468	0.296	0.000333151	DC3	ANKRD11
MT-CO3.2	1.84166e-08	0.42535	0.958	0.908	0.000333618	DC3	MT-CO3
MS4A1.2	1.84886e-08	-1.30362	0.016	0.118	0.000334921	DC3	MS4A1
CX3CR1.2	1.86189e-08	-0.586686	0.019	0.123	0.000337281	DC3	CX3CR1
ATAD2B	1.86502e-08	0.277455	0.221	0.116	0.000337848	DC3	ATAD2B
SMIM4.1	1.86634e-08	-0.406064	0.054	0.175	0.000338088	DC3	SMIM4
C4orf27.2	1.92414e-08	-0.413151	0.038	0.153	0.000348558	DC3	C4orf27
NDUFS3	1.9292e-08	-0.515977	0.141	0.274	0.000349474	DC3	NDUFS3
ADAM10.1	1.94986e-08	-0.408432	0.032	0.144	0.000353217	DC3	ADAM10
SLC2A3.2	2.00299e-08	-0.529832	0.016	0.118	0.000362841	DC3	SLC2A3
SH3BP5.1	2.01336e-08	-0.497853	0.026	0.132	0.000364721	DC3	SH3BP5
RPL8.2	2.06832e-08	-0.527842	0.978	0.981	0.000374677	DC3	RPL8
DEF6	2.14334e-08	-0.547285	0.067	0.185	0.000388267	DC3	DEF6
NDUFAB1.1	2.18588e-08	-0.773817	0.231	0.34	0.000395972	DC3	NDUFAB1
ITGAX.2	2.22389e-08	-0.636105	0.08	0.198	0.000402857	DC3	ITGAX
PDIA6.1	2.25817e-08	-0.576154	0.176	0.303	0.000409068	DC3	PDIA6
IMMP1L.1	2.27794e-08	-0.328561	0.013	0.114	0.000412649	DC3	IMMP1L
EIF4B.2	2.30454e-08	0.265663	0.465	0.3	0.000417468	DC3	EIF4B
SCP2	2.33131e-08	-0.616154	0.231	0.349	0.000422317	DC3	SCP2
ERGIC1	2.4886e-08	0.252903	0.253	0.137	0.00045081	DC3	ERGIC1
TSTA3	2.56321e-08	-0.495114	0.045	0.157	0.000464326	DC3	TSTA3
SEC62.1	2.61464e-08	-0.643032	0.378	0.465	0.000473641	DC3	SEC62
ATP5D	2.67971e-08	-0.59566	0.471	0.52	0.00048543	DC3	ATP5D
WDR83OS.1	2.72531e-08	-0.632641	0.433	0.496	0.00049369	DC3	WDR83OS
HHEX	2.81706e-08	-0.374883	0.006	0.101	0.000510311	DC3	HHEX
PRDX5.1	2.8991e-08	-0.535605	0.449	0.544	0.000525172	DC3	PRDX5
TMEM66.1	2.95564e-08	-0.626608	0.449	0.509	0.000535414	DC3	TMEM66
HNRNPR	3.03694e-08	-0.573985	0.266	0.379	0.000550142	DC3	HNRNPR
SLC44A2.2	3.05512e-08	-0.44606	0.016	0.116	0.000553436	DC3	SLC44A2
KCNAB2	3.0688e-08	-0.45454	0.022	0.126	0.000555914	DC3	KCNAB2
ATP5F1.1	3.70964e-08	-0.562906	0.25	0.37	0.000672	DC3	ATP5F1
RPL6.2	3.84742e-08	-0.27928	0.939	0.964	0.00069696	DC3	RPL6
DAD1.1	4.14981e-08	-0.65571	0.33	0.424	0.000751738	DC3	DAD1
MCM7.2	4.28925e-08	-0.669907	0.054	0.165	0.000776998	DC3	MCM7
MIDN.1	4.36479e-08	-0.612995	0.119	0.241	0.000790681	DC3	MIDN
PMAIP1	4.58101e-08	0.271093	0.381	0.226	0.00082985	DC3	PMAIP1
SEPT6	4.69315e-08	-0.634895	0.288	0.395	0.000850164	DC3	SEPT6
SHISA5.2	4.80192e-08	-0.605453	0.103	0.22	0.000869869	DC3	SHISA5
LRRC25.1	5.02638e-08	-0.422821	0.013	0.108	0.000910529	DC3	LRRC25
PABPC4.2	5.73642e-08	0.257852	0.369	0.229	0.00103915	DC3	PABPC4
POLR2J3	5.85318e-08	0.304424	0.388	0.24	0.0010603	DC3	POLR2J3
GZMH.2	5.98985e-08	-0.970154	0.019	0.117	0.00108506	DC3	GZMH
CALCOCO2	6.49207e-08	-0.537178	0.08	0.195	0.00117604	DC3	CALCOCO2
APOBR.2	6.62341e-08	-0.47245	0.032	0.135	0.00119983	DC3	APOBR
TKT.2	6.76335e-08	-0.671639	0.183	0.295	0.00122518	DC3	TKT
PRKCB.1	6.8612e-08	-0.600318	0.173	0.298	0.00124291	DC3	PRKCB
ITM2A.3	7.13285e-08	-0.554225	0.019	0.116	0.00129212	DC3	ITM2A
PSTPIP1.1	7.57696e-08	-0.48991	0.022	0.12	0.00137257	DC3	PSTPIP1
MLLT3.3	7.59165e-08	-0.343213	0.01	0.102	0.00137523	DC3	MLLT3
RTF1.1	7.61569e-08	-0.601132	0.333	0.425	0.00137958	DC3	RTF1
NASP.1	7.91021e-08	-0.729891	0.179	0.289	0.00143293	DC3	NASP
FLI1.1	7.9678e-08	-0.493539	0.058	0.168	0.00144337	DC3	FLI1
H2AFY.2	8.02567e-08	-0.620494	0.369	0.449	0.00145385	DC3	H2AFY
SYNE1.2	8.32737e-08	-0.481191	0.01	0.1	0.0015085	DC3	SYNE1
RPS3.1	8.46032e-08	-0.281888	0.981	0.99	0.00153259	DC3	RPS3
HNRNPAB.2	8.97858e-08	-0.788333	0.215	0.327	0.00162647	DC3	HNRNPAB
MZB1.3	9.09782e-08	-1.52796	0.064	0.173	0.00164807	DC3	MZB1
MGAT4A.2	9.22451e-08	-0.431353	0.01	0.1	0.00167102	DC3	MGAT4A
CALM3.1	1.00521e-07	0.349215	0.619	0.438	0.00182094	DC3	CALM3
CD320.2	1.00728e-07	-0.479791	0.022	0.119	0.00182469	DC3	CD320
G6PD.1	1.011e-07	-0.499542	0.038	0.14	0.00183143	DC3	G6PD
ARHGAP4	1.02171e-07	-0.47216	0.054	0.162	0.00185083	DC3	ARHGAP4
WNK1.1	1.08313e-07	0.280403	0.353	0.218	0.00196208	DC3	WNK1
CENPK.2	1.10726e-07	-0.341671	0.01	0.1	0.00200581	DC3	CENPK
FGD3.1	1.2015e-07	-0.447256	0.022	0.119	0.00217652	DC3	FGD3
ANP32B.2	1.20341e-07	-0.986875	0.388	0.465	0.00217998	DC3	ANP32B
LINC00861.3	1.21137e-07	-0.518753	0.016	0.11	0.0021944	DC3	LINC00861
PHACTR1.1	1.46223e-07	-0.650657	0.087	0.197	0.00264883	DC3	PHACTR1
E2F4.1	1.49163e-07	-0.488023	0.071	0.18	0.00270208	DC3	E2F4
SCAND1.1	1.51801e-07	-0.542865	0.413	0.483	0.00274987	DC3	SCAND1
ALAD.2	1.69515e-07	-0.769217	0.026	0.12	0.00307076	DC3	ALAD
SRSF6	1.73844e-07	-0.535785	0.125	0.244	0.00314918	DC3	SRSF6
PAG1.3	1.75192e-07	-0.422363	0.022	0.118	0.0031736	DC3	PAG1
ARL5A.1	1.79076e-07	-0.535255	0.17	0.286	0.00324396	DC3	ARL5A
CCNL1.2	1.85725e-07	-0.402503	0.622	0.678	0.00336441	DC3	CCNL1
ANXA2.2	1.88306e-07	0.378209	0.548	0.391	0.00341117	DC3	ANXA2
CALR.1	1.90839e-07	-0.641102	0.356	0.446	0.00345704	DC3	CALR
SPCS2.1	1.93947e-07	-0.579586	0.343	0.44	0.00351335	DC3	SPCS2
APOL6.2	2.0175e-07	-0.506841	0.067	0.178	0.0036547	DC3	APOL6
LAMTOR4.1	2.05026e-07	-0.492151	0.484	0.55	0.00371404	DC3	LAMTOR4
COX7A2L.1	2.0579e-07	0.270457	0.567	0.388	0.00372788	DC3	COX7A2L
IL1B.3	2.1142e-07	-0.72377	0.029	0.125	0.00382987	DC3	IL1B
DDX3X.1	2.13012e-07	-0.551518	0.298	0.401	0.00385871	DC3	DDX3X
RGCC.2	2.20328e-07	-0.453217	0.016	0.105	0.00399125	DC3	RGCC
CPVL.3	2.30091e-07	-0.756857	0.054	0.155	0.00416811	DC3	CPVL
LSM6.2	2.34847e-07	-0.481862	0.234	0.346	0.00425425	DC3	LSM6
RPL35.1	2.3703e-07	-0.539545	0.984	0.991	0.0042938	DC3	RPL35
SATB1.1	2.39485e-07	-0.450664	0.022	0.115	0.00433827	DC3	SATB1
LMAN2	2.40087e-07	-0.591153	0.247	0.351	0.00434918	DC3	LMAN2
CCDC107	2.41877e-07	-0.524958	0.112	0.228	0.0043816	DC3	CCDC107
CSTB.3	2.49031e-07	0.321611	0.67	0.488	0.00451119	DC3	CSTB
UBB.3	2.50966e-07	-0.494846	0.913	0.917	0.00454625	DC3	UBB
ADCY7	2.72097e-07	-0.459857	0.064	0.171	0.00492904	DC3	ADCY7
CALHM2.1	2.78375e-07	-0.41122	0.022	0.114	0.00504277	DC3	CALHM2
NDUFA6.1	2.78611e-07	-0.635349	0.321	0.395	0.00504704	DC3	NDUFA6
RCN2.1	2.81637e-07	-0.439463	0.064	0.17	0.00510185	DC3	RCN2
RPS14.1	2.84378e-07	-0.258088	0.981	0.998	0.0051515	DC3	RPS14
TMX4.2	3.08494e-07	-0.508014	0.045	0.143	0.00558838	DC3	TMX4
FKBP1A.1	3.20829e-07	-0.533835	0.471	0.522	0.00581182	DC3	FKBP1A
ISG20.2	3.38947e-07	-0.731614	0.308	0.402	0.00614003	DC3	ISG20
TCEA1.1	3.46717e-07	-0.484165	0.244	0.359	0.00628077	DC3	TCEA1
UBE2D2.1	3.57725e-07	-0.513206	0.394	0.471	0.00648018	DC3	UBE2D2
PYURF	3.59059e-07	-0.55922	0.218	0.326	0.00650435	DC3	PYURF
MAP2K3	3.87044e-07	-0.459941	0.054	0.154	0.00701131	DC3	MAP2K3
FYN.1	4.09649e-07	-0.562921	0.071	0.172	0.00742079	DC3	FYN
CLEC4A.2	4.20607e-07	-0.383592	0.035	0.131	0.00761929	DC3	CLEC4A
NDUFB11	4.32075e-07	-0.462335	0.526	0.564	0.00782704	DC3	NDUFB11
DNAJC19.1	4.46832e-07	-0.590347	0.141	0.247	0.00809437	DC3	DNAJC19
CBX3.1	4.53353e-07	-0.574358	0.417	0.484	0.00821249	DC3	CBX3
POLR3GL.1	4.59866e-07	-0.583545	0.109	0.213	0.00833047	DC3	POLR3GL
FAM129C.3	4.72394e-07	-0.525116	0.019	0.106	0.00855742	DC3	FAM129C
HIST3H2A.2	4.74615e-07	-3.99711	0.093	0.196	0.00859765	DC3	HIST3H2A
CSDE1	4.93489e-07	0.257455	0.516	0.352	0.00893956	DC3	CSDE1
HEXA	4.96292e-07	-0.450516	0.067	0.17	0.00899034	DC3	HEXA
TMEM154.1	5.00441e-07	-0.454165	0.026	0.116	0.00906548	DC3	TMEM154
HSD17B10	5.00525e-07	-0.484189	0.179	0.29	0.00906702	DC3	HSD17B10
RGS14	5.07908e-07	-0.407119	0.026	0.115	0.00920076	DC3	RGS14
ADSS.1	5.23763e-07	-0.484932	0.083	0.188	0.00948798	DC3	ADSS
YWHAZ	5.53601e-07	-0.445679	0.712	0.718	0.0100285	DC3	YWHAZ
RPS4X.1	5.83889e-07	-0.371518	0.981	0.99	0.0105771	DC3	RPS4X
SYTL3.3	5.95959e-07	-0.569556	0.026	0.114	0.0107958	DC3	SYTL3
KLHDC2.1	5.99501e-07	-0.380927	0.042	0.138	0.01086	DC3	KLHDC2
RIN3.1	6.21979e-07	-0.550989	0.08	0.18	0.0112672	DC3	RIN3
SNX10.1	6.62694e-07	-0.488325	0.099	0.206	0.0120047	DC3	SNX10
FIBP	7.17788e-07	-0.517767	0.163	0.272	0.0130027	DC3	FIBP
HCLS1.2	7.21728e-07	-0.542971	0.279	0.377	0.0130741	DC3	HCLS1
HMGN3	7.64517e-07	0.334948	0.609	0.441	0.0138492	DC3	HMGN3
YWHAB.1	7.78988e-07	-0.467792	0.59	0.615	0.0141114	DC3	YWHAB
COX7C.1	7.89619e-07	-0.256628	0.907	0.919	0.0143039	DC3	COX7C
NDUFA4.2	8.19259e-07	-0.432316	0.66	0.65	0.0148409	DC3	NDUFA4
C7orf55.1	8.48257e-07	-0.404549	0.083	0.191	0.0153662	DC3	C7orf55
RPL18A.2	8.75082e-07	-0.433307	0.974	0.995	0.0158521	DC3	RPL18A
HSP90AB1	8.97943e-07	-0.595308	0.731	0.709	0.0162662	DC3	HSP90AB1
MRPS15	8.99211e-07	-0.454877	0.128	0.236	0.0162892	DC3	MRPS15
ASF1A.2	9.31808e-07	-0.423861	0.042	0.134	0.0168797	DC3	ASF1A
DUSP23.2	9.68547e-07	-0.42582	0.061	0.16	0.0175452	DC3	DUSP23
TRAM1.1	9.77974e-07	-0.573773	0.202	0.303	0.017716	DC3	TRAM1
NR4A2.1	1.01828e-06	-0.650095	0.125	0.227	0.0184462	DC3	NR4A2
PDCD4.2	1.03296e-06	-0.551794	0.151	0.257	0.0187121	DC3	PDCD4
NOSIP.2	1.04186e-06	-0.646358	0.192	0.29	0.0188733	DC3	NOSIP
BOLA3.1	1.15075e-06	-0.462179	0.083	0.182	0.0208458	DC3	BOLA3
DCTN3	1.1758e-06	-0.507182	0.199	0.301	0.0212996	DC3	DCTN3
DDX1	1.23467e-06	-0.362057	0.074	0.175	0.022366	DC3	DDX1
STK10	1.24312e-06	-0.520352	0.103	0.204	0.0225191	DC3	STK10
ALDOA.3	1.24814e-06	-0.508198	0.542	0.574	0.0226101	DC3	ALDOA
GCLM.2	1.24935e-06	-0.481529	0.019	0.101	0.022632	DC3	GCLM
BST2.2	1.26417e-06	-0.632903	0.503	0.54	0.0229004	DC3	BST2
GLUL.1	1.27347e-06	-0.478043	0.061	0.158	0.0230689	DC3	GLUL
SRSF5.2	1.2973e-06	-0.364505	0.772	0.779	0.0235006	DC3	SRSF5
ERP29.1	1.31816e-06	-0.570408	0.423	0.482	0.0238785	DC3	ERP29
ACTL6A.2	1.32378e-06	-0.396652	0.035	0.124	0.0239803	DC3	ACTL6A
PSMB3.1	1.33831e-06	-0.510745	0.519	0.538	0.0242435	DC3	PSMB3
HDDC2.1	1.33899e-06	-0.370078	0.054	0.152	0.0242557	DC3	HDDC2
NDUFB2.1	1.35904e-06	-0.415008	0.612	0.645	0.0246191	DC3	NDUFB2
ATP6V1F.2	1.4596e-06	-0.501045	0.42	0.477	0.0264406	DC3	ATP6V1F
KCTD12.2	1.48123e-06	-0.377201	0.029	0.115	0.0268324	DC3	KCTD12
SNHG9.1	1.51224e-06	-0.607143	0.186	0.283	0.0273943	DC3	SNHG9
HIST1H2AL.2	1.51542e-06	-2.24784	0.026	0.108	0.0274518	DC3	HIST1H2AL
CCT5.2	1.57219e-06	-0.636398	0.176	0.275	0.0284801	DC3	CCT5
CEP78.2	1.57816e-06	-0.481688	0.026	0.109	0.0285883	DC3	CEP78
TAPSAR1.1	1.6637e-06	-0.56548	0.151	0.251	0.030138	DC3	TAPSAR1
TMEM243	1.70529e-06	-0.494931	0.103	0.203	0.0308913	DC3	TMEM243
OAS2	1.93814e-06	-0.417445	0.051	0.145	0.0351095	DC3	OAS2
SGK1.2	1.95051e-06	-0.541774	0.035	0.121	0.0353335	DC3	SGK1
CMPK2	1.98803e-06	-0.442647	0.026	0.108	0.0360131	DC3	CMPK2
SPTBN1.1	2.10475e-06	-0.437223	0.038	0.126	0.0381276	DC3	SPTBN1
TXNIP.3	2.11548e-06	-0.653787	0.638	0.648	0.0383219	DC3	TXNIP
DNAJC8	2.33693e-06	-0.506806	0.353	0.431	0.0423336	DC3	DNAJC8
PTPN18	2.3629e-06	-0.429246	0.067	0.162	0.042804	DC3	PTPN18
NUDT16.2	2.42693e-06	-0.335471	0.022	0.103	0.0439638	DC3	NUDT16
H2AFZ.2	2.49001e-06	-0.890656	0.769	0.568	0.0451065	DC3	H2AFZ
ATP5B.3	2.66333e-06	-1.0117	0.484	0.505	0.0482462	DC3	ATP5B
PSMB7	2.77762e-06	-0.484375	0.304	0.396	0.0503166	DC3	PSMB7
PSMB6.1	2.80767e-06	-0.551288	0.426	0.467	0.0508609	DC3	PSMB6
CD68.2	2.82841e-06	-0.579635	0.093	0.189	0.0512366	DC3	CD68
ODF2L.2	2.84745e-06	-0.511737	0.087	0.184	0.0515816	DC3	ODF2L
FAM96B	2.94349e-06	-0.473054	0.353	0.437	0.0533213	DC3	FAM96B
EIF4EBP1.1	3.05361e-06	-0.384864	0.061	0.153	0.0553162	DC3	EIF4EBP1
IER3IP1.1	3.09709e-06	-0.465139	0.106	0.204	0.0561038	DC3	IER3IP1.1
HERPUD1.2	3.14412e-06	-0.795057	0.256	0.345	0.0569557	DC3	HERPUD1
PRDX6.1	3.16608e-06	-0.380523	0.163	0.275	0.0573535	DC3	PRDX6
HEBP2	3.20965e-06	-0.420497	0.054	0.143	0.0581428	DC3	HEBP2
POGZ	3.46922e-06	0.261733	0.183	0.102	0.0628449	DC3	POGZ
ZC3H15	3.50608e-06	-0.477112	0.285	0.381	0.0635127	DC3	ZC3H15
ISCA1.1	3.5227e-06	-0.341321	0.038	0.124	0.0638137	DC3	ISCA1
LDLRAD4.1	3.774e-06	-0.358641	0.026	0.105	0.0683661	DC3	LDLRAD4
SEC11C.1	3.99063e-06	-0.737637	0.144	0.24	0.0722902	DC3	SEC11C
IFI27.3	4.20543e-06	-1.2982	0.205	0.307	0.0761814	DC3	IFI27
TNFRSF4.2	4.26121e-06	-0.835952	0.103	0.194	0.0771919	DC3	TNFRSF4
NDUFAF2	4.29051e-06	-0.329659	0.042	0.128	0.0777227	DC3	NDUFAF2
YIF1B.1	4.61097e-06	-0.262759	0.045	0.135	0.0835277	DC3	YIF1B
ARF6.1	4.69548e-06	-0.602109	0.417	0.467	0.0850585	DC3	ARF6
C12orf10	4.89209e-06	-0.353241	0.061	0.151	0.0886201	DC3	C12orf10
SSBP4.1	5.01626e-06	-0.413379	0.054	0.142	0.0908695	DC3	SSBP4
ESYT1	5.1649e-06	-0.430873	0.051	0.137	0.0935621	DC3	ESYT1
USP15	5.31105e-06	-0.460382	0.234	0.337	0.0962096	DC3	USP15
ZNF800	5.46584e-06	-0.374335	0.058	0.147	0.0990137	DC3	ZNF800
SNRPD3.1	5.55534e-06	-0.486072	0.308	0.388	0.100635	DC3	SNRPD3
AKR7A2.2	5.76367e-06	-0.378128	0.074	0.166	0.104409	DC3	AKR7A2
CEBPZ	5.89201e-06	-0.40826	0.093	0.19	0.106734	DC3	CEBPZ
RBBP7.1	5.90014e-06	-0.439398	0.125	0.224	0.106881	DC3	RBBP7
PPIL3.1	6.13747e-06	-0.352862	0.067	0.159	0.11118	DC3	PPIL3
APOBEC3C.2	6.15172e-06	-0.513829	0.103	0.197	0.111438	DC3	APOBEC3C
METAP2	6.40911e-06	-0.600637	0.311	0.385	0.116101	DC3	METAP2
CLEC7A.3	6.50553e-06	-0.536374	0.071	0.159	0.117848	DC3	CLEC7A
PTGES3.1	6.62716e-06	-0.44085	0.407	0.477	0.120051	DC3	PTGES3
PLAUR.1	6.69307e-06	-0.44967	0.042	0.123	0.121245	DC3	PLAUR
PDE6G.2	6.74664e-06	-0.439733	0.029	0.106	0.122215	DC3	PDE6G
YPEL3.2	6.75438e-06	-0.487086	0.096	0.188	0.122356	DC3	YPEL3
ATP5A1	6.77943e-06	-0.474889	0.359	0.425	0.122809	DC3	ATP5A1
GUK1.1	7.03724e-06	-0.478753	0.519	0.537	0.12748	DC3	GUK1
NARS	7.07536e-06	-0.390583	0.138	0.24	0.12817	DC3	NARS
EIF1AX	7.11043e-06	-0.501579	0.356	0.425	0.128805	DC3	EIF1AX
ENY2	7.13096e-06	-0.445273	0.413	0.479	0.129177	DC3	ENY2
H3F3C.2	7.34584e-06	-0.462692	0.042	0.122	0.13307	DC3	H3F3C
SSBP3.1	7.41517e-06	-0.352276	0.032	0.111	0.134326	DC3	SSBP3
LINC00152.3	7.46714e-06	-0.268578	0.064	0.153	0.135267	DC3	LINC00152
CNPY2.1	7.86292e-06	-0.394463	0.199	0.303	0.142437	DC3	CNPY2
NDUFS6	7.87138e-06	-0.451908	0.433	0.485	0.14259	DC3	NDUFS6
HELLS.1	7.88318e-06	0.313443	0.17	0.095	0.142804	DC3	HELLS
HIST1H1C.2	8.3615e-06	-0.573304	0.147	0.246	0.151469	DC3	HIST1H1C
SRGN.1	8.41448e-06	0.411688	0.853	0.745	0.152428	DC3	SRGN
AHSA1.1	8.63829e-06	-0.496997	0.154	0.244	0.156483	DC3	AHSA1
B4GALT1.1	8.70664e-06	-0.553508	0.071	0.157	0.157721	DC3	B4GALT1
NUDT4	9.02233e-06	-0.326899	0.026	0.1	0.16344	DC3	NUDT4
PTP4A1	9.19776e-06	-0.461236	0.119	0.212	0.166617	DC3	PTP4A1
SUMO1.2	9.22501e-06	-0.467217	0.446	0.49	0.167111	DC3	SUMO1
PPP1CC.1	9.25975e-06	-0.505221	0.196	0.285	0.16774	DC3	PPP1CC
MFSD1.2	9.5949e-06	-0.326479	0.042	0.122	0.173812	DC3	MFSD1
LSM5.1	9.71442e-06	-0.489299	0.321	0.393	0.175977	DC3	LSM5
RHOH.1	9.77626e-06	-0.398932	0.029	0.104	0.177097	DC3	RHOH
GTF2A2	9.79031e-06	-0.418607	0.205	0.305	0.177351	DC3	GTF2A2
SIGIRR.2	9.81878e-06	-0.54166	0.131	0.222	0.177867	DC3	SIGIRR
POLR2K.1	1.00831e-05	-0.427552	0.256	0.356	0.182656	DC3	POLR2K
MINOS1.2	1.02147e-05	-0.475181	0.404	0.461	0.18504	DC3	MINOS1
CYB5B	1.03348e-05	-0.463281	0.093	0.18	0.187214	DC3	CYB5B
CASP4.2	1.04594e-05	-0.522023	0.196	0.286	0.189473	DC3	CASP4
SRSF7.2	1.05055e-05	-0.42246	0.58	0.586	0.190307	DC3	SRSF7
SRP14.2	1.07523e-05	-0.358318	0.817	0.783	0.194779	DC3	SRP14
UQCR10	1.11083e-05	-0.374	0.612	0.622	0.201226	DC3	UQCR10
SYNRG.1	1.14074e-05	-0.549336	0.138	0.227	0.206645	DC3	SYNRG
C19orf60.1	1.15191e-05	-0.464986	0.269	0.355	0.208669	DC3	C19orf60
JADE1	1.16495e-05	-0.32655	0.035	0.114	0.21103	DC3	JADE1
RWDD1	1.18719e-05	-0.492064	0.321	0.399	0.215059	DC3	RWDD1
NDUFB6	1.24688e-05	-0.451653	0.189	0.28	0.225872	DC3	NDUFB6
LPAR6.2	1.26038e-05	-0.509617	0.071	0.155	0.228318	DC3	LPAR6
DGKZ.1	1.27595e-05	-0.493483	0.109	0.198	0.231138	DC3	DGKZ
YWHAH.1	1.30171e-05	-0.474693	0.247	0.339	0.235805	DC3	YWHAH
SLFN5.2	1.32212e-05	-0.564671	0.141	0.233	0.239503	DC3	SLFN5
TEX30.2	1.32565e-05	-0.381194	0.045	0.124	0.240142	DC3	TEX30
MLEC.2	1.36112e-05	-0.359862	0.099	0.194	0.246568	DC3	MLEC
SRP72	1.36476e-05	-0.436554	0.186	0.277	0.247226	DC3	SRP72
IGJ.2	1.37586e-05	-3.32174	0.183	0.271	0.249238	DC3	IGJ
SKP1.2	1.38393e-05	-0.369189	0.663	0.68	0.250699	DC3	SKP1
SDHB	1.44547e-05	-0.493129	0.163	0.251	0.261846	DC3	SDHB
NFATC3.2	1.44657e-05	-0.442394	0.08	0.168	0.262046	DC3	NFATC3
PSMD8.1	1.50199e-05	-0.461257	0.353	0.424	0.272085	DC3	PSMD8
NONO	1.52151e-05	-0.474607	0.269	0.352	0.275621	DC3	NONO
LAMTOR2.1	1.53882e-05	-0.458199	0.359	0.422	0.278757	DC3	LAMTOR2
CAPZA2.1	1.58898e-05	-0.468286	0.285	0.367	0.287844	DC3	CAPZA2
LST1.2	1.65382e-05	-1.3785	0.561	0.518	0.299589	DC3	LST1
LILRB4.2	1.6892e-05	-0.378791	0.038	0.115	0.305999	DC3	LILRB4
TMEM261	1.69665e-05	-0.499805	0.128	0.215	0.307349	DC3	TMEM261
CLDND1.1	1.72727e-05	-0.49488	0.147	0.24	0.312895	DC3	CLDND1
MSI2.1	1.72931e-05	-0.348318	0.038	0.115	0.313264	DC3	MSI2
PCMT1	1.82754e-05	-0.429378	0.163	0.257	0.331059	DC3	PCMT1
IDH3A.1	1.89215e-05	-0.33417	0.042	0.118	0.342763	DC3	IDH3A
LSM14A	1.9261e-05	-0.437809	0.176	0.269	0.348914	DC3	LSM14A
MCM3	1.9918e-05	-0.281979	0.042	0.119	0.360814	DC3	MCM3
MRPL33	2.00534e-05	-0.51227	0.272	0.348	0.363268	DC3	MRPL33
AHI1.2	2.07255e-05	-0.360783	0.042	0.118	0.375443	DC3	AHI1
LYL1	2.17078e-05	-0.324357	0.032	0.104	0.393237	DC3	LYL1
PLD4.2	2.2063e-05	-0.609743	0.051	0.127	0.399671	DC3	PLD4
SP140.1	2.21965e-05	-0.372939	0.032	0.104	0.40209	DC3	SP140
POP5.1	2.22892e-05	-0.336536	0.067	0.152	0.403769	DC3	POP5
PDAP1.2	2.24614e-05	-0.642374	0.321	0.373	0.406888	DC3	PDAP1
EIF3I.1	2.38882e-05	-0.692736	0.353	0.408	0.432734	DC3	EIF3I
ACADM	2.39008e-05	-0.360375	0.064	0.146	0.432963	DC3	ACADM
FUT7.2	2.41357e-05	-0.600988	0.106	0.189	0.437218	DC3	FUT7
PRKAR1A	2.41519e-05	-0.441343	0.189	0.281	0.437511	DC3	PRKAR1A
CMC2	2.45779e-05	-0.349429	0.045	0.12	0.445228	DC3	CMC2
RP11-489E7.4.2	2.47801e-05	-0.504879	0.074	0.153	0.448892	DC3	RP11-489E7.4
DCXR.1	2.4855e-05	-0.391847	0.106	0.195	0.450249	DC3	DCXR
ARHGAP27.1	2.52205e-05	-0.316358	0.035	0.108	0.456869	DC3	ARHGAP27
RASGRP2.2	2.53511e-05	-0.531785	0.16	0.245	0.459234	DC3	RASGRP2
TRIM22.1	2.54316e-05	-0.517238	0.17	0.257	0.460693	DC3	TRIM22
ADA.2	2.56686e-05	-0.381048	0.045	0.12	0.464987	DC3	ADA
THYN1	2.59959e-05	-0.348237	0.048	0.124	0.470916	DC3	THYN1
NDUFA2.1	2.66073e-05	-0.436932	0.442	0.488	0.481991	DC3	NDUFA2
ATP6AP2	2.79506e-05	-0.436889	0.144	0.233	0.506326	DC3	ATP6AP2
SNRPG.2	2.79832e-05	-0.653513	0.558	0.537	0.506915	DC3	SNRPG
MAX	2.82412e-05	-0.335111	0.109	0.203	0.51159	DC3	MAX
CHRAC1	3.00441e-05	-0.400637	0.067	0.145	0.544249	DC3	CHRAC1
MFF	3.00859e-05	-0.372234	0.099	0.187	0.545007	DC3	MFF
SMAP1.2	3.03645e-05	-0.474804	0.154	0.243	0.550052	DC3	SMAP1
CCDC88C.1	3.05325e-05	-0.413845	0.09	0.174	0.553096	DC3	CCDC88C
CISD3	3.0741e-05	-0.398718	0.061	0.139	0.556874	DC3	CISD3
TIMM8B	3.0762e-05	-0.389278	0.301	0.377	0.557253	DC3	TIMM8B
SDF2L1	3.1045e-05	-0.590807	0.138	0.221	0.56238	DC3	SDF2L1
STARD3NL.2	3.21906e-05	-0.514238	0.08	0.159	0.583133	DC3	STARD3NL
S100A9.2	3.25748e-05	-2.33362	0.064	0.14	0.590093	DC3	S100A9
AES	3.29655e-05	-0.566648	0.327	0.39	0.59717	DC3	AES
MED30	3.37607e-05	-0.361415	0.083	0.166	0.611575	DC3	MED30
LBR	3.3947e-05	-0.279352	0.038	0.113	0.614951	DC3	LBR
CIB1.2	3.48383e-05	-0.487176	0.282	0.356	0.631096	DC3	CIB1
UBE2G1.1	3.51397e-05	-0.369472	0.071	0.151	0.636556	DC3	UBE2G1
MTMR14.2	3.6061e-05	-0.287156	0.051	0.13	0.653245	DC3	MTMR14
HLA-DMB.3	3.62437e-05	-0.736388	0.282	0.34	0.656555	DC3	HLA-DMB
COMMD8	3.69483e-05	-0.428776	0.083	0.162	0.669318	DC3	COMMD8
CSK.2	3.92735e-05	-0.46921	0.285	0.36	0.71144	DC3	CSK
MNAT1.1	3.94772e-05	-0.299098	0.045	0.121	0.71513	DC3	MNAT1
CD9.1	3.97202e-05	-0.55427	0.035	0.104	0.719531	DC3	CD9
SSR1.2	4.05753e-05	-0.444523	0.189	0.276	0.735022	DC3	SSR1
CNIH4.1	4.07977e-05	-0.312131	0.064	0.144	0.73905	DC3	CNIH4
DYNLL2	4.14332e-05	-0.279169	0.042	0.115	0.750562	DC3	DYNLL2
PIK3CD.1	4.23276e-05	-0.302343	0.042	0.115	0.766765	DC3	PIK3CD
MIF4GD.1	4.25718e-05	-0.349723	0.058	0.133	0.771188	DC3	MIF4GD
PDCD6	4.34197e-05	-0.428214	0.247	0.329	0.786547	DC3	PDCD6
ARL4A.2	4.34345e-05	-0.491143	0.208	0.29	0.786816	DC3	ARL4A
USMG5	4.40574e-05	-0.35437	0.638	0.642	0.7981	DC3	USMG5
IGSF6.2	4.6022e-05	-0.557338	0.099	0.181	0.833689	DC3	IGSF6
TOP2B	4.86057e-05	-0.3051	0.087	0.172	0.880492	DC3	TOP2B
PPIH	4.87059e-05	-0.316388	0.074	0.154	0.882308	DC3	PPIH
DENND2D.2	4.89565e-05	-0.422341	0.042	0.111	0.886846	DC3	DENND2D
CMSS1	5.03095e-05	-0.288058	0.045	0.118	0.911357	DC3	CMSS1
MYADM	5.10739e-05	-0.583144	0.183	0.264	0.925204	DC3	MYADM
PSMD6.1	5.12039e-05	-0.391444	0.109	0.193	0.927559	DC3	PSMD6
PSMB1.1	5.15184e-05	-0.437496	0.59	0.584	0.933255	DC3	PSMB1
EEF1D.2	5.27894e-05	-0.27286	0.881	0.876	0.95628	DC3	EEF1D
NUTF2.2	5.28681e-05	-0.687027	0.282	0.34	0.957705	DC3	NUTF2
MRPL11	5.29508e-05	-0.371062	0.135	0.221	0.959204	DC3	MRPL11
BID.2	5.3049e-05	-0.386453	0.205	0.292	0.960983	DC3	BID
JMJD1C.1	5.33605e-05	-0.447382	0.163	0.249	0.966626	DC3	JMJD1C
PPP2R4	5.56367e-05	-0.2733	0.032	0.1	1	DC3	PPP2R4
CEBPB.1	5.60295e-05	-0.625577	0.122	0.199	1	DC3	CEBPB
DPM3.1	5.62841e-05	-0.389276	0.144	0.233	1	DC3	DPM3
CTSD.1	5.62965e-05	-0.509536	0.244	0.322	1	DC3	CTSD
SF3B14.2	5.67431e-05	-0.423356	0.388	0.441	1	DC3	SF3B14
MRPS35	5.72068e-05	-0.327968	0.045	0.116	1	DC3	MRPS35
EIF3J	6.04408e-05	-0.465721	0.346	0.409	1	DC3	EIF3J
HSPA14	6.28334e-05	-0.251821	0.042	0.113	1	DC3	HSPA14
ALG3	6.85047e-05	-0.284748	0.042	0.111	1	DC3	ALG3
VCL	7.04773e-05	-0.266253	0.032	0.1	1	DC3	VCL
PSMD12.1	7.10071e-05	-0.320271	0.067	0.145	1	DC3	PSMD12
PSMC6.1	7.24044e-05	-0.425496	0.202	0.283	1	DC3	PSMC6
EPB41	7.32294e-05	-0.347623	0.071	0.148	1	DC3	EPB41
SMC2.2	7.33698e-05	-0.486359	0.074	0.147	1	DC3	SMC2
DDOST	7.45884e-05	-0.38279	0.122	0.205	1	DC3	DDOST
NANS.1	7.74647e-05	-0.309568	0.112	0.196	1	DC3	NANS
PHF10.2	7.80252e-05	-0.361351	0.038	0.106	1	DC3	PHF10
DDIT3.1	7.81436e-05	-0.328039	0.038	0.106	1	DC3	DDIT3
PSMB8	7.96477e-05	-0.435368	0.468	0.508	1	DC3	PSMB8
USP1.2	8.00699e-05	-0.400567	0.122	0.201	1	DC3	USP1
RPL36A	8.06946e-05	-0.262106	0.926	0.92	1	DC3	RPL36A
CD63.1	8.09889e-05	-0.538688	0.583	0.584	1	DC3	CD63
BANF1.1	8.10654e-05	-0.469846	0.282	0.349	1	DC3	BANF1
MPHOSPH10	8.13672e-05	-0.262789	0.058	0.134	1	DC3	MPHOSPH10
PSMC3.1	8.30514e-05	-0.502508	0.253	0.315	1	DC3	PSMC3
TPP2	8.45507e-05	-0.303416	0.042	0.11	1	DC3	TPP2
UPF3A	8.52311e-05	-0.486344	0.154	0.232	1	DC3	UPF3A
SRSF10.1	8.5286e-05	-0.384101	0.141	0.227	1	DC3	SRSF10
DSTN.1	8.56157e-05	-0.516866	0.253	0.327	1	DC3	DSTN
ANAPC13	8.80675e-05	-0.305707	0.074	0.152	1	DC3	ANAPC13
TMCO1.1	8.96953e-05	-0.494853	0.25	0.32	1	DC3	TMCO1
HIST2H2AC.3	9.16907e-05	-0.429126	0.115	0.194	1	DC3	HIST2H2AC
CD55	9.18696e-05	-0.445242	0.112	0.189	1	DC3	CD55
MIR24-2.1	9.26739e-05	-0.488002	0.071	0.143	1	DC3	MIR24-2
RNF126	9.4098e-05	-0.40483	0.112	0.191	1	DC3	RNF126
S100A8.2	9.76033e-05	-2.10029	0.051	0.119	1	DC3	S100A8
C16orf13.1	9.81145e-05	-0.427044	0.196	0.275	1	DC3	C16orf13
CAPG.2	0.000101039	0.333278	0.571	0.449	1	DC3	CAPG
HIST1H4C.2	0.000102913	-1.07231	0.25	0.315	1	DC3	HIST1H4C
OSGEP	0.000103147	-0.261599	0.051	0.123	1	DC3	OSGEP
CMIP.1	0.000103968	-0.375678	0.08	0.156	1	DC3	CMIP
MRPL40	0.000104042	-0.357078	0.112	0.193	1	DC3	MRPL40
CPNE3.2	0.000109965	-0.373225	0.074	0.147	1	DC3	CPNE3
MRPL1	0.000111967	-0.339583	0.067	0.141	1	DC3	MRPL1
PSMC5.1	0.000113452	-0.413169	0.288	0.359	1	DC3	PSMC5
NAGK.2	0.000114201	-0.497781	0.17	0.248	1	DC3	NAGK
GMPS.1	0.000117422	-0.28194	0.051	0.121	1	DC3	GMPS
SLC38A1.1	0.000118677	-0.441062	0.189	0.267	1	DC3	SLC38A1
CHCHD10.1	0.000119682	-0.507876	0.253	0.327	1	DC3	CHCHD10
APRT	0.000121851	-0.370846	0.571	0.595	1	DC3	APRT
CAPN12.2	0.000125154	-0.492505	0.067	0.137	1	DC3	CAPN12
GADD45GIP1	0.000127336	-0.403887	0.314	0.385	1	DC3	GADD45GIP1
CHCHD2.1	0.000132229	-0.303807	0.76	0.718	1	DC3	CHCHD2
AP3S1.1	0.000134592	-0.409937	0.221	0.297	1	DC3	AP3S1
TIMM13.1	0.000135403	-0.41108	0.282	0.354	1	DC3	TIMM13
MAPKAPK2.1	0.00013572	-0.325272	0.064	0.136	1	DC3	MAPKAPK2
IER2.3	0.000136242	-0.541612	0.622	0.651	1	DC3	IER2
LIPA	0.000140898	-0.288461	0.038	0.102	1	DC3	LIPA
PAIP2	0.000140952	-0.398707	0.401	0.447	1	DC3	PAIP2
MPG.1	0.000147298	-0.511769	0.218	0.288	1	DC3	MPG
ITGAE.1	0.000150805	-0.339935	0.083	0.158	1	DC3	ITGAE
RASSF5	0.000151443	-0.466484	0.147	0.22	1	DC3	RASSF5
FAM49B.3	0.000160725	-0.384708	0.465	0.506	1	DC3	FAM49B
HN1.2	0.000161219	-0.4026	0.292	0.364	1	DC3	HN1
RBMS1	0.000167531	-0.446219	0.135	0.21	1	DC3	RBMS1
UNC93B1.1	0.00016957	-0.384524	0.115	0.19	1	DC3	UNC93B1
SIPA1	0.000170828	-0.340478	0.058	0.126	1	DC3	SIPA1
COPE	0.000172133	-0.365534	0.516	0.543	1	DC3	COPE
TCP1.1	0.000174436	-0.566115	0.179	0.248	1	DC3	TCP1
MLXIP	0.000178197	-0.292366	0.042	0.105	1	DC3	MLXIP
ATP5J2.2	0.000178978	-0.284721	0.606	0.622	1	DC3	ATP5J2
GMCL1.1	0.00018006	-0.305589	0.042	0.106	1	DC3	GMCL1
C14orf2.2	0.000180937	-0.364956	0.644	0.624	1	DC3	C14orf2
EIF4E.1	0.0001818	-0.416404	0.17	0.244	1	DC3	EIF4E
LRMP	0.000184468	-0.420787	0.083	0.153	1	DC3	LRMP
MRPL52.2	0.000185518	-0.565123	0.375	0.409	1	DC3	MRPL52
BTK.2	0.000188327	-0.262562	0.058	0.127	1	DC3	BTK
CST7.3	0.000190049	-0.765108	0.215	0.283	1	DC3	CST7
HNRNPA0	0.000190918	-0.450252	0.458	0.482	1	DC3	HNRNPA0
ARF4	0.000192813	-0.418452	0.196	0.272	1	DC3	ARF4
IRF9.1	0.000194964	-0.47756	0.128	0.202	1	DC3	IRF9
RILPL2.1	0.00019805	-0.313464	0.09	0.163	1	DC3	RILPL2
NT5C3A.1	0.000198365	-0.40359	0.119	0.194	1	DC3	NT5C3A
UQCRC1.1	0.000202328	-0.449657	0.199	0.267	1	DC3	UQCRC1
ARFGAP3	0.000204725	-0.32252	0.061	0.128	1	DC3	ARFGAP3
KIAA0101.2	0.00020845	-0.422087	0.042	0.105	1	DC3	KIAA0101
HSD17B11	0.000220277	-0.456345	0.16	0.231	1	DC3	HSD17B11
MYD88.1	0.000228043	-0.368857	0.096	0.168	1	DC3	MYD88
TMED2.1	0.000233075	-0.504111	0.301	0.352	1	DC3	TMED2
FAM3C	0.000234354	-0.290905	0.045	0.109	1	DC3	FAM3C
SREK1IP1	0.000234952	-0.369056	0.141	0.219	1	DC3	SREK1IP1
GSPT1.1	0.00023577	-0.409852	0.131	0.205	1	DC3	GSPT1
FKBP11.2	0.000243346	-0.576511	0.042	0.103	1	DC3	FKBP11
EEF1E1	0.000245972	-0.263249	0.051	0.117	1	DC3	EEF1E1
LYPLA1.1	0.000248183	-0.424938	0.167	0.238	1	DC3	LYPLA1
KTN1.1	0.000264608	-0.404593	0.404	0.446	1	DC3	KTN1
DUSP2.1	0.000268398	-0.755932	0.141	0.204	1	DC3	DUSP2
FAM105A.2	0.000272231	-0.292095	0.054	0.119	1	DC3	FAM105A
ARHGAP30	0.000275185	-0.480649	0.321	0.366	1	DC3	ARHGAP30
NUP210.2	0.000283603	-0.308077	0.061	0.129	1	DC3	NUP210
KIAA1551	0.000285478	-0.397998	0.093	0.162	1	DC3	KIAA1551
LINC00116	0.000289997	-0.312329	0.077	0.147	1	DC3	LINC00116
TPGS2	0.000290202	-0.295029	0.051	0.115	1	DC3	TPGS2
ZC3H8	0.00029134	-0.297187	0.045	0.107	1	DC3	ZC3H8
TRAPPC1	0.000291684	-0.41199	0.487	0.514	1	DC3	TRAPPC1
MORF4L2.1	0.000293163	-0.489913	0.208	0.273	1	DC3	MORF4L2
PSMG4	0.000295071	-0.293217	0.067	0.134	1	DC3	PSMG4
IK	0.000297462	-0.430413	0.276	0.343	1	DC3	IK
BPTF	0.0002994	-0.410754	0.16	0.233	1	DC3	BPTF
NDUFV1.1	0.000303381	-0.402083	0.196	0.265	1	DC3	NDUFV1
CYFIP2.2	0.000305816	-0.378772	0.074	0.14	1	DC3	CYFIP2
DEK.2	0.00030749	-0.643964	0.474	0.479	1	DC3	DEK
GYPC.3	0.000311991	-0.52153	0.199	0.266	1	DC3	GYPC
UBE2E3.2	0.000317025	-0.398727	0.16	0.232	1	DC3	UBE2E3
POLE4	0.000336597	-0.378307	0.144	0.215	1	DC3	POLE4
LSM4.1	0.000347049	-0.40747	0.308	0.369	1	DC3	LSM4
PNN.2	0.000350004	-0.342417	0.433	0.47	1	DC3	PNN
DNAJC10	0.000352357	-0.287806	0.061	0.126	1	DC3	DNAJC10
RBM17.1	0.000356616	-0.376101	0.218	0.293	1	DC3	RBM17
DENR	0.00036188	-0.387772	0.215	0.288	1	DC3	DENR
TIPARP.1	0.000363724	-0.397329	0.064	0.126	1	DC3	TIPARP
CCNH	0.000365067	-0.267622	0.058	0.121	1	DC3	CCNH
AP3D1.1	0.00037502	-0.293402	0.064	0.129	1	DC3	AP3D1
MAGOHB	0.000396398	-0.261165	0.071	0.137	1	DC3	MAGOHB
CNBP.1	0.000398356	-0.526227	0.51	0.511	1	DC3	CNBP
EMC7	0.000401765	-0.317825	0.138	0.213	1	DC3	EMC7
YAF2.1	0.000424496	-0.412279	0.119	0.188	1	DC3	YAF2
CHMP2A.1	0.00043223	-0.378757	0.394	0.433	1	DC3	CHMP2A
ORAI3	0.000433987	-0.333859	0.054	0.114	1	DC3	ORAI3
NDUFB1.2	0.000435918	-0.344277	0.567	0.571	1	DC3	NDUFB1
CCND2.1	0.000437974	-0.467958	0.119	0.188	1	DC3	CCND2
ERCC1.1	0.000447142	-0.330981	0.099	0.169	1	DC3	ERCC1
SMIM11	0.000454519	-0.313029	0.048	0.107	1	DC3	SMIM11
FKBP2.1	0.00045658	-0.503076	0.304	0.357	1	DC3	FKBP2
HSPA9	0.000456909	-0.391561	0.141	0.209	1	DC3	HSPA9
MRPL2	0.000463642	-0.304052	0.077	0.143	1	DC3	MRPL2
CISD1	0.000468043	-0.275954	0.051	0.111	1	DC3	CISD1
TSPAN14	0.000475092	-0.318835	0.048	0.107	1	DC3	TSPAN14
TSC22D4	0.000479337	-0.43182	0.186	0.254	1	DC3	TSC22D4
HNRNPU.1	0.000481992	-0.413301	0.612	0.58	1	DC3	HNRNPU
UNC13D	0.000484508	-0.290715	0.042	0.1	1	DC3	UNC13D
ZNF90.2	0.000489055	-1.98929	0.397	0.413	1	DC3	ZNF90
ELOF1	0.000496558	-0.381956	0.115	0.182	1	DC3	ELOF1
DGCR6L	0.000515854	-0.336722	0.083	0.149	1	DC3	DGCR6L
PIM1.2	0.000517959	-0.461895	0.106	0.172	1	DC3	PIM1
SERPINB9.2	0.00052293	-0.295539	0.087	0.155	1	DC3	SERPINB9
HECTD1	0.000545157	-0.333976	0.138	0.209	1	DC3	HECTD1
CYB561A3.2	0.000555498	-0.610314	0.135	0.197	1	DC3	CYB561A3
FAM204A	0.000556468	-0.400923	0.163	0.231	1	DC3	FAM204A
GHITM	0.000556849	-0.420105	0.308	0.359	1	DC3	GHITM
JUND	0.000557982	-0.53325	0.401	0.442	1	DC3	JUND
CCT4	0.000605004	-0.424846	0.26	0.318	1	DC3	CCT4
IFIT3.1	0.000606374	-0.395668	0.051	0.112	1	DC3	IFIT3
PPM1G	0.000610891	-0.445061	0.324	0.365	1	DC3	PPM1G
PPP1R14B.1	0.00062242	-0.31794	0.087	0.152	1	DC3	PPP1R14B
MDM4.1	0.000679669	-0.377695	0.196	0.266	1	DC3	MDM4
ARL6IP4	0.000691755	-0.342614	0.567	0.572	1	DC3	ARL6IP4
TMEM109.1	0.000695882	-0.323037	0.096	0.162	1	DC3	TMEM109
OCIAD1	0.000737349	-0.403656	0.189	0.254	1	DC3	OCIAD1
GAPDH.2	0.000744994	-0.283264	0.901	0.9	1	DC3	GAPDH
MPC2	0.000751918	-0.382235	0.202	0.267	1	DC3	MPC2
OAS3.1	0.000760738	-0.302457	0.061	0.122	1	DC3	OAS3
TAF9	0.000777894	-0.33598	0.199	0.266	1	DC3	TAF9
SYNCRIP	0.00077817	-0.382327	0.215	0.275	1	DC3	SYNCRIP
SRSF2.1	0.000781803	-0.339574	0.574	0.584	1	DC3	SRSF2
ZNF428	0.000788917	-0.350645	0.131	0.198	1	DC3	ZNF428
PHF14	0.000790738	-0.389861	0.167	0.234	1	DC3	PHF14
COX6A1	0.000800482	-0.329668	0.647	0.632	1	DC3	COX6A1
NDUFS7.1	0.000814711	-0.393127	0.272	0.328	1	DC3	NDUFS7
TMEM258	0.000865225	-0.259078	0.679	0.669	1	DC3	TMEM258
DNPEP	0.000877601	-0.313978	0.103	0.168	1	DC3	DNPEP
PSMC2.1	0.000886143	-0.400358	0.131	0.195	1	DC3	PSMC2
TSN.2	0.000892573	-0.342958	0.112	0.177	1	DC3	TSN
SPCS3.1	0.000901276	-0.460769	0.196	0.256	1	DC3	SPCS3
ZFAND2B	0.00090822	-0.306807	0.058	0.115	1	DC3	ZFAND2B
UBALD2	0.00091179	-0.325929	0.083	0.145	1	DC3	UBALD2
ROMO1	0.000915001	-0.384265	0.41	0.443	1	DC3	ROMO1
RUNX3.1	0.000917025	-0.609187	0.311	0.347	1	DC3	RUNX3
KRR1	0.0009308	-0.311661	0.061	0.118	1	DC3	KRR1
SAP18	0.000931284	-0.307547	0.59	0.583	1	DC3	SAP18
DNTTIP2	0.000939703	-0.267302	0.077	0.14	1	DC3	DNTTIP2
CNTRL	0.00094119	-0.299724	0.093	0.157	1	DC3	CNTRL
EFCAB2	0.000946628	-0.252216	0.045	0.1	1	DC3	EFCAB2
COX7B.2	0.000955234	-0.343755	0.49	0.513	1	DC3	COX7B
CCDC25	0.000968072	-0.265765	0.096	0.164	1	DC3	CCDC25
DYNLRB1	0.000995722	-0.405021	0.362	0.401	1	DC3	DYNLRB1
BLOC1S1.3	0.00099865	-0.333481	0.446	0.486	1	DC3	BLOC1S1
DAZAP2.1	0.00100137	-0.338155	0.606	0.6	1	DC3	DAZAP2
HINT2.1	0.0010144	-0.343507	0.151	0.219	1	DC3	HINT2
RPA3	0.00102711	-0.393957	0.122	0.182	1	DC3	RPA3
BRK1.3	0.00105706	-0.351519	0.548	0.539	1	DC3	BRK1
VEZF1	0.00106668	-0.268669	0.058	0.115	1	DC3	VEZF1
COPS6	0.00110884	-0.364256	0.24	0.302	1	DC3	COPS6
ZBTB44	0.00110938	-0.333369	0.067	0.125	1	DC3	ZBTB44
C16orf80	0.00111086	-0.254068	0.054	0.11	1	DC3	C16orf80
DYNLL1	0.00111964	-0.267772	0.625	0.645	1	DC3	DYNLL1
WDR46	0.00113593	-0.277587	0.054	0.11	1	DC3	WDR46
EIF3F.1	0.00116098	-0.412872	0.538	0.532	1	DC3	EIF3F
SEC11A.1	0.00117531	-0.401444	0.503	0.516	1	DC3	SEC11A
TCEAL8.1	0.00118333	-0.399569	0.154	0.218	1	DC3	TCEAL8
FAM133B	0.00118797	-0.403436	0.301	0.357	1	DC3	FAM133B
SRA1	0.00119379	-0.301217	0.119	0.185	1	DC3	SRA1
CNPY3.2	0.00121058	-0.395571	0.266	0.319	1	DC3	CNPY3
PSMD14	0.00121885	-0.349177	0.151	0.213	1	DC3	PSMD14
RP11-640M9.1.2	0.00122771	-0.367459	0.064	0.12	1	DC3	RP11-640M9.1
ORAI2.1	0.00122833	-0.470546	0.179	0.238	1	DC3	ORAI2
CXorf21.2	0.00123829	-0.272487	0.061	0.118	1	DC3	CXorf21
RNASEH2C.1	0.00124318	-0.398465	0.212	0.27	1	DC3	RNASEH2C
PIN4.1	0.00127353	-0.430503	0.218	0.271	1	DC3	PIN4
NACA2.1	0.00129183	-0.570363	0.295	0.326	1	DC3	NACA2
ACAT1	0.00135726	-0.252632	0.064	0.122	1	DC3	ACAT1
NAP1L4.2	0.00140937	-0.354547	0.179	0.244	1	DC3	NAP1L4
STK17B	0.00141502	-0.415142	0.349	0.397	1	DC3	STK17B
IL27RA	0.00142628	-0.350422	0.093	0.151	1	DC3	IL27RA
RPS6KA1	0.0014302	-0.332571	0.087	0.145	1	DC3	RPS6KA1
STAT1.2	0.00143239	-0.456825	0.337	0.392	1	DC3	STAT1
PSMA5.1	0.00143971	-0.368201	0.327	0.37	1	DC3	PSMA5
MRPL15	0.00147342	-0.269825	0.08	0.138	1	DC3	MRPL15
BBX	0.00149332	-0.363566	0.157	0.222	1	DC3	BBX
SMC3.1	0.00150153	-0.365721	0.189	0.249	1	DC3	SMC3
MRPS26	0.00152641	-0.336908	0.093	0.151	1	DC3	MRPS26
ELF1	0.00154089	-0.455673	0.295	0.338	1	DC3	ELF1
FGFR1OP2	0.00157018	-0.357221	0.147	0.21	1	DC3	FGFR1OP2
NDUFS2	0.00157182	-0.312358	0.16	0.222	1	DC3	NDUFS2
RNPS1	0.0015898	-0.330326	0.356	0.407	1	DC3	RNPS1
NUP214.1	0.00160317	-0.359734	0.083	0.14	1	DC3	NUP214
U2AF1	0.00165737	-0.297025	0.484	0.496	1	DC3	U2AF1
OFD1.1	0.00174735	-0.487002	0.196	0.254	1	DC3	OFD1
CD1C.2	0.00175492	-0.668089	0.08	0.134	1	DC3	CD1C
SLTM	0.00179731	-0.337474	0.333	0.387	1	DC3	SLTM
PRMT10.2	0.00181945	-0.35338	0.074	0.129	1	DC3	PRMT10
UROS.1	0.001855	-0.321395	0.074	0.129	1	DC3	UROS
ANKRD13D	0.00185544	-0.275635	0.064	0.119	1	DC3	ANKRD13D
RNMT	0.00188644	-0.328143	0.176	0.241	1	DC3	RNMT
APOA1BP	0.00190919	-0.301693	0.096	0.155	1	DC3	APOA1BP
RAP1B.3	0.00192114	-0.405621	0.596	0.607	1	DC3	RAP1B
BCAP31	0.00192386	-0.395423	0.234	0.286	1	DC3	BCAP31
CCDC91	0.00193399	-0.289007	0.067	0.123	1	DC3	CCDC91
UQCRH.1	0.00194712	-0.324369	0.59	0.569	1	DC3	UQCRH
PFDN6.1	0.00195426	-0.479489	0.256	0.298	1	DC3	PFDN6
TMC6.2	0.00199474	-0.39812	0.135	0.192	1	DC3	TMC6
TWISTNB	0.00200747	-0.255647	0.058	0.111	1	DC3	TWISTNB
ROCK1	0.00200872	-0.388781	0.337	0.376	1	DC3	ROCK1
AIMP1	0.00208151	-0.348986	0.237	0.294	1	DC3	AIMP1
SET	0.00209052	-0.300745	0.577	0.579	1	DC3	SET
COMMD4	0.00212179	-0.265011	0.093	0.153	1	DC3	COMMD4
TRMT1.1	0.00214078	-0.260096	0.064	0.118	1	DC3	TRMT1
PAPOLA	0.00214717	-0.369328	0.375	0.408	1	DC3	PAPOLA
H2AFX.2	0.00216055	-0.435053	0.087	0.141	1	DC3	H2AFX
TP53TG1.2	0.00217879	-0.344747	0.061	0.112	1	DC3	TP53TG1
FAM120A	0.00220162	-0.318359	0.157	0.22	1	DC3	FAM120A
CISD2	0.00223262	-0.282994	0.106	0.164	1	DC3	CISD2
ESD	0.00223659	-0.438702	0.279	0.319	1	DC3	ESD
SNAP29	0.0022438	-0.33379	0.087	0.141	1	DC3	SNAP29
STOML2	0.00225621	-0.299034	0.163	0.225	1	DC3	STOML2
RNF149.1	0.00225733	-0.301968	0.099	0.156	1	DC3	RNF149
GLUD1.1	0.00228588	-0.314865	0.125	0.186	1	DC3	GLUD1
ATP6V1G1.1	0.00229983	0.265654	0.737	0.63	1	DC3	ATP6V1G1
KDELR2	0.0023195	-0.335351	0.122	0.181	1	DC3	KDELR2
UTP11L	0.00235832	-0.25634	0.067	0.12	1	DC3	UTP11L
PHACTR2.1	0.00238796	-0.308577	0.067	0.12	1	DC3	PHACTR2
TIMM44	0.00240265	-0.295684	0.071	0.123	1	DC3	TIMM44
RPN2.1	0.00241446	-0.403412	0.176	0.23	1	DC3	RPN2
ZNF791.1	0.0024274	-0.308505	0.071	0.124	1	DC3	ZNF791
TNRC6B.1	0.00243509	-0.411599	0.33	0.371	1	DC3	TNRC6B
UBE2S.1	0.00243836	-0.299843	0.122	0.182	1	DC3	UBE2S
PRNP	0.00244995	-0.264648	0.051	0.101	1	DC3	PRNP
TMEM256.1	0.0024587	-0.42337	0.311	0.349	1	DC3	TMEM256
GPR108	0.00246682	-0.27339	0.064	0.116	1	DC3	GPR108
WBSCR22.2	0.00250957	-0.336943	0.141	0.199	1	DC3	WBSCR22
SBDS	0.0025114	-0.297502	0.119	0.18	1	DC3	SBDS
STX10.1	0.00254257	-0.326501	0.115	0.172	1	DC3	STX10
BSG	0.00259712	-0.450355	0.314	0.341	1	DC3	BSG
TSNAX	0.00263055	-0.353228	0.109	0.164	1	DC3	TSNAX
ADRBK1	0.00267464	-0.362483	0.112	0.166	1	DC3	ADRBK1
PGK1	0.00269886	-0.400497	0.423	0.438	1	DC3	PGK1
SSH2	0.00271942	-0.297633	0.08	0.135	1	DC3	SSH2
ZNF106.1	0.00272175	-0.258722	0.122	0.186	1	DC3	ZNF106
TMA16	0.00277168	-0.28444	0.099	0.156	1	DC3	TMA16
PSMD2	0.00279412	-0.327532	0.16	0.219	1	DC3	PSMD2
HDAC1	0.00279892	-0.352	0.128	0.184	1	DC3	HDAC1
APOL3.2	0.0028044	-0.326518	0.109	0.167	1	DC3	APOL3
HBA1.2	0.00282203	-2.50878	0.087	0.138	1	DC3	HBA1
STAT2.1	0.00284828	-0.274035	0.087	0.143	1	DC3	STAT2
HMGN2.1	0.00287296	-0.457406	0.596	0.602	1	DC3	HMGN2
NOP58	0.00287805	-0.355905	0.147	0.204	1	DC3	NOP58
RNF13	0.00294358	-0.278932	0.109	0.167	1	DC3	RNF13
RALBP1.2	0.00297691	-0.412519	0.247	0.292	1	DC3	RALBP1
RPS6KA3	0.00302578	-0.345248	0.147	0.206	1	DC3	RPS6KA3
COX16	0.00302848	-0.414883	0.321	0.352	1	DC3	COX16
UBE2V2	0.00303173	-0.341508	0.151	0.207	1	DC3	UBE2V2
HBB.2	0.00303886	-4.11909	0.295	0.332	1	DC3	HBB
ITGA4	0.00306415	-0.326559	0.154	0.214	1	DC3	ITGA4
WDR74.1	0.00306658	-0.282341	0.378	0.422	1	DC3	WDR74
EIF2S1	0.00308573	-0.292454	0.112	0.169	1	DC3	EIF2S1
C15orf39	0.00313921	-0.278744	0.071	0.122	1	DC3	C15orf39
CAP1.2	0.00318392	-0.332587	0.5	0.507	1	DC3	CAP1
FAM117A.1	0.00320194	-0.255773	0.064	0.116	1	DC3	FAM117A
FAM104A	0.00327849	-0.261369	0.083	0.138	1	DC3	FAM104A
RABAC1.1	0.00328693	-0.471975	0.353	0.38	1	DC3	RABAC1
CSNK2B	0.00330679	-0.373971	0.397	0.412	1	DC3	CSNK2B
RPF1	0.0033243	-0.294153	0.103	0.158	1	DC3	RPF1
LTA4H.1	0.00335426	-0.558284	0.256	0.301	1	DC3	LTA4H
KMT2E-AS1	0.00339048	-0.3721	0.077	0.126	1	DC3	KMT2E-AS1
NDUFA11	0.00342948	-0.351065	0.564	0.536	1	DC3	NDUFA11
PGP.1	0.00346574	-0.487942	0.112	0.164	1	DC3	PGP
CTSA	0.0034713	-0.267487	0.074	0.126	1	DC3	CTSA
UBA2	0.00350481	-0.297797	0.131	0.188	1	DC3	UBA2
HERC2	0.00350813	-0.274588	0.154	0.217	1	DC3	HERC2
C10orf118.2	0.0035195	-0.359081	0.09	0.142	1	DC3	C10orf118
EIF2S2	0.00353327	-0.36166	0.554	0.527	1	DC3	EIF2S2
C11orf58.1	0.003706	-0.337279	0.612	0.579	1	DC3	C11orf58
MBOAT7.2	0.00371467	-0.296589	0.083	0.136	1	DC3	MBOAT7
TCF7.2	0.00371779	-0.526656	0.186	0.234	1	DC3	TCF7
RAB14	0.00377789	-0.298756	0.151	0.208	1	DC3	RAB14
ITM2B.2	0.00380809	-0.300882	0.75	0.751	1	DC3	ITM2B
HSP90AA1.3	0.00398623	-0.342072	0.817	0.785	1	DC3	HSP90AA1
HNRNPD	0.00402858	-0.324875	0.404	0.427	1	DC3	HNRNPD
PSENEN	0.00407274	-0.329618	0.269	0.321	1	DC3	PSENEN
CTCF.1	0.00413389	-0.284111	0.115	0.169	1	DC3	CTCF
POLR2J	0.00414597	-0.388213	0.308	0.343	1	DC3	POLR2J
CHD4	0.00418467	-0.339769	0.25	0.3	1	DC3	CHD4
LAMTOR1.3	0.00418544	-0.374625	0.385	0.403	1	DC3	LAMTOR1
IQSEC1.1	0.00423187	-0.27078	0.067	0.116	1	DC3	IQSEC1
TSPYL2.1	0.00423627	-0.322363	0.058	0.105	1	DC3	TSPYL2
PPP1R7	0.00425058	-0.388928	0.167	0.216	1	DC3	PPP1R7
MID1IP1	0.00426164	-0.268025	0.067	0.117	1	DC3	MID1IP1
DDX27	0.00427561	-0.337212	0.196	0.251	1	DC3	DDX27
ACAP2	0.00440155	-0.329153	0.173	0.229	1	DC3	ACAP2
ARHGAP25	0.00442757	-0.311979	0.087	0.138	1	DC3	ARHGAP25
CNOT6L	0.00444013	-0.308813	0.08	0.13	1	DC3	CNOT6L
FBL	0.00444606	-0.351943	0.301	0.339	1	DC3	FBL
XRN2	0.00445878	-0.338475	0.221	0.275	1	DC3	XRN2
SCIMP.3	0.00463111	-0.32373	0.074	0.121	1	DC3	SCIMP
CASP8	0.00466404	-0.329174	0.08	0.128	1	DC3	CASP8
HMGN1.2	0.00474022	-0.382195	0.599	0.564	1	DC3	HMGN1
RICTOR	0.0047766	-0.38135	0.189	0.24	1	DC3	RICTOR
RCSD1.1	0.00478812	-0.374302	0.24	0.293	1	DC3	RCSD1
MZT2B.1	0.00480189	-0.434737	0.378	0.393	1	DC3	MZT2B
MCTS1	0.00489914	-0.337872	0.202	0.252	1	DC3	MCTS1
EMG1.1	0.00489945	-0.298136	0.112	0.165	1	DC3	EMG1
TCIRG1.1	0.00495373	-0.330832	0.151	0.203	1	DC3	TCIRG1
GSAP.2	0.00496729	-0.282262	0.064	0.111	1	DC3	GSAP
STK17A.2	0.00506521	-0.50334	0.228	0.274	1	DC3	STK17A
SIRT2	0.00506892	-0.282957	0.077	0.126	1	DC3	SIRT2
NMT2.3	0.00507533	-0.367981	0.071	0.117	1	DC3	NMT2
TLK1	0.0051601	-0.276535	0.09	0.142	1	DC3	TLK1
NGLY1.1	0.00516056	-0.29715	0.096	0.147	1	DC3	NGLY1
METTL9.1	0.00524165	-0.30515	0.199	0.253	1	DC3	METTL9
PILRA.2	0.00543713	-0.320808	0.071	0.118	1	DC3	PILRA
HSPA8.2	0.0054581	-0.328157	0.699	0.656	1	DC3	HSPA8
TAF3	0.00569712	-0.268602	0.061	0.106	1	DC3	TAF3
VPS28.1	0.00578815	-0.37573	0.417	0.431	1	DC3	VPS28
RRBP1.1	0.00591124	-0.37651	0.224	0.279	1	DC3	RRBP1
DNAJC1.1	0.00595387	-0.310435	0.131	0.184	1	DC3	DNAJC1
FCF1	0.00596673	-0.251805	0.103	0.155	1	DC3	FCF1
WDR61	0.00605081	-0.25635	0.119	0.173	1	DC3	WDR61
CNOT2	0.00607135	-0.273419	0.128	0.182	1	DC3	CNOT2
IFRD1	0.0060724	-0.412405	0.263	0.307	1	DC3	IFRD1
EPC1	0.00628469	-0.447821	0.327	0.349	1	DC3	EPC1
CCDC57.1	0.0063835	-0.254585	0.093	0.143	1	DC3	CCDC57
C9orf16.1	0.00641652	-0.354508	0.436	0.455	1	DC3	C9orf16
RTFDC1	0.00664663	-0.393227	0.25	0.288	1	DC3	RTFDC1
MSL3.2	0.00674514	-0.266032	0.109	0.16	1	DC3	MSL3
ACTR10	0.00678185	-0.265713	0.103	0.151	1	DC3	ACTR10
BCLAF1	0.00681933	-0.362465	0.407	0.427	1	DC3	BCLAF1
VPS36.1	0.00695843	-0.275746	0.141	0.197	1	DC3	VPS36
TMEM126A	0.00699407	-0.271221	0.087	0.134	1	DC3	TMEM126A
VAPA	0.00710732	-0.369552	0.41	0.423	1	DC3	VAPA
CTBP1	0.00738306	-0.311067	0.179	0.231	1	DC3	CTBP1
SERPINA1.2	0.00748848	-0.668557	0.122	0.167	1	DC3	SERPINA1
HBA2.1	0.0076824	-2.67585	0.135	0.18	1	DC3	HBA2
ZCRB1	0.00794278	-0.329785	0.205	0.256	1	DC3	ZCRB1
SUCLG2	0.00795934	-0.255424	0.067	0.112	1	DC3	SUCLG2
STT3B	0.0079827	-0.2987	0.135	0.185	1	DC3	STT3B
VAMP2.1	0.00801529	-0.456467	0.429	0.424	1	DC3	VAMP2
LEPROTL1	0.00832697	-0.334527	0.176	0.224	1	DC3	LEPROTL1
RNF44	0.00877584	-0.268307	0.099	0.147	1	DC3	RNF44
PTEN	0.0088035	-0.266083	0.109	0.158	1	DC3	PTEN
EIF5B	0.0089413	-0.300293	0.42	0.435	1	DC3	EIF5B
BUD31.1	0.00912792	-0.368249	0.317	0.345	1	DC3	BUD31
NDUFA8	0.00959671	-0.270021	0.141	0.191	1	DC3	NDUFA8
LGALS3BP.1	0.00963105	-0.331793	0.083	0.128	1	DC3	LGALS3BP
NDUFA3	0.00989625	-0.317081	0.494	0.498	1	DC3	NDUFA3
RP11-51J9.5.2	0.00998708	-0.368152	0.109	0.154	1	DC3	RP11-51J9.5

## Sheet: Mono
	p_val	avg_log2FC	pct.1	pct.2	p_val_adj	cluster	gene
S100A9.3	0	5.02731	0.794	0.051	0	Mono	S100A9
S100A8.3	0	4.75885	0.685	0.042	0	Mono	S100A8
FCN1.4	0	3.60975	0.89	0.046	0	Mono	FCN1
IL8.2	0	3.13481	0.551	0.082	0	Mono	IL8
S100A6.4	0	2.89913	0.995	0.697	0	Mono	S100A6
FTL.3	0	2.85017	0.998	0.913	0	Mono	FTL
CFD.3	0	2.81652	0.723	0.034	0	Mono	CFD
AIF1.3	0	2.76721	0.959	0.227	0	Mono	AIF1
CTSS.1	0	2.74597	0.965	0.413	0	Mono	CTSS
PSAP.2	0	2.64233	0.986	0.446	0	Mono	PSAP
SERPINA1.3	0	2.60534	0.779	0.083	0	Mono	SERPINA1
LYZ.4	0	2.47483	0.995	0.283	0	Mono	LYZ
NCF1.1	0	2.4335	0.752	0.255	0	Mono	NCF1
NEAT1.2	0	2.34962	0.997	0.759	0	Mono	NEAT1
RP11-1143G9.4.3	0	2.33152	0.787	0.162	0	Mono	RP11-1143G9.4
FTH1.3	0	2.28756	1	0.954	0	Mono	FTH1
CLEC12A.3	0	2.26889	0.697	0.078	0	Mono	CLEC12A
AP1S2.2	0	2.15271	0.796	0.302	0	Mono	AP1S2
CYBB.3	0	2.14001	0.691	0.158	0	Mono	CYBB
FGL2.4	0	2.12641	0.785	0.145	0	Mono	FGL2
MNDA.3	0	2.12521	0.746	0.151	0	Mono	MNDA
SAT1.3	0	2.10902	0.964	0.555	0	Mono	SAT1
LST1.3	0	2.07023	0.988	0.455	0	Mono	LST1
S100A4.3	0	2.0368	0.996	0.855	0	Mono	S100A4
S100A11.2	0	2.02301	0.98	0.658	0	Mono	S100A11
STXBP2.1	0	2.01185	0.678	0.2	0	Mono	STXBP2
VCAN	0	2.01045	0.417	0.011	0	Mono	VCAN
LGALS2.4	0	2.00522	0.882	0.196	0	Mono	LGALS2
APOBEC3A	0	1.96194	0.358	0.01	0	Mono	APOBEC3A
CD68.3	0	1.91618	0.661	0.124	0	Mono	CD68
IFI30.2	0	1.91453	0.609	0.112	0	Mono	IFI30
S100A12	0	1.8716	0.273	0.004	0	Mono	S100A12
CFP.4	0	1.86376	0.678	0.131	0	Mono	CFP
MS4A7.2	0	1.83262	0.5	0.068	0	Mono	MS4A7
CD300E.2	0	1.83187	0.513	0.042	0	Mono	CD300E
NAMPT.1	0	1.80004	0.617	0.157	0	Mono	NAMPT
TSPO.2	0	1.77907	0.884	0.432	0	Mono	TSPO
IL1B.4	0	1.77243	0.438	0.081	0	Mono	IL1B
SPI1.4	0	1.76956	0.778	0.209	0	Mono	SPI1
CLEC7A.4	0	1.75572	0.6	0.098	0	Mono	CLEC7A
MARCKS.3	0	1.74913	0.652	0.178	0	Mono	MARCKS
MAFB	0	1.74289	0.422	0.023	0	Mono	MAFB
CEBPB.2	0	1.73523	0.607	0.143	0	Mono	CEBPB
CD14	0	1.73337	0.385	0.012	0	Mono	CD14
FCGR3A	0	1.71896	0.361	0.05	0	Mono	FCGR3A
TYMP.4	0	1.69368	0.821	0.4	0	Mono	TYMP
MS4A6A.4	0	1.68541	0.702	0.186	0	Mono	MS4A6A
TNFAIP2.4	0	1.67903	0.574	0.097	0	Mono	TNFAIP2
DUSP6.2	0	1.67578	0.459	0.066	0	Mono	DUSP6
CSTA.3	0	1.66526	0.493	0.052	0	Mono	CSTA
LINC00936.1	0	1.65675	0.606	0.198	0	Mono	LINC00936
LGALS3.3	0	1.63874	0.611	0.152	0	Mono	LGALS3
RP11-290F20.3	0	1.63514	0.36	0.007	0	Mono	RP11-290F20.3
KLF4.1	0	1.62697	0.573	0.144	0	Mono	KLF4
S100A10.3	0	1.6135	0.914	0.64	0	Mono	S100A10
COTL1.2	0	1.60626	0.945	0.507	0	Mono	COTL1
ANXA2.3	0	1.60195	0.81	0.337	0	Mono	ANXA2
TNFRSF1B.1	0	1.59883	0.534	0.118	0	Mono	TNFRSF1B
TYROBP.1	0	1.59334	0.995	0.748	0	Mono	TYROBP
CD36.2	0	1.5816	0.504	0.104	0	Mono	CD36
CCL3	0	1.57946	0.312	0.065	0	Mono	CCL3
GRN.3	0	1.56985	0.78	0.288	0	Mono	GRN
LTA4H.2	0	1.56326	0.656	0.252	0	Mono	LTA4H
ZEB2.2	0	1.53917	0.681	0.241	0	Mono	ZEB2
PILRA.3	0	1.53376	0.489	0.068	0	Mono	PILRA
SGK1.3	0	1.52807	0.418	0.08	0	Mono	SGK1
TNFSF13B.2	0	1.52351	0.659	0.213	0	Mono	TNFSF13B
SOD2.1	0	1.50809	0.486	0.189	0	Mono	SOD2
DUSP1.1	0	1.50097	0.92	0.654	0	Mono	DUSP1
TPPP3.1	0	1.48558	0.298	0.029	0	Mono	TPPP3
LILRB2	0	1.47022	0.401	0.031	0	Mono	LILRB2
NCF2.2	0	1.45798	0.474	0.08	0	Mono	NCF2
SDCBP.2	0	1.45386	0.581	0.197	0	Mono	SDCBP
CDKN1A.2	0	1.40567	0.454	0.109	0	Mono	CDKN1A
APOBEC3B	0	1.4018	0.187	0.018	0	Mono	APOBEC3B
FOS.2	0	1.39708	0.971	0.853	0	Mono	FOS
NUP214.2	0	1.38459	0.458	0.097	0	Mono	NUP214
WARS.2	0	1.3804	0.521	0.172	0	Mono	WARS
G0S2.2	0	1.36742	0.229	0.03	0	Mono	G0S2
TIMP1.3	0	1.36726	0.722	0.348	0	Mono	TIMP1
IGSF6.3	0	1.36359	0.528	0.133	0	Mono	IGSF6
LILRA5	0	1.35577	0.299	0.017	0	Mono	LILRA5
NPC2.2	0	1.35324	0.799	0.361	0	Mono	NPC2
PLAUR.2	0	1.34728	0.415	0.083	0	Mono	PLAUR
POU2F2.3	0	1.34388	0.606	0.213	0	Mono	POU2F2
MPEG1.4	0	1.33204	0.587	0.172	0	Mono	MPEG1
HCK.4	0	1.32964	0.501	0.132	0	Mono	HCK
MTMR11	0	1.32201	0.346	0.015	0	Mono	MTMR11
ZFP36.2	0	1.30122	0.893	0.609	0	Mono	ZFP36
LRRC25.2	0	1.28992	0.394	0.068	0	Mono	LRRC25
TKT.3	0	1.28854	0.581	0.255	0	Mono	TKT
FGR.2	0	1.27347	0.628	0.254	0	Mono	FGR
NFKBIZ.2	0	1.26782	0.537	0.219	0	Mono	NFKBIZ
CTSB.2	0	1.26395	0.554	0.202	0	Mono	CTSB
FYB.3	0	1.26058	0.761	0.396	0	Mono	FYB
CARD16.4	0	1.25591	0.671	0.332	0	Mono	CARD16
CX3CR1.3	0	1.23316	0.388	0.086	0	Mono	CX3CR1
FCGR2A.1	0	1.22739	0.326	0.039	0	Mono	FCGR2A
APLP2.2	0	1.21518	0.497	0.19	0	Mono	APLP2
TXNIP.4	0	1.21509	0.903	0.614	0	Mono	TXNIP
CSTB.4	0	1.20926	0.797	0.449	0	Mono	CSTB
JUND.1	0	1.20867	0.707	0.405	0	Mono	JUND
CECR1.3	0	1.20613	0.465	0.142	0	Mono	CECR1
CST3.3	0	1.20521	0.984	0.419	0	Mono	CST3
DMXL2	0	1.19716	0.305	0.023	0	Mono	DMXL2
HMOX1.2	0	1.19309	0.265	0.054	0	Mono	HMOX1
CSF1R.1	0	1.18497	0.343	0.054	0	Mono	CSF1R
DPYSL2.4	0	1.17973	0.506	0.196	0	Mono	DPYSL2
LYN.2	0	1.16665	0.511	0.201	0	Mono	LYN
KCTD12.3	0	1.16596	0.36	0.081	0	Mono	KCTD12
ASGR1	0	1.16523	0.302	0.014	0	Mono	ASGR1
EVI2B.2	0	1.16489	0.587	0.279	0	Mono	EVI2B
SLC7A7	0	1.1627	0.335	0.045	0	Mono	SLC7A7
ANXA5.3	0	1.15944	0.552	0.218	0	Mono	ANXA5
FCGRT.4	0	1.15651	0.518	0.179	0	Mono	FCGRT
PPT1.3	0	1.15032	0.483	0.17	0	Mono	PPT1
EMP3.3	0	1.13589	0.915	0.731	0	Mono	EMP3
KLF10.1	0	1.13209	0.429	0.15	0	Mono	KLF10
ASAH1.3	0	1.12185	0.478	0.175	0	Mono	ASAH1
BRI3.1	0	1.11958	0.369	0.083	0	Mono	BRI3
FPR1	0	1.10607	0.27	0.009	0	Mono	FPR1
TCF7L2	0	1.10094	0.267	0.019	0	Mono	TCF7L2
PLXNB2.2	0	1.0996	0.351	0.078	0	Mono	PLXNB2
JUNB.2	0	1.09945	0.88	0.621	0	Mono	JUNB
FCER1G.3	0	1.0959	0.963	0.723	0	Mono	FCER1G
GLUL.2	0	1.08853	0.381	0.126	0	Mono	GLUL
C5AR1	0	1.08846	0.238	0.002	0	Mono	C5AR1
C10orf54.2	0	1.0869	0.619	0.296	0	Mono	C10orf54
RGS18.3	0	1.08492	0.377	0.102	0	Mono	RGS18
HNMT.1	0	1.08369	0.295	0.035	0	Mono	HNMT
C1orf162.4	0	1.08309	0.748	0.415	0	Mono	C1orf162
SLC11A1	0	1.08003	0.246	0.013	0	Mono	SLC11A1
RAB31.3	0	1.07819	0.377	0.104	0	Mono	RAB31
OAZ1.2	0	1.0757	0.991	0.921	0	Mono	OAZ1
RGS2.2	0	1.07468	0.531	0.227	0	Mono	RGS2
VIM.4	0	1.07208	0.936	0.735	0	Mono	VIM
ATP6V1B2.1	0	1.06941	0.375	0.122	0	Mono	ATP6V1B2
LYST.4	0	1.0612	0.522	0.224	0	Mono	LYST
IFNGR2.1	0	1.05269	0.358	0.108	0	Mono	IFNGR2
CPPED1.2	0	1.04588	0.371	0.107	0	Mono	CPPED1
PTP4A2.3	0	1.04321	0.631	0.359	0	Mono	PTP4A2
ZYX.2	0	1.03605	0.466	0.183	0	Mono	ZYX
SMCO4.2	0	1.03224	0.374	0.127	0	Mono	SMCO4
SLC31A2.3	0	1.02899	0.375	0.113	0	Mono	SLC31A2
MT-ND3.4	0	1.0276	0.995	0.863	0	Mono	MT-ND3
GPX4.2	0	1.02662	0.809	0.572	0	Mono	GPX4
STX11	0	1.02427	0.315	0.063	0	Mono	STX11
TMEM154.2	0	1.02289	0.332	0.086	0	Mono	TMEM154
CSF3R.1	0	1.02205	0.279	0.044	0	Mono	CSF3R
LGALS1.3	0	1.01938	0.957	0.673	0	Mono	LGALS1
RXRA	0	1.01867	0.3	0.053	0	Mono	RXRA
CASP1.4	0	1.01232	0.438	0.164	0	Mono	CASP1
SCIMP.4	0	1.00711	0.355	0.089	0	Mono	SCIMP
GPX1.3	0	1.0033	0.821	0.509	0	Mono	GPX1
ZNF703	0	0.982117	0.244	0.02	0	Mono	ZNF703
TMEM176B.1	0	0.980605	0.216	0.022	0	Mono	TMEM176B
AGTRAP	0	0.980059	0.267	0.026	0	Mono	AGTRAP
SH3BP2.2	0	0.970022	0.349	0.104	0	Mono	SH3BP2
NINJ1.1	0	0.95811	0.313	0.076	0	Mono	NINJ1
GPBAR1	0	0.952103	0.256	0.022	0	Mono	GPBAR1
LRRK2.1	0	0.945795	0.238	0.035	0	Mono	LRRK2
KLF6.1	0	0.945284	0.936	0.781	0	Mono	KLF6
C9orf72.1	0	0.941932	0.299	0.07	0	Mono	C9orf72
CLEC4A.3	0	0.936669	0.335	0.103	0	Mono	CLEC4A
LRP1	0	0.936473	0.237	0.014	0	Mono	LRP1
LILRB4.3	0	0.923967	0.317	0.086	0	Mono	LILRB4
ZNF385A.1	0	0.90556	0.268	0.059	0	Mono	ZNF385A
RETN	0	0.899043	0.164	0.006	0	Mono	RETN
ITGB2.4	0	0.893651	0.886	0.566	0	Mono	ITGB2
TREM1	0	0.867083	0.184	0.006	0	Mono	TREM1
ITM2B.3	0	0.855141	0.889	0.733	0	Mono	ITM2B
LILRB3.1	0	0.843821	0.232	0.037	0	Mono	LILRB3
LILRA2	0	0.832604	0.232	0.036	0	Mono	LILRA2
TIMP2	0	0.831493	0.258	0.052	0	Mono	TIMP2
OTUD1	0	0.824827	0.215	0.042	0	Mono	OTUD1
C19orf38	0	0.824512	0.247	0.055	0	Mono	C19orf38
SH3BGRL3.4	0	0.819419	0.975	0.864	0	Mono	SH3BGRL3
PLBD1.2	0	0.799593	0.218	0.036	0	Mono	PLBD1
PLXDC2	0	0.799353	0.232	0.042	0	Mono	PLXDC2
CTB-61M7.2	0	0.798706	0.161	0.002	0	Mono	CTB-61M7.2
OSCAR.1	0	0.783388	0.21	0.032	0	Mono	OSCAR
CTSL	0	0.771868	0.172	0.01	0	Mono	CTSL
MT-CO1.3	0	0.758662	0.999	0.914	0	Mono	MT-CO1
MARCO	0	0.75091	0.177	0.01	0	Mono	MARCO
CYBA.3	0	0.74752	0.952	0.838	0	Mono	CYBA
TMEM176A.1	0	0.723129	0.185	0.022	0	Mono	TMEM176A
TMSB10.4	0	0.719357	1	0.98	0	Mono	TMSB10
TLR2	0	0.702266	0.184	0.025	0	Mono	TLR2
MT-ATP6.3	0	0.700681	0.982	0.855	0	Mono	MT-ATP6
PFDN5.2	0	0.694318	0.946	0.863	0	Mono	PFDN5
CDA	0	0.684346	0.154	0.002	0	Mono	CDA
MGST1	0	0.680404	0.151	0.01	0	Mono	MGST1
CLEC4E	0	0.673544	0.134	0.003	0	Mono	CLEC4E
CDKN1C	0	0.658339	0.104	0.004	0	Mono	CDKN1C
LILRA3	0	0.653795	0.136	0.002	0	Mono	LILRA3
C3AR1	0	0.628313	0.153	0.016	0	Mono	C3AR1
HLA-DRA.3	0	0.611105	0.987	0.643	0	Mono	HLA-DRA
FOLR3	0	0.610946	0.113	0.003	0	Mono	FOLR3
MT-CO2.3	0	0.607451	0.996	0.922	0	Mono	MT-CO2
BST1	0	0.606842	0.139	0.008	0	Mono	BST1
KCNE3	0	0.596286	0.138	0.009	0	Mono	KCNE3
HLA-DRB1.4	0	0.533149	0.961	0.618	0	Mono	HLA-DRB1
FCGR1A	0	0.514793	0.108	0.006	0	Mono	FCGR1A
TLR4	0	0.511194	0.112	0.005	0	Mono	TLR4
HLA-DPA1.3	0	0.49964	0.907	0.575	0	Mono	HLA-DPA1
RPS27.2	0	-0.554893	1	0.999	0	Mono	RPS27
RPL18	0	-0.563996	0.958	0.985	0	Mono	RPL18
RPS14.2	0	-0.587107	0.996	0.998	0	Mono	RPS14
RPL13A.3	0	-0.610344	0.997	0.992	0	Mono	RPL13A
RPLP1.3	0	-0.630438	0.997	0.999	0	Mono	RPLP1
RPL27A.1	0	-0.651403	0.99	0.996	0	Mono	RPL27A
RPL13.2	0	-0.659328	0.995	0.998	0	Mono	RPL13
EEF1A1.3	0	-0.673301	0.996	0.996	0	Mono	EEF1A1
RPL7A.2	0	-0.684193	0.9	0.973	0	Mono	RPL7A
RPL19.2	0	-0.706675	0.986	0.996	0	Mono	RPL19
RPS2.2	0	-0.769715	0.966	0.994	0	Mono	RPS2
RPL9.2	0	-0.770108	0.93	0.979	0	Mono	RPL9
RPS27A.2	0	-0.791826	0.981	0.996	0	Mono	RPS27A
RPL5.2	0	-0.808997	0.849	0.964	0	Mono	RPL5
RPL10A.3	0	-0.816932	0.9	0.981	0	Mono	RPL10A
RPL23A.3	0	-0.845781	0.97	0.994	0	Mono	RPL23A
RPL15.1	0	-0.845964	0.965	0.994	0	Mono	RPL15
RPS8.4	0	-0.849666	0.979	0.993	0	Mono	RPS8
RPL31.2	0	-0.864361	0.947	0.988	0	Mono	RPL31
HINT1.3	0	-0.869247	0.62	0.839	0	Mono	HINT1
RPS6.2	0	-0.884274	0.969	0.994	0	Mono	RPS6
RPS23.4	0	-0.910535	0.979	0.993	0	Mono	RPS23
RPS3A.3	0	-0.915694	0.956	0.99	0	Mono	RPS3A
RPS18.2	0	-0.940486	0.993	0.998	0	Mono	RPS18
RPL35.2	0	-0.953786	0.974	0.993	0	Mono	RPL35
RPS7.2	0	-0.972741	0.935	0.989	0	Mono	RPS7
HNRNPA1.1	0	-0.979855	0.628	0.858	0	Mono	HNRNPA1
RPS3.2	0	-1.00567	0.96	0.994	0	Mono	RPS3
EEF1B2.4	0	-1.03927	0.58	0.814	0	Mono	EEF1B2
RPS4X.2	0	-1.0818	0.959	0.994	0	Mono	RPS4X
RPS5.2	0	-1.25142	0.886	0.975	0	Mono	RPS5
NPM1.1	0	-1.27967	0.481	0.77	0	Mono	NPM1
RPL3.3	0	-1.28538	0.901	0.989	0	Mono	RPL3
RPSA.4	0	-1.31105	0.738	0.958	0	Mono	RPSA
UBB.4	0	-1.3415	0.731	0.942	0	Mono	UBB
RPSAP58.2	0	-1.39369	0.366	0.717	0	Mono	RPSAP58
ACAP1.4	0	-1.4632	0.118	0.512	0	Mono	ACAP1
RPLP0.3	0	-1.72182	0.802	0.931	0	Mono	RPLP0
PLAC8.4	0	-1.91965	0.254	0.64	0	Mono	PLAC8
HOPX.4	0	-2.15222	0.028	0.39	0	Mono	HOPX
PTPRCAP.3	0	-2.39947	0.028	0.59	0	Mono	PTPRCAP
XCL2.4	0	-2.46992	0.024	0.382	0	Mono	XCL2
CD7.4	0	-2.7276	0.035	0.449	0	Mono	CD7
LTB.3	0	-2.86222	0.331	0.647	0	Mono	LTB
KLRB1.4	0	-2.86721	0.04	0.432	0	Mono	KLRB1
CTSW.4	0	-2.9058	0.029	0.445	0	Mono	CTSW
GZMB.4	0	-3.35088	0.062	0.462	0	Mono	GZMB
IL32.4	0	-3.38239	0.046	0.464	0	Mono	IL32
NKG7.4	0	-3.47801	0.117	0.481	0	Mono	NKG7
GNLY.4	0	-4.69647	0.296	0.683	0	Mono	GNLY
GLIPR1.4	5.83851e-307	0.983099	0.525	0.231	1.05765e-302	Mono	GLIPR1
RRAS	5.83153e-306	0.708072	0.188	0.032	1.05638e-301	Mono	RRAS
CD302.1	4.73011e-305	0.840473	0.25	0.06	8.56859e-301	Mono	CD302
IRAK3	2.08261e-303	0.662243	0.166	0.025	3.77264e-299	Mono	IRAK3
SCO2.2	4.23198e-303	1.04722	0.397	0.149	7.66623e-299	Mono	SCO2
PTGIR.2	5.38495e-303	0.894994	0.329	0.098	9.75483e-299	Mono	PTGIR
LCP1.3	8.243e-302	0.90465	0.777	0.506	1.49322e-297	Mono	LCP1
RHOA	9.25008e-302	0.834975	0.863	0.733	1.67565e-297	Mono	RHOA
MTSS1.2	1.36746e-301	0.974783	0.345	0.11	2.47715e-297	Mono	MTSS1
CTSZ.4	7.796e-300	0.959213	0.59	0.289	1.41225e-295	Mono	CTSZ
SLC43A2.2	2.44583e-296	0.898366	0.306	0.091	4.43062e-292	Mono	SLC43A2
GSTP1.3	2.89661e-295	0.77042	0.867	0.641	5.24722e-291	Mono	GSTP1
ALOX5	3.51757e-295	0.818342	0.256	0.063	6.37207e-291	Mono	ALOX5
RPS12.3	4.13652e-295	-0.641566	0.988	0.996	7.49331e-291	Mono	RPS12
GNB2L1.1	6.44453e-295	-0.735879	0.904	0.968	1.16743e-290	Mono	GNB2L1
GIMAP4.4	2.62867e-290	0.868038	0.378	0.121	4.76184e-286	Mono	GIMAP4
EREG	3.84905e-290	1.02208	0.148	0.02	6.97256e-286	Mono	EREG
SIGLEC14	4.35036e-289	0.670132	0.135	0.016	7.88068e-285	Mono	SIGLEC14
PRELID1.3	5.44017e-289	0.849017	0.825	0.612	9.85488e-285	Mono	PRELID1
RPL37A.2	7.94542e-289	-0.594746	0.985	0.995	1.43931e-284	Mono	RPL37A
GNAI2.1	5.61504e-287	0.939959	0.719	0.478	1.01717e-282	Mono	GNAI2
YBX3.2	1.57777e-286	1.08222	0.432	0.18	2.85813e-282	Mono	YBX3
RTN4.1	2.3224e-284	0.97144	0.612	0.336	4.20703e-280	Mono	RTN4
TNFRSF18.4	9.20177e-284	-1.8683	0.018	0.343	1.6669e-279	Mono	TNFRSF18
GNS	7.80451e-283	0.741739	0.226	0.051	1.41379e-278	Mono	GNS
KLRC1.4	1.15707e-280	-2.10694	0.021	0.343	2.09602e-276	Mono	KLRC1
BEST1	1.45224e-277	0.835548	0.205	0.043	2.63073e-273	Mono	BEST1
LINC00877.2	3.0094e-277	0.749873	0.204	0.043	5.45152e-273	Mono	LINC00877
CD69.4	4.96387e-277	-1.68115	0.098	0.429	8.99205e-273	Mono	CD69
LY96.2	3.41348e-276	0.906657	0.341	0.117	6.18351e-272	Mono	LY96
HLA-DPB1.4	1.5332e-273	0.32304	0.908	0.571	2.77739e-269	Mono	HLA-DPB1
MARCH1.4	1.98025e-269	0.921719	0.398	0.156	3.58722e-265	Mono	MARCH1
RP11-386I14.4.2	3.05867e-266	1.35646	0.519	0.257	5.54077e-262	Mono	RP11-386I14.4
NFAM1	1.41956e-265	0.512816	0.125	0.015	2.57154e-261	Mono	NFAM1
GABARAP.1	1.953e-265	0.962193	0.415	0.173	3.53785e-261	Mono	GABARAP
KLRD1.4	1.12348e-263	-2.01285	0.022	0.33	2.03519e-259	Mono	KLRD1
RPS21.2	7.18884e-261	-0.580496	0.952	0.981	1.30226e-256	Mono	RPS21
SLC8A1.1	3.79673e-258	0.745104	0.215	0.051	6.87778e-254	Mono	SLC8A1
CST7.4	1.96035e-257	-1.70804	0.015	0.318	3.55118e-253	Mono	CST7
PRAM1	2.40446e-257	0.652683	0.191	0.039	4.35568e-253	Mono	PRAM1
HBEGF	4.05949e-257	0.496014	0.108	0.011	7.35377e-253	Mono	HBEGF
RPL37.1	6.76669e-254	-0.490393	0.986	0.995	1.22579e-249	Mono	RPL37
RBM47.2	7.66789e-253	0.789787	0.239	0.064	1.38904e-248	Mono	RBM47
RPS20.1	1.44019e-252	-0.766653	0.954	0.982	2.6089e-248	Mono	RPS20
ANKRD28.2	1.94798e-252	1.11983	0.445	0.199	3.52877e-248	Mono	ANKRD28
MT-ND1.2	3.63804e-251	0.649646	0.969	0.827	6.59032e-247	Mono	MT-ND1
PTMA.3	2.25355e-250	-0.672513	0.993	0.997	4.08231e-246	Mono	PTMA
HLA-DQB1.4	2.55937e-250	0.398693	0.851	0.486	4.6363e-246	Mono	HLA-DQB1
BACH1.2	8.10965e-248	0.788976	0.257	0.073	1.46906e-243	Mono	BACH1
HMGN1.3	2.14328e-246	-0.991991	0.281	0.603	3.88256e-242	Mono	HMGN1
XCL1.4	1.23473e-245	-1.92852	0.017	0.309	2.23672e-241	Mono	XCL1
RNF130.4	6.51519e-244	0.909306	0.451	0.209	1.18023e-239	Mono	RNF130
RPL30.2	9.75198e-244	-0.492554	0.968	0.99	1.76657e-239	Mono	RPL30
AHNAK.2	2.46592e-242	0.952228	0.616	0.351	4.46702e-238	Mono	AHNAK
ARHGEF40	4.43513e-242	0.511151	0.122	0.016	8.03424e-238	Mono	ARHGEF40
RPLP2.2	2.3368e-239	-0.490258	0.996	0.998	4.23311e-235	Mono	RPLP2
SLC15A3.2	4.94945e-239	0.719575	0.217	0.055	8.96593e-235	Mono	SLC15A3
EVI2A.4	1.21369e-238	0.912448	0.391	0.161	2.19861e-234	Mono	EVI2A
BCL2A1.4	1.36843e-238	0.905438	0.257	0.076	2.47891e-234	Mono	BCL2A1
CXCL16.3	1.74314e-238	0.790251	0.232	0.062	3.1577e-234	Mono	CXCL16
PYCARD.4	2.9852e-238	0.815588	0.729	0.477	5.4077e-234	Mono	PYCARD
NUMB.1	5.50367e-238	0.863737	0.351	0.134	9.9699e-234	Mono	NUMB
ATOX1.2	8.21227e-237	0.966053	0.684	0.473	1.48765e-232	Mono	ATOX1
CD44.4	3.24518e-236	0.78691	0.848	0.645	5.87865e-232	Mono	CD44
AP2S1.2	4.23933e-236	0.862762	0.684	0.454	7.67955e-232	Mono	AP2S1
CREB5.1	5.02344e-235	0.602127	0.148	0.025	9.09997e-231	Mono	CREB5
RPL35A.1	8.7743e-235	-0.579656	0.978	0.992	1.58946e-230	Mono	RPL35A
PTPRC.4	5.03195e-234	0.679436	0.883	0.69	9.11537e-230	Mono	PTPRC
LDHB.2	1.82084e-233	-1.10746	0.13	0.435	3.29846e-229	Mono	LDHB
EVL.3	8.44391e-233	-1.18579	0.243	0.544	1.52961e-228	Mono	EVL
NR4A1	1.95297e-232	0.753372	0.213	0.054	3.5378e-228	Mono	NR4A1
RPL24.2	2.75492e-232	-0.693741	0.892	0.958	4.99053e-228	Mono	RPL24
HMGB1.3	1.47805e-231	-1.15734	0.684	0.857	2.67748e-227	Mono	HMGB1
PRF1.4	2.36942e-231	-1.72327	0.019	0.298	4.2922e-227	Mono	PRF1
TBXAS1	3.58868e-231	0.643875	0.192	0.044	6.50089e-227	Mono	TBXAS1
AMICA1.3	1.4368e-230	0.696026	0.543	0.25	2.60275e-226	Mono	AMICA1
CD9.2	2.5698e-230	0.895369	0.268	0.081	4.65519e-226	Mono	CD9
GPCPD1	1.70793e-229	0.79553	0.247	0.072	3.09391e-225	Mono	GPCPD1
RPS25.1	6.67843e-228	-0.561929	0.973	0.99	1.2098e-223	Mono	RPS25
FKBP1A.2	7.36353e-228	0.828406	0.716	0.496	1.3339e-223	Mono	FKBP1A
SECTM1.1	9.79059e-227	0.598935	0.159	0.031	1.77357e-222	Mono	SECTM1
PHACTR1.2	1.8332e-226	0.900675	0.399	0.168	3.32085e-222	Mono	PHACTR1
C12orf75.4	7.49722e-226	-1.41819	0.028	0.306	1.35812e-221	Mono	C12orf75
CD83.3	6.23035e-225	0.763222	0.369	0.147	1.12863e-220	Mono	CD83
GRINA.2	7.22881e-225	0.860334	0.345	0.136	1.3095e-220	Mono	GRINA
KYNU.2	4.77936e-224	0.724468	0.22	0.06	8.65782e-220	Mono	KYNU
TNFSF10.3	3.36887e-223	0.984463	0.524	0.266	6.1027e-219	Mono	TNFSF10
RPS10.2	2.33678e-222	-0.585248	0.858	0.94	4.23309e-218	Mono	RPS10
RPL6.3	3.01594e-222	-0.568684	0.922	0.969	5.46338e-218	Mono	RPL6
CPVL.4	4.20168e-220	0.628073	0.353	0.126	7.61134e-216	Mono	CPVL
ARRB2.3	4.08328e-219	0.85803	0.411	0.182	7.39686e-215	Mono	ARRB2
LPCAT2.1	6.068e-219	0.649233	0.185	0.044	1.09922e-214	Mono	LPCAT2
KLF2.4	9.47052e-218	0.913797	0.531	0.276	1.71558e-213	Mono	KLF2
SIRPA.1	1.09948e-216	0.494233	0.132	0.022	1.99171e-212	Mono	SIRPA
MT-ND4.4	1.20663e-216	0.509784	0.988	0.894	2.18581e-212	Mono	MT-ND4
C20orf27.4	2.36755e-216	0.821404	0.342	0.136	4.28882e-212	Mono	C20orf27
IQGAP1.1	2.5109e-216	0.836083	0.668	0.434	4.5485e-212	Mono	IQGAP1
KLRF1.4	4.49317e-216	-1.76877	0.018	0.284	8.13938e-212	Mono	KLRF1
SLC38A1.2	9.77175e-216	-1.02175	0.027	0.298	1.77015e-211	Mono	SLC38A1
RAC2.3	1.3908e-215	-1.02376	0.371	0.635	2.51943e-211	Mono	RAC2
HCAR3.1	2.58025e-215	0.541565	0.141	0.025	4.67412e-211	Mono	HCAR3
RPL27.2	4.04943e-215	-0.562499	0.962	0.986	7.33555e-211	Mono	RPL27
RPL7.2	2.16161e-212	-0.636148	0.939	0.977	3.91575e-208	Mono	RPL7
ANXA6.2	9.9137e-212	-1.11602	0.096	0.381	1.79587e-207	Mono	ANXA6
SERBP1.2	2.05552e-211	-1.23968	0.427	0.678	3.72358e-207	Mono	SERBP1
HES1.1	2.08789e-211	1.10691	0.221	0.061	3.78221e-207	Mono	HES1
STMN1.2	2.96316e-211	-1.85712	0.051	0.321	5.36776e-207	Mono	STMN1
CAMKK2	3.62986e-211	0.635677	0.186	0.045	6.57549e-207	Mono	CAMKK2
RPS15	4.45363e-211	-0.427799	0.991	0.997	8.06775e-207	Mono	RPS15
RNH1.3	1.47782e-209	0.807654	0.581	0.333	2.67706e-205	Mono	RNH1
ZFAND5.2	5.39425e-209	0.955384	0.501	0.284	9.77169e-205	Mono	ZFAND5
CXCL2	6.75456e-209	0.726329	0.103	0.013	1.22359e-204	Mono	CXCL2
RPL32.2	2.02501e-208	-0.500415	0.994	0.997	3.66831e-204	Mono	RPL32
ALDH3B1	2.76685e-208	0.444416	0.117	0.017	5.01214e-204	Mono	ALDH3B1
IER5.2	3.0082e-206	0.923689	0.357	0.153	5.44935e-202	Mono	IER5
MT-CYB.3	5.94445e-206	0.589379	0.955	0.813	1.07684e-201	Mono	MT-CYB
NLRP3.1	1.64738e-205	0.527784	0.14	0.026	2.98423e-201	Mono	NLRP3
LUC7L3.1	1.71209e-205	-0.873149	0.222	0.531	3.10145e-201	Mono	LUC7L3
CTSH.2	1.78491e-205	0.698484	0.521	0.26	3.23337e-201	Mono	CTSH
ACTB.4	1.23419e-204	0.330382	0.999	0.988	2.23574e-200	Mono	ACTB
CCR1	1.39436e-204	0.660786	0.188	0.047	2.52588e-200	Mono	CCR1
MCTP1.1	3.60961e-204	0.645812	0.201	0.054	6.5388e-200	Mono	MCTP1
FAM45A	4.61871e-204	0.733645	0.253	0.082	8.3668e-200	Mono	FAM45A
STK17A.3	1.33419e-201	-1.18628	0.042	0.305	2.41689e-197	Mono	STK17A
EPB41L3	9.64176e-201	0.456119	0.111	0.016	1.7466e-196	Mono	EPB41L3
HSP90AB1.1	1.98911e-200	-0.990883	0.513	0.736	3.60327e-196	Mono	HSP90AB1
NBPF10.3	3.23503e-199	0.835924	0.526	0.288	5.86026e-195	Mono	NBPF10
LAMTOR4.2	2.13917e-198	0.748191	0.72	0.527	3.87511e-194	Mono	LAMTOR4
SNRPD2.3	5.82961e-198	-0.784833	0.489	0.732	1.05603e-193	Mono	SNRPD2
RAB32.3	2.69324e-197	0.721013	0.271	0.094	4.87881e-193	Mono	RAB32
RHOQ	5.19466e-197	0.698228	0.222	0.067	9.41013e-193	Mono	RHOQ
TTYH3.1	6.29166e-197	0.573753	0.164	0.038	1.13973e-192	Mono	TTYH3
C4orf48.1	1.59188e-196	0.8251	0.482	0.257	2.88369e-192	Mono	C4orf48
FLNA.2	9.28941e-195	0.793553	0.587	0.344	1.68278e-190	Mono	FLNA
RPL4.2	2.57484e-194	-0.6327	0.737	0.88	4.66432e-190	Mono	RPL4
KDM1B.2	4.42028e-194	0.649268	0.194	0.053	8.00734e-190	Mono	KDM1B
ATF3.2	1.29907e-193	0.722229	0.224	0.068	2.35326e-189	Mono	ATF3
NAGK.3	3.12588e-193	0.860634	0.439	0.221	5.66253e-189	Mono	NAGK
RHOB.1	3.33349e-193	1.00086	0.385	0.174	6.03861e-189	Mono	RHOB
SEMA4A.2	6.67366e-193	0.758512	0.254	0.088	1.20893e-188	Mono	SEMA4A
FOSB.2	1.43308e-192	0.843906	0.675	0.448	2.59602e-188	Mono	FOSB
ACTR2.2	1.45924e-191	0.788147	0.643	0.42	2.64341e-187	Mono	ACTR2
PTPRE.4	5.28642e-191	0.752345	0.516	0.268	9.57634e-187	Mono	PTPRE
BID.3	2.9877e-190	0.873227	0.482	0.265	5.41221e-186	Mono	BID
TUBB.2	4.2639e-190	-1.44454	0.269	0.528	7.72406e-186	Mono	TUBB
ACTG1.3	4.32909e-190	-0.780763	0.796	0.9	7.84214e-186	Mono	ACTG1
MIR24-2.2	4.73592e-189	0.825242	0.312	0.12	8.57912e-185	Mono	MIR24-2
CMC1.3	1.10891e-188	-1.62162	0.094	0.356	2.00879e-184	Mono	CMC1
ETS1.3	3.42316e-188	-1.11036	0.021	0.262	6.20105e-184	Mono	ETS1
ANXA1.3	3.81302e-188	0.880733	0.645	0.401	6.90729e-184	Mono	ANXA1
RHOG.3	8.87809e-188	0.769554	0.601	0.378	1.60827e-183	Mono	RHOG
MEGF9	1.62143e-187	0.539118	0.14	0.028	2.93722e-183	Mono	MEGF9
RASGRP4	2.3527e-187	0.437066	0.106	0.016	4.26191e-183	Mono	RASGRP4
IL2RB.4	6.60265e-187	-1.36723	0.019	0.257	1.19607e-182	Mono	IL2RB
RPL11	7.14726e-187	-0.449741	0.993	0.996	1.29473e-182	Mono	RPL11
SIRPB1.1	7.27823e-186	0.449782	0.117	0.02	1.31845e-181	Mono	SIRPB1
SAMHD1.3	2.15313e-185	0.712249	0.593	0.337	3.9004e-181	Mono	SAMHD1
CD300LF	2.62902e-185	0.502206	0.141	0.029	4.76248e-181	Mono	CD300LF
TPP1.3	7.66935e-185	0.815471	0.42	0.21	1.3893e-180	Mono	TPP1
SEPT7.4	4.18062e-184	-0.834709	0.372	0.649	7.57319e-180	Mono	SEPT7
HLA-DMA.3	7.07268e-183	0.677738	0.641	0.38	1.28122e-178	Mono	HLA-DMA
OCIAD2.2	2.41964e-182	-0.920126	0.014	0.248	4.38317e-178	Mono	OCIAD2
CCL5.4	4.46721e-182	-2.22072	0.051	0.294	8.09236e-178	Mono	CCL5
SRSF7.3	6.76128e-181	-0.819359	0.357	0.617	1.22481e-176	Mono	SRSF7
ITM2C.3	7.58606e-181	-1.49125	0.027	0.262	1.37422e-176	Mono	ITM2C
RPS11.3	1.80839e-180	-0.55269	0.969	0.987	3.2759e-176	Mono	RPS11
CD247.4	1.98815e-180	-1.28232	0.019	0.251	3.60154e-176	Mono	CD247
TMSB4X.4	2.10963e-180	0.372349	1	0.994	3.82159e-176	Mono	TMSB4X
RPS15A.3	2.5851e-180	-0.426028	0.988	0.976	4.68291e-176	Mono	RPS15A
HLA-DQA1.3	1.33034e-179	0.374679	0.677	0.378	2.40991e-175	Mono	HLA-DQA1
NFKBIA.3	5.28001e-179	0.660957	0.855	0.709	9.56473e-175	Mono	NFKBIA
AC092580.4.4	8.27063e-179	-1.50753	0.013	0.241	1.49822e-174	Mono	AC092580.4
ALDOA.4	4.06041e-178	0.734527	0.729	0.552	7.35543e-174	Mono	ALDOA
SELL.3	5.94174e-178	-1.36265	0.264	0.502	1.07635e-173	Mono	SELL
PDLIM5.2	4.76868e-177	0.688119	0.249	0.088	8.63846e-173	Mono	PDLIM5
SLC2A6.2	2.96253e-176	0.735942	0.235	0.08	5.36662e-172	Mono	SLC2A6
SNX10.2	1.54325e-175	0.793871	0.38	0.181	2.7956e-171	Mono	SNX10
ABI3.3	2.9269e-175	0.739851	0.342	0.149	5.30207e-171	Mono	ABI3
CALM2.2	2.0359e-174	0.621891	0.886	0.804	3.68804e-170	Mono	CALM2
SERF2.2	1.74419e-173	0.390297	0.992	0.979	3.15961e-169	Mono	SERF2
LILRA1	1.13224e-172	0.42227	0.108	0.018	2.05105e-168	Mono	LILRA1
TNFRSF1A.1	1.62642e-172	0.680309	0.234	0.08	2.94626e-168	Mono	TNFRSF1A
PNN.3	9.21759e-172	-0.786239	0.223	0.503	1.66977e-167	Mono	PNN
CD4.2	1.38301e-170	0.666402	0.376	0.171	2.50533e-166	Mono	CD4
ADAP2.2	2.56815e-170	0.569252	0.162	0.042	4.6522e-166	Mono	ADAP2
LAPTM5.1	4.61196e-170	0.641836	0.751	0.561	8.35457e-166	Mono	LAPTM5
RASSF4.3	8.46068e-170	0.586534	0.232	0.078	1.53265e-165	Mono	RASSF4
TSTD1.2	1.31414e-169	-0.92082	0.095	0.347	2.38056e-165	Mono	TSTD1
CAPZA2.2	1.66382e-169	0.831062	0.536	0.343	3.014e-165	Mono	CAPZA2
ARPC5L.2	1.98109e-169	-0.851579	0.105	0.363	3.58874e-165	Mono	ARPC5L
RPS13.3	2.33315e-169	-0.529534	0.957	0.982	4.2265e-165	Mono	RPS13
RPL14.1	2.46426e-169	-0.400254	0.957	0.983	4.464e-165	Mono	RPL14
ODF3B.1	5.52697e-169	0.724375	0.298	0.122	1.00121e-164	Mono	ODF3B
SEPT6.1	7.31303e-169	-0.848486	0.161	0.425	1.32475e-164	Mono	SEPT6
RPL36.2	1.37221e-167	-0.409502	0.981	0.989	2.48576e-163	Mono	RPL36
TPT1.3	1.94699e-167	-0.397254	0.977	0.992	3.52698e-163	Mono	TPT1
RPL10.1	1.02939e-166	-0.356359	0.998	0.998	1.86474e-162	Mono	RPL10
LCK.4	3.47079e-165	-1.07334	0.013	0.227	6.28734e-161	Mono	LCK
H3F3A.2	5.14027e-165	0.277459	0.98	0.952	9.31159e-161	Mono	H3F3A
TLR8	4.53394e-164	0.41897	0.103	0.018	8.21323e-160	Mono	TLR8
RPL34.1	1.16811e-163	-0.357643	0.996	0.998	2.11604e-159	Mono	RPL34
CHST12.3	1.18388e-163	-0.980477	0.071	0.306	2.1446e-159	Mono	CHST12
MT-CO3.3	3.78318e-162	0.463748	0.989	0.898	6.85323e-158	Mono	MT-CO3
RNF13.1	5.23861e-162	0.762412	0.324	0.145	9.48974e-158	Mono	RNF13
RPL22.2	7.46842e-162	-0.588394	0.874	0.943	1.3529e-157	Mono	RPL22
RAN.1	3.57476e-161	-0.949195	0.368	0.598	6.47567e-157	Mono	RAN
MATK.4	4.03873e-161	-1.13028	0.008	0.214	7.31616e-157	Mono	MATK
ZFP36L2.3	7.90434e-161	0.736734	0.681	0.486	1.43187e-156	Mono	ZFP36L2
PHLDA2.2	7.90949e-161	0.649955	0.197	0.062	1.4328e-156	Mono	PHLDA2
RAC1.2	1.58191e-160	0.783314	0.582	0.393	2.86564e-156	Mono	RAC1
BIN1.2	1.96845e-160	-0.927703	0.037	0.257	3.56584e-156	Mono	BIN1
SNRPF.1	9.27925e-159	-1.05339	0.241	0.488	1.68094e-154	Mono	SNRPF
NADK.1	2.38069e-158	0.731748	0.302	0.13	4.31262e-154	Mono	NADK
FXYD2.4	7.1243e-158	-1.5816	0.019	0.227	1.29057e-153	Mono	FXYD2
RNF149.2	1.39425e-157	0.740369	0.31	0.135	2.52568e-153	Mono	RNF149
CTNNA1.1	4.8625e-157	0.659173	0.205	0.069	8.80841e-153	Mono	CTNNA1
VAMP5.1	2.25326e-154	0.88815	0.416	0.222	4.08178e-150	Mono	VAMP5
GCH1	5.80049e-154	0.624147	0.206	0.067	1.05076e-149	Mono	GCH1
RPS16.3	6.37693e-154	-0.374002	0.977	0.987	1.15518e-149	Mono	RPS16
PRDX2.3	7.32466e-154	-1.19786	0.08	0.308	1.32686e-149	Mono	PRDX2
DPYD	1.34386e-153	0.578519	0.202	0.065	2.43441e-149	Mono	DPYD
SAMD3.4	6.07882e-153	-1.07308	0.012	0.211	1.10118e-148	Mono	SAMD3
RPS19.1	4.50264e-152	-0.430154	0.997	0.998	8.15653e-148	Mono	RPS19
GCA.2	4.69848e-152	0.728445	0.283	0.122	8.51129e-148	Mono	GCA
LRRFIP1.1	9.35528e-152	0.703882	0.719	0.541	1.69471e-147	Mono	LRRFIP1
SNRPE.2	3.14209e-151	-0.932989	0.29	0.529	5.69189e-147	Mono	SNRPE
CXXC5.4	7.99765e-151	-0.848293	0.034	0.245	1.44877e-146	Mono	CXXC5
NSMF	8.24411e-151	0.46352	0.109	0.021	1.49342e-146	Mono	NSMF
TNFRSF4.3	2.11408e-150	-1.18281	0.016	0.217	3.82966e-146	Mono	TNFRSF4
NOTCH2.1	2.84642e-150	0.678056	0.28	0.118	5.1563e-146	Mono	NOTCH2
IER3.3	3.34414e-150	0.769498	0.263	0.103	6.05791e-146	Mono	IER3
ADAM15.1	6.55507e-150	0.538996	0.158	0.043	1.18745e-145	Mono	ADAM15
UBE2D1.1	1.32364e-148	0.703842	0.287	0.124	2.39778e-144	Mono	UBE2D1
GSTO1.1	4.16835e-148	0.733708	0.463	0.269	7.55096e-144	Mono	GSTO1
RPS29.1	6.9638e-148	-0.387536	0.999	0.993	1.26149e-143	Mono	RPS29
CRIP1.2	2.21142e-147	1.11976	0.664	0.497	4.00598e-143	Mono	CRIP1
PPM1F.1	4.17933e-147	0.606382	0.188	0.061	7.57086e-143	Mono	PPM1F
TFEC.1	7.69921e-147	0.541794	0.155	0.043	1.39471e-142	Mono	TFEC
MYL12A.3	4.07731e-146	-0.669044	0.76	0.842	7.38605e-142	Mono	MYL12A
C1QBP.3	7.65223e-146	-0.709626	0.14	0.385	1.3862e-141	Mono	C1QBP
EMILIN2.1	1.1371e-145	0.515407	0.142	0.037	2.05986e-141	Mono	EMILIN2
RPL18A.3	1.17601e-145	-0.574232	0.993	0.995	2.13035e-141	Mono	RPL18A
EMR2.1	2.32899e-144	0.605933	0.182	0.058	4.21897e-140	Mono	EMR2
MT2A.3	2.6402e-144	1.04044	0.509	0.309	4.78272e-140	Mono	MT2A
PRDX1.2	7.55211e-144	0.713042	0.609	0.436	1.36807e-139	Mono	PRDX1
ATP5E.3	1.11305e-143	0.36502	0.989	0.976	2.0163e-139	Mono	ATP5E
GNAQ.1	2.8457e-143	0.709261	0.315	0.146	5.15498e-139	Mono	GNAQ
CEBPD.1	8.02604e-143	0.635124	0.213	0.075	1.45392e-138	Mono	CEBPD
SMAP2.3	1.34031e-142	0.751858	0.448	0.268	2.42797e-138	Mono	SMAP2
UPP1.1	2.66906e-142	0.60364	0.224	0.08	4.835e-138	Mono	UPP1
C15orf39.1	3.5965e-142	0.648216	0.255	0.103	6.51507e-138	Mono	C15orf39
CMTM6.1	1.02593e-141	0.715028	0.506	0.31	1.85847e-137	Mono	CMTM6
RNASET2.4	3.75936e-141	0.653529	0.569	0.355	6.81008e-137	Mono	RNASET2
SUPT4H1.1	5.0956e-141	0.723377	0.544	0.367	9.23067e-137	Mono	SUPT4H1
JAK1.3	2.17775e-140	-0.922496	0.4	0.623	3.94499e-136	Mono	JAK1
OFD1.2	9.07723e-140	-0.897128	0.067	0.279	1.64434e-135	Mono	OFD1
ISG20.3	1.27014e-139	-0.979907	0.192	0.429	2.30086e-135	Mono	ISG20
SH3BGRL.1	2.75833e-139	0.675876	0.609	0.43	4.99672e-135	Mono	SH3BGRL
MYOF.1	1.17872e-138	0.531595	0.144	0.04	2.13526e-134	Mono	MYOF
AP003733.1	1.73761e-138	0.420932	0.12	0.027	3.14768e-134	Mono	AP003733.1
IL17RA	1.9216e-138	0.583519	0.191	0.064	3.48098e-134	Mono	IL17RA
PRMT1	2.50551e-138	-0.67678	0.099	0.325	4.53872e-134	Mono	PRMT1
MSRB1.1	2.74362e-138	0.655687	0.23	0.089	4.97007e-134	Mono	MSRB1
PARP1.1	4.04931e-138	-0.715803	0.096	0.321	7.33533e-134	Mono	PARP1
RPL23.2	4.87546e-138	-0.878164	0.9	0.945	8.83189e-134	Mono	RPL23
EIF4A2.1	6.61547e-138	-0.668619	0.403	0.644	1.19839e-133	Mono	EIF4A2
HSPA8.3	1.42201e-137	-0.736328	0.484	0.68	2.57596e-133	Mono	HSPA8
HIPK3	1.10524e-136	0.615597	0.215	0.079	2.00214e-132	Mono	HIPK3
CD52.4	3.18695e-136	0.479874	0.969	0.889	5.77316e-132	Mono	CD52
ATP11A	5.14551e-136	0.496583	0.137	0.036	9.32109e-132	Mono	ATP11A
IGLL5.4	6.91796e-136	-4.18393	0.118	0.334	1.25319e-131	Mono	IGLL5
CKS2.3	8.03232e-136	-1.37406	0.068	0.273	1.45505e-131	Mono	CKS2
PLEK.3	8.68706e-136	0.636256	0.55	0.338	1.57366e-131	Mono	PLEK
AOAH.2	1.07641e-135	0.564794	0.193	0.066	1.94992e-131	Mono	AOAH
TCF7.3	3.29137e-135	-0.932961	0.056	0.257	5.96232e-131	Mono	TCF7
CD97.3	4.60884e-135	0.711983	0.548	0.348	8.34891e-131	Mono	CD97
HSBP1.1	7.41255e-135	0.723173	0.456	0.275	1.34278e-130	Mono	HSBP1
APOBEC3G.2	9.67219e-135	-0.941124	0.11	0.321	1.75212e-130	Mono	APOBEC3G
IRF2BP2.2	4.54249e-134	0.738741	0.457	0.271	8.22872e-130	Mono	IRF2BP2
LY86.4	6.884e-134	0.609356	0.322	0.152	1.24704e-129	Mono	LY86
ATP6V1F.3	7.11616e-134	0.690176	0.615	0.457	1.28909e-129	Mono	ATP6V1F
MAP3K3	7.38644e-133	0.45516	0.15	0.043	1.33805e-128	Mono	MAP3K3
NAAA.3	4.43712e-132	0.688312	0.333	0.165	8.03784e-128	Mono	NAAA
RPS26.1	4.72267e-132	-0.458859	0.915	0.904	8.55511e-128	Mono	RPS26
RAMP1.2	5.18036e-132	-0.938437	0.006	0.181	9.38422e-128	Mono	RAMP1
TECR.3	9.85421e-132	-0.797098	0.088	0.298	1.78509e-127	Mono	TECR
NCR3.4	2.91693e-130	-0.908611	0.01	0.185	5.28402e-126	Mono	NCR3
P2RY13.2	3.44798e-130	0.520929	0.158	0.048	6.24601e-126	Mono	P2RY13
CD2.4	2.17714e-129	-1.16014	0.05	0.24	3.94389e-125	Mono	CD2
VAMP3	3.40371e-129	0.591884	0.209	0.078	6.16583e-125	Mono	VAMP3
FUT7.3	7.28954e-129	-0.925328	0.027	0.21	1.3205e-124	Mono	FUT7
SEPT1.2	9.02834e-129	-0.739398	0.015	0.192	1.63548e-124	Mono	SEPT1
ATP1B3	1.56205e-128	0.723453	0.352	0.187	2.82964e-124	Mono	ATP1B3
LILRB1.2	1.85397e-128	0.611471	0.199	0.073	3.35846e-124	Mono	LILRB1
ALOX5AP.4	3.69248e-128	-1.12296	0.043	0.232	6.68892e-124	Mono	ALOX5AP
SH2B3.2	4.86885e-128	0.644634	0.26	0.114	8.81992e-124	Mono	SH2B3
PRCP.2	4.96712e-128	0.682004	0.289	0.136	8.99794e-124	Mono	PRCP
HSPA1A.3	7.0376e-128	0.740653	0.214	0.082	1.27486e-123	Mono	HSPA1A
MOB1A.2	7.43162e-128	0.662009	0.568	0.391	1.34624e-123	Mono	MOB1A
TCEB2.3	1.38748e-127	0.540484	0.846	0.783	2.51343e-123	Mono	TCEB2
IFITM2.4	4.09971e-127	-1.03897	0.675	0.795	7.42662e-123	Mono	IFITM2
CALM1.4	1.09741e-126	-0.655203	0.639	0.81	1.98795e-122	Mono	CALM1
CCND2.2	1.8347e-126	-0.797054	0.027	0.209	3.32357e-122	Mono	CCND2
BNIP3L.1	2.76787e-126	0.708695	0.339	0.178	5.01399e-122	Mono	BNIP3L
ADRBK2.2	3.11864e-126	0.615407	0.229	0.094	5.64942e-122	Mono	ADRBK2
PLXND1.1	1.27739e-125	0.41419	0.118	0.029	2.31399e-121	Mono	PLXND1
PEBP1.2	1.79889e-125	-0.710487	0.146	0.366	3.25869e-121	Mono	PEBP1
CAST.1	3.90326e-125	0.663449	0.593	0.413	7.07076e-121	Mono	CAST
ARRB1.2	5.79891e-125	0.503903	0.156	0.049	1.05047e-120	Mono	ARRB1
RANBP1.1	7.5897e-125	-0.840607	0.226	0.444	1.37487e-120	Mono	RANBP1
BTF3.2	1.09206e-123	-0.494714	0.735	0.857	1.97826e-119	Mono	BTF3
RPL41.2	1.34928e-123	-0.254225	1	0.994	2.44422e-119	Mono	RPL41
TXK.4	2.10583e-123	-0.875854	0.008	0.174	3.81471e-119	Mono	TXK
SRSF2.2	2.72664e-123	-0.685783	0.408	0.607	4.9393e-119	Mono	SRSF2
NUCB2.4	2.76745e-123	-0.8021	0.022	0.197	5.01324e-119	Mono	NUCB2
BLVRA.2	8.54634e-123	0.610325	0.261	0.117	1.54817e-118	Mono	BLVRA
PPIB.3	8.98149e-123	-0.739475	0.397	0.612	1.627e-118	Mono	PPIB
IL7R.4	1.81171e-122	-1.41164	0.014	0.182	3.28192e-118	Mono	IL7R
VASP.3	1.82833e-122	0.670252	0.512	0.323	3.31201e-118	Mono	VASP
OGFRL1.3	3.48707e-122	0.663648	0.284	0.133	6.31682e-118	Mono	OGFRL1
VMP1.1	3.71308e-122	0.771998	0.375	0.214	6.72625e-118	Mono	VMP1
DAZAP2.2	9.01653e-122	0.605084	0.712	0.585	1.63334e-117	Mono	DAZAP2
GYPC.4	3.73818e-121	-0.817469	0.09	0.288	6.77171e-117	Mono	GYPC
MYD88.2	4.69946e-121	0.661642	0.302	0.149	8.51308e-117	Mono	MYD88
PTPN7.3	7.10418e-121	-0.787914	0.064	0.255	1.28692e-116	Mono	PTPN7
MCL1.1	2.36846e-120	0.695091	0.558	0.386	4.29046e-116	Mono	MCL1
CSF2RA.3	2.63516e-120	0.579924	0.287	0.132	4.77359e-116	Mono	CSF2RA
EFHD2.2	6.18709e-120	0.571929	0.582	0.379	1.12079e-115	Mono	EFHD2
NCL.3	1.32984e-119	-0.675961	0.503	0.692	2.409e-115	Mono	NCL
CXCR3.3	2.9964e-119	-0.758662	0.006	0.166	5.42798e-115	Mono	CXCR3
CCDC85B.2	3.74742e-119	-0.71803	0.203	0.424	6.78846e-115	Mono	CCDC85B
PHB.3	5.60551e-119	-0.700452	0.15	0.363	1.01544e-114	Mono	PHB
RPL22L1.3	9.31473e-119	-1.11569	0.364	0.563	1.68736e-114	Mono	RPL22L1
CSK.3	1.01253e-118	0.681796	0.504	0.339	1.83419e-114	Mono	CSK
PID1.1	1.4486e-118	0.499519	0.141	0.043	2.62414e-114	Mono	PID1
EHBP1L1.2	7.1985e-118	0.654849	0.267	0.124	1.30401e-113	Mono	EHBP1L1
CEBPA.1	1.53434e-117	0.432508	0.116	0.03	2.77946e-113	Mono	CEBPA
CAPN2.3	1.93791e-117	0.65967	0.35	0.183	3.51053e-113	Mono	CAPN2
CLIC3.3	8.65997e-117	-1.02799	0.012	0.172	1.56875e-112	Mono	CLIC3
ARPC1B.3	1.04248e-116	0.468853	0.848	0.71	1.88846e-112	Mono	ARPC1B
RP2	1.56906e-116	0.515977	0.147	0.046	2.84235e-112	Mono	RP2
VIM-AS1	2.22467e-116	0.416817	0.121	0.032	4.02999e-112	Mono	VIM-AS1
CNPY3.3	2.96513e-116	0.647669	0.472	0.298	5.37132e-112	Mono	CNPY3
PLEC	3.57677e-116	0.613899	0.233	0.098	6.47931e-112	Mono	PLEC
NUCKS1	4.47383e-116	-0.662602	0.256	0.478	8.10434e-112	Mono	NUCKS1
SELPLG.2	4.99072e-116	0.675369	0.406	0.234	9.04069e-112	Mono	SELPLG
HIST1H4C.3	7.06822e-116	-1.32971	0.135	0.338	1.28041e-111	Mono	HIST1H4C
LAMP2.2	7.18515e-116	0.627029	0.26	0.12	1.30159e-111	Mono	LAMP2
ATG16L2	7.60387e-116	0.552558	0.2	0.077	1.37744e-111	Mono	ATG16L2
UBXN11	8.21167e-116	0.396937	0.12	0.032	1.48754e-111	Mono	UBXN11
HSP90B1.3	4.74215e-115	-0.895222	0.245	0.458	8.59041e-111	Mono	HSP90B1
IFITM1.4	7.3548e-115	-0.863754	0.08	0.268	1.33232e-110	Mono	IFITM1
AGPAT3.2	1.35112e-114	0.543133	0.167	0.059	2.44756e-110	Mono	AGPAT3
NME1.2	1.93254e-114	-0.743814	0.067	0.252	3.5008e-110	Mono	NME1
MFSD1.3	5.84664e-113	0.601055	0.237	0.105	1.05912e-108	Mono	MFSD1
UBE2R2	1.01561e-112	0.631891	0.283	0.138	1.83978e-108	Mono	UBE2R2
ALDH2.4	1.09493e-112	0.594454	0.265	0.124	1.98347e-108	Mono	ALDH2
MZB1.4	3.72288e-112	-1.74072	0.028	0.191	6.744e-108	Mono	MZB1
EIF3F.2	4.66767e-112	-0.680134	0.357	0.555	8.45548e-108	Mono	EIF3F
PSIP1.2	5.42226e-112	-0.638787	0.101	0.299	9.82242e-108	Mono	PSIP1
IFIT2.1	9.01396e-112	0.674695	0.17	0.059	1.63288e-107	Mono	IFIT2
EIF3E.2	1.39794e-111	-0.575442	0.489	0.679	2.53237e-107	Mono	EIF3E
GZMA.4	1.87468e-111	-1.41464	0.016	0.172	3.39598e-107	Mono	GZMA
DAPK1.2	2.32414e-111	0.452444	0.127	0.037	4.21019e-107	Mono	DAPK1
GZMK.4	2.91435e-111	-1.28277	0.011	0.165	5.27935e-107	Mono	GZMK
HSPE1.1	3.89682e-111	-1.17534	0.243	0.449	7.05909e-107	Mono	HSPE1
TSPAN13.2	5.55062e-111	-0.779768	0.007	0.159	1.00549e-106	Mono	TSPAN13
PAK1.3	7.37268e-111	0.640776	0.312	0.161	1.33556e-106	Mono	PAK1
PPP1CB.1	2.70671e-110	0.673779	0.449	0.288	4.9032e-106	Mono	PPP1CB
SRGN.2	1.38119e-109	0.405254	0.886	0.727	2.50203e-105	Mono	SRGN
SCPEP1	2.4057e-109	0.556151	0.228	0.097	4.35792e-105	Mono	SCPEP1
EIF3I.2	2.14977e-108	-0.814141	0.229	0.432	3.89431e-104	Mono	EIF3I
RPS28.2	6.29977e-108	-0.317095	0.994	0.998	1.1412e-103	Mono	RPS28
CTNNB1	1.74292e-107	0.746408	0.304	0.16	3.1573e-103	Mono	CTNNB1
GATA3.4	1.94129e-107	-0.821333	0.011	0.16	3.51665e-103	Mono	GATA3
CD86.3	2.14466e-107	0.506363	0.18	0.069	3.88504e-103	Mono	CD86
SIGLEC10.2	3.26135e-107	0.429342	0.132	0.04	5.90794e-103	Mono	SIGLEC10
CAPN12.3	4.62779e-107	-0.770469	0.007	0.153	8.38324e-103	Mono	CAPN12
ZFHX3.1	5.11283e-107	0.572676	0.227	0.098	9.26189e-103	Mono	ZFHX3
PTAFR.1	7.41043e-107	0.488958	0.152	0.051	1.3424e-102	Mono	PTAFR
BOLA3.2	1.16639e-106	-0.549562	0.035	0.201	2.11292e-102	Mono	BOLA3
PA2G4.1	1.31386e-106	-0.617293	0.289	0.501	2.38006e-102	Mono	PA2G4
FGD2.3	1.319e-106	0.706224	0.29	0.147	2.38937e-102	Mono	FGD2
ATP6V0B.3	4.14066e-106	0.625454	0.59	0.448	7.50081e-102	Mono	ATP6V0B
LTBR.1	7.6856e-106	0.472128	0.15	0.051	1.39225e-101	Mono	LTBR
NASP.2	1.08394e-105	-0.755983	0.121	0.31	1.96356e-101	Mono	NASP
PDAP1.3	1.41801e-105	-0.6912	0.191	0.397	2.56872e-101	Mono	PDAP1
LACTB.2	2.6509e-105	0.585738	0.252	0.119	4.80211e-101	Mono	LACTB
CD79A.3	4.47124e-105	-1.83777	0.017	0.166	8.09965e-101	Mono	CD79A
GAA.2	5.97738e-105	0.461238	0.149	0.051	1.0828e-100	Mono	GAA
KIAA1598.3	7.06977e-105	0.532949	0.173	0.065	1.28069e-100	Mono	KIAA1598
H2AFY.3	8.34087e-105	0.58021	0.588	0.429	1.51095e-100	Mono	H2AFY
THEMIS2.2	3.13383e-104	0.597671	0.281	0.141	5.67694e-100	Mono	THEMIS2
SPIB.4	1.3823e-103	-0.84983	0.013	0.16	2.50404e-99	Mono	SPIB
IFITM3.3	1.30623e-102	0.918057	0.756	0.615	2.36624e-98	Mono	IFITM3
PEA15.3	2.1335e-102	0.599751	0.282	0.142	3.86483e-98	Mono	PEA15
MYADM.1	7.65218e-102	0.708821	0.405	0.244	1.38619e-97	Mono	MYADM
YWHAQ.2	1.50878e-101	-0.654778	0.281	0.488	2.73315e-97	Mono	YWHAQ
MAP3K1.1	3.00864e-101	0.578393	0.237	0.109	5.45015e-97	Mono	MAP3K1
KLF11	3.23064e-100	0.373515	0.11	0.03	5.85231e-96	Mono	KLF11
ZAP70.3	9.51656e-100	-0.718008	0.007	0.145	1.72392e-95	Mono	ZAP70
SKAP1.4	1.88199e-99	-0.679677	0.004	0.14	3.40922e-95	Mono	SKAP1
NAP1L1.3	2.56922e-99	0.504534	0.809	0.69	4.65414e-95	Mono	NAP1L1
EIF4EBP1.2	3.27218e-99	0.624342	0.267	0.136	5.92755e-95	Mono	EIF4EBP1
COX5A.1	4.41446e-99	-0.673519	0.436	0.614	7.99679e-95	Mono	COX5A
C1orf63	4.90241e-99	-0.622934	0.325	0.531	8.88071e-95	Mono	C1orf63
CDC42EP3.2	8.34417e-99	0.631228	0.285	0.145	1.51155e-94	Mono	CDC42EP3
JUP	9.24501e-99	0.44137	0.139	0.047	1.67473e-94	Mono	JUP
IL6ST.1	1.41101e-98	0.45561	0.139	0.047	2.55605e-94	Mono	IL6ST
RNF19B.2	4.30688e-98	0.447469	0.141	0.048	7.80192e-94	Mono	RNF19B
PDIA3	5.93106e-98	-0.561835	0.256	0.465	1.07441e-93	Mono	PDIA3
SERPING1.1	1.77056e-97	0.405229	0.104	0.028	3.20736e-93	Mono	SERPING1
ZRANB2.1	2.10672e-97	-0.553514	0.167	0.369	3.81632e-93	Mono	ZRANB2
RBM39.3	3.02687e-97	-0.469413	0.63	0.784	5.48317e-93	Mono	RBM39
FBXL5	4.54291e-97	0.500051	0.204	0.087	8.22947e-93	Mono	FBXL5
SAT2.1	6.04278e-97	0.595835	0.322	0.177	1.09465e-92	Mono	SAT2
MAPKAPK3.2	6.47975e-97	0.534509	0.274	0.137	1.17381e-92	Mono	MAPKAPK3
CHMP1B.1	1.32605e-96	0.636432	0.427	0.272	2.40213e-92	Mono	CHMP1B
PNISR.3	1.57969e-96	-0.516153	0.489	0.689	2.86161e-92	Mono	PNISR
SSR4.3	2.80349e-96	-0.89121	0.51	0.697	5.07852e-92	Mono	SSR4
PTPLAD2.4	3.45808e-96	0.545852	0.246	0.117	6.26432e-92	Mono	PTPLAD2
CCT2	4.70775e-96	-0.531533	0.109	0.294	8.52809e-92	Mono	CCT2
COX7C.2	1.07648e-95	-0.358999	0.857	0.927	1.95004e-91	Mono	COX7C
GBP1.4	2.45221e-95	0.734114	0.273	0.138	4.44217e-91	Mono	GBP1
PLXNC1.2	3.01181e-95	0.536751	0.187	0.078	5.4559e-91	Mono	PLXNC1
ARAP1	5.06962e-95	0.493864	0.191	0.079	9.18361e-91	Mono	ARAP1
DOK2.4	6.4594e-95	0.53612	0.44	0.265	1.17012e-90	Mono	DOK2
ZCCHC11.4	1.35066e-94	-0.578257	0.045	0.201	2.44672e-90	Mono	ZCCHC11
ENTPD1.4	1.47673e-94	0.586199	0.269	0.135	2.67509e-90	Mono	ENTPD1
CXCL10.2	1.77687e-94	1.45312	0.121	0.037	3.21879e-90	Mono	CXCL10
SLC6A6.1	2.46146e-94	0.510285	0.168	0.066	4.45893e-90	Mono	SLC6A6
SLCO3A1.1	3.97384e-94	0.496239	0.214	0.093	7.1986e-90	Mono	SLCO3A1
ATPIF1.1	5.14344e-94	-0.592166	0.323	0.518	9.31734e-90	Mono	ATPIF1
MANF.3	5.71328e-94	-0.624398	0.068	0.234	1.03496e-89	Mono	MANF
RASSF3	6.56821e-94	0.540292	0.194	0.081	1.18983e-89	Mono	RASSF3
POLE4.1	7.07889e-94	0.588515	0.341	0.198	1.28234e-89	Mono	POLE4
MZT2B.2	1.12586e-93	-0.598703	0.222	0.416	2.03949e-89	Mono	MZT2B
TBC1D10C.3	1.33722e-93	-0.698981	0.114	0.287	2.42237e-89	Mono	TBC1D10C
PPM1G.1	1.50395e-93	-0.565644	0.193	0.387	2.72441e-89	Mono	PPM1G
PPM1K.3	2.55468e-93	-0.668893	0.063	0.224	4.62781e-89	Mono	PPM1K
LFNG	2.99615e-93	0.466901	0.152	0.055	5.42752e-89	Mono	LFNG
ODF2L.3	4.45155e-93	-0.655998	0.048	0.201	8.06399e-89	Mono	ODF2L
ITGAL.2	4.53301e-93	0.564185	0.374	0.216	8.21155e-89	Mono	ITGAL
ATM.3	8.86945e-93	-0.686382	0.175	0.36	1.6067e-88	Mono	ATM
TPST2.3	8.87636e-93	-0.815078	0.099	0.262	1.60795e-88	Mono	TPST2
CUTA.3	1.08222e-92	-0.578138	0.3	0.501	1.96044e-88	Mono	CUTA
CIRBP.2	1.14341e-92	-0.535018	0.528	0.692	2.07129e-88	Mono	CIRBP
CCNY	1.28627e-92	0.521776	0.202	0.088	2.33007e-88	Mono	CCNY
TRIB1.1	1.29695e-92	0.428459	0.118	0.037	2.34942e-88	Mono	TRIB1
MBD2	1.89569e-92	0.656522	0.243	0.122	3.43404e-88	Mono	MBD2
HERC2.1	1.95459e-92	-0.516317	0.07	0.237	3.54075e-88	Mono	HERC2
TFDP2.1	2.44684e-92	-0.526173	0.022	0.163	4.43245e-88	Mono	TFDP2
PSTPIP2	6.12438e-91	0.4419	0.128	0.042	1.10943e-86	Mono	PSTPIP2
SKIL	6.70307e-91	0.540475	0.212	0.095	1.21426e-86	Mono	SKIL
ATP6V0E1.2	9.06059e-91	0.498024	0.706	0.579	1.64133e-86	Mono	ATP6V0E1
ATP5A1.1	9.06594e-91	-0.522941	0.25	0.448	1.64229e-86	Mono	ATP5A1
SYNE2.3	1.15001e-90	-0.653217	0.007	0.135	2.08325e-86	Mono	SYNE2
FAM214B	1.64691e-90	0.401224	0.121	0.039	2.98337e-86	Mono	FAM214B
JAK2.2	2.15876e-90	0.537587	0.197	0.086	3.91059e-86	Mono	JAK2
YWHAZ.1	2.72747e-90	0.47353	0.788	0.708	4.94081e-86	Mono	YWHAZ
GBP2.2	4.02953e-90	0.559021	0.308	0.165	7.2995e-86	Mono	GBP2
FBL.1	1.23026e-89	-0.551527	0.173	0.361	2.22862e-85	Mono	FBL
SNRPD1.1	1.2611e-89	-0.627792	0.264	0.45	2.28449e-85	Mono	SNRPD1
ITGB7.4	1.41708e-89	-0.674242	0.113	0.283	2.56704e-85	Mono	ITGB7
IL13RA1.2	1.44762e-89	0.491554	0.172	0.071	2.62236e-85	Mono	IL13RA1
RGCC.3	1.6984e-89	0.645154	0.204	0.091	3.07666e-85	Mono	RGCC
CTNND1.1	1.74846e-89	0.472958	0.15	0.056	3.16734e-85	Mono	CTNND1
GLTSCR2.1	1.06051e-88	-0.511506	0.478	0.672	1.92111e-84	Mono	GLTSCR2
DOK3	1.18893e-88	0.35728	0.108	0.032	2.15375e-84	Mono	DOK3
RHOF.1	2.39999e-88	-0.583977	0.113	0.287	4.34758e-84	Mono	RHOF
PSEN1	3.76009e-88	0.515913	0.216	0.099	6.8114e-84	Mono	PSEN1
RPL29.1	6.75103e-88	-0.333875	0.958	0.932	1.22295e-83	Mono	RPL29
CD320.3	7.31222e-88	-0.559201	0.008	0.133	1.32461e-83	Mono	CD320
MALAT1.3	7.56138e-88	-0.272419	1	0.987	1.36974e-83	Mono	MALAT1
ATP6V0D1.1	1.71563e-87	0.592412	0.366	0.227	3.10786e-83	Mono	ATP6V0D1
NOP56.1	2.76134e-87	-0.498845	0.099	0.271	5.00217e-83	Mono	NOP56
GNG5.2	3.53687e-87	0.55623	0.661	0.553	6.40704e-83	Mono	GNG5
SRSF3.2	4.03388e-87	-0.512039	0.455	0.64	7.30738e-83	Mono	SRSF3
CREG1.1	1.18982e-86	0.38636	0.131	0.046	2.15536e-82	Mono	CREG1
ACAP2.1	1.35871e-86	0.610141	0.351	0.211	2.4613e-82	Mono	ACAP2
STRBP.2	1.42408e-86	-0.442282	0.007	0.13	2.57972e-82	Mono	STRBP
NAGA.3	1.57235e-86	0.493493	0.171	0.072	2.84832e-82	Mono	NAGA
MGAT1.1	1.67281e-86	0.587886	0.357	0.217	3.03029e-82	Mono	MGAT1
TET2.1	1.8783e-86	0.491055	0.173	0.072	3.40254e-82	Mono	TET2
ADAP1	1.88834e-86	0.374356	0.128	0.043	3.42073e-82	Mono	ADAP1
SMC6.3	3.26402e-86	-0.503465	0.038	0.181	5.91278e-82	Mono	SMC6
TREX1	3.91656e-86	0.511475	0.224	0.107	7.09485e-82	Mono	TREX1
USP3.1	4.39025e-86	0.589886	0.257	0.133	7.95294e-82	Mono	USP3
NDUFS8.2	8.56147e-86	-0.505854	0.283	0.478	1.55091e-81	Mono	NDUFS8
TUBA4A.3	8.86848e-86	-1.31771	0.078	0.227	1.60653e-81	Mono	TUBA4A
ATP5G3.1	9.63786e-86	-0.51568	0.504	0.653	1.7459e-81	Mono	ATP5G3
RENBP	1.07194e-85	0.335467	0.105	0.031	1.94182e-81	Mono	RENBP
HNRNPA2B1.2	1.13236e-85	-0.531908	0.716	0.82	2.05126e-81	Mono	HNRNPA2B1
AES.1	1.43933e-85	-0.597932	0.227	0.411	2.60734e-81	Mono	AES
NUDT16.3	3.2895e-85	0.506292	0.198	0.089	5.95894e-81	Mono	NUDT16
LMAN1.2	4.95404e-85	-0.462441	0.03	0.167	8.97424e-81	Mono	LMAN1
DYNLT1	7.51739e-85	0.595627	0.303	0.172	1.36177e-80	Mono	DYNLT1
HSP90AA1.4	1.56571e-84	-0.689146	0.68	0.8	2.83629e-80	Mono	HSP90AA1
SEC61G.3	1.67473e-84	-0.598185	0.56	0.702	3.03377e-80	Mono	SEC61G
REXO2.2	2.30882e-84	-0.584287	0.064	0.214	4.18243e-80	Mono	REXO2
TRABD.1	2.47959e-84	-0.602728	0.129	0.297	4.49178e-80	Mono	TRABD
RPL36AL.2	4.93292e-84	-0.52513	0.822	0.894	8.93598e-80	Mono	RPL36AL
TYMS.3	6.69028e-84	-0.561667	0.007	0.127	1.21194e-79	Mono	TYMS
EIF3D.1	6.91846e-84	-0.536931	0.237	0.424	1.25328e-79	Mono	EIF3D
RELT.1	8.4929e-84	0.499414	0.2	0.092	1.53849e-79	Mono	RELT
SMC4.2	9.11252e-84	-0.764458	0.062	0.208	1.65073e-79	Mono	SMC4
LAPTM4A	9.17861e-84	0.582081	0.408	0.273	1.66271e-79	Mono	LAPTM4A
TCL1A.4	1.02722e-83	-1.41569	0.016	0.139	1.86081e-79	Mono	TCL1A
ITM2A.4	1.27386e-83	-0.636759	0.009	0.129	2.30759e-79	Mono	ITM2A
ID2.4	1.97314e-83	-0.956404	0.441	0.576	3.57435e-79	Mono	ID2
RPL8.3	2.35011e-83	-0.574296	0.975	0.982	4.25723e-79	Mono	RPL8
STAT1.3	4.12216e-83	0.583026	0.524	0.373	7.4673e-79	Mono	STAT1
ACSL1	4.65562e-83	0.427763	0.1	0.03	8.43366e-79	Mono	ACSL1
EIF4E3	5.14561e-83	0.33344	0.106	0.032	9.32128e-79	Mono	EIF4E3
SVIP.2	5.28642e-83	-0.537997	0.039	0.177	9.57635e-79	Mono	SVIP
PTPN4.3	7.31534e-83	-0.605163	0.023	0.15	1.32517e-78	Mono	PTPN4
PRKCH.3	7.35165e-83	-0.618054	0.011	0.13	1.33175e-78	Mono	PRKCH
KRT10.2	7.63087e-83	-0.580357	0.162	0.335	1.38233e-78	Mono	KRT10
LINC00861.4	8.44233e-83	-0.65065	0.006	0.123	1.52933e-78	Mono	LINC00861
TMIGD2.3	9.00636e-83	-0.649552	0.004	0.12	1.6315e-78	Mono	TMIGD2
IGJ.3	2.15249e-82	-3.49604	0.132	0.288	3.89923e-78	Mono	IGJ
CRTAP.2	2.52776e-82	0.523079	0.202	0.094	4.57904e-78	Mono	CRTAP
PPIF.2	3.71055e-82	0.519684	0.183	0.082	6.72167e-78	Mono	PPIF
SPTBN1.2	3.86251e-82	-0.552581	0.017	0.14	6.99694e-78	Mono	SPTBN1
CYFIP1.1	5.34428e-82	0.418975	0.115	0.038	9.68117e-78	Mono	CYFIP1
BLOC1S1.4	5.4255e-82	0.553194	0.588	0.471	9.82829e-78	Mono	BLOC1S1
MZT2A.1	7.54603e-82	-0.544409	0.097	0.255	1.36696e-77	Mono	MZT2A
RASGEF1B.1	1.12347e-81	0.513006	0.183	0.08	2.03517e-77	Mono	RASGEF1B
MCM7.3	1.22702e-81	-0.679261	0.043	0.18	2.22275e-77	Mono	MCM7
LSP1.3	1.24686e-81	0.425166	0.71	0.56	2.2587e-77	Mono	LSP1
SYNRG.2	1.27772e-81	-0.585395	0.089	0.244	2.3146e-77	Mono	SYNRG
HNRNPF.3	2.39275e-81	-0.838928	0.364	0.529	4.33448e-77	Mono	HNRNPF
DENND5A.1	2.9361e-81	0.492223	0.175	0.075	5.31875e-77	Mono	DENND5A
HSPD1.3	3.19613e-81	-0.788144	0.147	0.316	5.78978e-77	Mono	HSPD1
ZFP36L1.2	3.56667e-81	0.48187	0.61	0.465	6.46103e-77	Mono	ZFP36L1
NT5C.1	4.42626e-81	-0.502014	0.152	0.331	8.01817e-77	Mono	NT5C
RUNX3.2	4.68758e-81	-0.708806	0.198	0.367	8.49156e-77	Mono	RUNX3
NMT2.4	5.37884e-81	-0.563728	0.012	0.13	9.74377e-77	Mono	NMT2
H2AFX.3	7.67625e-81	-0.593356	0.027	0.156	1.39055e-76	Mono	H2AFX
PTGDR.4	7.84785e-81	-0.617442	0.005	0.119	1.42164e-76	Mono	PTGDR
TAF7.1	8.11382e-81	-0.498163	0.174	0.357	1.46982e-76	Mono	TAF7
LYL1.1	8.28622e-81	0.45053	0.197	0.09	1.50105e-76	Mono	LYL1
CD46.1	9.35865e-81	0.545799	0.247	0.127	1.69532e-76	Mono	CD46
DNAJC19.2	9.50455e-81	-0.558342	0.105	0.264	1.72175e-76	Mono	DNAJC19
RGS10.3	1.9233e-80	0.524492	0.452	0.304	3.48405e-76	Mono	RGS10
ODC1.3	3.55166e-80	-0.481444	0.033	0.166	6.43384e-76	Mono	ODC1
MIDN.2	3.55743e-80	0.575697	0.364	0.223	6.44428e-76	Mono	MIDN
PCBP1.1	5.40373e-80	0.480965	0.725	0.613	9.78885e-76	Mono	PCBP1
IL2RG.2	8.3839e-80	-0.542224	0.393	0.575	1.51874e-75	Mono	IL2RG
ARHGAP26	1.14994e-79	0.41329	0.128	0.046	2.08312e-75	Mono	ARHGAP26
ARGLU1.1	1.24823e-79	-0.516407	0.42	0.605	2.26116e-75	Mono	ARGLU1
MS4A1.3	2.77326e-79	-1.44838	0.014	0.131	5.02375e-75	Mono	MS4A1
PKM.4	2.92861e-79	0.484878	0.555	0.399	5.30518e-75	Mono	PKM
TRAF4.3	2.95482e-79	-0.447022	0.022	0.148	5.35266e-75	Mono	TRAF4
WDR74.2	5.60548e-79	0.631122	0.533	0.407	1.01543e-74	Mono	WDR74
SSRP1.1	7.74938e-79	-0.530615	0.084	0.236	1.4038e-74	Mono	SSRP1
RGS19.1	8.07854e-79	0.55095	0.431	0.289	1.46343e-74	Mono	RGS19
GTF3A.2	9.80592e-79	-0.54178	0.291	0.473	1.77634e-74	Mono	GTF3A
ZNF90.3	1.09878e-78	-2.09356	0.264	0.433	1.99045e-74	Mono	ZNF90
UBE2S.2	1.34118e-78	-0.500316	0.056	0.198	2.42954e-74	Mono	UBE2S
PIK3AP1.2	1.38228e-78	0.51333	0.288	0.159	2.50401e-74	Mono	PIK3AP1
SMC2.3	1.4192e-78	-0.563896	0.033	0.162	2.57088e-74	Mono	SMC2
FAM129C.4	2.18979e-78	-0.606431	0.007	0.118	3.9668e-74	Mono	FAM129C
GZMH.3	2.31785e-78	-1.04346	0.013	0.129	4.19879e-74	Mono	GZMH
PRKACA	3.43266e-78	0.47449	0.169	0.073	6.21827e-74	Mono	PRKACA
ACTN1.3	3.48388e-78	0.387155	0.117	0.041	6.31104e-74	Mono	ACTN1
HSPA5.2	4.19445e-78	-0.647484	0.208	0.38	7.59824e-74	Mono	HSPA5
SNRPB.2	5.5451e-78	-0.481067	0.397	0.57	1.00449e-73	Mono	SNRPB
C14orf2.3	1.0686e-77	0.474744	0.726	0.611	1.93577e-73	Mono	C14orf2
ZDHHC7.1	1.20841e-77	0.431034	0.159	0.066	2.18904e-73	Mono	ZDHHC7
RCN2.2	1.23004e-77	-0.472026	0.049	0.185	2.22822e-73	Mono	RCN2
IL18RAP.4	1.26057e-77	-0.610255	0.005	0.115	2.28351e-73	Mono	IL18RAP
CDC42.2	1.90359e-77	0.41025	0.791	0.704	3.44836e-73	Mono	CDC42
RASA4.1	3.98349e-77	0.472537	0.14	0.055	7.21609e-73	Mono	RASA4
HNRNPA0.1	4.604e-77	-0.506801	0.322	0.503	8.34015e-73	Mono	HNRNPA0
IMPDH2.3	5.42791e-77	-0.757999	0.094	0.243	9.83266e-73	Mono	IMPDH2
RHOH.2	6.95454e-77	-0.489243	0.006	0.116	1.25982e-72	Mono	RHOH
RAB10.2	7.19641e-77	0.60619	0.353	0.231	1.30363e-72	Mono	RAB10
CCDC50.2	9.5809e-77	-0.772012	0.111	0.263	1.73558e-72	Mono	CCDC50
NAP1L4.3	1.10485e-76	-0.474448	0.103	0.262	2.00143e-72	Mono	NAP1L4
DOCK5.1	1.90871e-76	0.442434	0.134	0.051	3.45763e-72	Mono	DOCK5
PRKAG2.1	1.91538e-76	0.45527	0.216	0.105	3.46972e-72	Mono	PRKAG2
UBE2D2.2	3.73307e-76	-0.452728	0.299	0.493	6.76246e-72	Mono	UBE2D2
SRP14.3	4.47436e-76	-0.455949	0.716	0.793	8.1053e-72	Mono	SRP14
IL18R1.1	4.68359e-76	-0.519309	0.003	0.109	8.48432e-72	Mono	IL18R1
PLEKHO1.4	5.1865e-76	0.565061	0.358	0.225	9.39535e-72	Mono	PLEKHO1
PNPLA6.1	8.46993e-76	0.428843	0.138	0.054	1.53433e-71	Mono	PNPLA6
CD33.1	9.43118e-76	0.423224	0.152	0.063	1.70846e-71	Mono	CD33
EZH2.2	9.65662e-76	-0.526022	0.036	0.164	1.7493e-71	Mono	EZH2
DCTPP1.1	1.0172e-75	-0.389737	0.059	0.201	1.84266e-71	Mono	DCTPP1
OST4.2	1.01963e-75	-0.383164	0.686	0.811	1.84705e-71	Mono	OST4
SPG21.1	1.05954e-75	0.528453	0.295	0.172	1.91937e-71	Mono	SPG21
DNASE1L3.3	1.08219e-75	-0.696827	0.017	0.133	1.96038e-71	Mono	DNASE1L3
ARPC3.2	1.87919e-75	0.360581	0.874	0.841	3.40416e-71	Mono	ARPC3
GNL3	2.29864e-75	-0.425853	0.061	0.202	4.16398e-71	Mono	GNL3
EIF3L.2	2.6646e-75	-0.459095	0.273	0.457	4.82692e-71	Mono	EIF3L
MIF.3	3.27447e-75	-0.51756	0.303	0.484	5.9317e-71	Mono	MIF
ICAM3.3	4.825e-75	-0.56881	0.196	0.362	8.74049e-71	Mono	ICAM3
CD48.2	5.60572e-75	0.485349	0.665	0.537	1.01548e-70	Mono	CD48
RTN1.1	5.78582e-75	0.410279	0.128	0.048	1.0481e-70	Mono	RTN1
MT-ND2.1	7.53384e-75	0.295916	0.985	0.898	1.36476e-70	Mono	MT-ND2
FUS	9.19795e-75	-0.466683	0.459	0.638	1.66621e-70	Mono	FUS
NLRP1	9.82818e-75	0.415093	0.178	0.079	1.78037e-70	Mono	NLRP1
IRS2	1.02089e-74	0.339398	0.101	0.032	1.84934e-70	Mono	IRS2
RBBP7.2	1.30687e-74	-0.469298	0.09	0.241	2.36739e-70	Mono	RBBP7
H3F3B.3	1.39776e-74	-0.421835	0.936	0.966	2.53204e-70	Mono	H3F3B
LINC00996.4	1.80243e-74	-0.72972	0.009	0.116	3.26511e-70	Mono	LINC00996
NOP58.1	2.1301e-74	-0.510259	0.076	0.22	3.85867e-70	Mono	NOP58
ADAM17	2.63621e-74	0.489405	0.191	0.089	4.77549e-70	Mono	ADAM17
CCPG1	3.18714e-74	0.408197	0.163	0.069	5.77351e-70	Mono	CCPG1
TMEM127	3.27346e-74	0.431745	0.151	0.063	5.92987e-70	Mono	TMEM127
COX6C	4.06875e-74	-0.417465	0.6	0.73	7.37054e-70	Mono	COX6C
DDX39A.1	5.53298e-74	-0.48226	0.118	0.275	1.0023e-69	Mono	DDX39A
MSN.2	5.91998e-74	0.502807	0.565	0.429	1.0724e-69	Mono	MSN
QKI.1	1.48203e-73	0.576845	0.299	0.182	2.68469e-69	Mono	QKI
SSBP1.1	1.52035e-73	-0.452216	0.246	0.431	2.75411e-69	Mono	SSBP1
CDC25B.3	1.67e-73	-0.609767	0.033	0.154	3.0252e-69	Mono	CDC25B
DOCK8	2.29265e-73	0.527492	0.406	0.271	4.15314e-69	Mono	DOCK8
MACF1.2	2.37026e-73	-0.531771	0.111	0.263	4.29373e-69	Mono	MACF1
CBX5	2.77618e-73	-0.387115	0.038	0.165	5.02906e-69	Mono	CBX5
RRAS2.2	4.38445e-73	-0.510858	0.006	0.11	7.94243e-69	Mono	RRAS2
DICER1	5.37873e-73	0.519499	0.222	0.113	9.74358e-69	Mono	DICER1
SLC16A3.1	1.03089e-72	0.470937	0.273	0.149	1.86745e-68	Mono	SLC16A3
SEC61B.2	1.0779e-72	-0.610695	0.529	0.653	1.95262e-68	Mono	SEC61B
GABARAPL1.4	1.11216e-72	0.477216	0.271	0.146	2.01469e-68	Mono	GABARAPL1
PTPN6.2	1.12879e-72	0.52579	0.448	0.315	2.04481e-68	Mono	PTPN6
HNRNPM	1.31631e-72	-0.45948	0.353	0.528	2.38449e-68	Mono	HNRNPM
TLE4.3	1.59741e-72	0.525773	0.395	0.253	2.89371e-68	Mono	TLE4
SNX18.2	1.98464e-72	0.50481	0.208	0.104	3.59517e-68	Mono	SNX18
EIF3H.1	3.32509e-72	-0.503838	0.398	0.561	6.0234e-68	Mono	EIF3H
MCM3.1	3.83932e-72	-0.351333	0.018	0.132	6.95492e-68	Mono	MCM3
PSMA5.2	6.57758e-72	-0.467224	0.216	0.391	1.19153e-67	Mono	PSMA5
APEX1.2	7.53608e-72	-0.444317	0.144	0.309	1.36516e-67	Mono	APEX1
MXD1.1	1.21613e-71	0.449277	0.155	0.065	2.20302e-67	Mono	MXD1
SPCS1.1	1.51095e-71	-0.61055	0.326	0.498	2.73708e-67	Mono	SPCS1
HLA-DMB.4	2.12989e-71	0.414907	0.486	0.32	3.8583e-67	Mono	HLA-DMB
IMMP1L.2	3.00112e-71	-0.362698	0.015	0.126	5.43654e-67	Mono	IMMP1L
AHI1.3	3.15425e-71	-0.488206	0.019	0.13	5.71392e-67	Mono	AHI1
CALR.2	6.77709e-71	-0.46976	0.284	0.466	1.22767e-66	Mono	CALR
MPC2.1	8.07696e-71	-0.412357	0.125	0.286	1.46314e-66	Mono	MPC2
XBP1.2	1.20221e-70	-0.892569	0.129	0.276	2.17781e-66	Mono	XBP1
KLRC2.2	1.54202e-70	-0.703019	0.006	0.107	2.79337e-66	Mono	KLRC2
ATP5J.1	1.63868e-70	-0.457416	0.417	0.582	2.96848e-66	Mono	ATP5J
MPG.2	1.66734e-70	-0.570373	0.152	0.305	3.02039e-66	Mono	MPG
CMTM7	1.93743e-70	0.466616	0.194	0.095	3.50966e-66	Mono	CMTM7
SPCS2.2	2.08801e-70	-0.57007	0.285	0.46	3.78243e-66	Mono	SPCS2
FAM49A.3	2.39297e-70	0.495473	0.225	0.119	4.33487e-66	Mono	FAM49A
TRAF5.2	2.44806e-70	-0.481743	0.009	0.112	4.43466e-66	Mono	TRAF5
AMPD2	2.46569e-70	0.378058	0.124	0.047	4.4666e-66	Mono	AMPD2
EIF3G.3	2.95811e-70	-0.478768	0.424	0.603	5.35862e-66	Mono	EIF3G
ABHD17A.3	2.96317e-70	-0.530551	0.103	0.25	5.36778e-66	Mono	ABHD17A
SH2D1B.3	3.209e-70	-0.582903	0.015	0.122	5.81311e-66	Mono	SH2D1B
NOTCH2NL.2	3.89995e-70	0.524469	0.264	0.149	7.06477e-66	Mono	NOTCH2NL
HELLS.2	8.74784e-70	-0.365895	0.007	0.108	1.58467e-65	Mono	HELLS
IL6R.3	9.83994e-70	0.446754	0.174	0.082	1.78251e-65	Mono	IL6R
PCNA.2	1.03916e-69	-0.47379	0.051	0.18	1.88243e-65	Mono	PCNA
NSMCE1.1	1.20137e-69	-0.542094	0.081	0.218	2.17629e-65	Mono	NSMCE1
CTA-384D8.34	1.66213e-69	0.370298	0.102	0.035	3.01095e-65	Mono	CTA-384D8.34
IFNGR1.3	1.84973e-69	0.486554	0.294	0.172	3.35079e-65	Mono	IFNGR1
MT-ND4L.3	2.58939e-69	0.557332	0.392	0.263	4.69068e-65	Mono	MT-ND4L
HNRNPAB.3	2.74309e-69	-0.744855	0.191	0.344	4.96911e-65	Mono	HNRNPAB
ATP6V1A.1	3.87497e-69	0.485047	0.184	0.089	7.0195e-65	Mono	ATP6V1A
AHSA1.2	4.27911e-69	-0.442096	0.111	0.26	7.7516e-65	Mono	AHSA1
CAP1.3	5.40452e-69	0.470332	0.619	0.492	9.79028e-65	Mono	CAP1
TRAF3IP3.3	8.87926e-69	-0.589369	0.262	0.419	1.60848e-64	Mono	TRAF3IP3
MLEC.3	1.02142e-68	-0.408582	0.072	0.209	1.8503e-64	Mono	MLEC
RSBN1L	1.29997e-68	-0.421394	0.129	0.288	2.35489e-64	Mono	RSBN1L
CCND3.2	1.96545e-68	-0.596572	0.225	0.381	3.56041e-64	Mono	CCND3
RRBP1.2	2.41459e-68	-0.510357	0.141	0.297	4.37402e-64	Mono	RRBP1
ATP5L.2	3.5237e-68	-0.346961	0.85	0.901	6.38319e-64	Mono	ATP5L
GMFG.2	7.18017e-68	0.367912	0.781	0.678	1.30069e-63	Mono	GMFG
SEC11C.2	7.26052e-68	-0.719832	0.112	0.256	1.31524e-63	Mono	SEC11C
MLLT3.4	8.05068e-68	-0.378454	0.011	0.113	1.45838e-63	Mono	MLLT3
MARCKSL1.3	9.1382e-68	0.300214	0.294	0.172	1.65539e-63	Mono	MARCKSL1
CD96.3	9.46922e-68	-0.517752	0.018	0.125	1.71535e-63	Mono	CD96
OLA1	1.28074e-67	-0.404844	0.079	0.217	2.32007e-63	Mono	OLA1
SEC62.2	1.28392e-67	-0.490003	0.309	0.485	2.32582e-63	Mono	SEC62
HIST1H1E.3	1.78542e-67	-0.532018	0.048	0.171	3.23428e-63	Mono	HIST1H1E
GLRX.1	2.19713e-67	0.476316	0.462	0.329	3.9801e-63	Mono	GLRX
C9orf16.2	2.35984e-67	-0.488427	0.306	0.475	4.27485e-63	Mono	C9orf16
TCOF1.2	2.48414e-67	0.570177	0.273	0.159	4.50002e-63	Mono	TCOF1
MICU1	2.89089e-67	0.459507	0.176	0.083	5.23685e-63	Mono	MICU1
BLNK.1	4.39464e-67	-0.429867	0.006	0.103	7.9609e-63	Mono	BLNK
SCARB2.1	5.44803e-67	0.406801	0.145	0.062	9.8691e-63	Mono	SCARB2
STAT2.2	5.48133e-67	0.500336	0.238	0.13	9.92944e-63	Mono	STAT2
CENPK.3	6.35025e-67	-0.353281	0.01	0.11	1.15035e-62	Mono	CENPK
ZCRB1.1	6.73089e-67	-0.407177	0.12	0.273	1.2193e-62	Mono	ZCRB1
H1FX.1	9.82568e-67	0.598745	0.297	0.179	1.77992e-62	Mono	H1FX
CCT3	1.33083e-66	-0.436456	0.147	0.302	2.41079e-62	Mono	CCT3
ASF1A.3	1.59832e-66	-0.433807	0.033	0.147	2.89536e-62	Mono	ASF1A
FGFBP2.2	2.18893e-66	-0.979491	0.01	0.108	3.96525e-62	Mono	FGFBP2
SYNGR2.3	2.99811e-66	0.489246	0.418	0.286	5.43108e-62	Mono	SYNGR2
CDK2AP2.3	3.47091e-66	-0.498813	0.126	0.273	6.28754e-62	Mono	CDK2AP2
C9orf142.1	3.56692e-66	-0.530095	0.179	0.332	6.46147e-62	Mono	C9orf142
DDIT4.2	3.72116e-66	-0.625014	0.078	0.208	6.74089e-62	Mono	DDIT4
MAGOH.3	8.60571e-66	-0.516633	0.174	0.328	1.55893e-61	Mono	MAGOH
NACA.2	9.22867e-66	-0.289464	0.871	0.924	1.67177e-61	Mono	NACA
MIR22HG	1.11717e-65	0.325459	0.113	0.042	2.02375e-61	Mono	MIR22HG
ARHGAP15.2	1.14621e-65	-0.51295	0.075	0.203	2.07636e-61	Mono	ARHGAP15
ARPC5.1	1.14731e-65	0.426847	0.696	0.597	2.07835e-61	Mono	ARPC5
TCP1.2	1.24435e-65	-0.57362	0.122	0.264	2.25415e-61	Mono	TCP1
SRC.1	1.51951e-65	0.352148	0.1	0.035	2.75259e-61	Mono	SRC
ABLIM1.1	1.89337e-65	-0.49771	0.006	0.1	3.42984e-61	Mono	ABLIM1
EMB.3	2.59607e-65	-0.483851	0.086	0.22	4.70278e-61	Mono	EMB
NUTF2.3	4.11313e-65	-0.657705	0.208	0.357	7.45093e-61	Mono	NUTF2
DNAJC8.1	4.74715e-65	-0.431929	0.277	0.451	8.59946e-61	Mono	DNAJC8
EIF3J.1	5.82838e-65	-0.408211	0.253	0.429	1.05581e-60	Mono	EIF3J
NDUFAB1.2	6.99682e-65	-0.572868	0.203	0.357	1.26747e-60	Mono	NDUFAB1
HSD17B11.1	7.20749e-65	0.504647	0.34	0.216	1.30564e-60	Mono	HSD17B11
SMARCE1	7.62274e-65	-0.402531	0.104	0.247	1.38086e-60	Mono	SMARCE1
CAMK1.3	7.80458e-65	0.393928	0.236	0.125	1.4138e-60	Mono	CAMK1
KDM6B	8.16884e-65	0.48774	0.177	0.086	1.47979e-60	Mono	KDM6B
HIVEP3	9.84125e-65	0.358468	0.124	0.049	1.78274e-60	Mono	HIVEP3
NBEAL1.1	1.15484e-64	-0.412372	0.672	0.781	2.09199e-60	Mono	NBEAL1
TEX30.3	2.04257e-64	-0.38697	0.027	0.136	3.70012e-60	Mono	TEX30
NDUFV1.2	2.57845e-64	-0.419356	0.133	0.282	4.67086e-60	Mono	NDUFV1
TBCC.1	4.61259e-64	-0.451179	0.055	0.176	8.3557e-60	Mono	TBCC
HINT2.2	4.86156e-64	-0.400343	0.095	0.234	8.80672e-60	Mono	HINT2
HMGB2.3	7.7676e-64	-1.74609	0.263	0.391	1.4071e-59	Mono	HMGB2
CHI3L2.1	8.85209e-64	-0.546329	0.007	0.101	1.60356e-59	Mono	CHI3L2
FAM117A.2	1.99254e-63	-0.404724	0.023	0.128	3.60949e-59	Mono	FAM117A
NCOA4.1	2.22703e-63	0.498689	0.307	0.192	4.03427e-59	Mono	NCOA4
PSMC4.1	4.90495e-63	-0.429199	0.135	0.283	8.88531e-59	Mono	PSMC4
CLDND1.2	7.85076e-63	-0.515093	0.117	0.256	1.42217e-58	Mono	CLDND1
RPS17L.1	8.32852e-63	-0.486938	0.11	0.248	1.50871e-58	Mono	RPS17L
CCNL1.3	1.39937e-62	0.471458	0.734	0.669	2.53497e-58	Mono	CCNL1
RNPS1.1	1.87018e-62	-0.411802	0.255	0.427	3.38783e-58	Mono	RNPS1
CSF2RB.2	3.43651e-62	0.444848	0.196	0.1	6.22524e-58	Mono	CSF2RB
PBXIP1.1	3.62886e-62	-0.495322	0.03	0.136	6.57369e-58	Mono	PBXIP1
CCT8.1	7.3932e-62	-0.524071	0.238	0.392	1.33928e-57	Mono	CCT8
DNAJC9.1	8.11855e-62	-0.351524	0.028	0.135	1.47068e-57	Mono	DNAJC9
TTC19.2	8.53903e-62	-0.474906	0.12	0.26	1.54685e-57	Mono	TTC19
RP11-108M9.4.1	9.26535e-62	0.392392	0.132	0.056	1.67842e-57	Mono	RP11-108M9.4
PDE6G.3	9.39703e-62	-0.505743	0.019	0.117	1.70227e-57	Mono	PDE6G
SYTL3.4	1.67123e-61	-0.591631	0.024	0.125	3.02743e-57	Mono	SYTL3
PPIA.1	1.77495e-61	-0.314234	0.831	0.878	3.21532e-57	Mono	PPIA
TCEAL8.2	1.86143e-61	-0.446654	0.099	0.233	3.37199e-57	Mono	TCEAL8
HNRNPA3.2	1.88421e-61	-0.732525	0.457	0.59	3.41324e-57	Mono	HNRNPA3
CORO1C.1	2.74561e-61	0.477509	0.2	0.106	4.97367e-57	Mono	CORO1C
ARPP19.2	3.97595e-61	-0.521669	0.161	0.307	7.20243e-57	Mono	ARPP19
THRAP3	4.20028e-61	-0.396771	0.211	0.377	7.60881e-57	Mono	THRAP3
EVI5	4.66417e-61	0.416343	0.14	0.062	8.44915e-57	Mono	EVI5
SLC25A24	4.76038e-61	0.426324	0.154	0.071	8.62343e-57	Mono	SLC25A24
PILRB.1	6.33103e-61	-0.48731	0.058	0.176	1.14687e-56	Mono	PILRB
IRF5.1	7.28843e-61	0.412716	0.155	0.072	1.3203e-56	Mono	IRF5
RIPK2	7.82687e-61	0.35925	0.124	0.051	1.41784e-56	Mono	RIPK2
ZBTB7B	1.04446e-60	0.357545	0.133	0.057	1.89204e-56	Mono	ZBTB7B
SLFN5.3	1.2637e-60	-0.612982	0.118	0.247	2.28919e-56	Mono	SLFN5
BCL7C.1	1.29528e-60	-0.386844	0.064	0.187	2.3464e-56	Mono	BCL7C
ATP5G1.2	1.60323e-60	-0.968144	0.302	0.452	2.90425e-56	Mono	ATP5G1
TMEM256.2	1.69871e-60	-0.448107	0.21	0.367	3.0772e-56	Mono	TMEM256
METTL7A.1	1.84908e-60	0.433829	0.197	0.102	3.34961e-56	Mono	METTL7A
RPL17.1	2.36627e-60	-0.455611	0.555	0.676	4.28651e-56	Mono	RPL17
RBBP4.2	2.92758e-60	-0.390756	0.201	0.363	5.30332e-56	Mono	RBBP4
IFI6.3	5.34893e-60	0.39627	0.561	0.42	9.68959e-56	Mono	IFI6
SRRM2	6.53113e-60	-0.405897	0.423	0.58	1.18311e-55	Mono	SRRM2
PRKCB.2	6.89515e-60	0.468314	0.408	0.281	1.24906e-55	Mono	PRKCB
RAB37.4	7.02461e-60	-0.504228	0.023	0.122	1.27251e-55	Mono	RAB37
PTPN18.1	9.10429e-60	0.477597	0.254	0.148	1.64924e-55	Mono	PTPN18
LGALS9.3	1.1513e-59	0.501219	0.406	0.288	2.08559e-55	Mono	LGALS9
GCLM.3	1.23169e-59	-0.523684	0.017	0.112	2.23121e-55	Mono	GCLM
HIST1H2AL.3	1.23379e-59	-2.3223	0.022	0.119	2.235e-55	Mono	HIST1H2AL
TXNL1.2	1.26009e-59	-0.499044	0.135	0.272	2.28266e-55	Mono	TXNL1
CCT7	2.32293e-59	-0.393055	0.126	0.268	4.20799e-55	Mono	CCT7
PHF14.1	2.67876e-59	-0.37867	0.111	0.25	4.85257e-55	Mono	PHF14
FAU.2	2.94897e-59	-0.337343	0.987	0.993	5.34205e-55	Mono	FAU
EEF2.2	3.2177e-59	-0.397428	0.613	0.73	5.82886e-55	Mono	EEF2
NDUFS3.1	3.74548e-59	-0.436066	0.146	0.29	6.78494e-55	Mono	NDUFS3
MDH1	3.91939e-59	-0.364364	0.124	0.268	7.09998e-55	Mono	MDH1
PTTG1IP.1	4.656e-59	0.475358	0.267	0.16	8.43435e-55	Mono	PTTG1IP
LDLR	5.10166e-59	0.368544	0.122	0.05	9.24166e-55	Mono	LDLR
NACA2.2	7.01334e-59	-0.508864	0.197	0.343	1.27047e-54	Mono	NACA2
UBE2E3.3	8.10752e-59	-0.403744	0.111	0.247	1.46868e-54	Mono	UBE2E3
FKBP3	8.6201e-59	-0.362395	0.109	0.249	1.56153e-54	Mono	FKBP3
AGO4	1.11024e-58	0.307535	0.102	0.038	2.0112e-54	Mono	AGO4
TALDO1.1	1.43774e-58	0.496189	0.462	0.35	2.60447e-54	Mono	TALDO1
KDM7A.1	1.90907e-58	0.414469	0.156	0.074	3.45828e-54	Mono	KDM7A
MID1IP1.1	2.12266e-58	0.440392	0.199	0.105	3.84519e-54	Mono	MID1IP1
ILF2	2.23872e-58	-0.363264	0.127	0.27	4.05544e-54	Mono	ILF2
SP100.4	3.48636e-58	-0.466478	0.239	0.395	6.31555e-54	Mono	SP100
TOM1.1	3.54149e-58	0.32223	0.118	0.048	6.41542e-54	Mono	TOM1
PELI1.1	4.31314e-58	0.405481	0.107	0.042	7.81326e-54	Mono	PELI1
RAP2B.2	4.82981e-58	0.474561	0.27	0.16	8.7492e-54	Mono	RAP2B
ACTL6A.3	4.83217e-58	-0.388542	0.032	0.135	8.75347e-54	Mono	ACTL6A
WSB1.2	5.67264e-58	0.524779	0.386	0.271	1.0276e-53	Mono	WSB1
UBTF.1	5.67571e-58	-0.357801	0.069	0.191	1.02816e-53	Mono	UBTF
NAE1.1	5.79243e-58	-0.317324	0.032	0.135	1.0493e-53	Mono	NAE1
STAC3	5.95104e-58	0.316873	0.103	0.039	1.07803e-53	Mono	STAC3
NDUFB6.1	7.41004e-58	-0.383074	0.15	0.296	1.34233e-53	Mono	NDUFB6
ARL4C.3	8.46186e-58	-0.612388	0.384	0.517	1.53287e-53	Mono	ARL4C
VAMP2.2	9.21897e-58	-0.478455	0.289	0.442	1.67002e-53	Mono	VAMP2
UROD.2	9.87049e-58	-0.651006	0.077	0.194	1.78804e-53	Mono	UROD
KLF7	1.66463e-57	0.330972	0.117	0.047	3.01548e-53	Mono	KLF7
MORF4L2.2	1.8092e-57	-0.458133	0.149	0.289	3.27737e-53	Mono	MORF4L2
DPEP2	2.1383e-57	0.331933	0.118	0.047	3.87353e-53	Mono	DPEP2
ARHGAP27.2	2.3437e-57	0.425199	0.186	0.096	4.2456e-53	Mono	ARHGAP27
PTTG1.2	2.48258e-57	-0.364212	0.022	0.119	4.4972e-53	Mono	PTTG1
HNRNPA1L2	2.6763e-57	-0.354417	0.056	0.17	4.84812e-53	Mono	HNRNPA1L2
ALAD.3	3.01727e-57	-0.733232	0.031	0.13	5.46579e-53	Mono	ALAD
SMARCB1.1	4.2066e-57	-0.416069	0.09	0.214	7.62025e-53	Mono	SMARCB1
ANKRD36C.1	4.47629e-57	-0.376608	0.014	0.105	8.1088e-53	Mono	ANKRD36C
CHD4.1	5.08349e-57	-0.384783	0.168	0.318	9.20875e-53	Mono	CHD4
HIST3H2A.3	6.85189e-57	-3.93105	0.093	0.208	1.24122e-52	Mono	HIST3H2A
PET100	7.5573e-57	0.450386	0.575	0.471	1.36901e-52	Mono	PET100
METRNL	1.06723e-56	0.316883	0.116	0.046	1.93329e-52	Mono	METRNL
PIM2.2	1.17309e-56	-0.503331	0.041	0.146	2.12505e-52	Mono	PIM2
SUMO2.1	1.22782e-56	-0.434183	0.687	0.784	2.2242e-52	Mono	SUMO2
SSH2.1	1.58514e-56	0.445	0.221	0.122	2.87148e-52	Mono	SSH2
SON.1	1.69956e-56	-0.349145	0.568	0.717	3.07875e-52	Mono	SON
CCDC28B.1	2.50444e-56	-0.37585	0.038	0.142	4.53679e-52	Mono	CCDC28B
MNAT1.2	2.55659e-56	-0.36154	0.031	0.132	4.63127e-52	Mono	MNAT1
ZNF428.1	4.00925e-56	-0.397015	0.088	0.212	7.26275e-52	Mono	ZNF428
FAM60A.2	5.99466e-56	-0.378745	0.094	0.222	1.08593e-51	Mono	FAM60A
ATG7	6.27709e-56	0.366625	0.124	0.054	1.13709e-51	Mono	ATG7
PSMD14.1	7.97301e-56	-0.344238	0.098	0.228	1.44431e-51	Mono	PSMD14
CYSTM1.3	1.18983e-55	0.398944	0.152	0.073	2.15538e-51	Mono	CYSTM1
PLK3	1.2002e-55	0.381955	0.132	0.059	2.17416e-51	Mono	PLK3
LSM5.2	1.23548e-55	-0.373988	0.25	0.411	2.23807e-51	Mono	LSM5
HOTAIRM1.1	1.66778e-55	0.377387	0.197	0.103	3.02118e-51	Mono	HOTAIRM1
BCL6.1	2.01268e-55	0.363588	0.105	0.041	3.64598e-51	Mono	BCL6
MAGOHB.1	2.54436e-55	-0.291101	0.042	0.148	4.60911e-51	Mono	MAGOHB
HMGB3.2	2.67489e-55	-0.35125	0.023	0.117	4.84556e-51	Mono	HMGB3
COPS6.1	2.94949e-55	-0.371613	0.172	0.319	5.34299e-51	Mono	COPS6
MTF2	3.01067e-55	-0.365805	0.104	0.235	5.45383e-51	Mono	MTF2
EMG1.2	3.0319e-55	-0.397433	0.064	0.178	5.49229e-51	Mono	EMG1
LSM2	3.42606e-55	-0.400198	0.131	0.266	6.2063e-51	Mono	LSM2
COX6B1	4.3321e-55	0.314796	0.835	0.792	7.84761e-51	Mono	COX6B1
PSMC5.2	5.15388e-55	-0.386982	0.223	0.376	9.33625e-51	Mono	PSMC5
PDCD2	7.61195e-55	-0.347272	0.104	0.235	1.37891e-50	Mono	PDCD2
PDIA6.2	1.14094e-54	-0.462725	0.177	0.318	2.06681e-50	Mono	PDIA6
SRSF10.2	1.24093e-54	-0.33914	0.108	0.242	2.24794e-50	Mono	SRSF10
TUBA1B.2	1.29812e-54	-0.801048	0.452	0.566	2.35154e-50	Mono	TUBA1B
PTCH2.1	2.61496e-54	0.416613	0.121	0.052	4.73701e-50	Mono	PTCH2
PPP1R14B.2	2.91255e-54	-0.323822	0.054	0.164	5.27608e-50	Mono	PPP1R14B
RNASEH2B.2	3.06262e-54	-0.330645	0.079	0.2	5.54793e-50	Mono	RNASEH2B
SOX4.2	3.53072e-54	-0.677752	0.087	0.204	6.3959e-50	Mono	SOX4
PSMC3.2	3.72599e-54	-0.413004	0.187	0.332	6.74963e-50	Mono	PSMC3
LAT.1	4.07514e-54	-0.452952	0.016	0.102	7.38212e-50	Mono	LAT
DDX24.2	4.52536e-54	-0.394621	0.324	0.489	8.19769e-50	Mono	DDX24
POLD2.1	5.43469e-54	-0.263221	0.042	0.147	9.84493e-50	Mono	POLD2
OAZ2.2	6.46304e-54	0.475381	0.312	0.206	1.17078e-49	Mono	OAZ2
TRMT112.1	1.08603e-53	-0.401823	0.398	0.547	1.96734e-49	Mono	TRMT112
DENND2D.3	1.28454e-53	-0.451488	0.028	0.121	2.32695e-49	Mono	DENND2D
NHP2.2	1.53594e-53	-0.376716	0.219	0.373	2.78236e-49	Mono	NHP2
PGD.1	1.73375e-53	0.443082	0.182	0.097	3.14068e-49	Mono	PGD
FAR1	1.79088e-53	0.42481	0.162	0.082	3.24418e-49	Mono	FAR1
TUBA1C.1	1.87308e-53	-0.44314	0.082	0.201	3.39308e-49	Mono	TUBA1C
APOL6.3	1.99667e-53	0.43544	0.272	0.163	3.61697e-49	Mono	APOL6
FH	2.56398e-53	-0.291103	0.028	0.123	4.64465e-49	Mono	FH
PSMA3	2.63671e-53	-0.482525	0.197	0.334	4.77639e-49	Mono	PSMA3
PARVG.3	3.71758e-53	0.475656	0.31	0.204	6.7344e-49	Mono	PARVG
ANKRD36.1	4.72661e-53	-0.376477	0.025	0.117	8.56225e-49	Mono	ANKRD36
ANP32E.2	5.86065e-53	-0.39363	0.129	0.263	1.06166e-48	Mono	ANP32E
HTRA2.1	6.79551e-53	-0.328269	0.042	0.144	1.23101e-48	Mono	HTRA2
IMPDH1.2	8.1185e-53	0.381019	0.156	0.077	1.47067e-48	Mono	IMPDH1
CEP78.3	9.19556e-53	-0.475505	0.027	0.119	1.66578e-48	Mono	CEP78
HSH2D.1	1.23798e-52	-0.466381	0.164	0.298	2.24259e-48	Mono	HSH2D
SLC25A5.3	1.25301e-52	-0.37596	0.463	0.592	2.26983e-48	Mono	SLC25A5
SNX2.1	1.85794e-52	0.489597	0.279	0.182	3.36566e-48	Mono	SNX2
SLC9A3R1.4	1.93757e-52	-0.522953	0.112	0.23	3.5099e-48	Mono	SLC9A3R1
ECH1	2.07217e-52	-0.430856	0.216	0.356	3.75374e-48	Mono	ECH1
SF3B2	2.19254e-52	-0.367747	0.297	0.459	3.97179e-48	Mono	SF3B2
CMIP.2	2.29749e-52	0.47449	0.239	0.143	4.16191e-48	Mono	CMIP
CNPY2.2	2.69362e-52	-0.360341	0.174	0.319	4.87948e-48	Mono	CNPY2
COPS5.1	3.90894e-52	-0.340926	0.089	0.209	7.08105e-48	Mono	COPS5
[truncated: 735 more rows]

## Sheet: NK
	p_val	avg_log2FC	pct.1	pct.2	p_val_adj	cluster	gene
[truncated: 1,361 more rows]

[truncated: 7 more sheets: NKdividing, ILC, B, Plasma, Mast, CD34+, Eryth]
