# Supplementary material for: Persistent Type I Interferon Signaling Impairs Innate Lymphoid Cells During HIV-1 Infection Under Suppressive ART
Source: Viruses. 2025 Aug 8;17(8):1099. doi: 10.3390/v17081099 (PMC12390710; doi:10.3390/v17081099)
Supplement: Supplementary file 1 [file viruses-17-01099-s001.zip › viruses-3744813-supplementary/viruses-3744813-supplementary/Supplemental Tables/Supplemental Table S2 DEGs comparing cells in different groups.xlsx]

## Sheet: HIV vs Mock Up
Gene	avg_log2FC	pct.1	pct.2	p_val	p_val_adj	cell_type
IFI27	5.15696	0.862	0.002	0	0	NK
IFI44L	1.72809	0.641	0.192	6.24556e-272	1.13138e-267	NK
ISG15	1.69268	0.911	0.662	0	0	NK
IFI6	1.63139	0.658	0.281	8.33227e-222	1.50939e-217	NK
IGLL5	1.5097	0.378	0.048	1.81436e-187	3.28671e-183	NK
ISG20	1.07163	0.634	0.371	7.49982e-124	1.35859e-119	NK
HES4	1.01785	0.167	0.006	2.18456e-91	3.95733e-87	NK
MX1	1.00866	0.396	0.157	3.13568e-93	5.68029e-89	NK
IFI44	0.925792	0.333	0.112	2.52417e-88	4.57254e-84	NK
USP18	0.891378	0.249	0.062	2.51782e-79	4.56103e-75	NK
EPSTI1	0.879333	0.367	0.154	1.3807e-77	2.50115e-73	NK
GZMB	0.856122	0.878	0.824	1.09887e-83	1.9906e-79	NK
MT2A	0.839439	0.343	0.2	5.053e-39	9.1535e-35	NK
IFITM3	0.831224	0.875	0.752	5.29809e-119	9.59749e-115	NK
OAS1	0.821276	0.29	0.113	5.13104e-62	9.29488e-58	NK
TNFSF10	0.820826	0.342	0.173	9.94402e-53	1.80136e-48	NK
PLSCR1	0.808329	0.385	0.172	1.64517e-72	2.98023e-68	NK
LGALS1	0.800067	0.868	0.702	1.54341e-97	2.79589e-93	NK
ID2	0.772448	0.909	0.834	8.38126e-113	1.51826e-108	NK
LY6E	0.770444	0.939	0.828	4.17033e-161	7.55455e-157	NK
STAT1	0.733984	0.285	0.12	7.71725e-54	1.39798e-49	NK
RABGAP1L	0.675284	0.341	0.18	2.95187e-46	5.34732e-42	NK
XAF1	0.667882	0.418	0.249	1.00447e-48	1.81959e-44	NK
IRF7	0.638609	0.39	0.24	2.71482e-40	4.91789e-36	NK
S100A6	0.626777	0.644	0.54	2.29166e-34	4.15134e-30	NK
TYMP	0.619751	0.336	0.184	3.0088e-41	5.45043e-37	NK
STMN1	0.602578	0.152	0.097	3.09203e-11	5.60122e-07	NK
RSAD2	0.598357	0.13	0.031	4.71016e-40	8.53246e-36	NK
BST2	0.589689	0.609	0.46	5.53609e-50	1.00286e-45	NK
IFITM1	0.589408	0.486	0.336	1.53059e-42	2.77266e-38	NK
EIF2AK2	0.5797	0.306	0.164	9.54703e-38	1.72944e-33	NK
IRF9	0.571772	0.307	0.165	2.1646e-36	3.92117e-32	NK
CMPK2	0.567849	0.156	0.047	1.47165e-39	2.6659e-35	NK
TRIM22	0.565206	0.23	0.106	3.51993e-35	6.37636e-31	NK
LGALS3BP	0.532832	0.151	0.044	2.9041e-39	5.26078e-35	NK
FXYD2	0.532566	0.6	0.514	4.12741e-23	7.47681e-19	NK
SAMD9	0.522138	0.26	0.146	7.93905e-28	1.43816e-23	NK
HIST3H2A	0.509659	0.153	0.073	4.25091e-21	7.70052e-17	NK
GNLY	0.489851	0.989	0.981	4.16168e-143	7.53889e-139	NK
NT5C3A	0.487584	0.204	0.112	8.23895e-22	1.49249e-17	NK
OAS3	0.476686	0.151	0.056	9.0231e-30	1.63453e-25	NK
MX2	0.472381	0.216	0.122	3.76189e-21	6.81466e-17	NK
HMGB2	0.471518	0.362	0.269	2.76113e-19	5.00178e-15	NK
DRAP1	0.443069	0.657	0.558	6.45505e-36	1.16933e-31	NK
HERC5	0.430722	0.119	0.04	2.18598e-26	3.95991e-22	NK
SPATS2L	0.429093	0.11	0.029	5.7419e-31	1.04014e-26	NK
SAMD9L	0.424709	0.245	0.145	2.60164e-21	4.71286e-17	NK
OASL	0.421076	0.146	0.06	1.23067e-24	2.22935e-20	NK
S100A11	0.416999	0.769	0.708	4.51875e-31	8.18572e-27	NK
IGJ	0.399614	0.135	0.06	1.292e-20	2.34046e-16	NK
IFI35	0.398972	0.3	0.216	1.25483e-15	2.27312e-11	NK
HIST1H1C	0.395168	0.225	0.162	8.31354e-11	1.506e-06	NK
CD9	0.393042	0.1	0.039	9.19208e-19	1.66515e-14	NK
SP110	0.388871	0.363	0.268	3.34076e-18	6.05178e-14	NK
OAS2	0.376523	0.159	0.077	1.32035e-20	2.39181e-16	NK
KLRD1	0.375871	0.836	0.812	3.55737e-29	6.44417e-25	NK
H3F3B	0.375517	0.985	0.964	7.15627e-54	1.29636e-49	NK
CHMP5	0.35014	0.301	0.217	8.93822e-15	1.61916e-10	NK
SP100	0.346858	0.419	0.322	1.73007e-17	3.13402e-13	NK
FXYD5	0.338205	0.718	0.649	1.58037e-20	2.86284e-16	NK
ANXA2	0.334505	0.293	0.232	9.80042e-10	1.77535e-05	NK
DDX24	0.331101	0.434	0.356	5.7095e-14	1.03428e-09	NK
PARP9	0.327877	0.139	0.077	1.29123e-13	2.33907e-09	NK
IFI27L2	0.321696	0.259	0.188	1.34997e-11	2.44546e-07	NK
ZBP1	0.321477	0.212	0.153	7.91967e-10	1.43465e-05	NK
CLEC2B	0.318263	0.391	0.317	2.12825e-12	3.85532e-08	NK
PPM1K	0.318241	0.189	0.121	1.64271e-12	2.97576e-08	NK
DDIT4	0.318231	0.207	0.156	2.72248e-08	0.000493177	NK
ADAR	0.308602	0.363	0.299	5.35869e-11	9.70726e-07	NK
NKG7	0.305379	0.977	0.992	4.41106e-48	7.99064e-44	NK
PARP14	0.301951	0.214	0.161	1.06618e-08	0.000193138	NK
LGALS9	0.30027	0.217	0.15	1.685e-11	3.05238e-07	NK
HLA-A	0.300165	0.995	0.991	3.15047e-47	5.70708e-43	NK
CAPZA1	0.29985	0.338	0.27	7.45866e-11	1.35114e-06	NK
HLA-DPA1	0.294511	0.404	0.335	1.96801e-11	3.56504e-07	NK
PSMB9	0.289437	0.679	0.623	9.31248e-18	1.68696e-13	NK
H2AFZ	0.288245	0.469	0.43	6.55639e-09	0.000118769	NK
ANXA4	0.28626	0.129	0.075	1.31499e-11	2.38211e-07	NK
HMGN2	0.283131	0.508	0.465	8.89277e-10	1.61092e-05	NK
CD164	0.278945	0.501	0.446	2.97645e-11	5.39184e-07	NK
SLFN5	0.278566	0.427	0.354	2.66123e-11	4.82082e-07	NK
RPL36AL	0.276912	0.872	0.832	4.17281e-22	7.55904e-18	NK
SOX4	0.276697	0.164	0.119	4.45127e-07	0.00806347	NK
IFI16	0.275859	0.482	0.413	5.77308e-12	1.04579e-07	NK
FAM65B	0.273278	0.526	0.471	4.55645e-11	8.254e-07	NK
CALM2	0.271637	0.777	0.723	3.82228e-17	6.92407e-13	NK
LAP3	0.268984	0.173	0.116	1.00486e-09	1.8203e-05	NK
DDX60	0.268103	0.102	0.048	1.11955e-13	2.02807e-09	NK
C9orf89	0.261497	0.267	0.217	1.62149e-07	0.00293733	NK
TMEM123	0.260897	0.41	0.347	1.67353e-10	3.0316e-06	NK
ZFAS1	0.260854	0.465	0.408	6.68155e-10	1.21036e-05	NK
NMI	0.260173	0.254	0.202	7.02621e-08	0.0012728	NK
ANXA5	0.259929	0.153	0.105	4.82965e-08	0.000874891	NK
PLAC8	0.259253	0.896	0.909	1.10112e-17	1.99467e-13	NK
VTI1B	0.258987	0.17	0.118	1.48563e-08	0.000269122	NK
H1FX	0.254806	0.139	0.089	2.93252e-09	5.31226e-05	NK
SUMO2	0.253121	0.733	0.695	1.04958e-15	1.90131e-11	NK
MEF2C	0.250893	0.14	0.1	2.03214e-06	0.0368121	NK
IFI27	5.85292	0.879	0.003	4.83272e-282	8.75446e-278	ILC
IGLL5	2.17339	0.536	0.026	7.44365e-122	1.34842e-117	ILC
IFI6	1.96811	0.826	0.377	3.71591e-137	6.73136e-133	ILC
ISG15	1.8672	0.962	0.701	2.11303e-161	3.82776e-157	ILC
IFI44L	1.7306	0.762	0.278	4.81399e-125	8.72054e-121	ILC
HES4	1.52054	0.31	0.026	1.86056e-55	3.37041e-51	ILC
MT2A	1.51439	0.37	0.115	1.44287e-39	2.61376e-35	ILC
ALOX5AP	1.46314	0.453	0.098	5.64668e-68	1.0229e-63	ILC
STAT1	1.45972	0.569	0.177	5.14127e-77	9.31341e-73	ILC
MX1	1.45015	0.575	0.191	3.02366e-75	5.47737e-71	ILC
ALDOC	1.39702	0.314	0.079	6.61037e-38	1.19747e-33	ILC
LY6E	1.37498	0.954	0.706	5.79102e-147	1.04904e-142	ILC
IFITM3	1.35306	0.927	0.705	8.6022e-116	1.55829e-111	ILC
IFIT3	1.29803	0.311	0.055	6.78427e-44	1.22897e-39	ILC
EPSTI1	1.25726	0.497	0.168	3.30227e-58	5.98206e-54	ILC
TNFSF10	1.25322	0.626	0.301	7.92639e-58	1.43587e-53	ILC
ISG20	1.18159	0.595	0.286	1.91007e-50	3.46009e-46	ILC
SPATS2L	1.1704	0.336	0.076	5.69871e-44	1.03232e-39	ILC
LGALS3BP	1.14234	0.359	0.087	3.20728e-46	5.80999e-42	ILC
NCKAP1	1.10969	0.211	0.008	3.81966e-39	6.91932e-35	ILC
USP18	1.06645	0.293	0.059	2.88229e-39	5.22127e-35	ILC
OAS1	1.06623	0.382	0.115	1.0877e-41	1.97038e-37	ILC
IFI44	1.04248	0.44	0.159	1.59373e-43	2.88704e-39	ILC
GBP5	0.986915	0.274	0.06	4.63414e-34	8.39474e-30	ILC
TNFSF13B	0.976453	0.433	0.185	1.97715e-34	3.58161e-30	ILC
SAMD9L	0.964534	0.413	0.155	2.63914e-37	4.78079e-33	ILC
BST2	0.951329	0.834	0.62	2.0305e-64	3.67825e-60	ILC
PSMB9	0.928974	0.746	0.494	9.64467e-55	1.74713e-50	ILC
XAF1	0.926659	0.483	0.221	1.27671e-36	2.31276e-32	ILC
PLSCR1	0.906844	0.393	0.165	5.47023e-32	9.90933e-28	ILC
RSAD2	0.892005	0.226	0.067	1.89603e-22	3.43466e-18	ILC
TAP1	0.891957	0.468	0.218	3.39811e-35	6.15568e-31	ILC
HERC5	0.882147	0.22	0.051	6.7596e-26	1.2245e-21	ILC
GZMA	0.877036	0.257	0.127	1.17665e-13	2.13149e-09	ILC
IFIT1	0.857182	0.167	0.024	9.57318e-24	1.73418e-19	ILC
HLA-A	0.853498	0.999	0.995	2.54941e-141	4.61825e-137	ILC
VAMP5	0.850817	0.396	0.185	1.70167e-27	3.08257e-23	ILC
NT5C3A	0.850019	0.309	0.128	2.25042e-22	4.07664e-18	ILC
TRIM22	0.823355	0.288	0.089	7.33966e-28	1.32958e-23	ILC
SPOCK2	0.816382	0.478	0.274	8.665e-26	1.56967e-21	ILC
CMPK2	0.808391	0.237	0.073	6.0599e-23	1.09775e-18	ILC
MX2	0.804078	0.298	0.123	2.78585e-22	5.04657e-18	ILC
HIST1H2AC	0.801343	0.272	0.096	4.04102e-23	7.32032e-19	ILC
UBE2L6	0.789208	0.556	0.338	3.51654e-30	6.37022e-26	ILC
LL22NC03-75H12.2	0.784235	0.12	0.007	1.3437e-20	2.43411e-16	ILC
HLA-C	0.756287	0.998	0.991	2.33941e-121	4.23783e-117	ILC
HLA-B	0.746102	1	1	1.37082e-158	2.48324e-154	ILC
GBP4	0.745635	0.259	0.094	5.41655e-21	9.81207e-17	ILC
CD2	0.739364	0.37	0.198	1.95634e-18	3.54391e-14	ILC
TYMP	0.732613	0.544	0.326	6.66052e-28	1.20655e-23	ILC
RNF213	0.721776	0.64	0.436	6.28904e-31	1.13926e-26	ILC
ENTPD1	0.70594	0.185	0.038	2.49054e-22	4.51161e-18	ILC
IGJ	0.699431	0.216	0.071	5.2444e-19	9.50022e-15	ILC
SOCS1	0.698392	0.221	0.072	3.03324e-19	5.49471e-15	ILC
APOL4	0.689974	0.138	0.012	2.25152e-22	4.07864e-18	ILC
HIST3H2A	0.689248	0.217	0.064	8.71794e-21	1.57926e-16	ILC
GBP2	0.685193	0.339	0.149	2.15287e-22	3.89992e-18	ILC
HIST1H1C	0.674727	0.424	0.252	1.55422e-18	2.81547e-14	ILC
SAMD9	0.67247	0.293	0.139	2.34051e-17	4.23984e-13	ILC
KRT86	0.66514	0.395	0.25	9.47429e-14	1.71627e-09	ILC
EIF2AK2	0.664818	0.381	0.183	4.25933e-22	7.71578e-18	ILC
IFIT2	0.658256	0.114	0.01	4.33906e-18	7.86021e-14	ILC
IRF7	0.655582	0.468	0.279	2.56163e-21	4.64039e-17	ILC
OAS3	0.646886	0.24	0.094	7.96029e-18	1.44201e-13	ILC
IFI16	0.636488	0.431	0.282	5.43574e-16	9.84683e-12	ILC
PSMB8	0.632114	0.552	0.35	4.53584e-24	8.21667e-20	ILC
PRR5	0.629893	0.375	0.21	9.05336e-18	1.64002e-13	ILC
LST1	0.611947	0.926	0.83	4.11801e-42	7.45977e-38	ILC
CFH	0.611318	0.218	0.09	9.24031e-15	1.67388e-10	ILC
ODF3B	0.609613	0.18	0.047	1.40312e-18	2.54175e-14	ILC
ITGB7	0.605665	0.487	0.298	1.08744e-18	1.9699e-14	ILC
CTSH	0.604193	0.26	0.134	4.64358e-13	8.41185e-09	ILC
PARP9	0.602042	0.214	0.073	1.7009e-17	3.08119e-13	ILC
RABGAP1L	0.599671	0.292	0.148	6.27172e-15	1.13612e-10	ILC
NEXN	0.598485	0.113	0.013	7.67265e-17	1.3899e-12	ILC
C19orf66	0.591546	0.352	0.21	5.42993e-14	9.83632e-10	ILC
HIST1H2BK	0.5898	0.243	0.119	1.37377e-13	2.48858e-09	ILC
LTB	0.588398	0.983	0.962	3.83697e-29	6.95068e-25	ILC
WARS	0.587794	0.153	0.042	2.41403e-15	4.37301e-11	ILC
PARP14	0.577537	0.253	0.119	3.028e-14	5.48522e-10	ILC
IFI35	0.576736	0.363	0.229	4.92083e-13	8.91408e-09	ILC
SYNE2	0.57292	0.227	0.105	4.89985e-13	8.87609e-09	ILC
TRIM69	0.572563	0.184	0.059	1.94407e-16	3.52168e-12	ILC
TXK	0.565179	0.395	0.228	3.10252e-16	5.62022e-12	ILC
KLRC1	0.564697	0.657	0.461	5.28575e-23	9.57514e-19	ILC
OASL	0.558109	0.108	0.008	6.0184e-18	1.09023e-13	ILC
IFI27L2	0.55776	0.246	0.125	8.4918e-13	1.53829e-08	ILC
SP110	0.550238	0.351	0.216	8.28198e-13	1.50028e-08	ILC
HLA-E	0.547524	0.945	0.856	5.02974e-39	9.11137e-35	ILC
S100A11	0.546088	0.893	0.794	1.30883e-33	2.37095e-29	ILC
ADAR	0.545503	0.446	0.273	1.83361e-16	3.32159e-12	ILC
ZBP1	0.542285	0.164	0.052	1.83164e-14	3.31802e-10	ILC
CD74	0.540109	0.724	0.637	1.42942e-13	2.5894e-09	ILC
LPIN2	0.531285	0.224	0.1	1.48602e-13	2.69192e-09	ILC
NCF4	0.524953	0.189	0.066	4.18227e-15	7.57618e-11	ILC
APOL3	0.524788	0.281	0.156	3.50183e-12	6.34356e-08	ILC
GIMAP5	0.521361	0.214	0.093	3.13091e-13	5.67164e-09	ILC
HLA-DPA1	0.516927	0.295	0.177	9.3424e-11	1.69238e-06	ILC
CREM	0.516416	0.192	0.076	4.43058e-13	8.026e-09	ILC
RAB8A	0.513704	0.377	0.236	2.79602e-13	5.06498e-09	ILC
TGM2	0.510394	0.127	0.03	3.092e-14	5.60116e-10	ILC
RARRES3	0.510366	0.363	0.244	1.7692e-10	3.2049e-06	ILC
B2M	0.509972	1	1	3.19942e-133	5.79576e-129	ILC
PPAP2A	0.509232	0.169	0.066	5.40805e-12	9.79668e-08	ILC
KRT81	0.506125	0.251	0.163	2.23711e-07	0.00405252	ILC
SAT1	0.505296	0.402	0.277	3.78532e-10	6.8571e-06	ILC
IL12RB1	0.498135	0.234	0.119	1.23966e-11	2.24565e-07	ILC
PIM2	0.494028	0.39	0.26	5.45439e-11	9.88063e-07	ILC
CD164	0.492731	0.707	0.586	1.43852e-16	2.60587e-12	ILC
FURIN	0.487919	0.203	0.102	2.71364e-10	4.91576e-06	ILC
GRN	0.481722	0.178	0.076	2.45027e-11	4.43867e-07	ILC
GNLY	0.479877	0.729	0.615	1.51584e-14	2.74595e-10	ILC
SLFN5	0.479535	0.365	0.237	3.82367e-11	6.92657e-07	ILC
GIMAP6	0.472288	0.393	0.275	1.28912e-09	2.33524e-05	ILC
SLA	0.471174	0.399	0.265	1.57354e-10	2.85047e-06	ILC
OSM	0.468276	0.106	0.045	4.25099e-07	0.00770067	ILC
LAP3	0.467423	0.201	0.096	4.77236e-11	8.64513e-07	ILC
C5orf56	0.467297	0.189	0.097	3.14017e-09	5.68842e-05	ILC
GBP1	0.463836	0.18	0.089	1.63424e-09	2.96042e-05	ILC
GIMAP7	0.458605	0.532	0.412	1.16108e-10	2.1033e-06	ILC
TMEM167A	0.444124	0.455	0.316	9.84376e-12	1.7832e-07	ILC
ODF2L	0.438853	0.389	0.256	2.14646e-11	3.88831e-07	ILC
HM13	0.43596	0.241	0.135	1.21714e-09	2.20484e-05	ILC
PIM1	0.431958	0.36	0.235	5.92326e-10	1.073e-05	ILC
TAPBP	0.431457	0.533	0.396	2.41761e-11	4.3795e-07	ILC
CD2AP	0.430654	0.201	0.106	3.36374e-09	6.09341e-05	ILC
C4orf48	0.429401	0.356	0.236	1.4254e-09	2.5821e-05	ILC
CD48	0.427189	0.697	0.575	6.01699e-15	1.08998e-10	ILC
EFHD2	0.421378	0.246	0.149	1.94789e-08	0.00035286	ILC
LGALS9	0.42118	0.202	0.104	1.42241e-09	2.5767e-05	ILC
PPM1K	0.421071	0.206	0.115	1.97144e-08	0.000357127	ILC
YWHAH	0.420287	0.466	0.343	3.02602e-10	5.48164e-06	ILC
CPNE7	0.419916	0.167	0.077	1.71605e-09	3.10863e-05	ILC
SHISA5	0.417282	0.297	0.194	1.10595e-08	0.000200343	ILC
FES	0.416161	0.258	0.164	7.11541e-08	0.00128896	ILC
DNPEP	0.413941	0.184	0.089	1.75431e-09	3.17793e-05	ILC
CAPZA1	0.413846	0.342	0.242	5.39128e-08	0.00097663	ILC
IRF9	0.41317	0.265	0.164	4.11505e-08	0.000745441	ILC
RORA	0.411683	0.195	0.109	5.73205e-08	0.00103836	ILC
CCND3	0.409948	0.414	0.295	5.49835e-09	9.96026e-05	ILC
HELZ2	0.409432	0.157	0.063	2.36111e-10	4.27714e-06	ILC
CHST12	0.407619	0.295	0.193	4.15335e-08	0.000752378	ILC
HBB	0.406098	0.258	0.163	1.48209e-07	0.00268481	ILC
IFITM1	0.403776	0.422	0.321	9.02393e-08	0.00163469	ILC
FARS2	0.402111	0.174	0.09	3.60204e-08	0.00065251	ILC
MAN1A1	0.396013	0.151	0.075	8.83891e-08	0.00160117	ILC
HLA-F	0.393107	0.41	0.296	2.47581e-09	4.48492e-05	ILC
SH2D1B	0.390366	0.293	0.187	3.89969e-08	0.000706428	ILC
IL4I1	0.38812	0.319	0.233	2.20113e-06	0.0398735	ILC
HMGB2	0.384758	0.327	0.215	4.31258e-09	7.81223e-05	ILC
TAP2.1	0.382402	0.145	0.066	1.66433e-08	0.000301494	ILC
OAS2	0.381712	0.167	0.081	1.95878e-08	0.000354833	ILC
DDX60	0.381703	0.127	0.045	4.18163e-10	7.57501e-06	ILC
CCR6	0.380775	0.175	0.102	1.80479e-06	0.0326937	ILC
CKLF	0.37742	0.697	0.599	1.75674e-11	3.18233e-07	ILC
SLAMF1	0.374718	0.115	0.035	2.0365e-10	3.68912e-06	ILC
TNFSF14	0.373025	0.275	0.189	1.28767e-06	0.0233261	ILC
CHMP5	0.372305	0.371	0.267	3.60022e-08	0.000652179	ILC
DTX3L	0.370259	0.135	0.055	3.74204e-09	6.77871e-05	ILC
PRKX	0.369842	0.364	0.269	6.65752e-07	0.0120601	ILC
PIK3AP1	0.369526	0.157	0.075	3.25805e-08	0.000590195	ILC
ID2	0.367959	0.794	0.699	1.10097e-09	1.9944e-05	ILC
DRAP1	0.361726	0.624	0.57	6.03805e-08	0.00109379	ILC
BTN3A2	0.360374	0.147	0.064	6.82819e-09	0.000123693	ILC
IL7R	0.357049	0.77	0.7	3.55377e-10	6.43765e-06	ILC
IL2RB	0.354722	0.236	0.136	3.82043e-08	0.000692072	ILC
IL1R1	0.351974	0.322	0.223	1.02369e-06	0.0185441	ILC
STAT2	0.346497	0.132	0.056	3.29812e-08	0.000597454	ILC
MCL1	0.342829	0.422	0.303	2.34086e-08	0.000424047	ILC
FTH1	0.341011	0.97	0.954	6.42366e-20	1.16365e-15	ILC
TMSB10	0.34048	0.998	0.988	1.55515e-18	2.81715e-14	ILC
TMIGD2	0.340457	0.547	0.438	1.15985e-07	0.00210107	ILC
RHOC	0.340258	0.456	0.356	6.64974e-07	0.012046	ILC
NMI	0.337634	0.252	0.165	7.17913e-07	0.013005	ILC
APOL2	0.334732	0.103	0.038	4.82679e-08	0.000874373	ILC
SP100	0.324734	0.489	0.38	3.55292e-08	0.000643612	ILC
TNFRSF18	0.322063	0.875	0.78	2.27291e-12	4.11737e-08	ILC
HERC6	0.32197	0.123	0.052	8.6442e-08	0.0015659	ILC
ADPGK	0.319722	0.142	0.068	1.77974e-07	0.003224	ILC
CCDC50	0.317513	0.15	0.083	1.56867e-06	0.0284164	ILC
RALB	0.309824	0.181	0.101	7.18399e-07	0.0130138	ILC
SPTLC2	0.307027	0.158	0.085	1.02472e-06	0.0185629	ILC
USP15	0.304243	0.306	0.208	8.03097e-07	0.0145481	ILC
ADAM19	0.299792	0.11	0.046	3.26892e-07	0.00592165	ILC
ZNFX1	0.29929	0.111	0.051	1.66156e-06	0.0300992	ILC
ERH	0.297479	0.45	0.358	2.18326e-06	0.0395497	ILC
DDX24	0.291188	0.51	0.419	1.68287e-06	0.0304852	ILC
PHF11	0.290039	0.181	0.105	2.71147e-06	0.0491183	ILC
PML	0.280567	0.107	0.048	2.4299e-06	0.0440176	ILC
SKP1	0.261907	0.793	0.754	1.84373e-07	0.00333992	ILC
GUK1	0.250778	0.625	0.537	1.70089e-06	0.0308116	ILC
IFI27	6.1838	0.956	0.021	3.94894e-173	7.15351e-169	mDC2
ISG15	2.50938	1	0.732	5.41203e-62	9.80388e-58	mDC2
C1QA	2.26929	0.404	0.065	1.20877e-33	2.18969e-29	mDC2
C1QB	2.21524	0.493	0.078	1.25265e-41	2.26917e-37	mDC2
IFITM3	2.12813	0.985	0.874	1.7712e-66	3.20852e-62	mDC2
IFI44L	2.06804	0.926	0.297	3.54956e-68	6.43002e-64	mDC2
MT2A	1.92892	0.816	0.327	4.12786e-43	7.47761e-39	mDC2
IFI6	1.92465	0.919	0.574	4.59391e-45	8.32186e-41	mDC2
IFIT3	1.85462	0.662	0.135	4.18023e-52	7.57249e-48	mDC2
CXCL10	1.81907	0.301	0.121	1.55095e-08	0.000280955	mDC2
LY6E	1.80417	0.993	0.765	1.22426e-54	2.21774e-50	mDC2
TNFSF10	1.68061	0.816	0.366	1.77817e-37	3.22115e-33	mDC2
MX1	1.59803	0.853	0.413	1.01152e-38	1.83238e-34	mDC2
IGLL5	1.58061	0.515	0.102	1.83286e-38	3.32023e-34	mDC2
STAT1	1.44991	0.86	0.58	5.05501e-30	9.15716e-26	mDC2
NT5C3A	1.4122	0.507	0.169	8.89672e-25	1.61164e-20	mDC2
IFIT2	1.3804	0.515	0.102	2.87171e-37	5.2021e-33	mDC2
VAMP5	1.37371	0.596	0.255	1.92102e-23	3.47993e-19	mDC2
XAF1	1.35838	0.757	0.408	9.31606e-30	1.6876e-25	mDC2
IFITM2	1.35157	0.985	0.854	1.69675e-42	3.07366e-38	mDC2
ISG20	1.32397	0.676	0.243	1.24694e-33	2.25883e-29	mDC2
OAS1	1.31023	0.75	0.325	6.33441e-34	1.14748e-29	mDC2
LGALS3BP	1.29991	0.537	0.116	9.46646e-39	1.71485e-34	mDC2
RSAD2	1.29529	0.441	0.064	5.63806e-39	1.02133e-34	mDC2
IFIT1	1.29296	0.382	0.055	4.54209e-33	8.228e-29	mDC2
NCF1	1.24784	0.684	0.403	2.30939e-15	4.18346e-11	mDC2
EPSTI1	1.19598	0.875	0.535	4.84966e-31	8.78516e-27	mDC2
OAS2	1.19029	0.625	0.249	2.9905e-25	5.41729e-21	mDC2
SAMD9	1.17853	0.551	0.194	8.3131e-25	1.50592e-20	mDC2
IRF7	1.12661	0.794	0.506	1.74979e-22	3.16974e-18	mDC2
CFD	1.12571	0.419	0.152	2.74884e-16	4.97952e-12	mDC2
IFITM1	1.10896	0.419	0.082	5.34943e-31	9.69049e-27	mDC2
RNF213	1.10296	0.882	0.653	4.40156e-26	7.97343e-22	mDC2
GBP1	1.08996	0.632	0.355	3.85503e-16	6.98338e-12	mDC2
SIGLEC1	1.08709	0.449	0.067	2.13228e-38	3.86262e-34	mDC2
CD300E	1.08464	0.544	0.23	4.34286e-18	7.86709e-14	mDC2
USP18	1.07118	0.382	0.063	6.84975e-31	1.24083e-26	mDC2
PLAC8	1.05259	0.588	0.283	1.24809e-16	2.26091e-12	mDC2
PARP14	1.03336	0.779	0.458	6.72224e-23	1.21773e-18	mDC2
MX2	1.0162	0.721	0.405	1.5787e-20	2.85982e-16	mDC2
APOBEC3A	0.987569	0.199	0.02	3.44111e-20	6.23357e-16	mDC2
UBE2L6	0.966883	0.809	0.488	6.41302e-23	1.16172e-18	mDC2
PSMB9	0.961599	0.934	0.779	1.58775e-23	2.87621e-19	mDC2
CLEC12A	0.956185	0.669	0.358	7.26254e-17	1.31561e-12	mDC2
IFI44	0.949655	0.529	0.201	1.06964e-21	1.93765e-17	mDC2
SAMD9L	0.946253	0.662	0.384	3.76341e-16	6.81741e-12	mDC2
HSPA1B	0.943962	0.287	0.141	1.61581e-06	0.0292704	mDC2
DHRS9	0.941612	0.478	0.175	1.48067e-18	2.68222e-14	mDC2
HLA-A	0.870344	1	0.995	1.41433e-40	2.56205e-36	mDC2
S100A11	0.860372	0.993	0.981	7.55724e-26	1.36899e-21	mDC2
TNFSF13B	0.85857	0.897	0.735	4.59095e-20	8.31651e-16	mDC2
OAS3	0.85396	0.529	0.247	2.22133e-16	4.02394e-12	mDC2
PARP9	0.848125	0.544	0.269	2.08642e-16	3.77954e-12	mDC2
RARRES3	0.825195	0.294	0.102	1.68617e-11	3.0545e-07	mDC2
C1QC	0.819374	0.221	0.018	2.41514e-25	4.37503e-21	mDC2
TXNIP	0.81795	0.985	0.886	7.51201e-18	1.3608e-13	mDC2
EIF2AK2	0.811184	0.574	0.293	3.8318e-15	6.94131e-11	mDC2
RABGAP1L	0.811046	0.544	0.234	3.1489e-18	5.70423e-14	mDC2
IRF1	0.810246	0.735	0.525	4.29787e-14	7.78559e-10	mDC2
CMPK2	0.802684	0.419	0.152	1.04304e-15	1.88946e-11	mDC2
CCR1	0.797559	0.353	0.098	9.88241e-18	1.7902e-13	mDC2
HERC5	0.781619	0.279	0.064	1.68069e-16	3.04456e-12	mDC2
LPAR6	0.776109	0.551	0.319	1.06774e-10	1.93422e-06	mDC2
S100A6	0.773831	1	0.964	8.05811e-13	1.45973e-08	mDC2
EMP3	0.769911	0.934	0.869	3.67571e-11	6.65856e-07	mDC2
GBP4	0.766563	0.456	0.223	2.44904e-11	4.43644e-07	mDC2
SLFN5	0.766151	0.39	0.164	4.39721e-12	7.96555e-08	mDC2
TRIM22	0.761942	0.691	0.468	2.40888e-12	4.36369e-08	mDC2
PILRA	0.753112	0.61	0.405	5.67497e-11	1.02802e-06	mDC2
WARS	0.749821	0.691	0.487	5.12892e-12	9.29104e-08	mDC2
APOL6	0.740283	0.434	0.18	1.64765e-14	2.98471e-10	mDC2
SERPING1	0.73901	0.309	0.05	3.88125e-24	7.03089e-20	mDC2
JAK2	0.733911	0.449	0.223	9.13317e-12	1.65447e-07	mDC2
TYROBP	0.733508	0.993	0.996	2.27383e-27	4.11905e-23	mDC2
SP110	0.730741	0.699	0.504	2.38854e-10	4.32685e-06	mDC2
ANKRD22	0.729694	0.213	0.004	2.32296e-35	4.20804e-31	mDC2
CSF1R	0.725995	0.471	0.306	2.00153e-07	0.00362578	mDC2
STAT2	0.710948	0.471	0.249	1.81536e-10	3.28853e-06	mDC2
OTOF	0.706135	0.228	0.001	5.06318e-41	9.17196e-37	mDC2
HLA-B	0.699414	1	0.999	2.54742e-42	4.61465e-38	mDC2
IFI16	0.69736	0.779	0.614	1.57221e-11	2.84806e-07	mDC2
B2M	0.696594	1	1	1.65524e-40	2.99846e-36	mDC2
HLA-C	0.69545	1	0.986	1.40163e-31	2.53906e-27	mDC2
FPR3	0.694967	0.625	0.387	2.7081e-10	4.90573e-06	mDC2
S100A10	0.694837	0.963	0.884	2.58906e-08	0.000469008	mDC2
NEAT1	0.693746	0.978	0.938	2.25233e-09	4.08009e-05	mDC2
TYMP	0.683483	1	0.969	1.5713e-16	2.84641e-12	mDC2
FAM46A	0.67801	0.5	0.301	4.00967e-09	7.26351e-05	mDC2
ATP1B1	0.661321	0.5	0.296	5.04504e-09	9.1391e-05	mDC2
SAT1	0.652117	0.985	0.989	2.10562e-11	3.81432e-07	mDC2
IFI35	0.651904	0.588	0.374	1.8828e-10	3.41069e-06	mDC2
DRAP1	0.651694	0.882	0.806	2.85953e-13	5.18003e-09	mDC2
MARCKS	0.641535	0.853	0.721	5.10633e-09	9.25012e-05	mDC2
HLA-E	0.632846	0.978	0.921	2.69102e-16	4.87478e-12	mDC2
TAP1	0.630964	0.625	0.429	7.03136e-10	1.27373e-05	mDC2
CST3	0.629904	1	0.996	4.61937e-19	8.36798e-15	mDC2
GIMAP4	0.628952	0.221	0.074	1.29595e-08	0.000234761	mDC2
MAFB	0.626237	0.294	0.112	2.00073e-09	3.62433e-05	mDC2
TGM1	0.625314	0.228	0.009	3.97897e-33	7.2079e-29	mDC2
GIMAP7	0.624365	0.316	0.167	2.35974e-06	0.0427467	mDC2
HELZ2	0.624047	0.316	0.117	3.95754e-11	7.16908e-07	mDC2
OASL	0.620341	0.265	0.072	4.35763e-13	7.89385e-09	mDC2
CD69	0.615703	0.316	0.156	5.22198e-07	0.00945962	mDC2
S100A4	0.615082	0.978	0.945	1.49939e-09	2.71615e-05	mDC2
CD68	0.614818	0.654	0.498	7.38522e-08	0.00133783	mDC2
DTX3L	0.609493	0.36	0.174	1.31649e-08	0.000238482	mDC2
CD37	0.60281	0.853	0.803	8.36759e-09	0.000151579	mDC2
BST2	0.597156	0.787	0.698	1.68125e-07	0.00304558	mDC2
AXL	0.594233	0.338	0.17	1.17254e-07	0.00212405	mDC2
CHCHD10	0.593807	0.625	0.511	3.45299e-07	0.0062551	mDC2
C19orf66	0.58309	0.441	0.195	3.18587e-12	5.7712e-08	mDC2
WDFY1	0.578597	0.265	0.099	5.27968e-09	9.56413e-05	mDC2
IFIH1	0.578505	0.338	0.158	7.30379e-08	0.00132308	mDC2
FYB	0.57643	0.779	0.741	2.7933e-07	0.00506007	mDC2
SHISA5	0.575852	0.412	0.243	4.23146e-07	0.00766528	mDC2
MCL1	0.575734	0.757	0.603	1.61302e-08	0.000292199	mDC2
ADAR	0.575665	0.603	0.47	5.90506e-08	0.0010697	mDC2
CECR1	0.574469	0.64	0.538	4.74213e-07	0.00859036	mDC2
CAPN2	0.574448	0.581	0.382	3.61689e-08	0.000655199	mDC2
C1orf162	0.573188	0.904	0.792	3.16364e-11	5.73093e-07	mDC2
H3F3B	0.572542	1	0.992	8.80654e-13	1.5953e-08	mDC2
HLA-F	0.560221	0.699	0.491	1.52778e-09	2.76758e-05	mDC2
CARD16	0.559073	0.794	0.711	3.87351e-08	0.000701687	mDC2
GLRX	0.5575	0.669	0.556	1.1825e-06	0.021421	mDC2
LAP3	0.556556	0.691	0.572	1.39223e-06	0.0252202	mDC2
DOK2	0.545079	0.757	0.623	1.3881e-08	0.000251454	mDC2
GRN	0.539224	1	0.946	2.89604e-12	5.24617e-08	mDC2
HSPB1	0.538374	0.676	0.489	1.62183e-07	0.00293794	mDC2
PSMB8	0.536385	0.728	0.664	7.92271e-07	0.014352	mDC2
DOCK8	0.536062	0.669	0.514	3.98776e-08	0.000722383	mDC2
CTSS	0.534704	0.941	0.916	2.2285e-09	4.03693e-05	mDC2
CLEC7A	0.526359	0.713	0.541	4.64985e-09	8.4232e-05	mDC2
AIF1	0.522292	0.978	0.972	3.78172e-08	0.000685058	mDC2
FGL2	0.52211	0.934	0.875	1.53772e-08	0.000278558	mDC2
TFEC	0.514261	0.243	0.102	5.57987e-07	0.0101079	mDC2
NMI	0.510391	0.566	0.428	1.95618e-06	0.0354363	mDC2
MNDA	0.509676	0.934	0.809	4.22907e-09	7.66096e-05	mDC2
FCER1G	0.501218	1	0.969	5.32567e-13	9.64745e-09	mDC2
LYSMD2	0.498745	0.507	0.345	1.97733e-06	0.0358193	mDC2
ZBP1	0.494976	0.206	0.034	8.71242e-16	1.57825e-11	mDC2
NAGK	0.493386	0.765	0.691	8.93284e-08	0.00161818	mDC2
GBP5	0.491583	0.213	0.054	4.42064e-11	8.00799e-07	mDC2
SCIMP	0.479981	0.625	0.473	1.20652e-06	0.0218562	mDC2
CASP1	0.479954	0.699	0.589	8.16386e-07	0.0147888	mDC2
PPDPF	0.479593	0.787	0.735	2.61076e-06	0.0472938	mDC2
MARCH1	0.473203	0.706	0.605	6.29844e-07	0.0114096	mDC2
GIMAP1	0.471334	0.191	0.057	1.21311e-08	0.000219756	mDC2
PML	0.465077	0.301	0.118	7.45692e-10	1.35082e-05	mDC2
HIST1H2AC	0.461813	0.265	0.119	8.87487e-07	0.0160768	mDC2
GNB2	0.452797	0.779	0.697	4.41298e-07	0.00799412	mDC2
GIMAP2	0.449444	0.221	0.091	9.81593e-07	0.0177816	mDC2
GPBAR1	0.448606	0.257	0.113	2.04839e-06	0.0371066	mDC2
RRAS	0.448465	0.25	0.099	6.57816e-08	0.00119163	mDC2
SAMD4A	0.445125	0.154	0.031	3.03531e-10	5.49847e-06	mDC2
TMEM123	0.439968	0.779	0.66	1.00338e-06	0.0181763	mDC2
CTSL	0.431853	0.147	0.015	3.91412e-15	7.09043e-11	mDC2
ASCL2	0.431188	0.287	0.119	4.4643e-08	0.000808709	mDC2
NEXN	0.429326	0.176	0.03	5.05257e-13	9.15273e-09	mDC2
DMXL2	0.415874	0.147	0.036	4.92788e-08	0.000892685	mDC2
LGALS1	0.41269	1	0.953	2.3419e-07	0.00424236	mDC2
BBC3	0.404845	0.191	0.068	6.33806e-07	0.0114814	mDC2
SH3BGRL3	0.398806	0.985	0.992	4.92288e-09	8.91779e-05	mDC2
GMPR	0.394111	0.184	0.02	5.7565e-18	1.04279e-13	mDC2
PTPRO	0.388724	0.206	0.079	1.57965e-06	0.0286154	mDC2
ETV7	0.376067	0.162	0.016	1.13195e-16	2.05053e-12	mDC2
TMSB10	0.365205	1	0.999	7.11002e-22	1.28798e-17	mDC2
CASP10	0.353693	0.14	0.038	3.60536e-07	0.0065311	mDC2
MLKL	0.333947	0.132	0.035	6.82233e-07	0.0123586	mDC2
IGJ	0.331546	0.265	0.118	9.01583e-07	0.0163322	mDC2
OAZ1	0.319836	1	0.997	1.4524e-09	2.63102e-05	mDC2
FCGR1A	0.319221	0.11	0.016	2.77653e-09	5.02969e-05	mDC2
MALAT1	0.308607	1	0.999	6.08213e-10	1.10178e-05	mDC2
AC009948.5	0.296773	0.154	0.047	8.62351e-07	0.0156215	mDC2
APOL4	0.282482	0.11	0.008	6.57981e-14	1.19193e-09	mDC2
MBOAT1	0.273989	0.103	0.021	6.31645e-07	0.0114422	mDC2
IFI27	3.90295	0.867	0.058	1.32248e-15	2.39568e-11	CCL19+DC
ISG15	3.02426	0.7	0.288	9.26875e-08	0.00167903	CCL19+DC
ISG20	1.91389	0.567	0.173	1.62281e-06	0.0293972	CCL19+DC
LY6E	1.87302	0.733	0.385	4.46694e-07	0.00809187	CCL19+DC
IFI44L	1.87228	0.5	0.077	6.16152e-07	0.0111616	CCL19+DC
MAP3K13	1.70759	0.633	0.308	1.97456e-06	0.0357692	CCL19+DC
SAT1	1.47428	0.95	0.808	1.93839e-07	0.0035114	CCL19+DC
UBC	0.811895	0.933	0.885	1.38943e-06	0.0251696	CCL19+DC
B2M	0.708716	1	1	5.90176e-09	0.00010691	CCL19+DC
HLA-A	0.676372	1	1	9.85089e-08	0.00178449	CCL19+DC
IFI27	4.72798	0.715	0.008	7.66257e-133	1.38808e-128	B
ISG15	2.24065	0.909	0.585	1.72484e-90	3.12455e-86	B
IFI6	2.16841	0.681	0.255	1.54637e-67	2.80125e-63	B
IFIT3	1.99833	0.494	0.119	2.24057e-50	4.0588e-46	B
IFITM3	1.97459	0.494	0.095	4.99297e-56	9.04476e-52	B
IFIT1	1.64144	0.395	0.048	4.61566e-48	8.36127e-44	B
IFI44L	1.59104	0.869	0.456	1.94652e-76	3.52612e-72	B
USP18	1.4887	0.388	0.085	4.73422e-38	8.57605e-34	B
TNFSF10	1.44018	0.348	0.098	4.84508e-28	8.77686e-24	B
PLSCR1	1.4398	0.435	0.132	2.69352e-36	4.8793e-32	B
IFITM1	1.39796	0.378	0.127	3.71552e-28	6.73066e-24	B
ISG20	1.33658	0.886	0.682	3.72838e-56	6.75397e-52	B
LY6E	1.32593	0.876	0.685	1.7243e-59	3.12356e-55	B
MX1	1.31413	0.648	0.392	1.07945e-36	1.95542e-32	B
EPSTI1	1.27414	0.652	0.356	1.05537e-38	1.9118e-34	B
CCR7	1.25631	0.386	0.123	7.70895e-28	1.39648e-23	B
MNDA	1.24832	0.308	0.069	1.00215e-27	1.8154e-23	B
IRF7	1.23874	0.616	0.385	1.53335e-30	2.77766e-26	B
RSAD2	1.23618	0.257	0.032	2.95176e-29	5.34712e-25	B
GBP4	1.21735	0.338	0.115	5.42589e-23	9.82899e-19	B
CMPK2	1.21395	0.257	0.032	2.75428e-29	4.98938e-25	B
OAS1	1.20406	0.504	0.237	9.88841e-30	1.79129e-25	B
HERC5	1.18897	0.276	0.042	3.77302e-29	6.83482e-25	B
SELL	1.18729	0.669	0.497	4.13251e-28	7.48605e-24	B
XAF1	1.17258	0.608	0.344	3.72768e-32	6.75268e-28	B
SPATS2L	1.15884	0.276	0.042	4.53571e-29	8.21645e-25	B
IFIT2	1.15285	0.262	0.063	7.99212e-22	1.44777e-17	B
SAMD9L	1.14685	0.586	0.373	6.7027e-27	1.21419e-22	B
COX5A	1.11178	0.686	0.529	1.88615e-29	3.41675e-25	B
IFI44	1.1028	0.354	0.129	2.86916e-23	5.19749e-19	B
PPM1K	1.09011	0.673	0.49	5.83005e-28	1.05611e-23	B
NT5C3A	1.0859	0.504	0.352	4.73728e-17	8.58158e-13	B
STAT1	1.08227	0.618	0.435	4.97972e-24	9.02077e-20	B
IFITM2	1.07905	0.867	0.708	5.65361e-45	1.02415e-40	B
EIF2AK2	1.04231	0.504	0.287	4.16517e-22	7.54521e-18	B
HLA-A	1.0374	0.998	0.982	1.75825e-81	3.18508e-77	B
MX2	1.01862	0.432	0.258	3.9333e-16	7.12518e-12	B
UBE2L6	1.0122	0.654	0.461	2.48579e-27	4.503e-23	B
TRIM22	1.00179	0.536	0.356	3.32938e-20	6.03117e-16	B
OAS3	0.989586	0.222	0.044	2.79027e-20	5.05458e-16	B
HLA-C	0.96099	0.987	0.965	6.84223e-79	1.23947e-74	B
TCL1A	0.942855	0.899	0.737	2.72464e-35	4.93568e-31	B
IFI16	0.921689	0.69	0.563	3.66908e-23	6.64653e-19	B
BST2	0.916709	0.641	0.484	3.10123e-21	5.61787e-17	B
GBP1	0.900191	0.226	0.085	1.45442e-12	2.63467e-08	B
HLA-DRB1	0.885548	0.996	0.981	4.1205e-58	7.46429e-54	B
IFI35	0.880927	0.371	0.227	2.58215e-12	4.67757e-08	B
SLFN5	0.880638	0.266	0.102	1.20491e-14	2.18269e-10	B
TAP1	0.869714	0.466	0.285	3.39063e-17	6.14212e-13	B
HLA-DPA1	0.864799	0.983	0.952	3.14694e-54	5.70067e-50	B
PMAIP1	0.851323	0.382	0.218	3.0498e-13	5.52471e-09	B
NEXN	0.844015	0.188	0.042	6.43822e-16	1.16628e-11	B
TYMP	0.842762	0.479	0.308	1.02752e-14	1.86136e-10	B
HLA-E	0.828108	0.945	0.913	3.76708e-41	6.82406e-37	B
CLEC2D	0.827231	0.428	0.263	7.77182e-14	1.40787e-09	B
PATL2	0.824365	0.344	0.2	3.36576e-11	6.09707e-07	B
CTA-384D8.34	0.822098	0.194	0.042	1.12978e-16	2.04659e-12	B
PARP9	0.817042	0.295	0.152	8.93554e-12	1.61867e-07	B
WARS	0.80142	0.251	0.123	4.61198e-10	8.35461e-06	B
OAS2	0.798994	0.241	0.097	1.53986e-12	2.78946e-08	B
HLA-B	0.798696	1	0.994	1.11216e-92	2.01468e-88	B
MRPL44	0.795698	0.369	0.227	3.69039e-11	6.68514e-07	B
RNF213	0.785436	0.58	0.476	1.01768e-13	1.84353e-09	B
RABGAP1L	0.784392	0.316	0.179	1.14983e-10	2.08292e-06	B
LINC00926	0.77768	0.538	0.44	5.71691e-11	1.03562e-06	B
HSPA4	0.76928	0.289	0.152	5.35551e-11	9.7015e-07	B
DRAP1	0.766529	0.599	0.505	7.59904e-14	1.37657e-09	B
HLA-DQA1	0.763076	0.869	0.794	2.69957e-26	4.89028e-22	B
PSMB9	0.75638	0.838	0.782	4.02115e-25	7.28431e-21	B
SOCS1	0.74431	0.154	0.035	2.10315e-12	3.80986e-08	B
TMSB10	0.743702	1	1	1.05162e-73	1.90502e-69	B
IRF9	0.742065	0.373	0.255	4.5627e-09	8.26533e-05	B
MT2A	0.741502	0.211	0.11	2.44282e-07	0.00442518	B
TXNIP	0.739594	0.671	0.553	1.18643e-14	2.14922e-10	B
RP5-1028K7.2	0.736502	0.209	0.065	1.14697e-13	2.07774e-09	B
B2M	0.735361	1	1	1.89578e-107	3.4342e-103	B
VAMP5	0.73213	0.295	0.19	1.47503e-07	0.00267202	B
SAMD9	0.731279	0.338	0.215	3.31191e-09	5.99952e-05	B
C19orf66	0.72242	0.272	0.155	3.10383e-09	5.62258e-05	B
LGALS3BP	0.717446	0.211	0.092	4.33816e-10	7.85858e-06	B
LAPTM5	0.705898	0.829	0.758	1.92835e-20	3.49321e-16	B
SP110	0.705392	0.7	0.59	2.11138e-16	3.82477e-12	B
ADAR	0.699146	0.458	0.353	9.3852e-10	1.70013e-05	B
CXCR4	0.699032	0.5	0.377	1.81226e-09	3.2829e-05	B
PARP14	0.697736	0.61	0.502	3.66079e-12	6.63152e-08	B
SHISA5	0.692582	0.399	0.287	1.58103e-09	2.86404e-05	B
C15orf57	0.690814	0.257	0.155	1.43679e-07	0.00260274	B
NMI	0.687519	0.325	0.218	1.32524e-08	0.000240067	B
HSH2D	0.684987	0.418	0.297	6.39592e-10	1.15862e-05	B
CD74	0.678868	1	0.998	1.42102e-80	2.57418e-76	B
GPBP1	0.676759	0.466	0.384	6.85442e-09	0.000124168	B
VPREB3	0.668763	0.675	0.59	6.8165e-12	1.23481e-07	B
BIRC3	0.665717	0.711	0.608	2.10803e-15	3.81869e-11	B
HELZ2	0.659429	0.2	0.079	3.01204e-10	5.45631e-06	B
HLA-DMA	0.65791	0.755	0.682	3.52829e-17	6.3915e-13	B
GNG5	0.648071	0.521	0.439	9.50923e-10	1.7226e-05	B
TMEM123	0.647644	0.376	0.255	7.90696e-09	0.000143234	B
S100A11	0.647366	0.447	0.323	4.61223e-09	8.35505e-05	B
LIMD2	0.644853	0.888	0.855	2.17005e-24	3.93105e-20	B
IRF1	0.641499	0.563	0.474	7.47728e-10	1.35451e-05	B
LBH	0.639151	0.414	0.337	6.13243e-07	0.0111089	B
HVCN1	0.638737	0.399	0.3	1.30581e-07	0.00236547	B
AIDA	0.634937	0.281	0.171	1.17799e-07	0.00213393	B
PTPRCAP	0.633687	0.899	0.852	4.81258e-23	8.71799e-19	B
STAP1	0.627028	0.268	0.165	2.39993e-07	0.00434747	B
IFIH1	0.62215	0.169	0.063	4.63621e-09	8.39849e-05	B
KIAA0040	0.620566	0.388	0.308	1.47436e-06	0.026708	B
IGFBP4	0.615961	0.137	0.019	2.85059e-14	5.16384e-10	B
FAM65B	0.596419	0.597	0.513	1.18954e-09	2.15486e-05	B
ORAI2	0.596045	0.502	0.455	1.53145e-06	0.0277423	B
TMEM66	0.595083	0.479	0.408	1.75574e-07	0.00318052	B
HLA-DMB	0.585152	0.709	0.619	1.13654e-13	2.05885e-09	B
STX7	0.581104	0.496	0.4	3.52025e-08	0.000637693	B
HLA-DPB1	0.578738	0.987	0.956	2.52141e-27	4.56753e-23	B
IL2RG	0.572151	0.555	0.495	3.62631e-08	0.000656906	B
BTG1	0.568024	0.892	0.86	4.20315e-19	7.61401e-15	B
FAIM3	0.563724	0.477	0.421	1.986e-06	0.0359765	B
LPIN2	0.560007	0.137	0.039	1.26485e-09	2.29128e-05	B
PLAC8	0.558251	0.943	0.915	1.04562e-20	1.89414e-16	B
TREX1	0.552437	0.169	0.076	2.8773e-07	0.00521223	B
SP100	0.551262	0.557	0.527	7.12034e-08	0.00128985	B
CCND3	0.548937	0.2	0.11	2.25526e-06	0.0408541	B
MYL12A	0.548619	0.865	0.852	2.56423e-14	4.6451e-10	B
FAM46A	0.541141	0.175	0.082	4.70665e-07	0.0085261	B
PPDPF	0.539618	0.601	0.59	5.88029e-07	0.0106522	B
CD53	0.534218	0.751	0.695	3.33041e-13	6.03304e-09	B
DDX24	0.531478	0.576	0.526	9.22349e-08	0.00167084	B
DDX60	0.530659	0.143	0.058	4.87735e-07	0.00883533	B
HLA-DRA	0.52938	0.998	0.997	2.07325e-35	3.75569e-31	B
LAT2	0.52259	0.462	0.374	1.45034e-07	0.00262729	B
CD79A	0.521142	0.989	0.981	2.78829e-25	5.05099e-21	B
ITM2B	0.517634	0.703	0.629	3.27939e-10	5.94061e-06	B
GPSM3	0.5135	0.741	0.695	1.71502e-11	3.10676e-07	B
EVL	0.511799	0.608	0.544	1.06715e-08	0.000193314	B
MS4A1	0.509903	0.973	0.953	8.35558e-21	1.51361e-16	B
DBI	0.509683	0.641	0.566	1.39407e-09	2.52537e-05	B
OASL	0.509288	0.108	0.011	1.33183e-12	2.41262e-08	B
MEF2C	0.497436	0.73	0.71	1.08999e-08	0.000197451	B
SNX3	0.48615	0.766	0.735	1.11823e-11	2.02568e-07	B
SUB1	0.480381	0.783	0.784	6.20809e-09	0.000112459	B
CD79B	0.478027	0.97	0.973	3.97162e-20	7.19458e-16	B
SSBP2	0.473797	0.116	0.04	9.79617e-07	0.0177458	B
PSME2	0.468805	0.753	0.716	6.15031e-11	1.11413e-06	B
GMFG	0.468053	0.662	0.627	1.33604e-09	2.42024e-05	B
POLD4	0.463575	0.648	0.629	1.62112e-07	0.00293667	B
PTMA	0.45388	1	0.998	3.49724e-35	6.33526e-31	B
ARHGEF3	0.44249	0.135	0.053	7.03324e-07	0.0127407	B
HLA-DQB1	0.434449	0.97	0.947	2.30212e-13	4.17028e-09	B
HMGB1	0.432442	0.838	0.832	1.65119e-09	2.99113e-05	B
TMEM140	0.430934	0.112	0.04	2.67467e-06	0.0484516	B
EMP3	0.413022	0.686	0.542	6.81796e-12	1.23507e-07	B
FTH1	0.389368	0.966	0.976	2.2113e-15	4.00577e-11	B
CD37	0.388709	0.983	0.96	2.01885e-13	3.65714e-09	B
UBB	0.367206	0.918	0.916	3.24889e-12	5.88536e-08	B
OAZ1	0.36162	0.937	0.94	2.68909e-10	4.87128e-06	B
CIRBP	0.354031	0.781	0.76	1.27849e-07	0.00231598	B
UBC	0.352905	0.852	0.863	1.80573e-08	0.000327107	B
CD52	0.333016	0.987	0.985	2.67261e-14	4.84144e-10	B
RPL36AL	0.320849	0.846	0.842	1.41693e-06	0.0256677	B
LTB	0.287833	0.951	0.958	2.36355e-06	0.0428158	B
CYBA	0.27646	0.958	0.958	1.66052e-06	0.0300803	B
IGLL5	2.46483	0.863	0.363	5.47215e-143	9.9128e-139	Eryth
IFI27	1.57114	0.596	0.012	1.71742e-101	3.1111e-97	Eryth
IGJ	0.913143	0.512	0.314	2.82491e-22	5.11733e-18	Eryth
HLA-A	0.778776	0.657	0.598	7.94338e-16	1.43894e-11	Eryth
ISG15	0.662292	0.418	0.203	8.95815e-22	1.62277e-17	Eryth
IFI6	0.440795	0.226	0.073	3.57875e-15	6.4829e-11	Eryth
GNAS	0.406574	0.91	0.895	1.31205e-21	2.37678e-17	Eryth
MGST3	0.406267	0.664	0.645	1.12655e-06	0.0204075	Eryth
PRDX2	0.406135	0.97	0.966	1.2005e-17	2.17471e-13	Eryth
C12orf57	0.400877	0.629	0.592	1.30999e-09	2.37305e-05	Eryth
SRSF2	0.386106	0.958	0.964	1.88152e-24	3.40837e-20	Eryth
FAM117A	0.382638	0.53	0.465	1.71211e-06	0.0310148	Eryth
BLVRB	0.351425	0.999	1	2.09564e-25	3.79625e-21	Eryth
BTG2	0.348719	0.523	0.424	5.51808e-07	0.009996	Eryth
GPX1	0.348697	0.968	0.97	3.63921e-11	6.59242e-07	Eryth
FTH1	0.343229	0.999	1	2.37724e-28	4.30638e-24	Eryth
MALAT1	0.342157	0.869	0.947	2.70936e-14	4.90801e-10	Eryth
MZB1	0.337649	0.205	0.107	1.27126e-07	0.00230288	Eryth
REEP5	0.332945	0.747	0.718	1.96529e-07	0.00356012	Eryth
EIF3F	0.321594	0.973	0.951	3.21411e-20	5.82237e-16	Eryth
GSTM3	0.319333	0.876	0.909	1.02311e-10	1.85337e-06	Eryth
PHF10	0.309624	0.87	0.888	1.80814e-09	3.27545e-05	Eryth
H3F3B	0.30272	1	1	2.63573e-15	4.77462e-11	Eryth
SFPQ	0.298416	0.81	0.828	1.57154e-09	2.84684e-05	Eryth
EEF1A1	0.296673	0.998	1	7.04497e-46	1.2762e-41	Eryth
RPL18A	0.292559	1	1	3.35281e-68	6.07361e-64	Eryth
UROD	0.286735	0.944	0.955	2.74438e-11	4.97145e-07	Eryth
NBEAL1	0.281824	0.98	0.976	1.01447e-17	1.83771e-13	Eryth
RPS4X	0.275638	1	1	3.51852e-57	6.3738e-53	Eryth
RPSAP58	0.272767	0.993	0.996	9.94765e-24	1.80202e-19	Eryth
CTBP1	0.270074	0.757	0.803	3.80227e-07	0.00688781	Eryth
ISG20	0.269982	0.172	0.077	6.90306e-08	0.00125049	Eryth
RPL13	0.258927	1	1	9.51224e-69	1.72314e-64	Eryth
IFI27	6.19029	0.955	0.015	6.23833e-215	1.13007e-210	Mono
ISG15	2.80849	0.989	0.559	7.59947e-152	1.37664e-147	Mono
CXCL10	2.51309	0.33	0.058	1.16203e-34	2.10502e-30	Mono
IFITM3	2.33032	0.993	0.713	7.48953e-166	1.35673e-161	Mono
APOBEC3B	2.24338	0.603	0.093	4.88923e-79	8.85684e-75	Mono
MT2A	2.05162	0.872	0.378	1.14738e-91	2.07849e-87	Mono
PLAC8	1.85786	0.657	0.194	5.25073e-68	9.5117e-64	Mono
LY6E	1.79599	0.985	0.665	1.12193e-132	2.03237e-128	Mono
IFIT2	1.77951	0.512	0.087	1.87289e-61	3.39275e-57	Mono
IFIT3	1.76349	0.594	0.116	1.36883e-71	2.47964e-67	Mono
IFI6	1.73895	0.944	0.503	4.89753e-101	8.87187e-97	Mono
IFIT1	1.68885	0.388	0.012	1.09516e-62	1.98389e-58	Mono
IFI44L	1.68181	0.772	0.241	6.30948e-87	1.14296e-82	Mono
TNFSF10	1.6705	0.822	0.421	3.19483e-72	5.78743e-68	Mono
ISG20	1.66021	0.555	0.128	1.04232e-59	1.88816e-55	Mono
NT5C3A	1.61318	0.553	0.105	3.05188e-63	5.52847e-59	Mono
RSAD2	1.57328	0.477	0.047	1.78352e-65	3.23085e-61	Mono
APOBEC3A	1.49411	0.716	0.28	7.55638e-56	1.36884e-51	Mono
IFITM2	1.4598	0.972	0.654	1.68358e-93	3.04981e-89	Mono
IGLL5	1.45353	0.397	0.075	6.30224e-43	1.14165e-38	Mono
STAT1	1.4035	0.772	0.34	1.25169e-63	2.26744e-59	Mono
GBP1	1.38467	0.506	0.133	1.36621e-47	2.47489e-43	Mono
LGALS3BP	1.3638	0.377	0.034	3.68916e-52	6.68291e-48	Mono
VAMP5	1.25579	0.609	0.262	1.21597e-39	2.20274e-35	Mono
IFITM1	1.23842	0.353	0.027	1.78293e-49	3.22978e-45	Mono
MX1	1.17363	0.586	0.235	4.39303e-39	7.95797e-35	Mono
HSPA1B	1.17189	0.202	0.085	1.13087e-09	2.04857e-05	Mono
HSPB1	1.12539	0.521	0.261	2.89526e-23	5.24476e-19	Mono
RHOB	1.12352	0.605	0.335	1.95582e-27	3.54297e-23	Mono
USP18	1.10806	0.321	0.034	7.93671e-41	1.43774e-36	Mono
SERPING1	1.08772	0.327	0.035	1.87472e-41	3.39605e-37	Mono
OAS1	1.07518	0.542	0.207	2.06141e-37	3.73424e-33	Mono
MX2	1.06457	0.553	0.236	1.49722e-32	2.71221e-28	Mono
XAF1	1.05967	0.677	0.32	6.40256e-39	1.15982e-34	Mono
GBP5	1.05922	0.304	0.058	4.15482e-30	7.52645e-26	Mono
EPSTI1	1.05771	0.664	0.303	1.88848e-40	3.42098e-36	Mono
OAS2	1.03747	0.488	0.171	2.38764e-33	4.32521e-29	Mono
OASL	1.01072	0.293	0.041	3.84549e-33	6.96611e-29	Mono
FCGR3A	1.00857	0.584	0.23	6.13374e-33	1.11113e-28	Mono
FAM26F	1.00373	0.353	0.137	2.77083e-20	5.01936e-16	Mono
IFI44	1.00331	0.438	0.133	1.59289e-33	2.88552e-29	Mono
SAMD9	1.00073	0.464	0.186	8.46999e-27	1.53434e-22	Mono
SAMD9L	0.997929	0.525	0.184	2.62113e-36	4.74817e-32	Mono
SIGLEC1	0.995336	0.308	0.058	3.91086e-31	7.08453e-27	Mono
DEFB1	0.978268	0.147	0	3.89095e-24	7.04846e-20	Mono
PARP9	0.969442	0.41	0.127	3.75104e-30	6.795e-26	Mono
IRF7	0.957062	0.664	0.355	1.07146e-31	1.94096e-27	Mono
HES4	0.955117	0.249	0.053	2.88251e-22	5.22166e-18	Mono
GBP4	0.953462	0.443	0.166	2.28785e-27	4.14445e-23	Mono
UBE2L6	0.951412	0.612	0.3	1.36435e-31	2.47152e-27	Mono
PARP14	0.945918	0.601	0.299	4.08378e-29	7.39777e-25	Mono
GIMAP4	0.908746	0.625	0.351	6.58729e-27	1.19329e-22	Mono
HERC5	0.904077	0.293	0.059	3.93947e-27	7.13635e-23	Mono
HLA-A	0.901087	0.991	0.974	3.33346e-77	6.03856e-73	Mono
IFI35	0.882575	0.497	0.218	8.1031e-26	1.46788e-21	Mono
C15orf48	0.87099	0.16	0.058	7.24011e-09	0.000131155	Mono
CTSL	0.867543	0.325	0.119	1.71069e-18	3.09891e-14	Mono
NEXN	0.860507	0.223	0.024	9.26146e-27	1.67771e-22	Mono
PLSCR1	0.847537	0.601	0.306	9.82459e-26	1.77972e-21	Mono
TRIM22	0.845825	0.577	0.3	5.68727e-27	1.03025e-22	Mono
CMPK2	0.842276	0.378	0.114	1.73357e-26	3.14036e-22	Mono
EIF2AK2	0.841898	0.445	0.171	3.53948e-25	6.41177e-21	Mono
TIMP1	0.835972	0.881	0.739	3.09626e-23	5.60888e-19	Mono
CD300E	0.822847	0.686	0.485	7.37209e-22	1.33545e-17	Mono
OTOF	0.810299	0.184	0.002	1.20199e-29	2.1774e-25	Mono
SP110	0.809788	0.536	0.276	2.34047e-21	4.23975e-17	Mono
TXNIP	0.80597	0.963	0.858	5.04716e-39	9.14293e-35	Mono
PSMB9	0.791664	0.829	0.599	9.19889e-31	1.66638e-26	Mono
MNDA	0.759623	0.879	0.712	1.41721e-23	2.56728e-19	Mono
SLAMF7	0.720195	0.224	0.069	3.65491e-15	6.62086e-11	Mono
LPAR6	0.710413	0.384	0.165	6.26565e-18	1.13502e-13	Mono
DRAP1	0.706184	0.748	0.511	5.95543e-23	1.07883e-18	Mono
SPATS2L	0.696433	0.243	0.058	5.77895e-20	1.04686e-15	Mono
TAP1	0.69492	0.417	0.194	3.3422e-18	6.05439e-14	Mono
TNNT1	0.685871	0.206	0.053	8.17502e-16	1.4809e-11	Mono
OAS3	0.679051	0.388	0.136	1.81337e-22	3.28493e-18	Mono
H1F0	0.678435	0.173	0.035	9.53626e-16	1.72749e-11	Mono
ICAM2	0.674996	0.388	0.191	1.04785e-14	1.89818e-10	Mono
CFD	0.6749	0.866	0.745	1.64045e-19	2.97167e-15	Mono
IRF1	0.671599	0.633	0.445	6.71654e-14	1.2167e-09	Mono
TNFSF13B	0.666579	0.82	0.648	8.23412e-22	1.49161e-17	Mono
HELZ2	0.663131	0.263	0.085	9.01291e-17	1.63269e-12	Mono
CTSD	0.658427	0.571	0.401	1.68732e-10	3.05658e-06	Mono
APOL6	0.656635	0.404	0.201	3.99318e-15	7.23365e-11	Mono
GIMAP7	0.645863	0.429	0.235	5.10203e-14	9.24233e-10	Mono
MARCKS	0.630983	0.801	0.654	2.73595e-16	4.95617e-12	Mono
SLFN5	0.621387	0.263	0.099	1.97533e-14	3.5783e-10	Mono
CCR1	0.619132	0.327	0.163	1.20704e-11	2.18655e-07	Mono
CCL2	0.618284	0.102	0.026	4.37996e-08	0.00079343	Mono
LAP3	0.613277	0.44	0.247	1.01707e-13	1.84241e-09	Mono
WARS	0.611006	0.644	0.45	1.19083e-13	2.15719e-09	Mono
DTX3L	0.609125	0.308	0.139	4.71143e-13	8.53475e-09	Mono
ADAR	0.607798	0.494	0.291	9.94907e-15	1.80227e-10	Mono
RNF213	0.607014	0.683	0.479	4.03238e-16	7.30466e-12	Mono
SAMD4A	0.606637	0.208	0.058	5.58906e-15	1.01246e-10	Mono
GCH1	0.605182	0.341	0.151	1.52608e-13	2.7645e-09	Mono
IFI16	0.602678	0.609	0.393	1.58376e-15	2.86897e-11	Mono
HLA-E	0.601913	0.946	0.825	1.45886e-28	2.64272e-24	Mono
IL4I1	0.599411	0.224	0.088	4.05849e-11	7.35196e-07	Mono
GLUL	0.594455	0.545	0.366	4.91933e-12	8.91137e-08	Mono
HLA-C	0.588854	0.996	0.985	1.73319e-41	3.13967e-37	Mono
EVL	0.587414	0.386	0.201	1.81216e-12	3.28274e-08	Mono
NAGK	0.579968	0.562	0.375	1.84584e-12	3.34375e-08	Mono
SCO2	0.578938	0.544	0.369	1.89528e-11	3.43329e-07	Mono
EMP3	0.578748	0.974	0.933	5.81189e-20	1.05282e-15	Mono
NMI	0.569031	0.41	0.227	8.99187e-12	1.62888e-07	Mono
PSME2	0.567252	0.779	0.627	3.80801e-14	6.89821e-10	Mono
HIST1H2AC	0.565876	0.213	0.076	5.35803e-12	9.70607e-08	Mono
RABGAP1L	0.564666	0.458	0.256	2.03303e-12	3.68283e-08	Mono
DNASE2	0.562453	0.219	0.079	3.95773e-12	7.16942e-08	Mono
ATOX1	0.5612	0.811	0.671	2.00308e-13	3.62857e-09	Mono
HLA-DPA1	0.553593	0.92	0.864	1.45687e-12	2.63912e-08	Mono
IFIH1	0.552802	0.236	0.093	1.07429e-11	1.94607e-07	Mono
IRF2	0.547011	0.358	0.184	6.43244e-12	1.16524e-07	Mono
CARD16	0.539038	0.805	0.633	2.93055e-15	5.30868e-11	Mono
GBP2	0.533901	0.343	0.218	2.07262e-07	0.00375455	Mono
HLA-B	0.530918	1	0.998	5.92299e-59	1.07295e-54	Mono
DDX60	0.530596	0.184	0.053	1.13365e-12	2.05361e-08	Mono
TGM1	0.52424	0.113	0	9.82556e-19	1.7799e-14	Mono
STAT2	0.52292	0.382	0.215	1.98451e-10	3.59494e-06	Mono
H3F3B	0.519921	0.983	0.966	2.12791e-22	3.8547e-18	Mono
IGJ	0.517688	0.2	0.059	2.23293e-13	4.04495e-09	Mono
DDX60L	0.516715	0.193	0.079	1.78682e-09	3.23682e-05	Mono
BST2	0.515388	0.597	0.415	2.95659e-12	5.35586e-08	Mono
RAB8A	0.51155	0.456	0.265	6.85806e-12	1.24234e-07	Mono
GRN	0.510086	0.902	0.791	4.74283e-16	8.59164e-12	Mono
PPDPF	0.508308	0.712	0.573	2.32766e-11	4.21655e-07	Mono
CIR1	0.50788	0.33	0.171	1.3901e-10	2.51817e-06	Mono
KLHDC7B	0.507791	0.169	0.043	3.87284e-13	7.01565e-09	Mono
CHMP5	0.500618	0.469	0.305	2.24632e-10	4.06921e-06	Mono
DYNLT1	0.49676	0.442	0.273	1.05615e-09	1.91321e-05	Mono
PSMA4	0.495639	0.631	0.502	1.84799e-09	3.34764e-05	Mono
PRDX1	0.492158	0.737	0.596	3.84647e-10	6.96789e-06	Mono
APOL3	0.485876	0.308	0.181	7.40213e-08	0.0013409	Mono
LAMP2	0.484031	0.382	0.218	1.4686e-09	2.66036e-05	Mono
C1orf162	0.481332	0.835	0.666	2.09668e-15	3.79814e-11	Mono
SCIMP	0.481018	0.456	0.28	3.08515e-10	5.58876e-06	Mono
B2M	0.476471	1	1	2.03672e-48	3.68951e-44	Mono
LARP7	0.473779	0.271	0.137	3.47889e-09	6.302e-05	Mono
TRAFD1	0.472898	0.174	0.058	1.28011e-10	2.31893e-06	Mono
C19orf66	0.465892	0.249	0.113	9.25497e-10	1.67654e-05	Mono
LILRB4	0.463764	0.406	0.265	6.77344e-08	0.00122701	Mono
RBX1	0.462059	0.742	0.593	8.51132e-12	1.54183e-07	Mono
FPR3	0.461692	0.154	0.058	2.56699e-08	0.000465009	Mono
RARRES3	0.460736	0.301	0.172	8.87974e-08	0.00160856	Mono
TYMP	0.460257	0.97	0.921	4.85518e-19	8.79517e-15	Mono
STAC3	0.456144	0.191	0.066	3.59148e-11	6.50597e-07	Mono
SLC31A2	0.453768	0.462	0.329	4.20999e-07	0.0076264	Mono
FTL	0.451604	0.998	1	1.49316e-11	2.70485e-07	Mono
GBP3	0.446733	0.173	0.047	3.32956e-12	6.03149e-08	Mono
CASP1	0.445166	0.553	0.396	1.17336e-08	0.000212554	Mono
PML	0.4449	0.193	0.069	1.0346e-10	1.87418e-06	Mono
BUD31	0.441731	0.384	0.224	7.91546e-10	1.43388e-05	Mono
SAT1	0.441241	0.987	0.945	6.16905e-17	1.11752e-12	Mono
TMEM123	0.441191	0.623	0.482	1.12618e-08	0.000204008	Mono
LGALS9	0.440921	0.547	0.407	7.92195e-08	0.00143506	Mono
RNASET2	0.439874	0.685	0.541	6.25215e-09	0.000113258	Mono
MB21D1	0.436021	0.204	0.088	1.02234e-08	0.000185197	Mono
FAM46A	0.435758	0.262	0.136	2.80072e-08	0.00050735	Mono
HERC6	0.433215	0.126	0.026	2.26785e-11	4.10821e-07	Mono
MARCH1	0.431406	0.492	0.352	4.35734e-07	0.00789332	Mono
FFAR2	0.426003	0.154	0.046	2.63951e-10	4.78146e-06	Mono
GIMAP2	0.425948	0.234	0.111	2.37884e-08	0.000430928	Mono
BLVRA	0.412357	0.371	0.229	1.2956e-07	0.00234697	Mono
ANKRD22	0.410053	0.108	0.015	8.44058e-12	1.52901e-07	Mono
TCN2	0.407182	0.147	0.047	3.71841e-09	6.7359e-05	Mono
CD48	0.405248	0.764	0.636	8.86773e-10	1.60639e-05	Mono
TRIM38	0.402577	0.288	0.168	8.57141e-07	0.0155271	Mono
MAX	0.40185	0.249	0.128	6.9813e-08	0.00126466	Mono
PILRA	0.400499	0.584	0.47	5.29129e-07	0.00958517	Mono
FCGR1A	0.398277	0.16	0.067	3.02113e-07	0.00547277	Mono
ZC3HAV1	0.397003	0.269	0.133	1.32272e-08	0.000239611	Mono
MAT2B	0.389925	0.301	0.18	1.5294e-06	0.0277051	Mono
ZCCHC2	0.389183	0.141	0.056	4.27089e-07	0.00773672	Mono
LMNB1	0.388809	0.128	0.041	3.96929e-08	0.000719037	Mono
DHRS9	0.388322	0.148	0.05	1.04482e-08	0.000189269	Mono
GMPR	0.387061	0.106	0.014	4.50902e-12	8.16808e-08	Mono
RTCB	0.385641	0.165	0.069	1.02545e-07	0.00185761	Mono
PCGF5	0.38532	0.239	0.131	1.29857e-06	0.0235236	Mono
ETV7	0.382209	0.102	0.012	4.84491e-12	8.77655e-08	Mono
TMEM30A	0.381768	0.226	0.117	6.46622e-07	0.0117136	Mono
MS4A4A	0.378703	0.126	0.04	4.1234e-08	0.000746953	Mono
SHISA5	0.377776	0.302	0.181	1.20856e-06	0.0218931	Mono
CD74	0.375534	0.994	0.986	5.79331e-14	1.04946e-09	Mono
SRGAP2	0.372718	0.173	0.079	7.53063e-07	0.0136417	Mono
GPBAR1	0.372216	0.354	0.221	2.46129e-07	0.00445862	Mono
SUB1	0.370868	0.809	0.703	1.60161e-09	2.90131e-05	Mono
TRIM25	0.370227	0.189	0.085	2.04071e-07	0.00369675	Mono
ATP1B3	0.367277	0.432	0.297	1.4407e-06	0.0260983	Mono
HLA-F	0.367069	0.49	0.363	7.43458e-07	0.0134677	Mono
GIMAP6	0.3652	0.171	0.072	1.63417e-07	0.0029603	Mono
S100A11	0.360649	1	0.995	2.69986e-17	4.89081e-13	Mono
ZBP1	0.359612	0.113	0.029	6.03173e-09	0.000109265	Mono
TRIM69	0.358331	0.169	0.076	7.45271e-07	0.0135006	Mono
IL15	0.358118	0.152	0.059	1.42494e-07	0.00258129	Mono
ARPC5	0.355506	0.839	0.721	4.46533e-10	8.08895e-06	Mono
NBN	0.354046	0.178	0.087	2.21298e-06	0.0400881	Mono
ASCL2	0.35376	0.171	0.078	8.24479e-07	0.0149354	Mono
HIST2H2BE	0.350924	0.147	0.064	2.50692e-06	0.0454129	Mono
CD164	0.350721	0.521	0.39	6.4244e-07	0.0116378	Mono
GIMAP5	0.349995	0.109	0.021	3.09862e-10	5.61314e-06	Mono
RAB10	0.345002	0.482	0.34	6.64256e-07	0.012033	Mono
RNF114	0.342154	0.228	0.113	1.17754e-07	0.00213311	Mono
ITM2B	0.339758	0.939	0.866	7.49108e-10	1.35701e-05	Mono
POMP	0.338478	0.662	0.534	3.2223e-07	0.0058372	Mono
RPL28	0.337785	1	1	1.17785e-23	2.13368e-19	Mono
DUSP5	0.335187	0.126	0.043	2.05265e-07	0.00371837	Mono
C1GALT1	0.333511	0.171	0.081	2.23998e-06	0.0405773	Mono
GTPBP1	0.333377	0.137	0.058	2.43518e-06	0.0441133	Mono
CBR1	0.332054	0.191	0.095	1.58394e-06	0.0286931	Mono
RHOG	0.331172	0.692	0.596	1.87852e-06	0.0340295	Mono
C5orf56	0.326559	0.178	0.084	9.40254e-07	0.0170327	Mono
HIST3H2A	0.324073	0.148	0.053	3.81364e-08	0.000690841	Mono
OPTN	0.322707	0.154	0.069	2.46176e-06	0.0445948	Mono
SP140	0.321744	0.102	0.034	1.35853e-06	0.0246099	Mono
CD81	0.320617	0.167	0.076	1.47715e-06	0.0267586	Mono
APOL2	0.317546	0.124	0.047	1.66614e-06	0.0301821	Mono
ACP2	0.310328	0.106	0.029	7.81512e-08	0.00141571	Mono
MYL12A	0.307181	0.85	0.764	1.01344e-06	0.0183585	Mono
TMSB10	0.304895	1	1	4.60912e-33	8.34942e-29	Mono
CMKLR1	0.298409	0.108	0.035	6.69773e-07	0.0121329	Mono
FGL2	0.297516	0.879	0.782	9.60374e-07	0.0173972	Mono
SEMA4D	0.294714	0.145	0.056	3.75455e-07	0.00680137	Mono
ADAMTSL4	0.289094	0.134	0.047	2.05011e-07	0.00371377	Mono
COX5B	0.285937	0.842	0.756	2.08412e-06	0.0377539	Mono
TYROBP	0.281999	1	1	1.80073e-16	3.26203e-12	Mono
AIF1	0.268534	0.978	0.966	1.2316e-08	0.000223104	Mono
CST3	0.264157	0.998	0.986	3.05197e-11	5.52865e-07	Mono
FCER1G	0.255918	0.989	0.986	2.13533e-09	3.86815e-05	Mono
IGLL5	9.69611	1	0.083	4.55848e-42	8.25768e-38	Plasma
IFI27	6.192	0.956	0	8.63052e-39	1.56342e-34	Plasma
SSR4	4.30204	0.998	0.569	1.89187e-41	3.42713e-37	Plasma
IGJ	4.12984	0.991	0.528	2.24385e-33	4.06473e-29	Plasma
HERPUD1	3.85798	0.984	0.194	2.42922e-38	4.40054e-34	Plasma
IFI6	3.85351	0.995	0.25	1.46523e-40	2.65427e-36	Plasma
SEC11C	3.82704	0.972	0.111	4.60045e-39	8.33372e-35	Plasma
FKBP11	3.7488	0.958	0.083	1.791e-38	3.2444e-34	Plasma
MZB1	3.63179	1	0.431	1.17703e-40	2.13218e-36	Plasma
XBP1	3.42258	0.991	0.306	3.87319e-38	7.01628e-34	Plasma
ISG15	3.31375	0.991	0.375	1.14963e-34	2.08256e-30	Plasma
ISG20	3.12204	0.972	0.167	7.72179e-37	1.3988e-32	Plasma
HSP90B1	2.9012	1	0.431	1.01996e-37	1.84766e-33	Plasma
TNFRSF17	2.84636	0.835	0	1.70263e-30	3.08432e-26	Plasma
PRDX4	2.80324	0.884	0.083	8.48552e-32	1.53715e-27	Plasma
MANF	2.70604	0.916	0.167	2.2219e-32	4.02498e-28	Plasma
C19orf10	2.70026	0.953	0.278	1.4895e-34	2.69822e-30	Plasma
SDF2L1	2.64973	0.94	0.194	9.33328e-33	1.69072e-28	Plasma
SUB1	2.64498	0.998	0.75	1.29517e-37	2.3462e-33	Plasma
SSR3	2.63563	0.96	0.222	1.97713e-34	3.58156e-30	Plasma
SPCS3	2.46241	0.916	0.167	2.10168e-31	3.80718e-27	Plasma
VIMP	2.45875	0.956	0.236	2.52262e-33	4.56973e-29	Plasma
TYMP	2.45088	0.888	0.111	1.02656e-29	1.85961e-25	Plasma
DERL3	2.40834	0.744	0.028	1.56123e-23	2.82817e-19	Plasma
PPIB	2.40795	0.986	0.556	5.57498e-35	1.00991e-30	Plasma
SPCS2	2.38078	0.991	0.514	1.18038e-36	2.13825e-32	Plasma
RGS1	2.33255	0.8	0.264	1.12743e-17	2.04234e-13	Plasma
JUN	2.32309	0.788	0.403	4.45426e-13	8.06889e-09	Plasma
SPCS1	2.29724	0.953	0.472	1.24418e-31	2.25384e-27	Plasma
FKBP2	2.27163	0.958	0.292	8.17006e-32	1.48001e-27	Plasma
CALR	2.18005	0.949	0.361	1.4615e-29	2.64751e-25	Plasma
MTDH	2.1774	0.937	0.486	2.61391e-25	4.7351e-21	Plasma
HSPA5	2.09503	0.902	0.278	4.17751e-24	7.56755e-20	Plasma
ZBP1	2.02264	0.679	0	9.27175e-22	1.67958e-17	Plasma
ARF4	2.01771	0.856	0.167	3.78505e-25	6.85662e-21	Plasma
KDELR2	2.00634	0.802	0.083	3.15989e-24	5.72414e-20	Plasma
CTSH	2.00089	0.807	0.097	5.69639e-24	1.0319e-19	Plasma
LMAN1	1.98597	0.802	0.125	1.90597e-23	3.45267e-19	Plasma
PDIA4	1.98395	0.87	0.167	1.32628e-25	2.40256e-21	Plasma
CYBA	1.95441	0.998	0.875	1.61004e-36	2.91658e-32	Plasma
TMED9	1.93303	0.935	0.361	4.8087e-27	8.71096e-23	Plasma
HM13	1.92124	0.798	0.125	2.75569e-22	4.99192e-18	Plasma
UBE2J1	1.91309	0.96	0.361	6.8764e-27	1.24566e-22	Plasma
SELK	1.913	0.923	0.319	3.91429e-24	7.09073e-20	Plasma
PSAP	1.88936	0.851	0.236	1.94055e-22	3.51531e-18	Plasma
TMBIM6	1.87421	0.956	0.514	2.8789e-26	5.21513e-22	Plasma
PPAPDC1B	1.8718	0.73	0.056	4.75172e-21	8.60775e-17	Plasma
VOPP1	1.86161	0.781	0.139	5.97206e-22	1.08184e-17	Plasma
ERLEC1	1.84442	0.802	0.194	3.61529e-21	6.54909e-17	Plasma
CD79A	1.84067	0.972	0.542	1.40315e-21	2.54181e-17	Plasma
SEC61B	1.82302	0.979	0.708	2.87999e-31	5.2171e-27	Plasma
DNAJB9	1.78315	0.628	0.056	1.15077e-16	2.08461e-12	Plasma
RABAC1	1.78189	0.965	0.486	1.98161e-26	3.58968e-22	Plasma
TXNDC11	1.78167	0.681	0.028	4.0611e-20	7.35669e-16	Plasma
SLAMF7	1.75935	0.593	0	9.04341e-18	1.63821e-13	Plasma
TMEM208	1.75255	0.802	0.153	7.54639e-22	1.36703e-17	Plasma
SEC62	1.75213	0.942	0.417	1.41686e-23	2.56664e-19	Plasma
TPD52	1.72398	0.679	0.014	1.83879e-20	3.33097e-16	Plasma
SRGN	1.71852	0.93	0.347	2.15477e-24	3.90336e-20	Plasma
HLA-A	1.71627	1	0.917	5.27201e-27	9.55025e-23	Plasma
CD38	1.70535	0.858	0.194	2.74918e-20	4.98015e-16	Plasma
CADM1	1.67956	0.584	0	2.26782e-17	4.10815e-13	Plasma
P4HB	1.66216	0.912	0.306	1.87839e-22	3.40271e-18	Plasma
PDIA6	1.62647	0.902	0.375	1.60152e-21	2.90115e-17	Plasma
CRELD2	1.62495	0.767	0.153	1.26434e-18	2.29035e-14	Plasma
IFNAR2	1.61381	0.64	0.042	1.51727e-17	2.74853e-13	Plasma
DERL1	1.60693	0.684	0.069	5.53533e-18	1.00272e-13	Plasma
TMED10	1.60218	0.816	0.194	1.41587e-19	2.56484e-15	Plasma
ISCU	1.59873	0.777	0.167	4.62145e-19	8.37175e-15	Plasma
CAV1	1.58025	0.63	0.028	2.11075e-17	3.82362e-13	Plasma
LMAN2	1.57342	0.872	0.292	3.46508e-20	6.27699e-16	Plasma
IFI27L2	1.56398	0.814	0.167	9.76453e-20	1.76884e-15	Plasma
PIM2	1.56351	0.614	0.111	9.76737e-14	1.76936e-09	Plasma
TRAM1	1.54241	0.86	0.319	2.55757e-18	4.63303e-14	Plasma
OAS1	1.53882	0.663	0.056	3.42308e-17	6.2009e-13	Plasma
SEC61G	1.53724	0.96	0.639	2.5289e-23	4.58111e-19	Plasma
RNASE6	1.53553	0.602	0.125	1.5731e-12	2.84968e-08	Plasma
RPN2	1.52807	0.779	0.236	2.72679e-17	4.93957e-13	Plasma
SPATS2	1.52562	0.665	0.069	2.20298e-17	3.99069e-13	Plasma
EAF2	1.51842	0.684	0.097	1.22415e-16	2.21754e-12	Plasma
RRBP1	1.50465	0.647	0.097	3.37364e-15	6.11135e-11	Plasma
IRF7	1.50235	0.853	0.208	8.29212e-19	1.50212e-14	Plasma
SEL1L3	1.487	0.507	0	2.69352e-14	4.87931e-10	Plasma
FCRL5	1.48668	0.502	0	4.02395e-14	7.28938e-10	Plasma
CITED2	1.48648	0.681	0.264	2.67353e-10	4.8431e-06	Plasma
RASGRP3	1.48632	0.514	0	1.46668e-14	2.65689e-10	Plasma
HLA-B	1.47925	1	0.986	1.37551e-30	2.49174e-26	Plasma
NPC2	1.47891	0.83	0.361	2.35906e-15	4.27344e-11	Plasma
TMEM258	1.47697	0.967	0.639	5.02145e-24	9.09636e-20	Plasma
HLA-C	1.47235	0.998	0.958	7.3682e-29	1.33475e-24	Plasma
MEI1	1.45853	0.514	0	1.46669e-14	2.65691e-10	Plasma
LY6E	1.44618	0.886	0.458	5.70848e-17	1.03409e-12	Plasma
FAM46C	1.44139	0.581	0.056	1.76297e-14	3.19362e-10	Plasma
BST2	1.43557	0.856	0.389	7.07933e-15	1.28242e-10	Plasma
TMED2	1.43499	0.877	0.403	1.00067e-17	1.81271e-13	Plasma
PRDM1	1.43464	0.495	0	7.3062e-14	1.32352e-09	Plasma
CCDC167	1.43315	0.63	0.125	7.76615e-14	1.40684e-09	Plasma
IFI35	1.43153	0.74	0.194	1.65425e-15	2.99667e-11	Plasma
CPEB4	1.42754	0.491	0.028	2.03742e-12	3.69079e-08	Plasma
DNAJC1	1.4185	0.649	0.139	8.7599e-14	1.58686e-09	Plasma
B2M	1.41019	1	1	2.30364e-33	4.17304e-29	Plasma
MCL1	1.37542	0.705	0.167	2.81188e-14	5.09372e-10	Plasma
TRIB1	1.36319	0.477	0.014	2.40403e-12	4.3549e-08	Plasma
LAP3	1.36153	0.6	0.056	9.04576e-15	1.63864e-10	Plasma
SRPRB	1.35774	0.542	0.042	8.09001e-14	1.4655e-09	Plasma
NANS	1.35465	0.558	0.042	6.11283e-14	1.10734e-09	Plasma
MX1	1.34891	0.744	0.208	6.67716e-14	1.20957e-09	Plasma
SIL1	1.33958	0.484	0	1.94513e-13	3.5236e-09	Plasma
SAMD9L	1.33835	0.609	0.083	1.05277e-13	1.9071e-09	Plasma
POU2AF1	1.33177	0.609	0.083	1.14102e-13	2.06696e-09	Plasma
PRDX1	1.31942	0.893	0.486	1.17625e-14	2.13078e-10	Plasma
DNAJB11	1.31603	0.691	0.167	1.29346e-13	2.3431e-09	Plasma
IFITM1	1.31427	0.479	0.028	4.8587e-12	8.80153e-08	Plasma
COX5A	1.30849	0.914	0.5	6.98298e-17	1.26497e-12	Plasma
DAD1	1.30497	0.907	0.458	1.39685e-16	2.5304e-12	Plasma
KRTCAP2	1.30461	0.744	0.167	1.98918e-15	3.6034e-11	Plasma
REEP5	1.30312	0.67	0.181	6.20466e-13	1.12397e-08	Plasma
PSME2	1.2997	0.909	0.5	1.48981e-15	2.6988e-11	Plasma
ALG5	1.29217	0.628	0.083	1.94132e-14	3.5167e-10	Plasma
CREB3L2	1.29201	0.498	0.014	2.92812e-13	5.30428e-09	Plasma
LGALS3BP	1.28744	0.514	0.083	2.19446e-10	3.97526e-06	Plasma
SAR1B	1.26704	0.537	0.042	9.10616e-13	1.64958e-08	Plasma
SSR2	1.25872	0.944	0.528	1.68711e-17	3.05619e-13	Plasma
DDOST	1.25687	0.628	0.153	2.46116e-12	4.45839e-08	Plasma
CHPF	1.24902	0.409	0	6.73338e-11	1.21975e-06	Plasma
SERP1	1.23997	0.953	0.694	2.116e-18	3.83314e-14	Plasma
LRRC59	1.23775	0.535	0.097	1.44902e-11	2.62489e-07	Plasma
SSR1	1.2369	0.681	0.208	2.23119e-12	4.04179e-08	Plasma
GRN	1.23624	0.593	0.097	9.75354e-13	1.76685e-08	Plasma
CHCHD10	1.23449	0.556	0.097	1.50244e-11	2.72168e-07	Plasma
LAX1	1.23175	0.421	0.014	1.62709e-10	2.94748e-06	Plasma
ST6GALNAC4	1.22923	0.581	0.097	5.79099e-12	1.04904e-07	Plasma
ARSA	1.22545	0.505	0.042	3.08423e-12	5.58708e-08	Plasma
UAP1	1.21997	0.447	0.014	1.26868e-11	2.29822e-07	Plasma
TXNDC15	1.20825	0.498	0.042	1.5078e-11	2.73138e-07	Plasma
ZNF593	1.20437	0.533	0.069	6.09546e-12	1.10419e-07	Plasma
SELM	1.20325	0.409	0.014	4.2168e-10	7.63873e-06	Plasma
CALU	1.19984	0.449	0	3.29243e-12	5.96424e-08	Plasma
KDELR1	1.19779	0.672	0.194	3.24855e-12	5.88474e-08	Plasma
ELL2	1.19767	0.43	0.014	6.51946e-11	1.181e-06	Plasma
UFM1	1.18533	0.753	0.222	8.2957e-14	1.50277e-09	Plasma
OSTC	1.17134	0.842	0.431	3.20346e-13	5.80307e-09	Plasma
PIM1	1.15719	0.472	0.069	2.20181e-09	3.98858e-05	Plasma
HAX1	1.15593	0.633	0.167	3.16298e-11	5.72974e-07	Plasma
YIF1A	1.1481	0.472	0.028	1.73576e-11	3.14433e-07	Plasma
DERL2	1.14759	0.54	0.097	5.41167e-11	9.80324e-07	Plasma
LY96	1.14753	0.433	0.042	8.18098e-10	1.48199e-05	Plasma
WARS	1.14404	0.388	0.014	1.51383e-09	2.74231e-05	Plasma
MLEC	1.12849	0.637	0.153	5.27577e-12	9.55706e-08	Plasma
CLEC2D	1.12151	0.456	0.069	4.20583e-09	7.61887e-05	Plasma
LSM10	1.11612	0.612	0.167	1.69108e-10	3.0634e-06	Plasma
SELT	1.11552	0.756	0.319	8.89566e-12	1.61145e-07	Plasma
SYVN1	1.10856	0.393	0	2.2079e-10	3.99962e-06	Plasma
RPS19BP1	1.10695	0.64	0.167	8.0565e-12	1.45943e-07	Plasma
IRF4	1.10379	0.307	0	7.18482e-08	0.00130153	Plasma
RPL36AL	1.09974	0.988	0.833	4.07677e-21	7.38507e-17	Plasma
ATP5G1	1.09916	0.737	0.264	9.07471e-12	1.64388e-07	Plasma
SEC14L1	1.09645	0.544	0.111	1.37999e-10	2.49986e-06	Plasma
TAP1	1.09641	0.653	0.181	4.43323e-11	8.0308e-07	Plasma
DNAJC3	1.09382	0.444	0.042	6.44508e-10	1.16753e-05	Plasma
SLC35B1	1.09203	0.447	0.042	2.5806e-10	4.67476e-06	Plasma
TMEM147	1.09169	0.605	0.167	1.15286e-10	2.0884e-06	Plasma
COPE	1.08922	0.916	0.556	9.54575e-14	1.72921e-09	Plasma
USP18	1.08881	0.46	0.069	2.3628e-09	4.28022e-05	Plasma
TUBA4A	1.07463	0.44	0.069	8.22755e-09	0.000149042	Plasma
HLA-E	1.07416	0.986	0.75	1.43949e-15	2.60763e-11	Plasma
SEC61A1	1.07202	0.542	0.097	2.63608e-10	4.77526e-06	Plasma
FAM3C	1.0714	0.537	0.097	3.54183e-10	6.41603e-06	Plasma
EMC7	1.0687	0.523	0.083	1.37272e-10	2.48667e-06	Plasma
HCST	1.0655	0.747	0.472	2.70132e-07	0.00489344	Plasma
AUP1	1.06155	0.584	0.125	1.51872e-10	2.75116e-06	Plasma
JSRP1	1.06027	0.26	0	1.19736e-06	0.0216902	Plasma
IFI27L1	1.05913	0.386	0	3.63821e-10	6.59062e-06	Plasma
ITM2C	1.05875	0.877	0.653	4.49193e-10	8.13714e-06	Plasma
CXCR3	1.05116	0.46	0.083	9.62932e-09	0.000174435	Plasma
SRPR	1.04707	0.495	0.083	1.03416e-09	1.87338e-05	Plasma
SEC24D	1.04585	0.379	0.014	1.90062e-09	3.44298e-05	Plasma
RAB1A	1.03031	0.523	0.111	1.35061e-09	2.44662e-05	Plasma
CYTIP	1.0259	0.547	0.125	2.04027e-09	3.69594e-05	Plasma
RP11-1070N10.3	1.02546	0.293	0	1.70743e-07	0.00309301	Plasma
COX17	1.02451	0.74	0.264	5.41863e-11	9.81586e-07	Plasma
RPN1	1.02312	0.565	0.139	1.23652e-09	2.23996e-05	Plasma
JTB	1.01313	0.849	0.389	3.03278e-11	5.49388e-07	Plasma
ATP6V0B	1.01215	0.814	0.361	3.34361e-11	6.05695e-07	Plasma
PHPT1	1.01026	0.737	0.333	3.87591e-10	7.02121e-06	Plasma
UBXN4	1.00865	0.767	0.306	8.60996e-11	1.55969e-06	Plasma
PNOC	1.00502	0.419	0.042	5.91957e-09	0.000107233	Plasma
CALM3	1.00154	0.653	0.25	5.8241e-09	0.000105504	Plasma
CDK2AP2	1.00134	0.691	0.306	7.43087e-09	0.00013461	Plasma
TMEM59	0.99448	0.812	0.389	1.5473e-10	2.80293e-06	Plasma
SDC1	0.994138	0.291	0	1.96879e-07	0.00356646	Plasma
PDXK	0.989215	0.388	0	3.08217e-10	5.58336e-06	Plasma
PPA1	0.982692	0.519	0.153	2.08627e-08	0.000377928	Plasma
COPZ1	0.980605	0.66	0.236	1.07458e-09	1.9466e-05	Plasma
TNFRSF13B	0.977523	0.277	0	4.57763e-07	0.00829238	Plasma
ZNF706	0.975489	0.772	0.333	2.37221e-10	4.29726e-06	Plasma
SRM	0.973539	0.377	0.028	1.17509e-08	0.000212868	Plasma
C4orf48	0.969334	0.474	0.097	9.01895e-09	0.000163378	Plasma
CHST12	0.968185	0.635	0.181	2.56504e-09	4.64657e-05	Plasma
SRP54	0.96799	0.514	0.111	2.8462e-09	5.15588e-05	Plasma
ODC1	0.967608	0.37	0.028	2.74201e-08	0.000496715	Plasma
IFNAR1	0.965242	0.46	0.083	2.11416e-08	0.00038298	Plasma
SEMA4A	0.957288	0.367	0.042	7.6834e-08	0.00139185	Plasma
ERGIC2	0.95666	0.449	0.069	6.32752e-09	0.000114623	Plasma
CFLAR	0.953157	0.635	0.194	3.0308e-09	5.49029e-05	Plasma
CPNE5	0.952996	0.347	0	5.55883e-09	0.000100698	Plasma
GNL3	0.952365	0.542	0.125	4.26261e-09	7.72172e-05	Plasma
KRT10	0.94997	0.76	0.333	1.2414e-09	2.2488e-05	Plasma
NUCB2	0.943609	0.698	0.278	5.90539e-09	0.000106976	Plasma
CISD2	0.937409	0.577	0.153	5.9919e-09	0.000108543	Plasma
SLC38A5	0.933483	0.342	0.014	3.3519e-08	0.000607196	Plasma
VKORC1	0.927346	0.453	0.083	1.64275e-08	0.000297584	Plasma
ARMCX3	0.924073	0.449	0.111	1.4452e-07	0.00261798	Plasma
RPL22L1	0.922535	0.821	0.444	4.27848e-09	7.75047e-05	Plasma
TIMM17A	0.919059	0.435	0.083	3.82966e-08	0.000693743	Plasma
LINC00152	0.918243	0.465	0.125	2.14245e-07	0.00388105	Plasma
IFI44	0.917479	0.47	0.083	8.62184e-09	0.000156185	Plasma
ANKRD28	0.913643	0.765	0.375	1.68044e-07	0.00304411	Plasma
OST4	0.908545	0.97	0.861	4.59361e-15	8.32133e-11	Plasma
ZBTB38	0.907928	0.398	0.056	4.26258e-08	0.000772166	Plasma
ODF3B	0.905158	0.347	0.014	3.0365e-08	0.000550061	Plasma
CECR1	0.904113	0.351	0.028	7.8869e-08	0.00142871	Plasma
NUCB1	0.896899	0.474	0.069	3.77799e-09	6.84383e-05	Plasma
PRELID1	0.895183	0.821	0.458	5.30011e-10	9.60116e-06	Plasma
PABPC4	0.895061	0.344	0.028	1.21301e-07	0.00219737	Plasma
C4orf3	0.894877	0.77	0.361	8.96676e-09	0.000162433	Plasma
CCPG1	0.892973	0.337	0.028	1.82414e-07	0.00330443	Plasma
NT5C3A	0.892655	0.437	0.069	2.47216e-08	0.000447832	Plasma
HDLBP	0.890938	0.451	0.111	2.71282e-07	0.00491427	Plasma
MGAT2	0.885989	0.484	0.111	4.45763e-08	0.0008075	Plasma
HERC5	0.881546	0.295	0.014	6.30515e-07	0.0114218	Plasma
GRB2	0.881381	0.649	0.292	9.21278e-08	0.00166889	Plasma
TPST2	0.876466	0.484	0.153	5.99838e-07	0.0108661	Plasma
NEU1	0.875046	0.335	0.014	7.13083e-08	0.00129175	Plasma
AKR1A1	0.873482	0.674	0.264	3.33825e-08	0.000604724	Plasma
DNAJC15	0.87022	0.526	0.139	1.99883e-08	0.000362089	Plasma
NUDT22	0.868861	0.463	0.083	2.99485e-08	0.000542518	Plasma
FTL	0.866779	0.993	0.944	8.89461e-10	1.61126e-05	Plasma
NME1	0.86547	0.547	0.208	4.47745e-07	0.0081109	Plasma
CUTA	0.860141	0.84	0.486	2.3577e-09	4.27097e-05	Plasma
VAMP5	0.859115	0.542	0.153	1.11639e-07	0.00202234	Plasma
C10orf54	0.859069	0.516	0.167	2.27654e-07	0.00412395	Plasma
WIPI1	0.85802	0.309	0.014	2.28547e-07	0.00414013	Plasma
TMEM167A	0.854186	0.609	0.208	7.42525e-08	0.00134508	Plasma
STAT1	0.851977	0.595	0.208	2.29282e-07	0.00415344	Plasma
HYOU1	0.845568	0.321	0.014	1.26757e-07	0.00229621	Plasma
MRPL51	0.842324	0.698	0.306	3.49812e-08	0.000633685	Plasma
ENTPD1	0.834113	0.272	0.014	2.4051e-06	0.0435684	Plasma
CHID1	0.833935	0.33	0.028	2.60581e-07	0.00472042	Plasma
UQCRQ	0.832817	0.874	0.556	1.61733e-09	2.92979e-05	Plasma
NDUFS5	0.827698	0.784	0.403	6.26845e-08	0.00113553	Plasma
B4GALT3	0.818508	0.442	0.097	3.43287e-07	0.00621865	Plasma
DCPS	0.816672	0.337	0.042	7.29513e-07	0.0132151	Plasma
ST6GAL1	0.814276	0.358	0.056	1.04512e-06	0.0189324	Plasma
MCUR1	0.814009	0.342	0.028	1.10291e-07	0.00199791	Plasma
FBXW7	0.811669	0.433	0.056	1.77048e-08	0.000320723	Plasma
LRPAP1	0.810987	0.484	0.125	2.45319e-07	0.00444395	Plasma
CD164	0.810239	0.726	0.347	6.7104e-08	0.00121559	Plasma
MGAT1	0.808926	0.544	0.153	4.1819e-08	0.000757552	Plasma
BHLHE41	0.802974	0.288	0.014	7.68209e-07	0.0139161	Plasma
MAN1A1	0.798767	0.447	0.125	1.13066e-06	0.0204819	Plasma
OS9	0.796946	0.56	0.194	4.01287e-07	0.00726931	Plasma
TCIRG1	0.796752	0.37	0.056	4.11795e-07	0.00745967	Plasma
DESI1	0.795397	0.356	0.042	2.87617e-07	0.00521018	Plasma
FNCCL19+DCA	0.793703	0.349	0.056	1.97352e-06	0.0357503	Plasma
NUDT4	0.792137	0.335	0.028	3.08757e-07	0.00559314	Plasma
SSSCA1	0.791823	0.405	0.083	6.08877e-07	0.0110298	Plasma
SLC3A2	0.784762	0.442	0.097	7.38422e-07	0.0133765	Plasma
RPS6KB2	0.783984	0.453	0.111	4.71446e-07	0.00854025	Plasma
SLC52A2	0.781835	0.426	0.083	1.87298e-07	0.00339291	Plasma
MRPL52	0.780617	0.698	0.333	2.00942e-07	0.00364007	Plasma
MESDC2	0.780122	0.516	0.167	4.23787e-07	0.0076769	Plasma
CYCS	0.774931	0.733	0.444	2.0287e-06	0.0367499	Plasma
IDH2	0.766025	0.665	0.333	2.75218e-06	0.0498557	Plasma
NDUFB7	0.764022	0.814	0.458	2.7051e-08	0.000490028	Plasma
TOR3A	0.763181	0.377	0.069	1.42604e-06	0.0258327	Plasma
EPSTI1	0.760511	0.467	0.139	2.56426e-06	0.0464515	Plasma
CTSS	0.758354	0.628	0.25	3.36817e-07	0.00610144	Plasma
KIAA0040	0.753571	0.286	0.014	1.40781e-06	0.0255024	Plasma
HIST1H1C	0.747004	0.674	0.319	2.28638e-06	0.0414178	Plasma
RAD9A	0.742852	0.398	0.097	2.67692e-06	0.0484924	Plasma
TOP1	0.742642	0.635	0.236	3.98587e-07	0.0072204	Plasma
ANXA2	0.742341	0.595	0.208	1.63872e-07	0.00296854	Plasma
DEF8	0.741214	0.274	0	5.25949e-07	0.00952756	Plasma
TCF25	0.740953	0.756	0.431	1.26916e-06	0.0229908	Plasma
SEL1L	0.739544	0.33	0.042	1.82013e-06	0.0329716	Plasma
SP140	0.73934	0.388	0.083	2.30201e-06	0.0417009	Plasma
ARF1	0.738805	0.802	0.444	1.09461e-07	0.00198289	Plasma
ARL1	0.735299	0.347	0.042	5.27606e-07	0.00955759	Plasma
ACP5	0.735268	0.249	0	2.34504e-06	0.0424804	Plasma
PSMD8	0.734605	0.684	0.347	1.11233e-06	0.0201499	Plasma
UNC93B1	0.732294	0.323	0.028	5.72404e-07	0.0103691	Plasma
SLAMF1	0.730627	0.277	0	4.57764e-07	0.00829239	Plasma
ATOX1	0.729689	0.753	0.389	8.59396e-08	0.0015568	Plasma
SAR1A	0.72483	0.463	0.125	1.11825e-06	0.0202572	Plasma
TAF9	0.722559	0.5	0.153	7.68629e-07	0.0139237	Plasma
KCNK6	0.718527	0.251	0	2.05202e-06	0.0371723	Plasma
UBALD2	0.717551	0.293	0.028	2.56976e-06	0.0465513	Plasma
NDUFB11	0.713654	0.872	0.514	1.00296e-07	0.00181686	Plasma
KCNN4	0.713411	0.27	0.014	2.71396e-06	0.0491635	Plasma
NDUFV2	0.711942	0.619	0.25	2.01419e-06	0.0364871	Plasma
COX7A2	0.711611	0.963	0.806	1.34436e-09	2.43531e-05	Plasma
GADD45GIP1	0.710974	0.658	0.306	9.01326e-07	0.0163275	Plasma
PRDX5	0.708871	0.819	0.514	1.0845e-06	0.0196456	Plasma
RER1	0.70661	0.567	0.167	4.8194e-07	0.00873035	Plasma
H2AFZ	0.697101	0.86	0.569	9.15725e-07	0.0165884	Plasma
TRADD	0.695323	0.416	0.083	4.87718e-07	0.00883501	Plasma
HSH2D	0.686515	0.572	0.194	3.94007e-07	0.00713744	Plasma
C19orf53	0.676884	0.728	0.375	2.12988e-06	0.0385828	Plasma
SDF4	0.672285	0.53	0.181	2.13147e-06	0.0386115	Plasma
NDUFA1	0.66366	0.893	0.625	4.75585e-07	0.00861522	Plasma
ARFGAP3	0.663275	0.43	0.097	1.80775e-06	0.0327474	Plasma
SLC38A10	0.662771	0.367	0.056	9.6327e-07	0.0174496	Plasma
NHP2L1	0.65923	0.788	0.472	2.61909e-06	0.0474449	Plasma
TMEM134	0.64388	0.374	0.056	9.14602e-07	0.016568	Plasma
NDUFB4	0.643521	0.812	0.431	8.15719e-07	0.0147768	Plasma
SERF2	0.62637	0.995	0.972	5.64763e-12	1.02307e-07	Plasma
LRP10	0.60978	0.4	0.083	1.41773e-06	0.0256822	Plasma
GYPC	0.604235	0.716	0.319	1.01255e-06	0.0183424	Plasma
EHD4	0.596674	0.279	0.014	2.21813e-06	0.0401814	Plasma
IFI27	5.62197	0.955	0.015	1.59564e-259	2.89051e-255	pDC
ISG15	2.58809	0.961	0.501	2.4819e-122	4.49597e-118	pDC
IFI6	2.0954	0.579	0.074	9.10947e-96	1.65018e-91	pDC
IFI44L	1.99466	0.944	0.55	9.28213e-112	1.68146e-107	pDC
ISG20	1.83419	0.812	0.296	1.79398e-89	3.24979e-85	pDC
LY6E	1.7266	0.935	0.496	3.87206e-99	7.01423e-95	pDC
STAT1	1.69264	0.896	0.527	1.05776e-78	1.91614e-74	pDC
NT5C3A	1.63776	0.629	0.13	8.88406e-83	1.60935e-78	pDC
USP18	1.59307	0.624	0.088	5.42067e-100	9.81954e-96	pDC
TNFSF10	1.56024	0.435	0.051	1.52616e-69	2.76464e-65	pDC
IFIT3	1.55896	0.306	0.037	1.63593e-45	2.96349e-41	pDC
PARP14	1.54701	0.635	0.158	8.88314e-76	1.60918e-71	pDC
MX1	1.47419	0.91	0.564	2.65064e-70	4.80164e-66	pDC
XAF1	1.45675	0.697	0.195	6.78655e-76	1.22938e-71	pDC
EPSTI1	1.38998	0.694	0.241	2.73787e-67	4.95966e-63	pDC
MNDA	1.3871	0.517	0.058	1.83511e-86	3.32431e-82	pDC
SAMD9L	1.36712	0.638	0.21	8.09992e-59	1.4673e-54	pDC
IFI44	1.25001	0.624	0.178	2.15449e-62	3.90285e-58	pDC
CD38	1.2033	0.475	0.11	1.46617e-51	2.65597e-47	pDC
HLA-A	1.17869	0.997	0.98	1.34362e-94	2.43397e-90	pDC
COX5A	1.17505	0.941	0.704	5.88344e-70	1.06579e-65	pDC
HLA-C	1.13783	1	0.971	1.18495e-103	2.14654e-99	pDC
IFIT2	1.10625	0.323	0.123	5.9113e-19	1.07083e-14	pDC
IFITM2	1.10558	0.789	0.446	1.31563e-45	2.38327e-41	pDC
CXCL10	1.10476	0.124	0.003	2.71714e-26	4.92209e-22	pDC
S100A6	1.10344	0.961	0.93	2.06811e-46	3.74637e-42	pDC
CCND2	1.0792	0.385	0.145	2.48794e-23	4.50689e-19	pDC
HBB	1.03755	0.126	0.296	2.29068e-10	4.14957e-06	pDC
OAS1	1.03662	0.697	0.349	4.56677e-39	8.2727e-35	pDC
BTG1	1.01886	0.885	0.692	2.52657e-36	4.57689e-32	pDC
RSAD2	1.01875	0.284	0.028	2.82133e-45	5.11084e-41	pDC
OAS2	1.01601	0.514	0.156	1.55299e-44	2.81324e-40	pDC
HERC5	1.00997	0.447	0.105	3.89645e-45	7.05843e-41	pDC
LGALS3BP	0.981394	0.289	0.017	2.40173e-54	4.35073e-50	pDC
IFITM3	0.980947	0.312	0.076	1.06852e-30	1.93563e-26	pDC
PLSCR1	0.971826	0.573	0.259	1.30914e-33	2.37151e-29	pDC
UBE2L6	0.951937	0.792	0.473	4.67852e-40	8.47514e-36	pDC
CMPK2	0.934848	0.323	0.048	1.36399e-43	2.47087e-39	pDC
CD69	0.920993	0.295	0.092	4.5233e-22	8.19396e-18	pDC
EIF2AK2	0.910254	0.612	0.275	4.21028e-37	7.62692e-33	pDC
SPATS2L	0.875973	0.382	0.064	9.5254e-49	1.72553e-44	pDC
TXN	0.873195	0.941	0.916	2.40292e-16	4.35289e-12	pDC
HLA-B	0.866647	1	1	4.26781e-110	7.73113e-106	pDC
TAP1	0.863891	0.733	0.455	3.79687e-32	6.87803e-28	pDC
IFITM1	0.862565	0.27	0.008	7.68288e-57	1.39175e-52	pDC
MX2	0.84314	0.551	0.287	3.54198e-23	6.41629e-19	pDC
SLFN5	0.838382	0.385	0.095	3.40215e-36	6.163e-32	pDC
BIRC3	0.823949	0.36	0.157	7.04558e-18	1.27631e-13	pDC
TNFSF13B	0.79554	0.702	0.473	1.10311e-22	1.99828e-18	pDC
GNLY	0.793892	0.621	0.465	3.56812e-08	0.000646364	pDC
SAT1	0.760631	0.902	0.822	1.80065e-12	3.26189e-08	pDC
HSPA1B	0.739208	0.118	0.015	1.50406e-16	2.72461e-12	pDC
SP110	0.735393	0.817	0.606	1.78345e-25	3.23073e-21	pDC
SAMD9	0.733455	0.362	0.103	3.12726e-29	5.66504e-25	pDC
HLA-E	0.73059	0.969	0.887	4.74427e-40	8.59425e-36	pDC
IFI35	0.730458	0.587	0.295	4.14403e-25	7.50691e-21	pDC
PDE7A	0.726067	0.433	0.188	5.53811e-22	1.00323e-17	pDC
IFI16	0.723849	0.744	0.498	4.95778e-23	8.98101e-19	pDC
RP11-492E3.2	0.723803	0.261	0.051	1.33842e-28	2.42454e-24	pDC
PARP9	0.714138	0.329	0.072	1.63788e-33	2.96701e-29	pDC
ATF5	0.701983	0.463	0.25	2.91855e-15	5.28696e-11	pDC
SYNGR2	0.69124	0.772	0.587	6.08883e-21	1.10299e-16	pDC
C19orf66	0.682768	0.306	0.088	1.41599e-24	2.56507e-20	pDC
B3GNT2	0.676696	0.39	0.184	3.45574e-16	6.26008e-12	pDC
RAB7L1	0.673283	0.562	0.326	2.3346e-17	4.22913e-13	pDC
HLA-F	0.672846	0.584	0.364	3.39199e-17	6.14459e-13	pDC
HSH2D	0.672281	0.517	0.264	5.45209e-20	9.87646e-16	pDC
BST2	0.669607	0.921	0.847	1.01911e-26	1.84612e-22	pDC
DYNLT1	0.660854	0.379	0.152	1.33567e-21	2.41957e-17	pDC
HESX1	0.654898	0.298	0.065	8.16817e-30	1.47966e-25	pDC
PSMB9	0.654815	0.801	0.62	4.59726e-21	8.32794e-17	pDC
OAS3	0.651807	0.233	0.011	7.66035e-45	1.38767e-40	pDC
RELB	0.648737	0.419	0.217	2.85572e-15	5.17314e-11	pDC
PIM3	0.643354	0.565	0.324	6.98395e-17	1.26514e-12	pDC
IFIT1	0.62766	0.138	0.001	1.83462e-31	3.32341e-27	pDC
DRAP1	0.623928	0.713	0.523	8.39459e-17	1.52068e-12	pDC
B2M	0.613623	1	1	5.25554e-92	9.52041e-88	pDC
LGALS9	0.597564	0.514	0.278	3.28539e-17	5.95148e-13	pDC
C1orf162	0.595462	0.52	0.334	2.57235e-12	4.65981e-08	pDC
IGLL5	0.577752	0.584	0.347	3.71732e-19	6.73393e-15	pDC
MYBL2	0.577228	0.806	0.721	2.37265e-10	4.29806e-06	pDC
ID2	0.57649	0.337	0.2	2.10351e-08	0.000381051	pDC
SUB1	0.574224	0.966	0.947	1.15107e-28	2.08516e-24	pDC
NFKBIA	0.572152	0.489	0.352	1.57553e-07	0.00285408	pDC
NEXN	0.565966	0.216	0.049	3.6466e-21	6.60582e-17	pDC
IFIH1	0.563541	0.253	0.07	2.51831e-20	4.56192e-16	pDC
IER2	0.55745	0.39	0.253	3.85235e-07	0.00697853	pDC
SP140	0.55523	0.233	0.041	2.00145e-27	3.62562e-23	pDC
DDX60	0.555105	0.216	0.028	1.45889e-29	2.64278e-25	pDC
CDKN1A	0.545045	0.357	0.202	1.47851e-09	2.67832e-05	pDC
VOPP1	0.539826	0.489	0.307	1.27471e-11	2.30914e-07	pDC
SP100	0.537651	0.486	0.283	4.81005e-13	8.7134e-09	pDC
ADAR	0.533564	0.669	0.458	1.48897e-14	2.69728e-10	pDC
DEK	0.530654	0.528	0.342	7.81831e-12	1.41629e-07	pDC
S100A11	0.524511	0.775	0.652	4.22756e-11	7.65823e-07	pDC
NMI	0.523501	0.424	0.199	3.24617e-16	5.88044e-12	pDC
CFLAR	0.513774	0.492	0.341	1.13814e-08	0.000206174	pDC
TRIM22	0.511056	0.742	0.553	1.38526e-14	2.5094e-10	pDC
RASGRP3	0.510707	0.18	0.034	1.00855e-19	1.82698e-15	pDC
PHF11	0.509719	0.441	0.231	8.11638e-14	1.47028e-09	pDC
DHX58	0.507412	0.194	0.036	1.3826e-21	2.50459e-17	pDC
SMC6	0.499259	0.57	0.364	4.21624e-12	7.63771e-08	pDC
CCDC28B	0.491802	0.301	0.147	7.38066e-11	1.33701e-06	pDC
NKG7	0.487634	0.343	0.207	3.71642e-07	0.0067323	pDC
CNP	0.485419	0.545	0.365	4.34674e-11	7.87412e-07	pDC
MAP2K6	0.485383	0.39	0.213	2.63943e-11	4.78134e-07	pDC
FBXO6	0.48396	0.357	0.188	2.10689e-11	3.81663e-07	pDC
RP11-693J15.5	0.4833	0.256	0.117	1.63528e-10	2.9623e-06	pDC
RNF213	0.482424	0.781	0.627	2.30318e-10	4.17221e-06	pDC
IGSF6	0.479263	0.362	0.217	8.23525e-09	0.000149181	pDC
TNFRSF17	0.478435	0.337	0.191	3.77136e-09	6.83182e-05	pDC
LAP3	0.475922	0.567	0.407	1.19959e-09	2.17306e-05	pDC
GMPR	0.47502	0.183	0.016	1.39424e-29	2.52567e-25	pDC
STAT2	0.474898	0.427	0.278	1.4641e-08	0.000265222	pDC
CKB	0.471467	0.14	0.004	3.63629e-29	6.58715e-25	pDC
NME8	0.470726	0.379	0.223	1.43242e-09	2.59483e-05	pDC
CKS2	0.464145	0.618	0.481	9.82638e-07	0.0178005	pDC
HIVEP3	0.462642	0.264	0.097	5.84977e-15	1.05969e-10	pDC
RAC1	0.462112	0.587	0.431	1.1603e-09	2.10188e-05	pDC
HAPLN3	0.457361	0.129	0.018	2.50125e-17	4.53102e-13	pDC
TYMP	0.450782	0.565	0.446	8.2346e-07	0.014917	pDC
HERC6	0.448872	0.14	0.014	6.50518e-22	1.17841e-17	pDC
CHST12	0.445843	0.452	0.271	1.18585e-10	2.14817e-06	pDC
ZDHHC4	0.444704	0.562	0.386	3.98853e-10	7.22521e-06	pDC
PTGIR	0.443928	0.213	0.08	1.582e-11	2.86579e-07	pDC
IDH3A	0.441731	0.73	0.608	1.00211e-08	0.000181531	pDC
TNFAIP8	0.439445	0.362	0.223	9.27713e-08	0.00168055	pDC
PSMB8	0.43878	0.716	0.559	1.76411e-11	3.19569e-07	pDC
P2RY6	0.436889	0.289	0.128	2.93398e-12	5.3149e-08	pDC
IRF9	0.434498	0.298	0.148	5.17444e-10	9.3735e-06	pDC
APOL6	0.432074	0.154	0.018	1.8334e-22	3.32121e-18	pDC
CD40	0.431678	0.163	0.063	5.51106e-09	9.98329e-05	pDC
C5orf56	0.431605	0.329	0.172	4.67584e-10	8.47028e-06	pDC
TRANK1	0.428266	0.171	0.026	2.23173e-21	4.04277e-17	pDC
TRIM69	0.423241	0.222	0.086	1.28405e-11	2.32605e-07	pDC
TREX1	0.422452	0.309	0.159	7.37562e-10	1.33609e-05	pDC
MT2A	0.417623	0.213	0.095	1.6018e-08	0.000290165	pDC
SNX20	0.412062	0.478	0.33	9.67091e-08	0.00175189	pDC
GSTK1	0.406688	0.576	0.428	4.67952e-08	0.000847695	pDC
PTGES3	0.402828	0.691	0.534	5.20438e-09	9.42774e-05	pDC
PPA1	0.402759	0.419	0.263	8.17135e-09	0.000148024	pDC
IRF1	0.40087	0.545	0.404	1.31874e-06	0.023889	pDC
NCF2	0.400296	0.169	0.042	4.3799e-15	7.93419e-11	pDC
HOXB-AS1	0.399428	0.242	0.117	1.0321e-08	0.000186966	pDC
ARID5A	0.397373	0.514	0.343	1.94139e-08	0.000351684	pDC
IFI27L2	0.394438	0.438	0.309	1.47392e-06	0.0267001	pDC
NAMPT	0.392215	0.351	0.197	5.1467e-09	9.32324e-05	pDC
USP30-AS1	0.38825	0.18	0.057	2.48224e-12	4.49658e-08	pDC
SELL	0.386754	0.91	0.852	5.64542e-10	1.02267e-05	pDC
NECAP2	0.385086	0.354	0.214	3.07106e-08	0.000556323	pDC
RUNX3	0.383441	0.326	0.172	1.27377e-09	2.30743e-05	pDC
DTX3L	0.383109	0.163	0.033	9.18283e-17	1.66347e-12	pDC
STAC3	0.382283	0.177	0.051	2.26019e-13	4.09433e-09	pDC
CLEC2B	0.379429	0.402	0.268	6.16606e-07	0.0111698	pDC
NAPA	0.377819	0.548	0.394	3.12877e-08	0.000566777	pDC
PSMA4	0.375777	0.719	0.56	4.8702e-08	0.000882237	pDC
GCH1	0.373077	0.138	0.032	4.92777e-13	8.92665e-09	pDC
DCK	0.373035	0.688	0.607	1.31513e-06	0.0238236	pDC
ARHGEF3	0.372913	0.163	0.059	1.73676e-09	3.14614e-05	pDC
CCR7	0.371422	0.174	0.052	1.22838e-12	2.22522e-08	pDC
TTC39C	0.370643	0.39	0.264	1.90219e-06	0.0344582	pDC
KCTD19	0.368808	0.154	0.033	3.2119e-15	5.81836e-11	pDC
WSB1	0.368542	0.427	0.263	2.03626e-08	0.000368868	pDC
EVL	0.367022	0.261	0.148	5.15712e-07	0.00934212	pDC
PML	0.366939	0.208	0.088	1.60422e-09	2.90604e-05	pDC
VAMP5	0.36679	0.253	0.127	4.27536e-08	0.000774481	pDC
IGJ	0.365409	0.997	0.999	1.17762e-07	0.00213326	pDC
CHMP5	0.36456	0.688	0.586	7.9349e-08	0.00143741	pDC
TOR3A	0.362007	0.331	0.186	2.53052e-08	0.000458403	pDC
IFI27L1	0.361809	0.194	0.067	8.47006e-12	1.53435e-07	pDC
PEBP1	0.354834	0.75	0.643	1.23483e-07	0.0022369	pDC
CCR10	0.352911	0.152	0.062	1.84852e-07	0.00334859	pDC
PARP12	0.349254	0.183	0.064	6.89853e-11	1.24967e-06	pDC
CLECL1	0.345792	0.191	0.095	8.7357e-07	0.0158247	pDC
CARD16	0.345392	0.267	0.138	3.23272e-08	0.000585608	pDC
TRIM25	0.345013	0.225	0.107	1.01138e-07	0.00183212	pDC
AP3B1	0.343441	0.284	0.165	2.23014e-06	0.0403991	pDC
SLFN12L	0.341759	0.115	0.003	2.44347e-24	4.42635e-20	pDC
STAP1	0.338311	0.216	0.091	2.85235e-09	5.16702e-05	pDC
CYTIP	0.337679	0.258	0.127	1.05207e-08	0.000190583	pDC
APOBEC3G	0.33119	0.326	0.204	2.51558e-06	0.0455697	pDC
MB21D1	0.330638	0.354	0.219	1.48862e-06	0.0269663	pDC
TFEC	0.330301	0.27	0.16	2.34123e-06	0.0424114	pDC
PGD	0.327532	0.419	0.272	1.13472e-06	0.0205555	pDC
GSTP1	0.324392	0.902	0.847	2.74073e-07	0.00496484	pDC
ELL2	0.32391	0.129	0.029	2.41722e-12	4.3788e-08	pDC
RHOB	0.322297	0.157	0.062	4.75379e-08	0.000861148	pDC
LY86	0.321896	0.138	0.053	1.45105e-07	0.00262857	pDC
BCL2L13	0.321285	0.242	0.112	6.74197e-09	0.000122131	pDC
SH3GLB1	0.320352	0.494	0.357	2.60185e-06	0.0471325	pDC
CLIC1	0.320237	0.812	0.758	8.21058e-07	0.0148735	pDC
TMOD3	0.319214	0.312	0.181	2.92203e-07	0.00529326	pDC
CAPN2	0.319077	0.152	0.029	4.37669e-16	7.92837e-12	pDC
BTN3A2	0.318653	0.16	0.052	1.28424e-10	2.3264e-06	pDC
DLAT	0.312325	0.183	0.063	6.96945e-11	1.26252e-06	pDC
ACOT7	0.311886	0.292	0.166	6.20401e-07	0.0112386	pDC
PASK	0.308106	0.124	0.041	1.72872e-08	0.000313157	pDC
RCN1	0.305099	0.166	0.055	1.95385e-10	3.53939e-06	pDC
RUFY4	0.300611	0.115	0.028	2.18356e-10	3.95553e-06	pDC
LINC00938	0.300137	0.27	0.144	1.15245e-07	0.00208767	pDC
FAS	0.299875	0.112	0.019	2.29465e-13	4.15676e-09	pDC
TGM1	0.298415	0.101	0.009	1.18402e-16	2.14485e-12	pDC
PFKP	0.291228	0.171	0.07	3.94969e-08	0.000715485	pDC
TRIM56	0.288743	0.138	0.056	7.22017e-07	0.0130793	pDC
PMAIP1	0.285611	0.334	0.197	1.31779e-06	0.0238717	pDC
LTA	0.285104	0.149	0.046	2.1061e-10	3.8152e-06	pDC
COBL	0.284989	0.177	0.086	2.75075e-06	0.0498298	pDC
ATP6V0E1	0.281491	0.84	0.797	2.17776e-06	0.0394502	pDC
CBR1	0.272496	0.16	0.068	2.34166e-07	0.00424192	pDC
IRF7	0.272097	0.992	0.977	7.80103e-07	0.0141316	pDC
MIR4435-1HG	0.271221	0.169	0.073	2.34606e-07	0.00424988	pDC
PAK1	0.267546	0.199	0.1	1.82077e-06	0.0329833	pDC
UBA7	0.26725	0.177	0.071	1.05854e-08	0.000191755	pDC
KIF20B	0.266817	0.236	0.117	2.12092e-07	0.00384204	pDC
BTN2A2	0.26256	0.174	0.081	8.80166e-07	0.0159442	pDC
PEPD	0.254422	0.18	0.081	2.79354e-07	0.00506049	pDC
SPATA13	0.251989	0.166	0.072	5.77094e-07	0.0104541	pDC
MRPL44	0.251926	0.174	0.076	3.36524e-07	0.00609613	pDC
IFI27	4.93935	0.911	0.021	1.06648e-136	1.93193e-132	NKdividing
IFI6	2.13684	0.825	0.443	3.35584e-63	6.07911e-59	NKdividing
ISG15	2.10325	0.949	0.764	3.58785e-74	6.49939e-70	NKdividing
IFI44L	1.96713	0.762	0.179	9.91898e-74	1.79682e-69	NKdividing
ISG20	1.50891	0.734	0.294	1.98146e-48	3.58942e-44	NKdividing
IFITM3	1.40823	0.954	0.745	2.05085e-50	3.71512e-46	NKdividing
LGALS1	1.25151	0.944	0.821	1.01308e-31	1.8352e-27	NKdividing
IFI44	1.21834	0.567	0.147	1.30997e-42	2.37301e-38	NKdividing
STAT1	1.17821	0.661	0.36	4.1998e-32	7.60793e-28	NKdividing
GNLY	1.16477	0.967	0.862	7.43262e-36	1.34642e-31	NKdividing
EPSTI1	1.15881	0.638	0.342	7.56792e-31	1.37093e-26	NKdividing
LY6E	1.1541	0.987	0.874	1.64479e-57	2.97953e-53	NKdividing
GZMB	1.1405	0.757	0.587	9.20323e-18	1.66717e-13	NKdividing
HES4	1.13429	0.263	0.014	1.47016e-26	2.66319e-22	NKdividing
USP18	1.08027	0.428	0.138	6.13144e-26	1.11071e-21	NKdividing
MX1	1.06629	0.625	0.369	1.79005e-23	3.24267e-19	NKdividing
PLSCR1	1.04873	0.582	0.351	2.1937e-21	3.97389e-17	NKdividing
OAS1	1.02786	0.461	0.19	7.23531e-23	1.31068e-18	NKdividing
HLA-C	0.996943	0.997	0.984	5.05823e-75	9.16298e-71	NKdividing
KLRC1	0.991411	0.749	0.454	2.8379e-20	5.14086e-16	NKdividing
XAF1	0.972677	0.587	0.31	2.10947e-23	3.8213e-19	NKdividing
MT2A	0.964675	0.633	0.47	1.6671e-12	3.01996e-08	NKdividing
UBE2C	0.957529	0.785	0.489	8.64274e-26	1.56563e-21	NKdividing
FXYD2	0.952074	0.501	0.328	5.90041e-11	1.06886e-06	NKdividing
IRF7	0.943092	0.597	0.342	5.3729e-22	9.73302e-18	NKdividing
CDKN2D	0.94023	0.838	0.596	2.42973e-30	4.40145e-26	NKdividing
HLA-E	0.905921	0.967	0.92	6.74436e-43	1.22174e-38	NKdividing
IFIT3	0.883124	0.23	0.034	5.37616e-18	9.73892e-14	NKdividing
HMGB2	0.874834	0.995	0.906	9.44293e-40	1.71059e-35	NKdividing
IFITM1	0.849589	0.643	0.401	3.4211e-19	6.19732e-15	NKdividing
TNFSF10	0.848658	0.499	0.284	3.59352e-15	6.50966e-11	NKdividing
FGFBP2	0.847173	0.319	0.158	2.37755e-08	0.000430694	NKdividing
IRF9	0.833131	0.481	0.229	1.14201e-18	2.06875e-14	NKdividing
HIST1H1C	0.823548	0.742	0.518	1.64307e-19	2.97643e-15	NKdividing
STMN1	0.820306	0.992	0.931	3.88888e-41	7.0447e-37	NKdividing
HLA-B	0.819247	1	0.995	1.3355e-72	2.41926e-68	NKdividing
CMPK2	0.817714	0.324	0.11	4.6399e-16	8.40517e-12	NKdividing
NUSAP1	0.816463	0.815	0.537	4.79229e-25	8.68123e-21	NKdividing
HLA-A	0.80256	1	0.991	2.57875e-49	4.67141e-45	NKdividing
AURKB	0.799448	0.737	0.454	3.02049e-23	5.47161e-19	NKdividing
BST2	0.799204	0.767	0.624	3.55683e-18	6.4432e-14	NKdividing
CD9	0.790047	0.347	0.165	2.64223e-11	4.78639e-07	NKdividing
ID2	0.76832	0.932	0.872	3.13765e-18	5.68386e-14	NKdividing
CENPF	0.762291	0.815	0.509	1.54042e-24	2.79047e-20	NKdividing
ARHGAP11B	0.7608	0.468	0.25	1.39109e-15	2.51997e-11	NKdividing
RABGAP1L	0.754607	0.413	0.206	1.79476e-14	3.25121e-10	NKdividing
CKS1B	0.749401	0.891	0.693	1.7435e-25	3.15834e-21	NKdividing
TUBB	0.746977	0.967	0.94	4.17896e-30	7.57018e-26	NKdividing
SELL	0.746408	0.823	0.725	9.80447e-16	1.77608e-11	NKdividing
RSAD2	0.740417	0.246	0.046	5.18531e-17	9.39319e-13	NKdividing
GTSE1	0.737852	0.638	0.415	2.61147e-16	4.73068e-12	NKdividing
ARL6IP1	0.735556	0.777	0.626	4.68435e-16	8.4857e-12	NKdividing
SP100	0.734618	0.608	0.468	1.86578e-14	3.37986e-10	NKdividing
KLRD1	0.730869	0.727	0.626	1.88321e-12	3.41143e-08	NKdividing
CDKN2C	0.723531	0.476	0.271	5.1666e-14	9.35929e-10	NKdividing
B2M	0.723453	1	1	1.5793e-69	2.8609e-65	NKdividing
CD69	0.722382	0.673	0.502	4.10256e-13	7.4318e-09	NKdividing
S100A6	0.713378	0.823	0.722	4.22447e-10	7.65264e-06	NKdividing
CKS2	0.713255	0.808	0.649	6.77831e-19	1.22789e-14	NKdividing
SMC4	0.713186	0.894	0.658	1.44622e-25	2.61983e-21	NKdividing
IGLL5	0.712854	0.491	0.119	2.23943e-33	4.05674e-29	NKdividing
NUCB2	0.70121	0.759	0.56	2.48925e-18	4.50927e-14	NKdividing
PTTG1	0.698393	0.719	0.537	8.50368e-15	1.54044e-10	NKdividing
BIRC5	0.693601	0.78	0.516	6.49972e-20	1.17742e-15	NKdividing
RHEB	0.692879	0.767	0.64	8.43925e-20	1.52877e-15	NKdividing
CDC25B	0.690515	0.653	0.422	2.27986e-16	4.12997e-12	NKdividing
OAS3	0.688145	0.327	0.131	2.27726e-13	4.12526e-09	NKdividing
HIST2H2AC	0.686406	0.608	0.411	3.58068e-14	6.48641e-10	NKdividing
ASPM	0.683511	0.646	0.362	2.06882e-17	3.74766e-13	NKdividing
H2AFX	0.682423	0.722	0.555	1.63795e-14	2.96714e-10	NKdividing
PARP14	0.680774	0.415	0.266	1.33945e-09	2.42642e-05	NKdividing
CALM2	0.678218	0.965	0.952	1.28439e-28	2.32667e-24	NKdividing
MXD3	0.677662	0.489	0.282	3.3516e-14	6.07142e-10	NKdividing
IFI35	0.673873	0.501	0.349	2.37016e-10	4.29355e-06	NKdividing
CALM3	0.669378	0.924	0.803	2.85932e-27	5.17966e-23	NKdividing
CD44	0.668532	0.876	0.784	6.28443e-16	1.13842e-11	NKdividing
H3F3B	0.654249	0.997	0.989	6.413e-34	1.16172e-29	NKdividing
TOP2A	0.652953	0.843	0.521	7.19445e-22	1.30327e-17	NKdividing
CLEC2B	0.651798	0.656	0.537	2.1958e-11	3.9777e-07	NKdividing
TPX2	0.649533	0.613	0.374	6.17587e-16	1.11876e-11	NKdividing
MX2	0.64868	0.296	0.151	2.71981e-09	4.92693e-05	NKdividing
HERC5	0.648155	0.311	0.122	3.93743e-13	7.13265e-09	NKdividing
APOLD1	0.647996	0.435	0.239	2.27343e-11	4.11831e-07	NKdividing
SAC3D1	0.646262	0.484	0.346	5.70563e-09	0.000103357	NKdividing
CENPA	0.644531	0.458	0.245	8.03777e-13	1.45604e-08	NKdividing
MKI67	0.635248	0.861	0.617	2.26769e-19	4.10793e-15	NKdividing
DLGAP5	0.630317	0.438	0.282	1.25437e-09	2.2723e-05	NKdividing
IFITM2	0.622166	0.987	0.922	5.10389e-25	9.24569e-21	NKdividing
PSMB9	0.620651	0.924	0.865	8.62979e-20	1.56329e-15	NKdividing
C19orf66	0.620518	0.451	0.307	3.61793e-09	6.55388e-05	NKdividing
TUBA1B	0.620117	0.965	0.968	3.81571e-21	6.91215e-17	NKdividing
PRC1	0.618954	0.537	0.353	3.08772e-12	5.5934e-08	NKdividing
ANP32E	0.616254	0.797	0.658	7.37296e-15	1.33561e-10	NKdividing
CDK1	0.611065	0.58	0.39	1.26679e-11	2.29479e-07	NKdividing
EIF2AK2	0.603548	0.514	0.376	6.03219e-09	0.000109273	NKdividing
HLA-F	0.60244	0.633	0.454	2.61734e-13	4.74132e-09	NKdividing
NKG7	0.599063	0.863	0.846	3.76688e-13	6.8237e-09	NKdividing
GPR65	0.594539	0.544	0.415	3.00776e-09	5.44855e-05	NKdividing
C21orf58	0.593612	0.491	0.335	8.89836e-10	1.61194e-05	NKdividing
SAMD9L	0.589855	0.405	0.273	8.86095e-08	0.00160516	NKdividing
HIST1H1E	0.585813	0.448	0.289	1.26687e-09	2.29494e-05	NKdividing
PARP9	0.583842	0.337	0.195	5.96831e-09	0.000108116	NKdividing
HELZ2	0.582681	0.213	0.055	2.87683e-12	5.21138e-08	NKdividing
CD59	0.574828	0.4	0.248	2.74459e-09	4.97182e-05	NKdividing
PHF19	0.573326	0.592	0.452	1.70294e-10	3.08488e-06	NKdividing
REEP4	0.572797	0.299	0.177	7.45688e-08	0.00135081	NKdividing
LGALS3BP	0.560586	0.238	0.076	1.44262e-11	2.61331e-07	NKdividing
PLP2	0.550891	0.709	0.603	4.02519e-10	7.29162e-06	NKdividing
UBB	0.549503	0.997	0.998	1.77227e-26	3.21046e-22	NKdividing
HMGN2	0.549157	0.99	0.959	5.4586e-23	9.88826e-19	NKdividing
ASF1B	0.546858	0.539	0.401	3.92474e-09	7.10966e-05	NKdividing
CDCA5	0.545277	0.466	0.298	7.80904e-10	1.41461e-05	NKdividing
CAST	0.537916	0.691	0.606	1.82371e-09	3.30365e-05	NKdividing
H2AFV	0.53751	0.949	0.844	2.4585e-18	4.45358e-14	NKdividing
HN1	0.535827	0.775	0.688	1.7957e-10	3.25291e-06	NKdividing
EMP3	0.534246	0.954	0.89	3.44749e-16	6.24513e-12	NKdividing
FXYD5	0.53075	0.861	0.773	8.9159e-16	1.61512e-11	NKdividing
DUSP1	0.526963	0.739	0.725	2.34215e-06	0.042428	NKdividing
CBFB	0.524027	0.438	0.296	9.26962e-09	0.000167919	NKdividing
RRM2	0.518675	0.6	0.399	7.4539e-10	1.35027e-05	NKdividing
CHMP5	0.517012	0.544	0.477	1.4399e-06	0.0260839	NKdividing
CDKN3	0.516979	0.471	0.353	4.51886e-07	0.00818591	NKdividing
TROAP	0.512368	0.403	0.273	3.60231e-07	0.00652558	NKdividing
HMMR	0.510318	0.458	0.275	1.77375e-09	3.21315e-05	NKdividing
S100A11	0.500552	0.873	0.789	2.32494e-11	4.21163e-07	NKdividing
ADAR	0.499872	0.608	0.525	1.50846e-07	0.00273257	NKdividing
OASL	0.495932	0.22	0.103	4.32694e-07	0.00783825	NKdividing
TMEM123	0.495695	0.673	0.553	1.05072e-09	1.90339e-05	NKdividing
GIMAP7	0.494569	0.699	0.555	7.39027e-09	0.000133875	NKdividing
UBE2T	0.494319	0.481	0.369	8.92757e-08	0.00161723	NKdividing
SAMD9	0.493628	0.334	0.211	1.04363e-06	0.0189053	NKdividing
CCNA2	0.49317	0.41	0.303	1.68319e-06	0.030491	NKdividing
CD52	0.492955	0.975	0.922	6.90152e-13	1.25021e-08	NKdividing
ZFP36L2	0.491354	0.666	0.58	1.14862e-07	0.00208073	NKdividing
FAM65B	0.486503	0.641	0.537	8.55976e-09	0.00015506	NKdividing
MALAT1	0.483197	1	1	8.30982e-20	1.50532e-15	NKdividing
EZH2	0.481928	0.554	0.468	1.06189e-06	0.0192361	NKdividing
S100A10	0.48189	0.899	0.862	1.77832e-08	0.000322143	NKdividing
ZDHHC12	0.48136	0.549	0.486	2.44586e-06	0.0443067	NKdividing
CLDND1	0.481218	0.532	0.443	8.23909e-07	0.0149251	NKdividing
KIF22	0.480571	0.567	0.44	3.28486e-08	0.000595052	NKdividing
FBXO5	0.479694	0.332	0.2	1.03352e-07	0.00187221	NKdividing
GBP4	0.478286	0.334	0.204	4.31743e-07	0.00782103	NKdividing
CHST12	0.470966	0.539	0.417	2.87471e-07	0.00520753	NKdividing
TUBB4B	0.46805	0.818	0.681	1.47148e-10	2.66558e-06	NKdividing
S100A4	0.466424	0.957	0.931	3.96534e-07	0.00718322	NKdividing
RACGAP1	0.465874	0.387	0.248	1.63037e-07	0.00295341	NKdividing
RRAS2	0.463747	0.329	0.202	8.1975e-07	0.0148498	NKdividing
HIST1H1D	0.459763	0.496	0.378	2.3037e-06	0.0417314	NKdividing
CARHSP1	0.459043	0.792	0.718	2.09354e-10	3.79245e-06	NKdividing
ZBP1	0.454322	0.223	0.085	6.21365e-09	0.00011256	NKdividing
BTG1	0.451825	0.934	0.906	7.85561e-11	1.42304e-06	NKdividing
PBK	0.447382	0.284	0.14	4.8314e-08	0.000875209	NKdividing
TAP1	0.446678	0.522	0.433	2.01908e-06	0.0365757	NKdividing
ODF3B	0.443174	0.205	0.099	1.64365e-06	0.0297748	NKdividing
TRABD	0.442137	0.608	0.53	8.28665e-07	0.0150113	NKdividing
CD164	0.441413	0.749	0.709	2.25193e-08	0.000407937	NKdividing
JUN	0.435759	0.823	0.711	2.73228e-07	0.00494952	NKdividing
PRF1	0.427124	0.724	0.58	8.38823e-08	0.00151953	NKdividing
ITGB7	0.423041	0.595	0.475	2.80499e-07	0.00508124	NKdividing
GMFG	0.422624	0.914	0.906	1.05753e-11	1.91572e-07	NKdividing
XCL2	0.417468	0.851	0.734	1.81573e-07	0.00328919	NKdividing
HMGB1	0.414935	0.995	0.991	1.46577e-19	2.65524e-15	NKdividing
LRRFIP1	0.413551	0.838	0.789	1.04881e-09	1.89993e-05	NKdividing
PTGER2	0.411195	0.251	0.131	1.64193e-06	0.0297435	NKdividing
ECT2	0.410243	0.22	0.11	2.05742e-06	0.0372702	NKdividing
DRAP1	0.409202	0.823	0.81	5.29001e-09	9.58285e-05	NKdividing
UCP2	0.408552	0.787	0.752	8.41645e-08	0.00152464	NKdividing
CD48	0.408123	0.754	0.697	7.70226e-08	0.00139526	NKdividing
SKA2	0.407611	0.529	0.429	2.1721e-06	0.0393475	NKdividing
ARF6	0.406284	0.719	0.672	1.05677e-06	0.0191433	NKdividing
H2AFZ	0.402953	0.987	0.943	5.24456e-14	9.50052e-10	NKdividing
PATL2	0.396326	0.17	0.057	9.88033e-08	0.00178982	NKdividing
HERC6	0.388842	0.159	0.055	4.02016e-07	0.00728252	NKdividing
ETV7	0.387526	0.127	0.014	8.70704e-11	1.57728e-06	NKdividing
ITM2B	0.378572	0.825	0.819	1.22992e-07	0.002228	NKdividing
KLF6	0.373978	0.881	0.844	2.59935e-06	0.0470873	NKdividing
VIM	0.365208	0.987	0.968	4.35608e-09	7.89103e-05	NKdividing
RAD21	0.3622	0.678	0.599	6.39175e-07	0.0115787	NKdividing
MYL12B	0.360342	0.863	0.876	2.30276e-07	0.00417145	NKdividing
RAC2	0.359796	0.952	0.913	7.68008e-11	1.39125e-06	NKdividing
ANP32B	0.3539	0.894	0.867	2.97444e-08	0.00053882	NKdividing
PRR5	0.348337	0.175	0.062	1.93737e-07	0.00350955	NKdividing
NUCKS1	0.338099	0.924	0.908	1.00245e-09	1.81594e-05	NKdividing
GNG5	0.334034	0.833	0.805	4.30163e-07	0.00779241	NKdividing
C19orf43	0.328097	0.878	0.865	8.86801e-07	0.0160644	NKdividing
CLIC1	0.326747	0.972	0.966	4.84798e-11	8.78211e-07	NKdividing
RPL36AL	0.322563	0.967	0.945	5.08e-08	0.000920243	NKdividing
COX8A	0.266373	0.967	0.966	1.94874e-08	0.000353014	NKdividing
IFI27	4.13832	0.918	0.177	6.35184e-72	1.15063e-67	CD34+
IGJ	3.94629	0.649	0.219	2.32473e-33	4.21126e-29	CD34+
ISG15	2.74402	0.905	0.548	4.04616e-56	7.32961e-52	CD34+
LSP1	2.29668	0.771	0.371	6.75718e-39	1.22406e-34	CD34+
IFI44L	2.2641	0.749	0.304	1.34305e-41	2.43294e-37	CD34+
IFITM2	2.0777	0.762	0.601	1.9823e-28	3.59094e-24	CD34+
GNLY	2.061	0.597	0.569	1.41718e-09	2.56722e-05	CD34+
TMSB4X	2.02003	1	0.996	1.3215e-54	2.39389e-50	CD34+
ID2	2.01475	0.58	0.318	1.94844e-18	3.52961e-14	CD34+
CD7	1.96682	0.39	0.152	3.72227e-13	6.74288e-09	CD34+
CTSW	1.95324	0.576	0.325	1.68826e-19	3.05828e-15	CD34+
TNFRSF18	1.92827	0.394	0.06	2.09629e-22	3.79743e-18	CD34+
IFI6	1.90912	0.766	0.477	1.08898e-31	1.97268e-27	CD34+
LTB	1.86165	0.71	0.473	7.93608e-17	1.43762e-12	CD34+
CORO1A	1.84919	0.853	0.625	6.62483e-36	1.20009e-31	CD34+
RUNX3	1.80991	0.511	0.177	5.66542e-22	1.02629e-17	CD34+
LY6E	1.80598	0.866	0.686	1.04766e-39	1.89783e-35	CD34+
MX1	1.78273	0.589	0.198	3.16918e-28	5.74097e-24	CD34+
ITGB7	1.73571	0.498	0.064	1.40667e-31	2.54819e-27	CD34+
STAT1	1.70807	0.649	0.424	6.76917e-21	1.22624e-16	CD34+
B2M	1.67551	1	1	4.34728e-75	7.8751e-71	CD34+
ISG20	1.64507	0.481	0.148	2.05549e-21	3.72353e-17	CD34+
CD74	1.60031	0.939	0.929	5.8123e-23	1.0529e-18	CD34+
CALM2	1.59855	0.939	0.954	4.80838e-26	8.71038e-22	CD34+
IFITM3	1.59316	0.584	0.562	1.671e-07	0.00302701	CD34+
SAMHD1	1.57212	0.42	0.102	2.08585e-20	3.77852e-16	CD34+
ACY3	1.54701	0.316	0.064	6.61413e-15	1.19815e-10	CD34+
IRF7	1.54224	0.563	0.254	3.08917e-21	5.59604e-17	CD34+
IRF8	1.51054	0.385	0.117	3.83141e-15	6.9406e-11	CD34+
TYROBP	1.49993	0.55	0.364	9.1666e-13	1.66053e-08	CD34+
FAM65B	1.48418	0.519	0.258	4.65198e-17	8.42705e-13	CD34+
NKG7	1.46096	0.519	0.318	8.72569e-13	1.58066e-08	CD34+
TMSB10	1.43303	1	0.965	1.33733e-50	2.42257e-46	CD34+
HLA-C	1.40715	0.978	0.968	9.71143e-53	1.75923e-48	CD34+
HLA-B	1.39747	0.996	0.982	3.43404e-61	6.22076e-57	CD34+
DDIT4	1.38484	0.442	0.29	1.16548e-08	0.000211126	CD34+
HLA-DPA1	1.37529	0.766	0.753	9.06328e-09	0.000164181	CD34+
OAS1	1.36332	0.424	0.127	2.75785e-18	4.99584e-14	CD34+
PSMB9	1.35947	0.697	0.572	2.47584e-19	4.48498e-15	CD34+
TYMP	1.35386	0.455	0.233	2.86139e-13	5.18341e-09	CD34+
MYL12A	1.35045	0.883	0.859	1.0928e-31	1.97961e-27	CD34+
S100A11	1.31304	0.701	0.502	5.26087e-17	9.53007e-13	CD34+
EPSTI1	1.31297	0.61	0.463	2.91017e-15	5.27177e-11	CD34+
CYTH4	1.3023	0.437	0.155	1.43505e-16	2.5996e-12	CD34+
FCER1G	1.29405	0.498	0.35	1.38681e-09	2.5122e-05	CD34+
BTG1	1.26813	0.675	0.608	2.34303e-12	4.2444e-08	CD34+
GSN	1.26609	0.481	0.325	5.52286e-10	1.00047e-05	CD34+
EVL	1.24236	0.61	0.438	4.85871e-15	8.80155e-11	CD34+
SP110	1.23922	0.567	0.325	1.14061e-16	2.06622e-12	CD34+
HLA-DRB1	1.23587	0.861	0.866	9.61224e-09	0.000174126	CD34+
TSC22D3	1.21457	0.606	0.378	3.91241e-14	7.08734e-10	CD34+
XAF1	1.21133	0.506	0.329	3.46322e-12	6.27363e-08	CD34+
LCP1	1.20892	0.593	0.463	6.82315e-14	1.23601e-09	CD34+
CYBA	1.20043	0.866	0.806	6.18077e-25	1.11965e-20	CD34+
RNF213	1.18021	0.515	0.318	9.86939e-13	1.78784e-08	CD34+
TRAF3IP3	1.17474	0.463	0.269	7.71252e-12	1.39712e-07	CD34+
MIR142	1.17375	0.485	0.41	3.55176e-07	0.00643402	CD34+
TNFRSF4	1.16365	0.268	0.12	3.77776e-07	0.0068434	CD34+
EIF2AK2	1.16149	0.576	0.406	6.32769e-15	1.14626e-10	CD34+
HLA-A	1.15316	0.987	0.961	2.55282e-34	4.62443e-30	CD34+
ACTB	1.12766	1	0.986	3.14116e-23	5.69022e-19	CD34+
TXNIP	1.1148	0.489	0.41	8.74906e-07	0.0158489	CD34+
SPI1	1.1069	0.424	0.311	1.01944e-06	0.0184672	CD34+
HLA-DRA	1.08579	0.883	0.936	2.24434e-09	4.06561e-05	CD34+
SLFN5	1.08569	0.333	0.046	5.6146e-19	1.01709e-14	CD34+
LGALS1	1.06501	0.81	0.682	4.11262e-11	7.45001e-07	CD34+
IFI35	1.06307	0.437	0.261	2.80019e-10	5.07255e-06	CD34+
FYB	1.05778	0.385	0.191	1.17618e-09	2.13066e-05	CD34+
STK17B	1.05613	0.394	0.244	5.52565e-08	0.00100097	CD34+
IFITM1	1.05605	0.303	0.035	1.04111e-17	1.88598e-13	CD34+
FGR	1.05561	0.255	0.053	7.02456e-12	1.2725e-07	CD34+
IFI44	1.05015	0.416	0.244	1.3769e-09	2.49425e-05	CD34+
CD53	1.0455	0.667	0.555	1.42377e-13	2.57916e-09	CD34+
PLSCR1	1.02374	0.506	0.417	8.48877e-09	0.000153774	CD34+
TRIB2	1.0224	0.307	0.145	4.50315e-08	0.000815746	CD34+
TRIM22	1.02151	0.416	0.216	1.34847e-10	2.44276e-06	CD34+
GPSM3	1.01762	0.602	0.541	1.95935e-10	3.54936e-06	CD34+
CAPG	1.01451	0.602	0.523	6.93751e-09	0.000125673	CD34+
IGLL5	1.00875	0.498	0.201	3.66233e-17	6.63431e-13	CD34+
AKNA	0.999396	0.398	0.187	6.33684e-11	1.14792e-06	CD34+
MX2	0.995689	0.303	0.067	1.07381e-13	1.9452e-09	CD34+
SEPT9	0.994214	0.433	0.269	2.24103e-09	4.05963e-05	CD34+
PIK3AP1	0.992335	0.268	0.117	1.97879e-07	0.00358457	CD34+
YWHAZ	0.99147	0.749	0.76	1.07701e-13	1.95099e-09	CD34+
PTPRC	0.98702	0.623	0.537	1.65756e-10	3.00267e-06	CD34+
MEF2A	0.980377	0.333	0.177	1.15807e-07	0.00209785	CD34+
XCL1	0.98029	0.143	0.028	9.89375e-07	0.0179225	CD34+
MALAT1	0.974312	0.974	0.996	1.33162e-30	2.41224e-26	CD34+
UBE2L6	0.963624	0.589	0.601	1.25066e-07	0.00226556	CD34+
USP18	0.94274	0.312	0.124	8.87837e-10	1.60832e-05	CD34+
SPIB	0.9427	0.216	0.06	3.16917e-08	0.000574094	CD34+
EMP3	0.939215	0.753	0.806	1.9423e-06	0.0351847	CD34+
MYL6	0.935351	0.944	0.972	7.47834e-24	1.3547e-19	CD34+
ARPC5	0.93523	0.706	0.714	4.63556e-13	8.39732e-09	CD34+
FAM49B	0.926225	0.537	0.498	2.76884e-07	0.00501575	CD34+
PARP14	0.916951	0.437	0.322	2.81435e-07	0.0050982	CD34+
MYO1F	0.911768	0.39	0.233	7.09862e-08	0.00128591	CD34+
UBC	0.901861	0.913	0.905	3.93793e-19	7.13356e-15	CD34+
ARF6	0.900163	0.485	0.435	1.91203e-06	0.0346364	CD34+
NCF1	0.897136	0.268	0.117	3.72959e-07	0.00675615	CD34+
ARHGAP30	0.889842	0.411	0.247	1.3106e-08	0.000237415	CD34+
HLA-E	0.885744	0.879	0.802	8.0285e-20	1.45436e-15	CD34+
DRAP1	0.877736	0.758	0.756	1.14208e-14	2.06887e-10	CD34+
GABARAPL2	0.877565	0.606	0.633	6.50167e-07	0.0117778	CD34+
BST2	0.874049	0.732	0.717	4.22925e-12	7.66129e-08	CD34+
ARPC1B	0.868073	0.771	0.777	4.51743e-13	8.18332e-09	CD34+
IL2RG	0.866476	0.584	0.534	6.20905e-08	0.00112477	CD34+
LIMD2	0.865868	0.762	0.678	2.22178e-13	4.02476e-09	CD34+
ATP6V0E1	0.858054	0.645	0.7	7.67433e-09	0.000139021	CD34+
GADD45B	0.857426	0.299	0.148	5.53372e-07	0.0100243	CD34+
FMNL1	0.840806	0.368	0.201	4.38886e-08	0.000795042	CD34+
ACTR3	0.827245	0.619	0.654	2.34507e-07	0.00424809	CD34+
FNBP1	0.814788	0.571	0.519	4.70806e-07	0.00852865	CD34+
CAP1	0.813591	0.593	0.58	6.86682e-08	0.00124392	CD34+
PTPRCAP	0.809422	0.589	0.509	3.68911e-07	0.00668283	CD34+
HLA-F	0.805141	0.359	0.226	2.5471e-06	0.0461407	CD34+
RHOC	0.803923	0.338	0.187	4.01729e-07	0.00727732	CD34+
SCT	0.795809	0.113	0.011	5.17654e-07	0.00937729	CD34+
RAB7L1	0.786155	0.238	0.088	3.34357e-07	0.00605688	CD34+
FGL2	0.765168	0.152	0.025	9.35047e-08	0.00169384	CD34+
N4BP2L2	0.752669	0.654	0.703	4.79332e-07	0.00868311	CD34+
CFL1	0.739892	0.957	0.951	2.86084e-19	5.18242e-15	CD34+
OAS3	0.720729	0.238	0.099	1.23681e-06	0.0224049	CD34+
KLF6	0.713103	0.805	0.774	4.66948e-08	0.000845876	CD34+
CD3E	0.705085	0.16	0.025	2.22851e-08	0.000403695	CD34+
SRP14	0.697068	0.935	0.947	1.11413e-18	2.01825e-14	CD34+
MAF	0.69263	0.16	0.011	2.16361e-10	3.91938e-06	CD34+
OAS2	0.687423	0.26	0.099	7.71779e-08	0.00139808	CD34+
ARPC2	0.674825	0.848	0.887	5.15262e-10	9.33396e-06	CD34+
PNISR	0.672248	0.775	0.873	2.08852e-07	0.00378335	CD34+
ATP10A	0.666841	0.169	0.028	1.54809e-08	0.000280436	CD34+
ARPC3	0.646954	0.879	0.933	1.56842e-11	2.84119e-07	CD34+
LY86	0.646354	0.221	0.06	3.18321e-08	0.000576638	CD34+
CLEC4A	0.642153	0.177	0.042	1.43057e-07	0.00259147	CD34+
ITGAX	0.636918	0.173	0.042	2.9862e-07	0.0054095	CD34+
H3F3B	0.635536	0.974	0.961	1.19886e-17	2.17174e-13	CD34+
IDO1	0.628762	0.104	0	2.93465e-08	0.000531612	CD34+
PFN1	0.598343	0.952	0.961	1.93319e-10	3.50197e-06	CD34+
BRK1	0.596719	0.714	0.809	4.42795e-08	0.000802123	CD34+
C4orf3	0.584062	0.632	0.686	2.25879e-06	0.0409179	CD34+
SH3BGRL3	0.578245	0.883	0.887	8.41572e-09	0.000152451	CD34+
ACTG1	0.577569	0.944	0.908	6.79447e-09	0.000123082	CD34+
CXCR3	0.56481	0.143	0.025	3.63551e-07	0.00658573	CD34+
CLIC1	0.562694	0.831	0.912	7.39333e-09	0.00013393	CD34+
RHOA	0.562239	0.818	0.887	2.97544e-07	0.00539	CD34+
ATP6V1G1	0.554638	0.727	0.809	8.47592e-07	0.0153541	CD34+
SUB1	0.554129	0.848	0.898	5.18079e-08	0.000938499	CD34+
RBM39	0.551619	0.801	0.862	4.59173e-08	0.000831793	CD34+
OAZ1	0.52745	0.935	0.982	4.41983e-10	8.00653e-06	CD34+
IL4I1	0.520963	0.113	0.007	1.53418e-07	0.00277916	CD34+
COMMD6	0.519855	0.81	0.915	2.1325e-06	0.0386303	CD34+
ATP5E	0.517423	0.978	0.989	6.20688e-14	1.12438e-09	CD34+
EDF1	0.514969	0.84	0.894	2.04987e-08	0.000371334	CD34+
EIF1	0.514116	0.987	0.989	1.16406e-09	2.1087e-05	CD34+
SERF2	0.512047	0.978	0.982	1.47951e-17	2.68013e-13	CD34+
IFIT1	0.482456	0.117	0.014	8.11115e-07	0.0146934	CD34+
DDX5	0.458372	0.909	0.958	9.6248e-09	0.000174353	CD34+
ENTPD1	0.441391	0.121	0.014	4.09728e-07	0.00742222	CD34+

## Sheet: HIV vs Mock Down
Gene	avg_log2FC	pct.1	pct.2	p_val	p_val_adj	cell_type
MT-CO1	-0.858746	0.963	0.998	1.04069e-255	1.8852e-251	NK
MT-ND3	-0.743034	0.904	0.989	5.52994e-216	1.00175e-211	NK
MT-CYB	-0.741164	0.766	0.923	1.61069e-131	2.91777e-127	NK
KLRB1	-0.732794	0.601	0.85	1.55779e-103	2.82194e-99	NK
MT-CO3	-0.726438	0.933	0.989	4.95845e-186	8.98224e-182	NK
MT-ATP6	-0.620356	0.86	0.964	2.04123e-118	3.69769e-114	NK
JUN	-0.618019	0.554	0.706	3.82404e-43	6.92726e-39	NK
CD3D	-0.607505	0.041	0.12	3.8467e-28	6.9683e-24	NK
LYZ	-0.605974	0.023	0.151	1.58075e-68	2.86352e-64	NK
SH2D1A	-0.594978	0.077	0.209	5.57695e-46	1.01027e-41	NK
BTG2	-0.556239	0.193	0.328	1.14537e-30	2.07484e-26	NK
FCGR3A	-0.554221	0.058	0.156	9.17086e-33	1.6613e-28	NK
GZMK	-0.519485	0.327	0.46	4.76229e-26	8.62689e-22	NK
WDR74	-0.513067	0.194	0.305	1.05261e-22	1.90681e-18	NK
ACTG1	-0.508669	0.835	0.918	4.03763e-66	7.31417e-62	NK
MT-ND2	-0.491947	0.956	0.993	1.65914e-115	3.00554e-111	NK
LBH	-0.484819	0.046	0.12	1.62878e-24	2.95054e-20	NK
FCRL3	-0.471548	0.019	0.108	2.1717e-44	3.93404e-40	NK
LAT2	-0.469684	0.095	0.203	1.47866e-29	2.6786e-25	NK
GZMM	-0.466591	0.167	0.266	8.4421e-20	1.52929e-15	NK
CD27	-0.463557	0.084	0.187	1.04685e-28	1.89637e-24	NK
GYPC	-0.463412	0.184	0.321	1.04616e-30	1.89513e-26	NK
KLRG1	-0.459047	0.073	0.17	2.35598e-28	4.26785e-24	NK
NFKBIA	-0.455372	0.714	0.839	5.32436e-46	9.64507e-42	NK
JUNB	-0.452231	0.523	0.643	4.28795e-24	7.76762e-20	NK
CMC1	-0.440696	0.525	0.67	3.78117e-30	6.8496e-26	NK
CD160	-0.439128	0.041	0.106	3.09092e-21	5.59921e-17	NK
POLR2L	-0.433224	0.607	0.732	1.2262e-36	2.22126e-32	NK
MT-CO2	-0.429997	0.98	0.994	3.19403e-90	5.78599e-86	NK
CD247	-0.425672	0.417	0.56	3.37516e-26	6.11411e-22	NK
SPTSSB	-0.425108	0.18	0.3	4.23214e-24	7.66652e-20	NK
FOS	-0.416289	0.895	0.94	8.01777e-41	1.45242e-36	NK
MATK	-0.415283	0.399	0.553	1.4865e-29	2.6928e-25	NK
ITGB2	-0.407954	0.72	0.837	7.88044e-41	1.42754e-36	NK
MT-ND1	-0.406526	0.837	0.916	1.36705e-52	2.4764e-48	NK
STK17A	-0.404371	0.427	0.558	8.70895e-24	1.57763e-19	NK
PYHIN1	-0.389523	0.114	0.205	5.11041e-20	9.25751e-16	NK
C12orf75	-0.386523	0.261	0.386	4.25529e-22	7.70846e-18	NK
ZFP36	-0.382821	0.524	0.653	9.42555e-24	1.70744e-19	NK
PIM1	-0.36868	0.131	0.21	4.51438e-15	8.17779e-11	NK
KLRC2	-0.36368	0.213	0.298	3.16089e-13	5.72595e-09	NK
MT-ND5	-0.362577	0.633	0.767	4.73985e-29	8.58624e-25	NK
NEIL1	-0.360675	0.093	0.179	5.64921e-20	1.02336e-15	NK
HOPX	-0.355253	0.76	0.86	7.14067e-35	1.29353e-30	NK
TSPO	-0.346859	0.38	0.5	8.31177e-19	1.50568e-14	NK
LCK	-0.346761	0.375	0.508	2.38308e-21	4.31694e-17	NK
SNHG9	-0.343633	0.252	0.362	4.35121e-17	7.88222e-13	NK
MT-ND4	-0.341159	0.948	0.987	1.07818e-51	1.95312e-47	NK
IL7R	-0.34079	0.133	0.214	7.66603e-15	1.3887e-10	NK
PTGDR	-0.338977	0.177	0.277	3.53349e-17	6.40091e-13	NK
EEF1A1	-0.336012	0.998	0.999	1.66667e-102	3.01917e-98	NK
DUSP1	-0.332944	0.639	0.744	1.38617e-19	2.51104e-15	NK
EIF1	-0.330745	0.968	0.991	2.3145e-60	4.19271e-56	NK
GZMA	-0.330241	0.278	0.382	1.36523e-16	2.47312e-12	NK
RORA	-0.325583	0.099	0.171	7.90692e-15	1.43234e-10	NK
LAPTM5	-0.325184	0.404	0.529	1.00297e-19	1.81687e-15	NK
MACF1	-0.324613	0.232	0.325	1.41395e-14	2.56137e-10	NK
ACTB	-0.323652	0.991	0.996	2.75614e-38	4.99274e-34	NK
APMAP	-0.31914	0.193	0.288	5.12501e-15	9.28395e-11	NK
ARL4C	-0.316673	0.541	0.644	2.69305e-17	4.87846e-13	NK
ITGAE	-0.315611	0.042	0.107	8.6826e-21	1.57285e-16	NK
HSPB1	-0.311996	0.153	0.238	9.53045e-15	1.72644e-10	NK
CRIP2	-0.31149	0.1	0.167	1.0367e-12	1.87799e-08	NK
CCNL1	-0.310682	0.512	0.617	4.06541e-16	7.36448e-12	NK
ABHD17A	-0.302364	0.291	0.386	3.5059e-13	6.35095e-09	NK
ITGB1	-0.301397	0.339	0.433	1.07276e-12	1.9433e-08	NK
TPT1	-0.300105	0.986	0.991	4.06999e-59	7.37278e-55	NK
CD97	-0.299811	0.353	0.467	8.60623e-16	1.55902e-11	NK
CD2	-0.298015	0.356	0.488	8.62947e-20	1.56323e-15	NK
NCR3	-0.296955	0.242	0.337	4.50556e-13	8.16183e-09	NK
RPL13	-0.296789	0.998	0.998	5.88131e-86	1.0654e-81	NK
CLIC3	-0.293771	0.162	0.217	1.05067e-07	0.00190329	NK
ETS1	-0.291737	0.318	0.422	3.42456e-14	6.20359e-10	NK
KIAA1551	-0.29157	0.101	0.171	7.99305e-14	1.44794e-09	NK
PPP1R15A	-0.286073	0.562	0.65	7.99152e-11	1.44766e-06	NK
TNFAIP3	-0.28577	0.253	0.35	2.25042e-13	4.07663e-09	NK
LINC00861	-0.285217	0.203	0.282	1.36084e-11	2.46516e-07	NK
COX20	-0.280704	0.151	0.231	5.20588e-13	9.43045e-09	NK
AHNAK	-0.28051	0.363	0.468	6.25565e-13	1.13321e-08	NK
TESC	-0.276184	0.092	0.161	1.65852e-14	3.0044e-10	NK
HSPA8	-0.275452	0.555	0.658	2.87703e-14	5.21173e-10	NK
ZFP36L1	-0.272988	0.29	0.38	4.64112e-11	8.40738e-07	NK
SEPT9	-0.271507	0.232	0.316	1.86183e-11	3.3727e-07	NK
SLC25A5	-0.271227	0.367	0.458	5.03056e-12	9.11285e-08	NK
ZEB2	-0.268198	0.073	0.135	9.12553e-14	1.65309e-09	NK
TLE4	-0.268066	0.236	0.328	1.33042e-12	2.41006e-08	NK
HIST1H4C	-0.267192	0.222	0.309	4.31767e-13	7.82145e-09	NK
MBP	-0.266341	0.428	0.551	2.05491e-15	3.72247e-11	NK
DDX5	-0.26585	0.946	0.984	3.61579e-37	6.55e-33	NK
IL27RA	-0.264419	0.124	0.187	1.36078e-10	2.46505e-06	NK
LMNA	-0.263643	0.433	0.512	1.41705e-09	2.56698e-05	NK
PPP2R5C	-0.263505	0.17	0.234	4.5477e-09	8.23816e-05	NK
MT-ND4L	-0.262928	0.144	0.212	1.03597e-10	1.87667e-06	NK
JUND	-0.262444	0.247	0.33	9.43894e-11	1.70986e-06	NK
C12orf57	-0.262152	0.333	0.425	1.72201e-10	3.11941e-06	NK
LYAR	-0.260979	0.274	0.375	2.46999e-13	4.47438e-09	NK
RPL10	-0.26006	0.999	0.999	1.23033e-67	2.22874e-63	NK
KLF3	-0.259381	0.116	0.179	7.7139e-11	1.39737e-06	NK
ARGLU1	-0.258558	0.504	0.601	1.6998e-13	3.07919e-09	NK
ATP2B4	-0.257628	0.099	0.161	1.44007e-11	2.60869e-07	NK
CYBA	-0.255957	0.829	0.891	1.23379e-19	2.23502e-15	NK
MT-ND3	-1.37916	0.697	0.958	6.31767e-152	1.14445e-147	ILC
MT-CYB	-1.27939	0.595	0.898	7.71228e-108	1.39708e-103	ILC
ITGB2	-1.05101	0.158	0.43	1.51827e-50	2.75035e-46	ILC
LMNA	-1.01523	0.159	0.412	4.39218e-42	7.95643e-38	ILC
WDR74	-0.950057	0.192	0.362	9.56256e-23	1.73226e-18	ILC
MT-ATP6	-0.888929	0.751	0.953	1.88171e-78	3.40872e-74	ILC
XCL2	-0.883138	0.435	0.634	2.77044e-28	5.01865e-24	ILC
CTSW	-0.875521	0.312	0.561	2.08878e-34	3.78383e-30	ILC
FOS	-0.82056	0.799	0.916	1.72502e-39	3.12488e-35	ILC
CD3G	-0.754424	0.031	0.105	7.37788e-14	1.3365e-09	ILC
MT-CO3	-0.740966	0.823	0.959	7.93247e-56	1.43697e-51	ILC
MT-ND2	-0.73698	0.903	0.983	7.35526e-81	1.33241e-76	ILC
CD3D	-0.73136	0.148	0.278	1.81705e-14	3.29158e-10	ILC
C12orf57	-0.727082	0.309	0.457	7.22939e-16	1.3096e-11	ILC
MT-ND1	-0.708722	0.637	0.845	1.97892e-45	3.58481e-41	ILC
MT-CO2	-0.701301	0.907	0.984	1.44484e-71	2.61733e-67	ILC
SNORD3B-2	-0.695842	0.055	0.161	5.47186e-18	9.91227e-14	ILC
JUNB	-0.687241	0.62	0.801	2.71297e-26	4.91455e-22	ILC
ZFP36	-0.672359	0.614	0.78	4.02953e-27	7.29949e-23	ILC
NFKBIA	-0.671223	0.839	0.925	1.19598e-31	2.16652e-27	ILC
SNORD3D	-0.668361	0.061	0.177	2.43042e-19	4.4027e-15	ILC
SNORD3A	-0.651795	0.051	0.172	2.91172e-22	5.27458e-18	ILC
MT-ND4	-0.639327	0.85	0.965	8.74211e-52	1.58363e-47	ILC
KLRG1	-0.631633	0.064	0.18	5.32128e-19	9.6395e-15	ILC
XCL1	-0.630002	0.32	0.497	2.40224e-18	4.35166e-14	ILC
RPL17	-0.628102	0.619	0.794	1.02611e-30	1.8588e-26	ILC
RPSAP58	-0.623698	0.524	0.712	2.66872e-28	4.83439e-24	ILC
SCN1B	-0.621912	0.086	0.174	6.61935e-11	1.1991e-06	ILC
PABPC1	-0.618943	0.736	0.885	7.39594e-40	1.33977e-35	ILC
ARL4C	-0.618164	0.341	0.529	2.71005e-20	4.90925e-16	ILC
LYZ	-0.607788	0.032	0.157	1.77779e-28	3.22047e-24	ILC
SNORD3B-1	-0.60599	0.042	0.155	7.47777e-22	1.3546e-17	ILC
IER2	-0.574954	0.726	0.845	1.31109e-24	2.37504e-20	ILC
TMEM107	-0.574248	0.073	0.17	9.16844e-14	1.66086e-09	ILC
CORO1B	-0.558605	0.084	0.187	1.95029e-14	3.53296e-10	ILC
SLC25A5	-0.549889	0.309	0.486	1.83162e-19	3.31798e-15	ILC
SDR42E2	-0.549128	0.082	0.189	8.62393e-15	1.56222e-10	ILC
RPS10	-0.546526	0.889	0.962	1.5211e-46	2.75548e-42	ILC
NR4A2	-0.544402	0.056	0.166	2.22157e-18	4.02437e-14	ILC
CD99	-0.529467	0.314	0.46	2.03641e-13	3.68896e-09	ILC
CD7	-0.525925	0.617	0.817	7.69098e-26	1.39322e-21	ILC
RPL7	-0.523102	0.97	0.995	5.91759e-64	1.07197e-59	ILC
PPP1R15A	-0.511058	0.694	0.805	3.50026e-18	6.34073e-14	ILC
EEF1A1	-0.497266	0.998	1	1.99561e-93	3.61505e-89	ILC
CRIP1	-0.492191	0.404	0.522	5.37722e-10	9.74084e-06	ILC
C12orf75	-0.491044	0.137	0.257	2.49691e-13	4.52315e-09	ILC
HOPX	-0.486211	0.342	0.484	8.49232e-13	1.53838e-08	ILC
MT-CO1	-0.486033	0.898	0.969	1.57323e-21	2.84991e-17	ILC
RPL4	-0.484586	0.846	0.936	1.39033e-32	2.51858e-28	ILC
TSPAN2	-0.475778	0.075	0.168	4.26632e-12	7.72844e-08	ILC
RNU12	-0.46824	0.05	0.127	1.44937e-11	2.62553e-07	ILC
DSTN	-0.466893	0.338	0.472	8.42108e-12	1.52548e-07	ILC
NCF1	-0.46475	0.056	0.156	5.01124e-16	9.07786e-12	ILC
VIM	-0.458064	0.883	0.945	1.14375e-23	2.07191e-19	ILC
TESC	-0.451793	0.063	0.156	1.49106e-13	2.70106e-09	ILC
ANXA1	-0.44781	0.604	0.72	1.1732e-12	2.12524e-08	ILC
EFCAB2	-0.438839	0.084	0.177	1.06742e-11	1.93364e-07	ILC
NBEAL1	-0.437586	0.649	0.792	7.49974e-18	1.35858e-13	ILC
RPS27	-0.437204	1	1	2.9484e-87	5.34103e-83	ILC
MATK	-0.436063	0.095	0.204	7.42986e-14	1.34592e-09	ILC
SNHG9	-0.432521	0.194	0.305	7.75081e-10	1.40406e-05	ILC
RPS21	-0.432334	0.959	0.992	6.14224e-40	1.11267e-35	ILC
EEF2	-0.426755	0.665	0.793	1.89251e-17	3.42828e-13	ILC
TSPO	-0.426343	0.549	0.678	1.60843e-14	2.91368e-10	ILC
EIF3L	-0.424595	0.277	0.422	8.92081e-13	1.616e-08	ILC
RPL5	-0.423353	0.948	0.99	6.25321e-33	1.13277e-28	ILC
MT-ND5	-0.422998	0.437	0.581	1.40266e-11	2.54092e-07	ILC
MAFF	-0.419687	0.138	0.216	3.20397e-07	0.00580399	ILC
PTGER4	-0.412127	0.076	0.164	6.40781e-11	1.16077e-06	ILC
TMA7	-0.411757	0.81	0.915	9.24851e-23	1.67537e-18	ILC
ITM2A	-0.407872	0.073	0.169	9.07971e-13	1.64479e-08	ILC
EIF1	-0.406067	0.981	0.996	2.83537e-40	5.13626e-36	ILC
BIN1	-0.405025	0.147	0.253	1.62798e-10	2.94908e-06	ILC
RPL6	-0.403598	0.982	0.996	8.27438e-43	1.4989e-38	ILC
DDX5	-0.398513	0.945	0.982	1.77502e-32	3.21545e-28	ILC
SPINT2	-0.396614	0.03	0.118	2.01011e-17	3.64131e-13	ILC
NOSIP	-0.394829	0.299	0.406	4.49595e-08	0.000814441	ILC
GLTSCR2	-0.389296	0.679	0.799	3.29959e-16	5.97721e-12	ILC
BTG2	-0.386794	0.354	0.443	6.92795e-07	0.01255	ILC
NACA2	-0.3866	0.197	0.284	2.553e-07	0.00462476	ILC
RPL3	-0.382789	0.994	0.999	9.98044e-43	1.80796e-38	ILC
RPL21	-0.378139	0.996	1	1.16533e-45	2.111e-41	ILC
RPL39	-0.37793	0.992	0.999	2.15167e-42	3.89776e-38	ILC
BTG1	-0.377908	0.779	0.875	5.62654e-16	1.01925e-11	ILC
RPL36A	-0.377402	0.828	0.917	1.45836e-19	2.64182e-15	ILC
ZBTB16	-0.375269	0.197	0.277	2.37462e-06	0.0430162	ILC
AHNAK	-0.375186	0.236	0.329	2.61519e-07	0.00473742	ILC
GATA3	-0.37455	0.22	0.337	6.43605e-10	1.16589e-05	ILC
KLRB1	-0.374453	0.957	0.962	9.95698e-15	1.80371e-10	ILC
LCK	-0.372213	0.29	0.414	2.01304e-09	3.64663e-05	ILC
RPL10	-0.362973	1	1	6.32459e-58	1.1457e-53	ILC
SPINK2	-0.360979	0.049	0.139	5.50175e-14	9.96642e-10	ILC
DUSP1	-0.359654	0.749	0.828	6.53569e-10	1.18394e-05	ILC
RPS29	-0.357612	0.999	1	6.45572e-48	1.16945e-43	ILC
POLR2L	-0.356039	0.659	0.768	7.62134e-13	1.38061e-08	ILC
RPL13	-0.355091	0.999	1	1.76801e-55	3.20275e-51	ILC
TSPYL2	-0.351367	0.076	0.14	5.79934e-07	0.0105055	ILC
SLC25A6	-0.349971	0.688	0.772	3.07708e-12	5.57412e-08	ILC
RPS28	-0.346827	0.999	1	5.05827e-52	9.16306e-48	ILC
RPS6	-0.345757	0.996	1	2.70132e-41	4.89343e-37	ILC
RPS17L	-0.342582	0.097	0.183	1.6908e-09	3.06288e-05	ILC
RPSA	-0.337368	0.953	0.984	6.25692e-24	1.13344e-19	ILC
RPS27A	-0.337171	0.999	0.999	8.30517e-43	1.50448e-38	ILC
GNB2L1	-0.336728	0.955	0.984	1.65478e-24	2.99763e-20	ILC
RAMP1	-0.333948	0.069	0.135	8.51273e-08	0.00154208	ILC
FOSB	-0.331006	0.419	0.519	3.05856e-07	0.00554058	ILC
ACTB	-0.330429	0.996	1	1.82508e-21	3.30612e-17	ILC
RPS3A	-0.32799	0.991	1	2.2596e-33	4.09326e-29	ILC
TSPAN4	-0.327447	0.153	0.233	1.13259e-06	0.0205168	ILC
RPL27	-0.322143	0.985	0.995	6.40648e-30	1.16053e-25	ILC
KRT10	-0.322006	0.23	0.326	5.16806e-07	0.00936195	ILC
RPL34	-0.317257	1	0.999	1.27406e-42	2.30797e-38	ILC
FNBP1	-0.31455	0.558	0.638	2.16713e-07	0.00392575	ILC
RPL13A	-0.31338	1	1	3.62327e-47	6.56355e-43	ILC
ATP5EP2	-0.307116	0.178	0.267	5.74191e-07	0.0104015	ILC
JUND	-0.305144	0.312	0.422	4.85156e-08	0.000878859	ILC
LAT	-0.302119	0.086	0.161	6.17362e-08	0.00111835	ILC
FXYD1	-0.300675	0.096	0.176	6.78547e-08	0.00122919	ILC
RPL9	-0.300402	0.979	0.99	2.99536e-22	5.42609e-18	ILC
RPS8	-0.298606	0.993	0.999	2.21397e-26	4.0106e-22	ILC
ACTG1	-0.298438	0.932	0.971	8.60267e-11	1.55837e-06	ILC
CTA-29F11.1	-0.296899	0.083	0.145	1.96441e-06	0.0355854	ILC
HCST	-0.2942	0.507	0.623	1.10029e-07	0.00199317	ILC
TMEM66	-0.291609	0.575	0.684	1.78962e-09	3.24189e-05	ILC
PHLDA1	-0.289925	0.065	0.128	2.36181e-07	0.00427842	ILC
EEF1G	-0.286208	0.05	0.117	3.08257e-09	5.58407e-05	ILC
RPLP2	-0.28369	1	1	2.37968e-39	4.31079e-35	ILC
IMPDH2	-0.27527	0.078	0.145	4.34994e-07	0.00787991	ILC
ATP5I	-0.26881	0.581	0.663	3.65554e-07	0.00662202	ILC
RPS15A	-0.267612	1	1	6.05029e-31	1.09601e-26	ILC
RPL18A	-0.267569	0.998	1	3.66316e-21	6.63582e-17	ILC
RPL10A	-0.260362	0.979	0.986	1.24499e-18	2.25529e-14	ILC
PPIA	-0.256061	0.763	0.832	1.60896e-07	0.00291463	ILC
RPS5	-0.255325	0.979	0.983	2.00804e-18	3.63756e-14	ILC
RPL37A	-0.254239	0.996	0.997	1.87564e-25	3.39773e-21	ILC
RPS7	-0.252225	0.993	0.996	4.25716e-21	7.71184e-17	ILC
DNASE1L3	-1.29751	0.125	0.436	9.92752e-12	1.79837e-07	mDC2
MT-ND3	-1.17515	0.985	1	2.42214e-44	4.3877e-40	mDC2
RPL5	-1.12806	0.912	0.992	4.24984e-42	7.69858e-38	mDC2
MT-CYB	-1.11592	0.941	0.999	1.6034e-37	2.90455e-33	mDC2
HBG2	-1.06849	0	0.158	6.61468e-07	0.0119825	mDC2
HBA2	-1.05552	0.015	0.218	2.8343e-08	0.000513434	mDC2
MT-CO3	-1.00756	0.993	1	2.60262e-40	4.71465e-36	mDC2
RPL3	-1.00644	0.971	0.999	1.49922e-43	2.71584e-39	mDC2
RPL7	-0.989249	0.941	0.991	5.97447e-39	1.08227e-34	mDC2
RPS3A	-0.944899	0.993	0.994	1.34345e-39	2.43366e-35	mDC2
MT-ND5	-0.933578	0.699	0.948	1.00447e-20	1.81959e-16	mDC2
IL1B	-0.908071	0.316	0.6	1.44128e-08	0.000261088	mDC2
RPS6	-0.901887	0.985	0.999	4.29298e-42	7.77673e-38	mDC2
MT-ATP6	-0.893147	0.985	1	1.08536e-27	1.96612e-23	mDC2
RPL9	-0.875525	0.971	0.996	1.40304e-39	2.5416e-35	mDC2
RPS27A	-0.871603	0.978	0.995	8.13082e-39	1.4729e-34	mDC2
CD1E	-0.845524	0.176	0.44	1.06373e-08	0.000192695	mDC2
RPL6	-0.832677	0.956	0.994	1.22047e-32	2.21088e-28	mDC2
RPL4	-0.818095	0.89	0.984	1.77812e-25	3.22106e-21	mDC2
FSCN1	-0.804033	0.074	0.322	4.79234e-09	8.68132e-05	mDC2
RPSA	-0.769664	0.949	0.977	1.75999e-23	3.18822e-19	mDC2
RPL21	-0.769271	0.993	0.995	6.24993e-30	1.13218e-25	mDC2
RPS7	-0.73815	0.978	0.996	2.9669e-31	5.37453e-27	mDC2
RPS8	-0.719953	1	0.997	1.31572e-30	2.38343e-26	mDC2
RP11-1143G9.4	-0.71703	0.801	0.947	1.56821e-12	2.84081e-08	mDC2
EEF1A1	-0.716661	0.993	1	9.34245e-41	1.69238e-36	mDC2
SLC25A5	-0.714003	0.654	0.879	1.13384e-14	2.05395e-10	mDC2
RPL10A	-0.71106	0.978	0.992	5.44704e-27	9.86731e-23	mDC2
MT-ND4	-0.707905	1	1	5.6392e-25	1.02154e-20	mDC2
MARCKSL1	-0.707092	0.456	0.722	3.93578e-09	7.12966e-05	mDC2
RPS4X	-0.691784	0.985	0.999	1.46035e-26	2.64542e-22	mDC2
EEF1B2	-0.691693	0.801	0.933	1.10247e-16	1.99713e-12	mDC2
RPLP0	-0.68697	0.941	0.989	8.62329e-24	1.56211e-19	mDC2
RPS15A	-0.685102	1	0.997	2.45827e-31	4.45316e-27	mDC2
MT-CO2	-0.663307	1	1	6.74853e-25	1.2225e-20	mDC2
RPL10	-0.644728	1	0.999	1.52994e-36	2.77149e-32	mDC2
EIF3E	-0.64177	0.551	0.845	2.11497e-13	3.83128e-09	mDC2
LYZ	-0.640233	1	1	2.74097e-15	4.96527e-11	mDC2
RPL23	-0.632891	0.971	0.989	7.36e-21	1.33326e-16	mDC2
RPS13	-0.630582	0.993	0.995	1.7313e-23	3.13625e-19	mDC2
EIF3L	-0.60805	0.412	0.696	1.69139e-10	3.06395e-06	mDC2
MT-CO1	-0.600954	1	1	9.07835e-23	1.64454e-18	mDC2
RPL7A	-0.598147	0.993	0.995	2.50941e-22	4.5458e-18	mDC2
RPL34	-0.591099	1	0.997	2.19381e-27	3.97408e-23	mDC2
POLR2L	-0.581331	0.735	0.911	1.27865e-12	2.31627e-08	mDC2
RPS29	-0.578361	0.993	0.997	4.67539e-26	8.46947e-22	mDC2
RPL36A	-0.571171	0.956	0.994	1.62507e-15	2.94382e-11	mDC2
SLC38A1	-0.568803	0.199	0.468	2.14447e-08	0.000388471	mDC2
RPL39	-0.568716	0.985	1	2.01409e-23	3.64853e-19	mDC2
SLC25A6	-0.568555	0.846	0.971	3.66429e-13	6.63786e-09	mDC2
TMEM256	-0.568303	0.213	0.526	9.20777e-10	1.66799e-05	mDC2
RPL22	-0.55404	0.971	0.995	6.87199e-18	1.24486e-13	mDC2
CST7	-0.552009	0.066	0.289	7.25605e-08	0.00131443	mDC2
RPS23	-0.549577	0.993	0.999	4.29919e-23	7.78798e-19	mDC2
TMA7	-0.546038	0.875	0.982	4.43932e-16	8.04183e-12	mDC2
RPL27	-0.545246	1	0.992	8.98543e-23	1.62771e-18	mDC2
RPS21	-0.540983	0.993	0.997	1.49469e-22	2.70763e-18	mDC2
GSTP1	-0.53542	0.949	0.994	1.31246e-13	2.37753e-09	mDC2
HMGN1	-0.535127	0.537	0.781	9.97134e-08	0.00180631	mDC2
NAP1L1	-0.535116	0.86	0.972	2.16196e-11	3.91639e-07	mDC2
IL1R2	-0.534895	0.169	0.426	1.59781e-07	0.00289443	mDC2
RPS2	-0.532793	1	0.999	2.51578e-21	4.55733e-17	mDC2
PABPC1	-0.530715	0.838	0.957	1.96516e-12	3.55988e-08	mDC2
ACTB	-0.522438	0.993	1	3.1705e-19	5.74336e-15	mDC2
RPS3	-0.521076	1	0.994	6.55385e-21	1.18723e-16	mDC2
RPL26	-0.518461	0.978	0.997	5.89227e-15	1.06739e-10	mDC2
RPL13	-0.509785	1	0.997	5.10638e-26	9.25021e-22	mDC2
HINT1	-0.509302	0.794	0.948	7.83986e-11	1.42019e-06	mDC2
SLC25A3	-0.507651	0.596	0.823	3.43181e-09	6.21672e-05	mDC2
EIF3F	-0.505562	0.449	0.689	1.15433e-07	0.00209106	mDC2
RPS11	-0.502104	1	0.996	1.12227e-22	2.03299e-18	mDC2
ACTG1	-0.501166	0.956	0.989	1.01092e-12	1.83128e-08	mDC2
MT-ND4L	-0.501103	0.243	0.478	2.05221e-06	0.0371758	mDC2
RPL15	-0.495503	0.985	0.999	5.15133e-19	9.33163e-15	mDC2
RPS10	-0.494103	0.971	0.974	1.55272e-14	2.81275e-10	mDC2
SERPINB1	-0.491122	0.346	0.634	1.48789e-07	0.00269531	mDC2
GSN	-0.489923	0.816	0.891	2.74086e-06	0.0496506	mDC2
SNORA76	-0.483915	0.132	0.385	1.17959e-07	0.00213682	mDC2
RPS5	-0.477359	0.985	0.991	5.31701e-15	9.63176e-11	mDC2
RPL17	-0.475208	0.654	0.833	1.56732e-08	0.000283919	mDC2
RPL13A	-0.474628	1	1	9.74083e-19	1.76455e-14	mDC2
RPS12	-0.474409	0.993	0.996	5.82175e-18	1.05461e-13	mDC2
EEF2	-0.468025	0.794	0.921	4.06164e-09	7.35766e-05	mDC2
RPL27A	-0.467872	1	1	1.8648e-19	3.37808e-15	mDC2
EIF4B	-0.460272	0.272	0.514	1.33221e-06	0.0241329	mDC2
RPLP1	-0.449186	1	1	6.4685e-20	1.17177e-15	mDC2
GNB2L1	-0.44409	0.978	0.992	3.17219e-13	5.74642e-09	mDC2
RPS28	-0.443941	0.993	0.997	1.52744e-17	2.76695e-13	mDC2
PTRHD1	-0.441639	0.243	0.463	2.733e-06	0.0495082	mDC2
RPS14	-0.441396	1	0.996	1.00526e-20	1.82103e-16	mDC2
CPVL	-0.439862	0.61	0.819	1.36765e-06	0.024775	mDC2
AMICA1	-0.439609	0.853	0.938	1.97468e-07	0.00357714	mDC2
RPS24	-0.437193	1	0.997	1.01484e-12	1.83837e-08	mDC2
P4HB	-0.433489	0.213	0.481	3.33369e-07	0.00603898	mDC2
RPS16	-0.428438	0.993	0.997	4.49158e-19	8.1365e-15	mDC2
NPM1	-0.427479	0.735	0.909	9.50477e-08	0.00172179	mDC2
HLA-DRA	-0.422385	1	1	2.64288e-14	4.78758e-10	mDC2
RBM3	-0.418112	0.485	0.714	1.79893e-06	0.0325876	mDC2
RPL37A	-0.415285	1	0.999	7.51099e-17	1.36062e-12	mDC2
MT-ND2	-0.41255	0.993	0.999	4.64256e-10	8.41e-06	mDC2
RPL35A	-0.41102	1	0.996	5.2587e-14	9.52613e-10	mDC2
HLA-DPB1	-0.402565	1	0.999	6.915e-13	1.25265e-08	mDC2
RPL14	-0.395599	0.985	0.997	1.71239e-13	3.10199e-09	mDC2
BTF3	-0.382369	0.875	0.951	1.42131e-07	0.00257471	mDC2
RPL18A	-0.382205	1	0.999	1.8476e-15	3.34692e-11	mDC2
RPLP2	-0.378774	1	0.997	3.35946e-19	6.08567e-15	mDC2
TPT1	-0.376506	0.993	0.997	2.83963e-12	5.14399e-08	mDC2
RPL8	-0.374125	1	1	1.96587e-14	3.56118e-10	mDC2
RPL23A	-0.372861	0.993	0.996	1.10179e-11	1.99589e-07	mDC2
RPL12	-0.369453	0.993	0.996	7.28795e-12	1.32021e-07	mDC2
RPL19	-0.368166	0.993	0.999	6.77672e-13	1.2276e-08	mDC2
RPL32	-0.367024	1	0.999	6.51068e-14	1.17941e-09	mDC2
RPS27	-0.359687	1	1	1.21024e-14	2.19235e-10	mDC2
NACA	-0.356759	0.934	0.974	1.45206e-07	0.00263041	mDC2
RPS25	-0.352532	0.993	0.996	9.42367e-11	1.7071e-06	mDC2
RPL18	-0.351666	1	0.996	6.87458e-11	1.24533e-06	mDC2
RPL11	-0.348927	1	0.999	2.12344e-15	3.84661e-11	mDC2
RPL24	-0.346506	0.971	0.994	2.42814e-08	0.000439857	mDC2
MT-ND1	-0.337991	0.978	0.994	1.59487e-06	0.0288911	mDC2
RPS18	-0.330329	1	0.999	4.4278e-12	8.02096e-08	mDC2
RPL37	-0.329137	0.993	0.999	1.96135e-12	3.55299e-08	mDC2
TMSB4X	-0.324226	1	1	7.55306e-14	1.36824e-09	mDC2
RPS26	-0.306857	0.978	0.981	7.20518e-08	0.00130522	mDC2
RPL29	-0.300578	0.978	0.99	1.02079e-07	0.00184915	mDC2
RPS20	-0.297152	0.993	0.995	1.96452e-08	0.000355872	mDC2
RPL41	-0.293787	1	0.999	2.85714e-12	5.1757e-08	mDC2
HLA-DQB1	-0.286757	1	0.999	2.09976e-06	0.0380372	mDC2
RPL31	-0.286353	0.993	0.995	1.12971e-07	0.00204647	mDC2
RPL38	-0.280875	0.993	0.999	5.69278e-07	0.0103125	mDC2
ATP5L	-0.277461	0.934	0.98	1.59177e-06	0.0288349	mDC2
RPL35	-0.253387	0.993	0.997	1.13292e-07	0.00205229	mDC2
LYZ	-2.33657	0.333	0.808	2.29104e-07	0.00415022	CCL19+DC
MT-CO3	-2.01162	0.85	1	4.29645e-15	7.78302e-11	CCL19+DC
MT-CO1	-1.74028	0.933	1	6.67723e-14	1.20958e-09	CCL19+DC
MT-ATP6	-1.73609	0.867	0.981	4.03013e-14	7.30058e-10	CCL19+DC
HLA-DQB1	-1.54794	0.683	0.923	1.69887e-07	0.00307749	CCL19+DC
MT-ND3	-1.49119	0.867	0.981	1.06103e-12	1.92206e-08	CCL19+DC
HLA-DRA	-1.39029	0.85	0.942	2.07453e-06	0.03758	CCL19+DC
HLA-DPB1	-1.32302	0.783	0.942	6.82759e-07	0.0123682	CCL19+DC
MT-CYB	-1.26332	0.817	0.981	4.28765e-09	7.76708e-05	CCL19+DC
MT-CO2	-1.24423	0.95	1	1.91721e-11	3.47302e-07	CCL19+DC
MT-ND4	-1.16085	0.933	1	3.76361e-11	6.81778e-07	CCL19+DC
EEF1A1	-1.04628	0.967	1	3.70789e-10	6.71684e-06	CCL19+DC
RPL4	-1.02076	0.683	0.981	1.48856e-07	0.00269653	CCL19+DC
MT-ND1	-1.00931	0.833	0.981	1.74958e-06	0.0316936	CCL19+DC
RPL5	-0.998299	0.883	0.981	1.32015e-08	0.000239145	CCL19+DC
RPL21	-0.976141	0.983	0.981	1.52935e-09	2.77041e-05	CCL19+DC
CD44	-0.969146	0.467	0.904	7.77691e-07	0.0140879	CCL19+DC
RPL6	-0.968885	0.9	1	7.84345e-08	0.00142084	CCL19+DC
RPS11	-0.956924	0.933	1	3.77535e-10	6.83905e-06	CCL19+DC
MT-ND5	-0.954825	0.567	0.885	1.92633e-06	0.0348955	CCL19+DC
RPS3A	-0.938283	0.95	1	2.48194e-08	0.000449604	CCL19+DC
MT-ND2	-0.88897	0.933	1	6.90047e-08	0.00125002	CCL19+DC
RPS27A	-0.88077	0.983	1	1.52959e-09	2.77085e-05	CCL19+DC
RPL7	-0.880622	0.8	0.942	2.39722e-06	0.0434256	CCL19+DC
RPL3	-0.861521	0.883	1	2.91593e-07	0.00528221	CCL19+DC
RPS8	-0.855794	0.983	1	2.54403e-07	0.00460852	CCL19+DC
RPLP0	-0.847232	0.85	1	1.16608e-07	0.00211235	CCL19+DC
NAP1L1	-0.809621	0.85	0.981	5.86067e-07	0.0106166	CCL19+DC
EEF2	-0.780603	0.717	0.981	2.00449e-06	0.0363113	CCL19+DC
RPS21	-0.780406	0.933	1	7.3632e-08	0.00133384	CCL19+DC
RPL35A	-0.77609	1	1	8.86774e-07	0.0160639	CCL19+DC
RPL9	-0.758549	0.9	0.981	2.00971e-06	0.0364059	CCL19+DC
RPS23	-0.749437	0.95	0.981	5.23657e-07	0.00948604	CCL19+DC
RPS7	-0.733251	0.933	1	2.6229e-07	0.00475138	CCL19+DC
RPS29	-0.722012	0.983	1	9.98695e-07	0.0180914	CCL19+DC
RPL34	-0.719264	1	1	3.06468e-07	0.00555166	CCL19+DC
RPS12	-0.713624	0.967	0.981	1.15756e-06	0.0209693	CCL19+DC
RPS6	-0.693465	0.983	1	2.60965e-06	0.0472738	CCL19+DC
RPL8	-0.666476	0.967	0.981	1.69358e-06	0.0306792	CCL19+DC
RPL13A	-0.659431	1	1	6.2628e-08	0.00113451	CCL19+DC
RPS3	-0.649008	0.983	0.981	2.16582e-06	0.0392339	CCL19+DC
RPL18A	-0.637558	0.967	1	4.04284e-07	0.00732361	CCL19+DC
RPL19	-0.598062	0.983	1	2.10435e-06	0.0381203	CCL19+DC
RPS2	-0.581912	0.983	1	1.90221e-06	0.0344585	CCL19+DC
RPS9	-0.569997	0.967	0.981	1.0912e-06	0.0197672	CCL19+DC
RPL10	-0.519344	0.983	1	2.53612e-06	0.0459418	CCL19+DC
MT-ND3	-2.02639	0.719	0.989	1.37495e-133	2.49073e-129	B
MT-CYB	-1.62903	0.681	0.979	5.38151e-103	9.7486e-99	B
MT-ATP6	-1.6198	0.724	0.984	4.26681e-106	7.72932e-102	B
MT-CO3	-1.59183	0.85	0.989	8.06868e-113	1.46164e-108	B
MT-CO1	-1.39534	0.97	0.989	3.14449e-101	5.69625e-97	B
MT-ND4	-1.16042	0.89	0.99	2.281e-86	4.13203e-82	B
MT-ND1	-1.14168	0.73	0.958	1.36237e-63	2.46793e-59	B
MT-CO2	-1.07144	0.96	0.992	2.22066e-83	4.02273e-79	B
MT-ND2	-0.962445	0.897	0.987	3.11648e-63	5.6455e-59	B
RPL3	-0.863001	0.973	1	6.81561e-72	1.23465e-67	B
CRIP1	-0.856756	0.165	0.303	4.83181e-08	0.000875282	B
RPL5	-0.833785	0.928	0.994	3.66583e-67	6.64065e-63	B
CR2	-0.830899	0.063	0.316	2.16925e-23	3.9296e-19	B
CD27	-0.830534	0.027	0.242	9.70557e-23	1.75816e-18	B
HES1	-0.829193	0.027	0.187	8.00029e-16	1.44925e-11	B
RPL22L1	-0.817079	0.409	0.787	1.23883e-28	2.24415e-24	B
GPR183	-0.815735	0.146	0.387	3.70024e-17	6.70299e-13	B
FOS	-0.808269	0.595	0.777	2.5412e-14	4.60338e-10	B
RPL7	-0.80456	0.932	0.998	1.05477e-61	1.91072e-57	B
RPS8	-0.795595	0.994	1	1.46844e-79	2.66008e-75	B
RPL10A	-0.789746	0.962	0.995	4.11743e-65	7.45872e-61	B
LMNA	-0.761047	0.036	0.174	1.92086e-12	3.47964e-08	B
KLK1	-0.753157	0.034	0.234	9.89933e-20	1.79326e-15	B
RPL10	-0.75299	1	1	2.95143e-85	5.34651e-81	B
RPS18	-0.746626	0.998	1	6.75636e-66	1.22391e-61	B
RPL6	-0.728853	0.954	0.994	3.17484e-57	5.75122e-53	B
RPS4X	-0.716318	0.989	1	1.22093e-64	2.21171e-60	B
RPL13	-0.714548	0.996	1	9.33742e-78	1.69147e-73	B
HBA2	-0.679261	0.034	0.194	3.99243e-15	7.23229e-11	B
SLC25A5	-0.67762	0.329	0.66	2.11557e-21	3.83236e-17	B
EEF1B2	-0.676727	0.749	0.919	3.66626e-29	6.64142e-25	B
RPL4	-0.672743	0.768	0.953	7.04649e-33	1.27647e-28	B
LILRA4	-0.669744	0.011	0.169	6.54039e-18	1.18479e-13	B
FOSB	-0.666271	0.194	0.442	3.91745e-15	7.09646e-11	B
RPS3A	-0.650093	0.987	0.998	2.29705e-50	4.1611e-46	B
DNASE1L3	-0.642238	0.034	0.24	3.00848e-20	5.44986e-16	B
RPL7A	-0.640007	0.962	0.998	1.2602e-46	2.28285e-42	B
GNB2L1	-0.633493	0.939	0.995	9.18389e-44	1.66366e-39	B
RPS2	-0.624583	1	0.998	1.70622e-53	3.09081e-49	B
TNFRSF13B	-0.6228	0.222	0.519	9.05207e-18	1.63978e-13	B
SLC25A6	-0.613429	0.677	0.9	2.89757e-23	5.24895e-19	B
RPL12	-0.612117	1	0.998	1.4618e-45	2.64806e-41	B
EIF3L	-0.606915	0.194	0.481	2.82902e-18	5.12477e-14	B
CD1C	-0.601283	0.049	0.227	1.09188e-15	1.97794e-11	B
EEF1A1	-0.588804	1	1	7.53755e-58	1.36543e-53	B
EEF2	-0.586195	0.713	0.897	4.02916e-22	7.29883e-18	B
RPL18A	-0.585441	1	1	3.62101e-54	6.55947e-50	B
SNORA76	-0.585018	0.116	0.363	1.28541e-17	2.32853e-13	B
MT-ND5	-0.577952	0.517	0.774	1.02025e-13	1.84819e-09	B
ITM2C	-0.576124	0.243	0.445	2.12307e-10	3.84594e-06	B
AC079767.4	-0.57375	0.238	0.469	3.96217e-12	7.17747e-08	B
RPS7	-0.563061	0.97	0.998	1.05162e-47	1.905e-43	B
RPS5	-0.559783	0.977	0.998	2.3006e-38	4.16754e-34	B
GYPC	-0.55623	0.217	0.497	2.50536e-16	4.53845e-12	B
RPSA	-0.552918	0.947	0.989	2.33234e-33	4.22503e-29	B
ACTG1	-0.550094	0.717	0.939	1.10788e-21	2.00693e-17	B
RPL9	-0.543333	0.97	0.994	3.77063e-37	6.83049e-33	B
RPS6	-0.53868	0.994	1	4.9508e-44	8.96837e-40	B
RPL39	-0.53406	1	1	7.89574e-44	1.43031e-39	B
LDHB	-0.527305	0.23	0.494	6.04038e-14	1.09421e-09	B
RPL21	-0.527026	0.998	1	3.25096e-40	5.88912e-36	B
RPLP0	-0.524329	0.916	0.989	1.83459e-26	3.32336e-22	B
RPS21	-0.520896	0.981	1	1.79273e-36	3.24753e-32	B
MT-ND4L	-0.510423	0.137	0.365	5.9211e-14	1.07261e-09	B
RPL34	-0.496929	1	1	1.19923e-44	2.1724e-40	B
CLECL1	-0.49351	0.118	0.266	9.66775e-09	0.000175131	B
RPL13A	-0.493141	1	1	1.52473e-48	2.76205e-44	B
RPS15A	-0.491476	1	1	1.11148e-43	2.01345e-39	B
RPS11	-0.486105	0.992	1	3.93887e-37	7.13526e-33	B
RPL23	-0.485071	0.92	0.979	1.34375e-24	2.4342e-20	B
CD44	-0.484354	0.354	0.592	2.65363e-11	4.80705e-07	B
RPL18	-0.484089	0.992	0.998	1.28419e-36	2.3263e-32	B
RPL8	-0.483673	0.994	0.998	3.98824e-38	7.2247e-34	B
RPS27A	-0.479079	0.989	1	1.25662e-39	2.27637e-35	B
CR1	-0.478807	0.025	0.176	1.18552e-14	2.14756e-10	B
HBG2	-0.47508	0	0.118	1.1349e-14	2.05587e-10	B
RPS9	-0.474301	0.973	0.998	3.33944e-34	6.04939e-30	B
RPL37A	-0.469202	1	1	3.21345e-40	5.82117e-36	B
RPL11	-0.461309	1	1	1.09604e-40	1.98548e-36	B
EIF4B	-0.460342	0.154	0.345	2.36814e-10	4.28989e-06	B
RPS3	-0.457931	0.994	0.995	2.62659e-31	4.75806e-27	B
RPS20	-0.457691	0.992	1	9.83888e-30	1.78231e-25	B
RPS13	-0.456436	0.973	1	5.06183e-29	9.1695e-25	B
RPL27	-0.450345	0.992	0.997	7.30475e-31	1.32325e-26	B
MYC	-0.449767	0.093	0.242	2.32304e-09	4.20819e-05	B
GPX1	-0.449193	0.327	0.589	3.35015e-11	6.06879e-07	B
RPL37	-0.446732	1	0.998	3.08619e-36	5.59063e-32	B
SOX4	-0.441806	0.095	0.252	5.6329e-10	1.0204e-05	B
LYZ	-0.428229	0.049	0.194	8.92576e-12	1.6169e-07	B
NME1	-0.428071	0.065	0.223	8.85346e-12	1.6038e-07	B
ETS1	-0.421758	0.131	0.315	1.09949e-10	1.99173e-06	B
RPS28	-0.419762	0.996	0.998	2.17007e-30	3.93107e-26	B
HBG1	-0.411878	0.002	0.102	3.92883e-12	7.11708e-08	B
RPS16	-0.405195	0.994	1	1.44449e-29	2.6167e-25	B
RPS19	-0.403697	1	1	2.74575e-33	4.97393e-29	B
ANKRD28	-0.401696	0.023	0.113	2.69173e-08	0.000487607	B
RPL22	-0.400496	0.916	0.981	2.47551e-17	4.48438e-13	B
TPT1	-0.398074	0.975	0.998	4.47898e-21	8.11367e-17	B
P2RX5	-0.393562	0.257	0.537	4.98074e-13	9.02261e-09	B
PKM	-0.393534	0.278	0.473	5.05896e-08	0.000916431	B
PNOC	-0.386284	0.068	0.205	1.44494e-09	2.61752e-05	B
RPS23	-0.385154	0.998	1	2.30976e-29	4.18412e-25	B
PRDX2	-0.376641	0.059	0.215	6.78667e-12	1.2294e-07	B
NR4A2	-0.374121	0.07	0.194	3.02777e-08	0.000548481	B
PTP4A3	-0.366218	0.015	0.129	7.65621e-12	1.38692e-07	B
NBEAL1	-0.364859	0.764	0.906	5.75645e-10	1.04278e-05	B
PDCD4	-0.353134	0.274	0.49	2.2703e-08	0.000411266	B
PABPC1	-0.352669	0.656	0.865	5.77824e-10	1.04673e-05	B
ALKBH7	-0.352431	0.097	0.268	1.2932e-10	2.34263e-06	B
COQ7	-0.344625	0.051	0.171	4.76312e-09	8.62839e-05	B
RPL15	-0.344545	0.998	0.998	5.26714e-25	9.54143e-21	B
GAPDH	-0.3431	0.65	0.826	6.71899e-07	0.0121714	B
MT-ND6	-0.342872	0.154	0.326	2.6754e-08	0.000484649	B
RAB11FIP1	-0.340537	0.215	0.376	1.94396e-06	0.0352149	B
ARHGAP24	-0.334712	0.264	0.437	1.80026e-06	0.0326117	B
ABCB4	-0.330954	0.061	0.174	1.01571e-07	0.00183995	B
ARPC1B	-0.330125	0.665	0.858	8.53659e-09	0.00015464	B
SLC25A3	-0.324801	0.319	0.555	1.78189e-08	0.000322789	B
FCER2	-0.324379	0.217	0.416	2.32481e-08	0.000421139	B
RPL29	-0.323728	0.989	0.997	3.40856e-18	6.17461e-14	B
FABP5	-0.323647	0.051	0.155	1.09548e-07	0.00198445	B
RPS10	-0.322986	0.932	0.966	4.11841e-14	7.46049e-10	B
RPL35A	-0.322687	0.992	0.998	1.9357e-17	3.50652e-13	B
MZT2B	-0.322625	0.262	0.453	2.50937e-07	0.00454573	B
NACA	-0.321091	0.886	0.965	3.99104e-11	7.22977e-07	B
FCRL2	-0.319338	0.213	0.395	2.41922e-07	0.00438242	B
NAP1L1	-0.314087	0.559	0.792	1.96704e-08	0.000356329	B
ITGAE	-0.30724	0.177	0.35	1.79022e-07	0.00324298	B
ODC1	-0.30593	0.124	0.258	9.31431e-07	0.0168729	B
SNRPF	-0.304443	0.257	0.461	1.68526e-07	0.00305285	B
RPS14	-0.303857	0.998	1	5.72734e-22	1.03751e-17	B
PTGER4	-0.302684	0.034	0.123	2.81458e-07	0.00509861	B
FBL	-0.299581	0.188	0.376	4.36691e-08	0.000791065	B
RPL26	-0.297609	0.998	0.998	9.65752e-17	1.74946e-12	B
MPST	-0.293304	0.032	0.126	5.49349e-08	0.000995146	B
RPL35	-0.292583	0.998	1	4.64938e-17	8.42235e-13	B
LY9	-0.29029	0.061	0.174	1.12518e-07	0.00203826	B
RPLP2	-0.288827	1	1	6.24447e-22	1.13118e-17	B
IFNGR1	-0.288498	0.114	0.239	1.39211e-06	0.025218	B
COBLL1	-0.286058	0.055	0.165	1.04842e-07	0.00189921	B
SLC39A10	-0.28588	0.053	0.145	2.41913e-06	0.0438225	B
RPL32	-0.277183	1	1	5.71119e-19	1.03458e-14	B
ABHD6	-0.267326	0.015	0.111	8.01037e-10	1.45108e-05	B
DOK3	-0.265643	0.065	0.171	6.64653e-07	0.0120402	B
METTL8	-0.264827	0.044	0.132	2.0646e-06	0.0374003	B
RPL31	-0.264133	0.989	0.998	9.24272e-11	1.67432e-06	B
DNPH1	-0.262289	0.137	0.287	3.15899e-07	0.00572252	B
RPL19	-0.254838	1	1	1.01676e-17	1.84186e-13	B
LILRB1	-0.253749	0.061	0.158	2.67616e-06	0.0484786	B
RPL6	-1.38271	0.746	0.974	6.49843e-136	1.17719e-131	Eryth
HBG2	-1.36431	0.002	0.607	3.20699e-184	5.80946e-180	Eryth
RPS29	-1.31089	0.923	0.99	4.28769e-148	7.76714e-144	Eryth
RPL38	-1.1752	0.988	0.996	2.10126e-149	3.80643e-145	Eryth
RPS28	-1.12135	0.998	1	2.04765e-159	3.70931e-155	Eryth
MT2A	-1.05912	0.715	0.85	1.03952e-32	1.88308e-28	Eryth
HLA-DRA	-1.00983	0.314	0.789	1.72312e-83	3.12143e-79	Eryth
MT1X	-0.911065	0.382	0.671	8.88659e-40	1.60981e-35	Eryth
HBG1	-0.889768	0	0.507	1.45366e-150	2.6333e-146	Eryth
CD74	-0.84298	0.402	0.767	3.03403e-50	5.49615e-46	Eryth
MT1E	-0.764849	0.418	0.684	9.7777e-32	1.77123e-27	Eryth
LYZ	-0.747226	0.111	0.558	1.7427e-80	3.15689e-76	Eryth
USMG5	-0.726265	0.806	0.949	4.42892e-62	8.02298e-58	Eryth
RPL36	-0.703574	0.992	1	2.05811e-100	3.72827e-96	Eryth
FOS	-0.694571	0.524	0.817	2.90408e-40	5.26074e-36	Eryth
HLA-DRB1	-0.672992	0.23	0.649	3.2078e-56	5.81093e-52	Eryth
CST3	-0.666609	0.186	0.535	8.87094e-47	1.60697e-42	Eryth
POLR2L	-0.605293	0.835	0.953	2.28109e-51	4.1322e-47	Eryth
RPS21	-0.585139	0.997	1	3.68933e-122	6.68322e-118	Eryth
HLA-DPB1	-0.578655	0.154	0.507	1.79666e-47	3.25465e-43	Eryth
GNL3	-0.578514	0.465	0.696	3.43958e-26	6.2308e-22	Eryth
RPL39	-0.568364	0.964	0.992	8.12485e-51	1.47182e-46	Eryth
RPL37	-0.565512	1	1	1.08789e-113	1.97071e-109	Eryth
EIF2S2	-0.565056	0.883	0.964	6.3761e-45	1.15503e-40	Eryth
EIF5B	-0.55511	0.589	0.819	4.06099e-28	7.35648e-24	Eryth
WDR43	-0.541717	0.242	0.548	2.52231e-35	4.56917e-31	Eryth
SMS	-0.537154	0.356	0.606	5.06831e-26	9.18124e-22	Eryth
NUDCD3	-0.524368	0.19	0.491	1.22211e-35	2.21385e-31	Eryth
TMSB10	-0.523416	0.791	0.919	2.38779e-27	4.32547e-23	Eryth
RPL37A	-0.511931	1	1	2.40807e-98	4.36222e-94	Eryth
COX17	-0.511575	0.811	0.941	8.25428e-33	1.49526e-28	Eryth
MT1M	-0.505994	0.71	0.834	3.51851e-14	6.37378e-10	Eryth
TOMM7	-0.505852	0.814	0.939	2.48932e-35	4.50941e-31	Eryth
EIF3J	-0.491895	0.714	0.905	6.69227e-29	1.2123e-24	Eryth
HSP90B1	-0.475832	0.805	0.905	5.68861e-19	1.03049e-14	Eryth
NCL	-0.460372	0.944	0.963	1.57931e-21	2.86092e-17	Eryth
HSPD1	-0.453032	0.831	0.913	7.10987e-17	1.28795e-12	Eryth
MT-ND3	-0.444488	0.071	0.286	9.22333e-30	1.67081e-25	Eryth
RPS27	-0.43916	1	1	1.10377e-110	1.99948e-106	Eryth
PFDN1	-0.438333	0.262	0.554	4.86349e-29	8.81021e-25	Eryth
SERBP1	-0.426858	0.996	0.998	2.94741e-48	5.33924e-44	Eryth
NPM1	-0.42236	0.951	0.978	1.33762e-14	2.42309e-10	Eryth
ARPP19	-0.417804	0.891	0.961	1.03152e-28	1.86859e-24	Eryth
HIST1H4I	-0.414462	0.523	0.744	6.8502e-11	1.24091e-06	Eryth
PDAP1	-0.41431	0.934	0.978	9.50365e-31	1.72159e-26	Eryth
SLC25A4	-0.411886	0.381	0.578	5.98555e-15	1.08428e-10	Eryth
NOL7	-0.402817	0.441	0.712	8.78212e-21	1.59088e-16	Eryth
WDR74	-0.395751	0.69	0.87	1.01113e-16	1.83166e-12	Eryth
NOP10	-0.392514	0.801	0.893	4.54625e-18	8.23553e-14	Eryth
HSPE1	-0.39146	0.96	0.959	6.19294e-19	1.12185e-14	Eryth
SNRPG	-0.385189	0.981	0.988	3.35429e-39	6.0763e-35	Eryth
SARS	-0.383769	0.275	0.535	2.02544e-22	3.66908e-18	Eryth
MT-CO3	-0.380913	0.193	0.513	2.82187e-35	5.11182e-31	Eryth
RPL41	-0.379287	0.925	0.988	4.46446e-33	8.08737e-29	Eryth
HLA-DQB1	-0.37285	0.102	0.321	1.15371e-26	2.08994e-22	Eryth
COX7C	-0.370547	0.976	0.99	2.20542e-37	3.99511e-33	Eryth
MT-CO2	-0.370234	0.259	0.566	2.45774e-28	4.45219e-24	Eryth
SET	-0.367192	0.784	0.89	8.87976e-13	1.60857e-08	Eryth
YWHAZ	-0.363259	0.387	0.629	5.62793e-19	1.0195e-14	Eryth
ST13	-0.36244	0.326	0.59	2.26432e-22	4.10182e-18	Eryth
TMCO1	-0.359674	0.086	0.359	1.34022e-39	2.42782e-35	Eryth
MRPL52	-0.35218	0.888	0.947	1.03353e-15	1.87224e-11	Eryth
GNG13	-0.351441	0.029	0.168	6.4358e-24	1.16585e-19	Eryth
BOLA2B	-0.350401	0.141	0.402	6.82057e-30	1.23555e-25	Eryth
HLA-DPA1	-0.349047	0.15	0.349	7.97908e-18	1.44541e-13	Eryth
DENR	-0.347564	0.384	0.606	2.27514e-16	4.12141e-12	Eryth
THOC7	-0.346992	0.453	0.688	7.7071e-17	1.39614e-12	Eryth
CSNK2A3	-0.346001	0.403	0.649	8.27093e-18	1.49828e-13	Eryth
RPS15A	-0.345348	0.737	0.903	5.53744e-18	1.00311e-13	Eryth
CEBPZ	-0.344286	0.384	0.598	9.09505e-16	1.64757e-11	Eryth
SNRPB2	-0.343206	0.617	0.813	4.60491e-16	8.34179e-12	Eryth
LSM7	-0.343082	0.603	0.807	7.03221e-17	1.27388e-12	Eryth
FAM133B	-0.340308	0.444	0.688	1.44193e-17	2.61205e-13	Eryth
NMT1	-0.339577	0.303	0.558	1.20849e-20	2.18919e-16	Eryth
HSP90AA1	-0.338161	0.991	0.996	2.09215e-19	3.78992e-15	Eryth
PDIA6	-0.335716	0.337	0.562	1.46671e-15	2.65694e-11	Eryth
H2AFX	-0.334606	0.676	0.813	1.20702e-08	0.000218652	Eryth
NDUFAF2	-0.330638	0.148	0.371	2.19376e-23	3.97399e-19	Eryth
COX8A	-0.328756	0.943	0.97	3.91114e-20	7.08502e-16	Eryth
POLE3	-0.324516	0.426	0.682	1.48794e-17	2.69541e-13	Eryth
C8orf59	-0.324478	0.493	0.667	1.20627e-10	2.18516e-06	Eryth
RNPS1	-0.322153	0.461	0.7	5.618e-16	1.0177e-11	Eryth
HSP90AB1	-0.318316	0.967	0.976	2.17567e-13	3.94122e-09	Eryth
MBNL1	-0.31688	0.682	0.828	1.24842e-11	2.26151e-07	Eryth
COX7A2	-0.314154	0.366	0.639	1.19553e-18	2.16571e-14	Eryth
HIST1H2AI	-0.306499	0.343	0.55	1.69641e-12	3.07305e-08	Eryth
HNRNPA0	-0.303981	0.29	0.509	2.02666e-16	3.67129e-12	Eryth
SON	-0.303025	0.906	0.968	2.52178e-15	4.5682e-11	Eryth
DDX3X	-0.302688	0.692	0.828	5.48181e-09	9.93029e-05	Eryth
GDF3	-0.300125	0.137	0.347	1.05379e-22	1.90893e-18	Eryth
RPL36A	-0.299973	0.997	0.998	2.74007e-39	4.96363e-35	Eryth
SSBP1	-0.299452	0.693	0.807	8.06535e-11	1.46104e-06	Eryth
RN7SL1	-0.29921	0.055	0.256	2.54045e-31	4.60202e-27	Eryth
RAN	-0.297223	0.976	0.99	1.16199e-24	2.10495e-20	Eryth
CYCS	-0.295624	0.912	0.963	8.93602e-16	1.61876e-11	Eryth
S100A9	-0.294968	0.039	0.258	6.72773e-40	1.21873e-35	Eryth
NARS	-0.293339	0.443	0.679	3.06662e-16	5.55518e-12	Eryth
LGALS2	-0.292635	0.045	0.225	6.45622e-29	1.16954e-24	Eryth
UQCR10	-0.291702	0.562	0.787	1.13966e-14	2.06449e-10	Eryth
SRSF3	-0.288799	0.811	0.919	4.59612e-13	8.32588e-09	Eryth
SNRPF	-0.285706	0.985	0.99	1.19922e-27	2.17239e-23	Eryth
DNAJC2	-0.281357	0.564	0.702	6.65846e-08	0.00120618	Eryth
UPF2	-0.281247	0.414	0.625	5.64714e-13	1.02298e-08	Eryth
RPL21	-0.280981	0.93	0.97	8.53854e-18	1.54676e-13	Eryth
NDUFA3	-0.279002	0.208	0.454	3.77404e-21	6.83668e-17	Eryth
7SK.2	-0.278521	0.182	0.365	6.57499e-14	1.19106e-09	Eryth
RBM28	-0.277875	0.137	0.347	6.06266e-22	1.09825e-17	Eryth
ACTG1	-0.27743	0.946	0.976	1.74711e-18	3.1649e-14	Eryth
HNRNPH1	-0.277006	0.493	0.714	4.62387e-13	8.37614e-09	Eryth
HNRNPA1	-0.276716	0.854	0.925	9.21497e-11	1.66929e-06	Eryth
TRMT6	-0.276459	0.271	0.487	6.68786e-16	1.21151e-11	Eryth
DHX15	-0.276352	0.67	0.83	4.00213e-11	7.24985e-07	Eryth
RPS10	-0.275915	0.987	0.998	1.61415e-21	2.92403e-17	Eryth
RPL26	-0.270901	0.999	1	1.79854e-32	3.25805e-28	Eryth
MTRNR2L10	-0.270628	0.611	0.765	1.1477e-07	0.00207906	Eryth
HIST1H2AB	-0.269332	0.723	0.844	1.72363e-07	0.00312235	Eryth
EIF4A1	-0.265789	0.967	0.994	6.7608e-18	1.22472e-13	Eryth
EIF2S1	-0.265497	0.518	0.724	6.54786e-12	1.18615e-07	Eryth
ODC1	-0.264685	0.724	0.87	5.44272e-08	0.000985949	Eryth
SEC61G	-0.263115	0.982	0.992	4.14519e-15	7.50902e-11	Eryth
RPL29	-0.262322	0.377	0.602	2.2385e-14	4.05504e-10	Eryth
AHSP	-0.261462	0.007	0.178	2.22727e-41	4.03469e-37	Eryth
HLA-DQA1	-0.260734	0.05	0.252	7.06585e-32	1.27998e-27	Eryth
COX5B	-0.260136	0.833	0.943	2.04506e-13	3.70462e-09	Eryth
SNRNP27	-0.259807	0.112	0.335	1.5555e-25	2.81779e-21	Eryth
EIF4G2	-0.259649	0.855	0.923	2.70956e-08	0.000490838	Eryth
H2AFJ	-0.259321	0.899	0.974	3.55807e-10	6.44545e-06	Eryth
ZFP36	-0.258905	0.124	0.292	4.4842e-16	8.12314e-12	Eryth
RANBP1	-0.25701	0.958	0.984	1.24449e-16	2.2544e-12	Eryth
KTN1	-0.256797	0.246	0.462	3.75432e-16	6.80094e-12	Eryth
RWDD1	-0.255742	0.537	0.716	8.84704e-11	1.60264e-06	Eryth
YBX3	-0.254821	0.674	0.813	7.78326e-10	1.40994e-05	Eryth
HMGA1	-0.250488	0.172	0.379	9.89205e-18	1.79194e-13	Eryth
MT-ND3	-1.46955	0.976	1	2.42425e-147	4.39153e-143	Mono
MT-CYB	-1.45216	0.876	0.989	3.69279e-119	6.68949e-115	Mono
MT-CO3	-1.44443	0.955	0.997	5.21606e-133	9.4489e-129	Mono
AHNAK	-1.29707	0.386	0.736	1.00332e-47	1.81751e-43	Mono
S100A12	-1.19212	0.2	0.431	5.13924e-19	9.30973e-15	Mono
MT-ATP6	-1.12414	0.95	0.997	6.76553e-99	1.22558e-94	Mono
IL1B	-1.07566	0.282	0.515	2.43376e-19	4.40877e-15	Mono
TPPP3	-1.06387	0.234	0.471	9.13518e-20	1.65484e-15	Mono
MT-CO1	-1.01657	0.998	1	3.80731e-109	6.89695e-105	Mono
RPL5	-1.01451	0.701	0.878	1.07788e-48	1.95257e-44	Mono
RPS3A	-0.964052	0.894	0.988	2.13989e-70	3.8764e-66	Mono
CD99	-0.922743	0.212	0.434	2.76833e-18	5.01482e-14	Mono
RPL7	-0.909124	0.857	0.97	5.02763e-61	9.10755e-57	Mono
HBA2	-0.908503	0.03	0.12	4.57368e-09	8.28522e-05	Mono
VIM	-0.901229	0.942	0.944	1.59992e-28	2.89825e-24	Mono
S100A9	-0.850099	0.79	0.889	4.12359e-12	7.46988e-08	Mono
LMNA	-0.843217	0.436	0.611	3.25803e-14	5.90193e-10	Mono
RPL21	-0.841275	0.974	0.994	2.84625e-68	5.15598e-64	Mono
RPL6	-0.811637	0.852	0.936	1.18105e-41	2.13947e-37	Mono
RPS27A	-0.802697	0.935	0.994	6.12628e-59	1.10978e-54	Mono
MT-CO2	-0.797054	0.996	1	9.505e-78	1.72183e-73	Mono
RPL3	-0.789927	0.829	0.931	1.93864e-39	3.51186e-35	Mono
MT-ND4	-0.779284	0.97	1	1.16442e-68	2.10934e-64	Mono
MT-ND5	-0.77866	0.549	0.755	5.69276e-25	1.03124e-20	Mono
RPL10A	-0.771528	0.811	0.941	1.09664e-39	1.98656e-35	Mono
MT-ND1	-0.77111	0.935	0.992	4.12245e-50	7.46782e-46	Mono
MT-ND2	-0.76941	0.972	0.995	2.16031e-58	3.91341e-54	Mono
CD44	-0.767584	0.766	0.893	5.15784e-28	9.34342e-24	Mono
RP11-1143G9.4	-0.739408	0.644	0.765	2.39463e-15	4.33787e-11	Mono
RPL4	-0.737257	0.625	0.788	1.08326e-26	1.96232e-22	Mono
RPL23	-0.731328	0.824	0.927	5.71045e-37	1.03445e-32	Mono
CRIP1	-0.727309	0.605	0.712	3.36797e-12	6.10107e-08	Mono
RPS6	-0.703793	0.948	0.979	9.92249e-42	1.79746e-37	Mono
RGCC	-0.700847	0.104	0.213	8.29996e-08	0.00150354	Mono
EREG	-0.691612	0.074	0.171	4.37988e-07	0.00793415	Mono
ANKRD28	-0.687613	0.417	0.555	1.60552e-09	2.9084e-05	Mono
RPL9	-0.676351	0.883	0.947	7.70924e-34	1.39653e-29	Mono
RPS8	-0.670471	0.948	0.985	5.31935e-42	9.63601e-38	Mono
RPL27	-0.649009	0.935	0.991	4.29123e-42	7.77356e-38	Mono
RPS13	-0.640162	0.929	0.976	1.06128e-34	1.92252e-30	Mono
RPL22	-0.63677	0.813	0.89	1.6952e-28	3.07086e-24	Mono
EEF1A1	-0.634874	0.996	0.998	3.41449e-52	6.18535e-48	Mono
LYZ	-0.616622	1	0.994	3.39398e-27	6.1482e-23	Mono
RPL34	-0.605866	0.996	0.998	1.95194e-50	3.53593e-46	Mono
LTA4H	-0.599963	0.523	0.686	1.13903e-13	2.06336e-09	Mono
RPL7A	-0.59915	0.848	0.944	5.33577e-28	9.66574e-24	Mono
RPL10	-0.596468	0.994	1	2.00253e-58	3.62759e-54	Mono
CRIP2	-0.590542	0.071	0.166	2.38621e-07	0.00432262	Mono
CTB-61M7.2	-0.589521	0.067	0.188	4.19224e-10	7.59425e-06	Mono
AHR	-0.576878	0.085	0.233	4.75024e-12	8.60506e-08	Mono
RPS15A	-0.570433	0.983	0.994	3.3952e-40	6.15041e-36	Mono
RPS10	-0.568383	0.759	0.873	7.10478e-20	1.28703e-15	Mono
RPS7	-0.567741	0.902	0.948	9.74608e-28	1.7655e-23	Mono
YBX3	-0.567456	0.315	0.457	4.78245e-09	8.6634e-05	Mono
TNFAIP3	-0.563432	0.263	0.407	1.74577e-08	0.000316246	Mono
PABPC1	-0.558199	0.675	0.816	4.02129e-18	7.28456e-14	Mono
TPT1	-0.55742	0.963	0.983	8.02943e-35	1.45453e-30	Mono
GPR183	-0.549418	0.117	0.248	2.68059e-09	4.8559e-05	Mono
EIF3L	-0.547963	0.163	0.297	7.22662e-09	0.00013091	Mono
SLC25A6	-0.546572	0.677	0.768	1.43887e-13	2.60651e-09	Mono
PTGS2	-0.543055	0.028	0.133	9.73252e-11	1.76305e-06	Mono
EEF2	-0.54258	0.525	0.649	3.5024e-12	6.3446e-08	Mono
SNORA76	-0.542509	0.08	0.213	6.75763e-11	1.22414e-06	Mono
RPL13	-0.534096	0.994	0.997	4.57784e-40	8.29276e-36	Mono
TIPARP	-0.532954	0.098	0.203	2.28816e-07	0.00414499	Mono
PID1	-0.514043	0.063	0.194	4.37242e-11	7.92064e-07	Mono
LSM4	-0.5079	0.208	0.346	4.67952e-09	8.47695e-05	Mono
S100A10	-0.500395	0.933	0.953	5.99022e-10	1.08513e-05	Mono
RPS24	-0.500306	0.981	0.992	1.28919e-30	2.33537e-26	Mono
DPYSL2	-0.490865	0.414	0.523	1.01291e-06	0.0183488	Mono
FOLR3	-0.485935	0.063	0.157	3.03586e-07	0.00549945	Mono
RPL36A	-0.481724	0.872	0.921	2.40291e-17	4.35287e-13	Mono
TAGLN2	-0.480219	0.688	0.78	1.70197e-08	0.000308311	Mono
TMA7	-0.478672	0.724	0.817	5.95728e-15	1.07916e-10	Mono
EEF1B2	-0.478503	0.451	0.579	7.1947e-09	0.000130332	Mono
RPS16	-0.478012	0.961	0.985	8.22351e-28	1.48969e-23	Mono
BTF3	-0.474829	0.644	0.759	3.72516e-12	6.74813e-08	Mono
RPL39	-0.472064	0.993	0.997	1.88452e-32	3.4138e-28	Mono
RPS4X	-0.471596	0.946	0.959	1.33064e-20	2.41046e-16	Mono
RPL26	-0.468368	0.993	0.995	3.17967e-26	5.75998e-22	Mono
RPS21	-0.460075	0.918	0.963	2.4481e-19	4.43473e-15	Mono
IQGAP1	-0.448688	0.62	0.742	8.58563e-10	1.55529e-05	Mono
RPSA	-0.445035	0.664	0.738	2.59943e-09	4.70886e-05	Mono
PHLDA2	-0.433201	0.106	0.218	2.20546e-07	0.00399519	Mono
RPL37	-0.427861	0.978	0.992	4.82998e-28	8.74951e-24	Mono
KRT10	-0.421998	0.1	0.207	2.98449e-07	0.0054064	Mono
NEAT1	-0.41936	0.994	0.998	2.23098e-16	4.04143e-12	Mono
TSPO	-0.419123	0.846	0.919	2.38976e-14	4.32906e-10	Mono
GNG2	-0.413873	0.043	0.13	1.67524e-07	0.00303469	Mono
ACTG1	-0.412398	0.744	0.845	1.57822e-10	2.85894e-06	Mono
EIF3E	-0.409833	0.466	0.564	7.55864e-07	0.0136925	Mono
SMDT1	-0.405885	0.369	0.482	2.40421e-06	0.0435522	Mono
POLR2L	-0.39782	0.62	0.723	2.28399e-08	0.000413744	Mono
GNB2L1	-0.395104	0.868	0.899	4.31425e-13	7.81527e-09	Mono
RPLP1	-0.39477	0.998	1	6.66578e-26	1.20751e-21	Mono
RPLP0	-0.388009	0.757	0.785	4.52597e-08	0.000819879	Mono
RPS23	-0.385952	0.98	0.986	1.51027e-19	2.73585e-15	Mono
RTN1	-0.380022	0.059	0.151	2.87739e-07	0.00521239	Mono
RPL37A	-0.379767	0.983	0.992	5.03519e-20	9.12124e-16	Mono
SLC25A3	-0.379603	0.369	0.508	2.64271e-07	0.00478727	Mono
GPX1	-0.378008	0.816	0.861	6.90868e-09	0.000125151	Mono
SLC25A5	-0.376933	0.332	0.447	2.7343e-06	0.0495319	Mono
RPS28	-0.374057	0.989	0.995	6.25335e-23	1.13279e-18	Mono
FCAR	-0.369478	0.03	0.104	6.57552e-07	0.0119115	Mono
LGALS2	-0.364306	0.907	0.913	1.29743e-08	0.000235029	Mono
H3F3A	-0.36219	0.981	0.995	3.31436e-16	6.00396e-12	Mono
CD93	-0.358616	0.046	0.127	1.40553e-06	0.0254612	Mono
TKT	-0.358009	0.519	0.655	2.64691e-07	0.00479487	Mono
EIF1	-0.357866	0.974	0.98	8.30874e-15	1.50513e-10	Mono
RPS3	-0.35632	0.957	0.962	1.64161e-14	2.97377e-10	Mono
CTSZ	-0.352749	0.516	0.636	2.13949e-06	0.038757	Mono
PPP1R15A	-0.352344	0.616	0.688	2.34658e-06	0.0425083	Mono
RPS2	-0.348072	0.98	0.989	4.63162e-15	8.39018e-11	Mono
RPL29	-0.346641	0.961	0.957	4.78611e-15	8.67005e-11	Mono
RPL12	-0.343032	0.989	0.991	1.04463e-16	1.89234e-12	Mono
RPS11	-0.340089	0.972	0.973	3.64316e-14	6.59959e-10	Mono
LGALS3	-0.337665	0.486	0.614	1.63668e-06	0.0296485	Mono
RPL15	-0.337129	0.946	0.973	3.83377e-13	6.94488e-09	Mono
RPL13A	-0.336456	0.998	1	3.3728e-16	6.10982e-12	Mono
RPL23A	-0.329392	0.957	0.977	8.52198e-14	1.54376e-09	Mono
RPL11	-0.326466	0.991	0.998	7.13809e-18	1.29307e-13	Mono
RPS27	-0.326271	1	1	7.9351e-21	1.43744e-16	Mono
RPL32	-0.324468	0.991	0.995	6.23905e-18	1.1302e-13	Mono
RPS5	-0.323903	0.865	0.904	8.32656e-10	1.50836e-05	Mono
RPLP2	-0.32211	0.996	0.997	3.96161e-19	7.17645e-15	Mono
RPL18A	-0.321861	0.991	0.994	4.55766e-14	8.2562e-10	Mono
RPS18	-0.321675	0.996	0.992	1.63939e-14	2.96975e-10	Mono
RPS14	-0.30653	0.996	0.998	4.79003e-17	8.67713e-13	Mono
RPS12	-0.301816	0.987	0.991	1.54218e-13	2.79366e-09	Mono
RPL35A	-0.297894	0.985	0.992	4.60141e-12	8.33546e-08	Mono
RPS29	-0.296185	0.998	0.997	7.30194e-16	1.32275e-11	Mono
RPL19	-0.291763	0.987	0.988	1.79024e-13	3.24302e-09	Mono
NACA	-0.28899	0.82	0.877	3.10902e-07	0.005632	Mono
RPL27A	-0.28435	0.987	0.994	6.28047e-12	1.13771e-07	Mono
RPL14	-0.27955	0.955	0.976	3.26026e-11	5.90595e-07	Mono
RPL18	-0.277061	0.95	0.962	1.3519e-09	2.44896e-05	Mono
GSTP1	-0.27568	0.853	0.899	9.66831e-08	0.00175141	Mono
DDX5	-0.270834	0.959	0.98	1.22666e-10	2.22209e-06	Mono
FOS	-0.266111	0.955	0.982	6.16613e-07	0.0111699	Mono
TOMM7	-0.264857	0.74	0.802	2.46711e-06	0.0446916	Mono
RPS25	-0.254289	0.957	0.98	2.13102e-09	3.86035e-05	Mono
DNTT	-3.63587	0.002	0.319	1.57378e-31	2.85091e-27	Plasma
VPREB3	-3.43214	0.019	0.292	8.11359e-21	1.46978e-16	Plasma
VPREB1	-3.4292	0	0.361	2.20581e-37	3.99583e-33	Plasma
SOX4	-3.17235	0.13	0.903	1.37426e-54	2.48947e-50	Plasma
LTB	-2.84465	0.349	0.819	6.79532e-26	1.23097e-21	Plasma
CD9	-2.7469	0.095	0.5	3.66306e-21	6.63563e-17	Plasma
HLA-DRA	-2.47889	0.691	0.931	1.8985e-19	3.43913e-15	Plasma
AIF1	-2.44118	0.079	0.611	1.2405e-34	2.24716e-30	Plasma
CALM2	-2.3847	0.691	0.917	3.51736e-21	6.3717e-17	Plasma
AKAP12	-2.34347	0	0.306	1.1958e-31	2.1662e-27	Plasma
CD7	-2.29009	0.093	0.431	7.81037e-17	1.41485e-12	Plasma
LST1	-2.20682	0.195	0.667	8.25933e-24	1.49618e-19	Plasma
C6orf48	-2.08263	0.235	0.764	9.73469e-30	1.76344e-25	Plasma
STMN1	-2.01771	0.209	0.708	3.07518e-26	5.57068e-22	Plasma
ZFAS1	-1.95413	0.347	0.75	1.61775e-21	2.93055e-17	Plasma
CAPG	-1.93114	0.121	0.597	3.19538e-26	5.78842e-22	Plasma
ACTB	-1.91285	0.893	1	1.70691e-29	3.09206e-25	Plasma
RUNX3	-1.89352	0.114	0.5	2.70008e-19	4.89119e-15	Plasma
SNHG7	-1.86347	0.198	0.611	3.35868e-19	6.08425e-15	Plasma
SPINK2	-1.85879	0.033	0.361	2.62138e-22	4.74863e-18	Plasma
H2AFY	-1.834	0.265	0.639	1.01188e-17	1.83302e-13	Plasma
MT-ND3	-1.77364	0.886	0.972	5.13521e-30	9.30244e-26	Plasma
NAP1L1	-1.77178	0.447	0.819	2.04831e-21	3.71051e-17	Plasma
CTSW	-1.76945	0.07	0.528	7.01826e-28	1.27136e-23	Plasma
ACY3	-1.753	0.023	0.347	2.89681e-24	5.24756e-20	Plasma
ANXA1	-1.72735	0.07	0.264	3.00734e-08	0.00054478	Plasma
IGFBP7	-1.72244	0.016	0.444	6.36916e-37	1.15377e-32	Plasma
FAM65B	-1.71478	0.114	0.528	5.98367e-21	1.08394e-16	Plasma
TUBA1A	-1.70568	0.153	0.597	1.56621e-21	2.83719e-17	Plasma
ARPP21	-1.68379	0	0.208	8.23254e-22	1.49133e-17	Plasma
TMSB4X	-1.63809	0.984	1	4.09095e-28	7.41075e-24	Plasma
ID2	-1.63612	0.251	0.5	2.89892e-08	0.000525139	Plasma
FXYD2	-1.62332	0.019	0.278	2.17082e-19	3.93244e-15	Plasma
FAM26F	-1.62194	0.04	0.333	2.88628e-18	5.22849e-14	Plasma
TNFRSF18	-1.61479	0.1	0.361	7.40231e-11	1.34093e-06	Plasma
HNRNPA1	-1.60838	0.835	1	1.12622e-28	2.04014e-24	Plasma
ESD	-1.60739	0.119	0.583	3.32666e-25	6.02624e-21	Plasma
ACTG1	-1.59944	0.707	0.944	3.60827e-22	6.53639e-18	Plasma
TKT	-1.57438	0.307	0.597	2.69315e-10	4.87864e-06	Plasma
SSBP2	-1.55169	0.065	0.417	1.05606e-19	1.91305e-15	Plasma
SOCS2	-1.53539	0.019	0.208	4.14008e-13	7.49975e-09	Plasma
GSN	-1.5271	0.044	0.417	3.32835e-24	6.0293e-20	Plasma
RPL36A	-1.51355	0.767	0.958	1.82177e-25	3.30013e-21	Plasma
EIF3E	-1.50083	0.57	0.875	1.25888e-20	2.28046e-16	Plasma
LRRFIP1	-1.48685	0.307	0.667	6.63199e-15	1.20138e-10	Plasma
EEF1A1	-1.47844	0.995	1	1.09616e-36	1.98569e-32	Plasma
EVL	-1.45309	0.17	0.5	3.75215e-13	6.79702e-09	Plasma
CD69	-1.44608	0.135	0.389	2.57434e-09	4.66342e-05	Plasma
CORO1A	-1.44238	0.595	0.833	1.74277e-15	3.15704e-11	Plasma
ARHGDIB	-1.4244	0.579	0.875	3.3445e-20	6.05856e-16	Plasma
GLTSCR2	-1.41478	0.567	0.875	1.77862e-18	3.22196e-14	Plasma
HLA-DPB1	-1.40729	0.656	0.778	3.15998e-08	0.000572431	Plasma
RCSD1	-1.40285	0.249	0.528	4.21946e-10	7.64356e-06	Plasma
PTMA	-1.39533	0.998	1	5.27255e-27	9.55122e-23	Plasma
TOP2B	-1.39098	0.102	0.403	3.10221e-13	5.61965e-09	Plasma
RPSAP58	-1.38869	0.491	0.792	3.49269e-16	6.327e-12	Plasma
RPL39	-1.37945	0.979	1	4.34016e-34	7.8622e-30	Plasma
C1orf228	-1.36437	0	0.389	2.78158e-40	5.03883e-36	Plasma
COMMD6	-1.34855	0.649	0.833	6.20804e-17	1.12459e-12	Plasma
MYL12A	-1.33887	0.651	0.889	1.16141e-17	2.1039e-13	Plasma
RPS23	-1.32961	0.995	1	3.6232e-32	6.56342e-28	Plasma
BTF3	-1.32797	0.786	0.972	1.92685e-22	3.49049e-18	Plasma
LAT2	-1.32477	0.251	0.597	8.08247e-13	1.46414e-08	Plasma
RPL7	-1.31991	0.967	1	6.25801e-30	1.13364e-25	Plasma
RASGRP2	-1.3133	0.074	0.347	5.32851e-13	9.6526e-09	Plasma
MT-ATP6	-1.30752	0.877	0.986	3.82721e-24	6.93299e-20	Plasma
RPS12	-1.28972	0.988	1	5.52554e-33	1.00095e-28	Plasma
RPL31	-1.28799	0.963	1	4.06373e-28	7.36145e-24	Plasma
RPS3A	-1.28732	0.986	1	4.31634e-31	7.81905e-27	Plasma
DDIT4	-1.28559	0.119	0.347	4.68045e-08	0.000847863	Plasma
MME	-1.28305	0.002	0.194	7.26449e-19	1.31596e-14	Plasma
CDKN2D	-1.27929	0.049	0.319	4.32388e-15	7.8327e-11	Plasma
GNG11	-1.267	0.014	0.25	1.38817e-18	2.51467e-14	Plasma
CD37	-1.2636	0.516	0.639	1.16337e-06	0.0210744	Plasma
PLAC8	-1.24844	0.249	0.5	5.00663e-08	0.000906951	Plasma
EGFL7	-1.24612	0.005	0.208	7.1024e-19	1.2866e-14	Plasma
GNB2L1	-1.24136	0.963	1	1.78469e-27	3.23297e-23	Plasma
PCBP2	-1.2312	0.57	0.819	8.92408e-16	1.6166e-11	Plasma
LCN6.1	-1.23072	0	0.208	8.23254e-22	1.49133e-17	Plasma
SERPINB1	-1.21299	0.079	0.417	5.2117e-17	9.441e-13	Plasma
FOXP1	-1.20231	0.037	0.361	6.11182e-21	1.10716e-16	Plasma
TSC22D1	-1.19113	0.009	0.236	3.90696e-19	7.07746e-15	Plasma
SF1	-1.19046	0.328	0.667	2.52044e-13	4.56578e-09	Plasma
LY86	-1.18898	0.016	0.319	4.73491e-24	8.57729e-20	Plasma
RPS3	-1.18719	0.991	1	3.27159e-30	5.92648e-26	Plasma
REL	-1.18577	0.042	0.347	2.69752e-18	4.88656e-14	Plasma
FUS	-1.17917	0.407	0.681	7.42217e-11	1.34453e-06	Plasma
SRSF5	-1.17804	0.74	0.903	3.59506e-14	6.51245e-10	Plasma
TPPP3	-1.17581	0.005	0.111	1.921e-09	3.47989e-05	Plasma
RPS27	-1.1749	1	1	1.86694e-31	3.38197e-27	Plasma
RPL5	-1.1724	0.963	1	1.56717e-23	2.83893e-19	Plasma
RPS10	-1.16526	0.9	0.972	5.84713e-20	1.05921e-15	Plasma
SH3BGRL3	-1.16315	0.823	0.917	1.19701e-15	2.16839e-11	Plasma
PRKCB	-1.15779	0.07	0.375	2.05875e-15	3.72942e-11	Plasma
LGALS9	-1.15675	0.17	0.444	6.84631e-10	1.24021e-05	Plasma
CD44	-1.14769	0.256	0.5	8.53163e-08	0.0015455	Plasma
CELF2	-1.14266	0.219	0.444	1.3545e-07	0.00245368	Plasma
RPL34	-1.14169	0.998	1	4.02165e-32	7.28522e-28	Plasma
PPP1R18	-1.13732	0.214	0.514	1.44833e-10	2.62364e-06	Plasma
FYB	-1.13532	0.03	0.292	1.18386e-16	2.14456e-12	Plasma
SATB1	-1.1344	0.005	0.306	1.40799e-28	2.55057e-24	Plasma
DEK	-1.12903	0.081	0.417	2.82612e-16	5.11952e-12	Plasma
RPSA	-1.12743	0.928	1	5.66828e-21	1.02681e-16	Plasma
MARCKSL1	-1.12162	0.091	0.333	1.03859e-09	1.8814e-05	Plasma
RPL26	-1.11999	0.986	1	1.93259e-23	3.50089e-19	Plasma
TAGLN2	-1.11966	0.63	0.736	1.79341e-07	0.00324876	Plasma
ARL4C	-1.11437	0.081	0.347	5.89953e-12	1.0687e-07	Plasma
SPI1	-1.10321	0.123	0.361	5.63099e-09	0.000102005	Plasma
H3F3A	-1.10171	0.974	0.986	1.6204e-20	2.93535e-16	Plasma
LIMD2	-1.09593	0.493	0.722	1.02332e-08	0.000185374	Plasma
TSPO	-1.09146	0.267	0.528	1.21798e-08	0.000220637	Plasma
RPL13A	-1.09047	1	1	2.12693e-33	3.85293e-29	Plasma
HMGN2	-1.08914	0.453	0.667	8.87287e-08	0.00160732	Plasma
MT-CO3	-1.08861	0.963	0.986	2.10638e-20	3.81571e-16	Plasma
BCL11A	-1.08427	0.03	0.278	8.97807e-16	1.62638e-11	Plasma
FNBP1	-1.0751	0.363	0.625	9.61098e-10	1.74103e-05	Plasma
RPS29	-1.07208	1	1	7.89499e-29	1.43018e-24	Plasma
RPL38	-1.07185	0.947	1	1.26102e-21	2.28433e-17	Plasma
CDK6	-1.06925	0.116	0.347	1.57819e-08	0.000285888	Plasma
RPL9	-1.06464	0.974	1	4.3838e-24	7.94126e-20	Plasma
RPL30	-1.06402	0.981	1	2.31682e-27	4.19691e-23	Plasma
RPS24	-1.06154	0.988	1	5.18631e-20	9.39501e-16	Plasma
PNISR	-1.05369	0.76	0.861	7.48707e-13	1.35628e-08	Plasma
PRSS57	-1.04783	0	0.278	8.19086e-29	1.48377e-24	Plasma
MT-CO1	-1.04675	0.979	1	2.56298e-16	4.64285e-12	Plasma
EIF3L	-1.03957	0.416	0.639	1.38959e-08	0.000251725	Plasma
AKAP13	-1.03774	0.26	0.486	1.17229e-07	0.0021236	Plasma
JUND	-1.03277	0.237	0.458	2.06454e-06	0.0373991	Plasma
TRIB2	-1.02981	0.03	0.181	4.27109e-08	0.000773708	Plasma
AES	-1.02501	0.263	0.486	1.17269e-06	0.0212433	Plasma
PABPC1	-1.02411	0.716	0.833	9.46646e-11	1.71485e-06	Plasma
C9orf89	-1.02356	0.144	0.375	3.98459e-08	0.000721809	Plasma
RPL32	-1.0166	0.993	1	1.74564e-27	3.16222e-23	Plasma
ARID4B	-1.01457	0.221	0.458	1.66572e-07	0.00301745	Plasma
SAMHD1	-1.01224	0.098	0.292	6.7983e-07	0.0123151	Plasma
MACF1	-1.00885	0.116	0.403	1.66029e-11	3.00762e-07	Plasma
CUX1	-1.0086	0.081	0.306	3.35776e-09	6.08258e-05	Plasma
MYADM	-1.00775	0.149	0.375	1.06714e-07	0.00193312	Plasma
CCND3	-1.00375	0.128	0.347	8.67116e-08	0.00157078	Plasma
TUBB	-1.00072	0.393	0.681	7.51737e-10	1.36177e-05	Plasma
RP11-349A22.5	-0.996428	0.233	0.444	8.14347e-07	0.0147519	Plasma
MT-CYB	-0.99488	0.909	1	1.66829e-16	3.0221e-12	Plasma
DCK	-0.99367	0.044	0.264	2.83115e-11	5.12863e-07	Plasma
SPINT2	-0.993632	0.165	0.417	1.49498e-08	0.000270815	Plasma
PRMT2	-0.992424	0.256	0.458	2.34227e-06	0.0424303	Plasma
NPM1	-0.987293	0.784	0.889	3.97774e-11	7.20568e-07	Plasma
SLC25A5	-0.986799	0.551	0.681	7.80383e-07	0.0141366	Plasma
SMIM14	-0.982266	0.06	0.306	5.18917e-12	9.40018e-08	Plasma
CSRNP1	-0.980109	0.151	0.389	1.69704e-08	0.000307418	Plasma
HNRNPA0	-0.976537	0.477	0.722	8.37345e-10	1.51685e-05	Plasma
TNRC6B	-0.976436	0.263	0.5	1.19878e-07	0.0021716	Plasma
CHURC1	-0.966299	0.26	0.514	2.32339e-07	0.00420881	Plasma
RAB37	-0.966212	0.021	0.222	1.86941e-13	3.38645e-09	Plasma
RPS21	-0.965898	0.97	1	1.474e-23	2.67014e-19	Plasma
DDX17	-0.965845	0.556	0.681	6.60193e-07	0.0119594	Plasma
C19orf77	-0.962377	0	0.236	1.34622e-24	2.43868e-20	Plasma
RPS15A	-0.962376	1	1	4.62043e-28	8.36991e-24	Plasma
RPL37	-0.954478	0.986	0.986	1.38555e-19	2.50992e-15	Plasma
RPS28	-0.953906	0.998	1	6.50066e-27	1.1776e-22	Plasma
LCP1	-0.952535	0.253	0.5	7.7659e-08	0.00140679	Plasma
CRIP2	-0.949967	0.016	0.181	2.88136e-11	5.21958e-07	Plasma
SYF2	-0.948703	0.463	0.611	2.52368e-06	0.0457166	Plasma
LINC01013	-0.946494	0.002	0.125	5.12717e-12	9.28787e-08	Plasma
CD3E	-0.942397	0.005	0.167	9.33943e-15	1.69184e-10	Plasma
TESC	-0.93445	0.033	0.194	1.16675e-08	0.000211357	Plasma
BIN1	-0.934272	0.065	0.306	3.90679e-11	7.07716e-07	Plasma
C7orf73	-0.927497	0.24	0.444	2.3131e-06	0.0419018	Plasma
SEPT6	-0.927034	0.386	0.583	1.95381e-06	0.0353932	Plasma
YWHAZ	-0.925194	0.614	0.792	6.96866e-10	1.26237e-05	Plasma
PGLS	-0.924922	0.23	0.514	4.83888e-10	8.76563e-06	Plasma
ARL6IP5	-0.923622	0.421	0.597	3.63876e-07	0.00659161	Plasma
RPL35A	-0.923388	0.986	1	1.24627e-23	2.25761e-19	Plasma
APBB1IP	-0.923348	0.088	0.264	1.80918e-06	0.0327734	Plasma
HHEX	-0.923241	0.007	0.236	2.33832e-20	4.23587e-16	Plasma
ODF2L	-0.923166	0.13	0.347	1.44129e-07	0.00261089	Plasma
NBEAL1	-0.921674	0.574	0.778	1.00939e-08	0.000182851	Plasma
RPL22	-0.916203	0.947	0.972	1.05597e-14	1.91289e-10	Plasma
CFL1	-0.915596	0.872	0.958	1.68182e-13	3.04662e-09	Plasma
RPL11	-0.911089	0.991	1	5.64951e-26	1.02341e-21	Plasma
HMGN1	-0.910464	0.647	0.847	1.67546e-10	3.03509e-06	Plasma
TSPAN14	-0.909101	0.023	0.222	9.03076e-13	1.63592e-08	Plasma
HNRNPM	-0.90729	0.467	0.625	2.54237e-06	0.046055	Plasma
ITM2B	-0.90698	0.623	0.75	9.64039e-08	0.00174636	Plasma
MT-ND4	-0.906744	0.984	1	7.41224e-20	1.34273e-15	Plasma
DUSP26	-0.905573	0	0.153	2.72445e-16	4.93533e-12	Plasma
RPS27A	-0.901965	0.995	1	1.17121e-23	2.12165e-19	Plasma
RPS13	-0.898723	0.986	0.986	3.88522e-19	7.03807e-15	Plasma
NEIL1	-0.898016	0.021	0.167	5.07889e-09	9.20041e-05	Plasma
RPL23	-0.895282	0.937	0.986	3.94074e-17	7.13865e-13	Plasma
LCK	-0.893383	0.03	0.25	2.42001e-13	4.38384e-09	Plasma
IRF8	-0.891999	0.03	0.208	4.63668e-10	8.39935e-06	Plasma
NGFRAP1	-0.888452	0.026	0.25	1.53825e-14	2.78654e-10	Plasma
RPL37A	-0.886461	0.995	1	5.24696e-22	9.50486e-18	Plasma
GMFG	-0.885388	0.665	0.75	8.82588e-07	0.0159881	Plasma
ST3GAL1	-0.883449	0.033	0.194	9.72737e-09	0.000176211	Plasma
RAB11FIP1	-0.878658	0.14	0.375	2.25963e-07	0.00409331	Plasma
APEX1	-0.872333	0.205	0.458	7.22932e-08	0.00130959	Plasma
JUP	-0.866343	0.005	0.222	2.95428e-20	5.35168e-16	Plasma
RPL6	-0.865192	0.972	0.958	2.1471e-15	3.88946e-11	Plasma
DDX5	-0.859754	0.919	0.917	2.1536e-11	3.90125e-07	Plasma
GNAQ	-0.859202	0.009	0.25	1.94929e-20	3.53114e-16	Plasma
OSBPL8	-0.851558	0.105	0.319	1.09734e-07	0.00198783	Plasma
BEX4	-0.834207	0.126	0.333	3.74448e-07	0.00678312	Plasma
SLC25A6	-0.833125	0.833	0.944	2.53763e-11	4.59691e-07	Plasma
LYSMD2	-0.831354	0.014	0.194	2.48758e-13	4.50625e-09	Plasma
TPGS2	-0.829685	0.072	0.292	1.79447e-09	3.25068e-05	Plasma
HNRNPK	-0.82826	0.686	0.806	1.90239e-07	0.00344619	Plasma
MYB	-0.825109	0.002	0.139	2.36307e-13	4.28071e-09	Plasma
TPM3	-0.82452	0.526	0.736	2.31963e-08	0.000420201	Plasma
FAM60A	-0.818234	0.123	0.347	7.10364e-08	0.00128682	Plasma
RP11-620J15.3	-0.804643	0.086	0.264	1.35723e-06	0.0245863	Plasma
SEPT7	-0.799343	0.521	0.681	7.71326e-07	0.0139726	Plasma
EEF2	-0.796245	0.847	0.917	4.62289e-09	8.37436e-05	Plasma
RILPL2	-0.795958	0.051	0.292	2.74873e-12	4.97932e-08	Plasma
KIAA1033	-0.792547	0.091	0.278	8.45157e-07	0.01531	Plasma
MPP1	-0.790252	0.019	0.167	1.5426e-09	2.79442e-05	Plasma
MED30	-0.790004	0.093	0.292	3.32781e-07	0.00602832	Plasma
RPL24	-0.788762	0.967	0.986	5.39694e-13	9.77655e-09	Plasma
CCNI	-0.786971	0.705	0.847	3.52918e-09	6.39312e-05	Plasma
RPS6	-0.783811	0.998	1	1.2691e-17	2.29898e-13	Plasma
ISYNA1	-0.782319	0.005	0.167	1.07991e-14	1.95625e-10	Plasma
MYO1F	-0.778579	0.095	0.306	7.18478e-08	0.00130152	Plasma
CD34	-0.778221	0	0.139	6.38782e-15	1.15715e-10	Plasma
DPYSL2	-0.770719	0.037	0.208	7.71073e-09	0.00013968	Plasma
RPS4X	-0.766557	0.998	1	4.60849e-19	8.34828e-15	Plasma
RAMP1	-0.761069	0.026	0.181	6.24066e-09	0.00011305	Plasma
MST4	-0.75372	0.04	0.181	1.21957e-06	0.0220925	Plasma
RPS8	-0.753519	0.995	1	5.97974e-18	1.08323e-13	Plasma
BRD7	-0.750385	0.06	0.236	2.20148e-07	0.00398797	Plasma
CYFIP2	-0.749828	0.056	0.208	2.52109e-06	0.0456695	Plasma
RPL10A	-0.746085	0.974	1	3.94522e-13	7.14677e-09	Plasma
PFN1	-0.743808	0.877	0.875	1.82728e-07	0.00331011	Plasma
RPL36	-0.739552	0.979	0.972	3.60486e-15	6.53021e-11	Plasma
TTN	-0.732731	0.019	0.181	1.37148e-10	2.48444e-06	Plasma
RPL14	-0.727184	0.977	0.986	1.34769e-12	2.44135e-08	Plasma
RPL4	-0.716788	0.898	0.972	2.22224e-10	4.02559e-06	Plasma
AAK1	-0.716641	0.1	0.306	1.62986e-07	0.00295249	Plasma
RPLP2	-0.705907	1	1	1.50558e-17	2.72735e-13	Plasma
AFF3	-0.705151	0.007	0.139	5.32782e-11	9.65135e-07	Plasma
MBP	-0.70226	0.058	0.25	4.19148e-08	0.000759286	Plasma
MIDN	-0.699169	0.095	0.319	2.92336e-08	0.000529567	Plasma
RPL27	-0.694726	0.986	1	8.92766e-17	1.61725e-12	Plasma
RPS7	-0.694097	0.981	1	1.29118e-13	2.33897e-09	Plasma
ARHGAP4	-0.693079	0.084	0.278	2.74211e-07	0.00496734	Plasma
ACTN1	-0.690434	0	0.125	1.48633e-13	2.69248e-09	Plasma
NREP	-0.689431	0.014	0.208	1.59964e-14	2.89774e-10	Plasma
TMSB10	-0.688537	1	1	4.698e-14	8.51043e-10	Plasma
PAN3	-0.684036	0.047	0.222	2.71781e-08	0.000492331	Plasma
SUN2	-0.6818	0.047	0.236	4.10029e-09	7.42767e-05	Plasma
RHOA	-0.676974	0.781	0.903	1.75156e-08	0.000317295	Plasma
CLEC4A	-0.675797	0.005	0.181	4.86612e-16	8.81498e-12	Plasma
BRD3	-0.67442	0.037	0.208	1.19093e-08	0.000215737	Plasma
RPS20	-0.671274	0.991	0.986	1.08261e-12	1.96115e-08	Plasma
RPL13	-0.669066	0.998	1	4.74797e-18	8.60094e-14	Plasma
H3F3B	-0.668244	0.984	1	7.88936e-08	0.00142916	Plasma
RPL15	-0.663001	0.993	1	4.35411e-17	7.88748e-13	Plasma
CTD-2368P22.1	-0.659187	0.019	0.181	1.34887e-10	2.44348e-06	Plasma
FHL1	-0.651132	0.014	0.167	7.16134e-11	1.29728e-06	Plasma
HINT1	-0.649037	0.823	0.875	1.88871e-06	0.0342139	Plasma
MAPRE2	-0.647279	0.037	0.208	8.10565e-09	0.000146834	Plasma
EBF1	-0.646183	0.009	0.125	9.20948e-09	0.00016683	Plasma
RBMS1	-0.644046	0.021	0.167	5.91088e-09	0.000107076	Plasma
ATP5G2	-0.642824	0.812	0.903	7.90907e-08	0.00143273	Plasma
RPS2	-0.641936	0.998	1	3.1968e-11	5.79101e-07	Plasma
HLA-DMB	-0.639521	0.053	0.208	1.59872e-06	0.0289608	Plasma
PPIA	-0.639397	0.874	0.889	1.03507e-06	0.0187503	Plasma
SPRY1	-0.63933	0.007	0.125	1.09889e-09	1.99063e-05	Plasma
IL18	-0.638982	0	0.153	2.72445e-16	4.93533e-12	Plasma
RPS14	-0.637967	0.995	1	1.29867e-14	2.35255e-10	Plasma
RPL23A	-0.63313	0.988	1	9.26689e-14	1.6787e-09	Plasma
RNF125	-0.62989	0.009	0.153	2.86309e-11	5.18649e-07	Plasma
RPS25	-0.627026	0.986	0.986	9.35554e-11	1.69476e-06	Plasma
LEF1	-0.625682	0.016	0.139	7.56564e-08	0.00137052	Plasma
PTEN	-0.625194	0.067	0.236	1.55455e-06	0.0281607	Plasma
PFDN5	-0.623912	0.886	0.917	1.2235e-08	0.000221638	Plasma
MT-CO2	-0.623699	0.995	1	9.2307e-13	1.67214e-08	Plasma
SCAI	-0.623604	0.04	0.208	2.54302e-08	0.000460669	Plasma
SSBP4	-0.623329	0.042	0.194	3.69242e-07	0.00668881	Plasma
RPL3	-0.618463	0.991	1	7.33817e-14	1.32931e-09	Plasma
CMTM3	-0.614802	0.044	0.208	1.53985e-07	0.00278945	Plasma
ZYX	-0.607685	0.04	0.194	1.75675e-07	0.00318235	Plasma
GAPT	-0.601473	0.007	0.153	2.95029e-12	5.34445e-08	Plasma
RPL12	-0.597592	0.993	1	9.77824e-07	0.0177133	Plasma
RNF130	-0.594168	0.021	0.167	6.37517e-09	0.000115486	Plasma
PTGER4	-0.592817	0.014	0.181	6.17577e-12	1.11874e-07	Plasma
RPL18	-0.5924	0.993	1	8.20766e-15	1.48682e-10	Plasma
STAT5A	-0.59236	0.009	0.153	3.04213e-11	5.51081e-07	Plasma
THRA	-0.590128	0.016	0.139	8.30452e-08	0.00150436	Plasma
UBAC2	-0.587557	0.019	0.181	1.32662e-10	2.40317e-06	Plasma
ZFHX3	-0.587106	0.019	0.153	1.82724e-08	0.000331004	Plasma
SPIB	-0.586756	0.002	0.139	2.30283e-13	4.17158e-09	Plasma
RPL19	-0.584149	0.993	1	1.52085e-10	2.75502e-06	Plasma
RUNX2	-0.582867	0.005	0.153	2.0859e-13	3.7786e-09	Plasma
SUMO2	-0.579877	0.842	0.875	1.73362e-06	0.0314045	Plasma
ARRB2	-0.57852	0.051	0.222	1.32009e-07	0.00239135	Plasma
GPM6B	-0.575735	0.035	0.181	4.21665e-07	0.00763846	Plasma
SCCPDH	-0.571184	0.033	0.208	2.26045e-09	4.09481e-05	Plasma
AHR	-0.569425	0.03	0.167	4.87027e-07	0.00882249	Plasma
HVCN1	-0.567442	0.016	0.139	7.92674e-08	0.00143593	Plasma
RPL10	-0.563467	1	1	8.36468e-16	1.51526e-11	Plasma
TSPYL4	-0.559146	0.016	0.153	5.1343e-09	9.30079e-05	Plasma
RPS9	-0.556066	0.991	1	2.66505e-11	4.82774e-07	Plasma
CCNB1IP1	-0.552293	0.056	0.222	7.89349e-07	0.0142991	Plasma
RCC2	-0.551789	0.042	0.181	2.58157e-06	0.0467652	Plasma
FAM110A	-0.537711	0.009	0.125	9.20948e-09	0.00016683	Plasma
VCL	-0.533685	0.014	0.125	2.2522e-07	0.00407986	Plasma
RIN3	-0.530764	0.023	0.153	2.45257e-07	0.00444283	Plasma
DPPA4	-0.529195	0	0.125	1.48633e-13	2.69248e-09	Plasma
TSPAN2	-0.5261	0.005	0.111	2.05411e-09	3.72102e-05	Plasma
ETS2	-0.524433	0.005	0.111	2.19619e-09	3.9784e-05	Plasma
RPS18	-0.524401	1	1	1.26834e-10	2.2976e-06	Plasma
CCDC28B	-0.523838	0.012	0.153	2.42273e-10	4.38877e-06	Plasma
AHDC1	-0.51982	0.002	0.139	2.2441e-13	4.06519e-09	Plasma
RPS11	-0.518057	0.995	1	1.8215e-08	0.000329966	Plasma
NRIP1	-0.517925	0.012	0.139	3.82656e-09	6.93181e-05	Plasma
TNRC6C	-0.517417	0.028	0.153	1.69559e-06	0.0307155	Plasma
SORL1	-0.5128	0.012	0.111	6.49971e-07	0.0117742	Plasma
RPL28	-0.512555	0.998	1	6.71062e-12	1.21563e-07	Plasma
DBN1	-0.512329	0.007	0.125	1.03256e-09	1.87048e-05	Plasma
RPS15	-0.508697	0.995	1	1.71092e-10	3.09933e-06	Plasma
HBG2	-0.505515	0	0.125	1.48633e-13	2.69248e-09	Plasma
RPS16	-0.503449	0.993	1	7.478e-08	0.00135464	Plasma
LDLRAD4	-0.502532	0.019	0.139	3.29743e-07	0.0059733	Plasma
SERINC5	-0.501093	0.005	0.125	9.27175e-11	1.67958e-06	Plasma
RPL7A	-0.500627	0.979	1	1.28841e-09	2.33395e-05	Plasma
TPT1	-0.499662	0.991	1	4.59797e-08	0.000832922	Plasma
FAM129C	-0.49648	0.005	0.139	4.45089e-12	8.06278e-08	Plasma
ATP10A	-0.495344	0.005	0.111	1.96441e-09	3.55852e-05	Plasma
SNCA	-0.490669	0.002	0.111	1.18534e-10	2.14725e-06	Plasma
MLC1	-0.489872	0.005	0.125	9.70676e-11	1.75838e-06	Plasma
UBA52	-0.488267	0.991	1	3.96146e-09	7.17619e-05	Plasma
RPL29	-0.487071	0.991	1	4.70866e-07	0.00852973	Plasma
FAM134B	-0.474182	0	0.111	3.43599e-12	6.2243e-08	Plasma
ENG	-0.473719	0.005	0.111	2.00877e-09	3.63889e-05	Plasma
PLXNB2	-0.470231	0.007	0.125	1.21878e-09	2.20781e-05	Plasma
PKD2	-0.45233	0.009	0.111	1.72467e-07	0.00312424	Plasma
PRKCQ-AS1	-0.449207	0.007	0.125	1.12191e-09	2.03233e-05	Plasma
GPR82	-0.442416	0.012	0.139	3.62511e-09	6.56688e-05	Plasma
HENMT1	-0.438094	0.019	0.125	2.75807e-06	0.0499625	Plasma
RPL27A	-0.435505	1	1	4.32522e-07	0.00783514	Plasma
RPS5	-0.434256	0.981	1	1.68011e-06	0.0304352	Plasma
HIVEP3	-0.427164	0.007	0.111	2.11174e-08	0.000382541	Plasma
BCAT1	-0.421013	0.005	0.125	9.48682e-11	1.71854e-06	Plasma
SYT11	-0.420392	0.009	0.111	1.44073e-07	0.00260988	Plasma
KLF4	-0.417727	0.014	0.139	2.06654e-08	0.000374354	Plasma
EPHB6	-0.409733	0.005	0.111	2.05411e-09	3.72102e-05	Plasma
RNF24	-0.407601	0.026	0.153	8.0107e-07	0.0145114	Plasma
RPL21	-0.407264	0.998	1	2.71187e-06	0.0491256	Plasma
CDK2AP1	-0.406485	0.002	0.111	1.15588e-10	2.09387e-06	Plasma
ZNF738	-0.403162	0.012	0.111	7.53545e-07	0.0136505	Plasma
SLC12A2	-0.343335	0.012	0.111	7.91475e-07	0.0143376	Plasma
PTGDS	-2.1794	0.16	0.514	3.77344e-32	6.83558e-28	pDC
RPPH1	-1.15552	0.163	0.491	9.81437e-31	1.77787e-26	pDC
LRRC26	-1.09394	0.34	0.758	3.6085e-43	6.5368e-39	pDC
MT-ND3	-0.990955	0.885	0.989	1.56008e-62	2.82608e-58	pDC
PTCRA	-0.963266	0.604	0.867	1.11225e-39	2.01484e-35	pDC
SNORD3B-1	-0.932234	0.118	0.413	4.64019e-25	8.40571e-21	pDC
C12orf57	-0.926343	0.449	0.693	1.74556e-24	3.16209e-20	pDC
SNORD3B-2	-0.884104	0.199	0.485	1.04206e-23	1.88769e-19	pDC
TCL1A	-0.864762	0.393	0.595	2.05756e-13	3.72727e-09	pDC
SNORD3A	-0.863587	0.146	0.433	2.87943e-23	5.21609e-19	pDC
FOSB	-0.820432	0.478	0.737	8.75416e-25	1.58582e-20	pDC
TMEM107	-0.804097	0.202	0.446	6.9424e-18	1.25762e-13	pDC
CLIC3	-0.780076	0.537	0.782	3.0839e-23	5.58648e-19	pDC
FOS	-0.779089	0.812	0.939	8.49874e-29	1.53955e-24	pDC
MT-ATP6	-0.764981	0.82	0.97	4.00196e-37	7.24955e-33	pDC
SOX4	-0.757417	0.413	0.581	3.7298e-11	6.75653e-07	pDC
MT-CO3	-0.74322	0.916	0.998	4.27131e-42	7.73748e-38	pDC
RP11-386I14.4	-0.732274	0.522	0.628	3.59915e-09	6.51986e-05	pDC
C12orf75	-0.725648	0.803	0.964	9.81627e-37	1.77822e-32	pDC
GLIPR1	-0.716066	0.567	0.81	2.03441e-25	3.68534e-21	pDC
CD44	-0.710229	0.334	0.537	2.683e-14	4.86025e-10	pDC
RNU12	-0.676838	0.132	0.357	2.07261e-16	3.75453e-12	pDC
RGS18	-0.669204	0.104	0.357	1.23361e-19	2.23468e-15	pDC
SNORD3D	-0.662604	0.177	0.38	1.71553e-14	3.10768e-10	pDC
RGS2	-0.661587	0.376	0.529	1.53609e-09	2.78263e-05	pDC
A1BG	-0.659515	0.301	0.563	4.38955e-19	7.95167e-15	pDC
DAB2	-0.635357	0.326	0.578	2.77806e-17	5.03245e-13	pDC
TPM2	-0.622241	0.503	0.778	6.01065e-22	1.08883e-17	pDC
CCDC50	-0.600469	0.899	0.985	6.224e-30	1.12748e-25	pDC
ADI1	-0.600041	0.261	0.485	3.54241e-15	6.41708e-11	pDC
MT-CYB	-0.599883	0.812	0.946	1.90616e-23	3.45302e-19	pDC
DERL3	-0.592058	0.233	0.472	6.40865e-16	1.16093e-11	pDC
FCER1G	-0.58311	0.896	0.979	9.526e-26	1.72563e-21	pDC
UBE2E3	-0.568133	0.272	0.484	8.43862e-14	1.52866e-09	pDC
MT-CO1	-0.562451	0.989	0.999	3.01075e-31	5.45397e-27	pDC
CXCR4	-0.514576	0.376	0.556	1.808e-10	3.27519e-06	pDC
NR4A2	-0.504045	0.11	0.244	1.39169e-08	0.000252104	pDC
PRMT10	-0.501224	0.225	0.367	8.56289e-08	0.00155117	pDC
EEF1B2	-0.493753	0.899	0.967	1.48579e-23	2.69151e-19	pDC
TPT1	-0.484168	0.997	1	5.07889e-52	9.20041e-48	pDC
KRT5	-0.477184	0.017	0.158	2.16782e-12	3.927e-08	pDC
WDR74	-0.475838	0.435	0.567	1.01631e-07	0.00184105	pDC
MT-CO2	-0.472406	0.972	0.996	4.96872e-23	9.00085e-19	pDC
LINC00877	-0.470131	0.076	0.23	1.10282e-10	1.99776e-06	pDC
LILRA4	-0.469743	0.882	0.969	6.70688e-20	1.21495e-15	pDC
MT-ND4	-0.464844	0.966	0.994	1.43239e-22	2.59478e-18	pDC
MT-ND2	-0.464628	0.98	1	1.28364e-24	2.32532e-20	pDC
RPL10	-0.463123	1	1	1.94294e-47	3.51964e-43	pDC
AC023590.1	-0.462228	0.084	0.243	1.10962e-10	2.01008e-06	pDC
DDIT4	-0.457091	0.177	0.337	5.63108e-09	0.000102007	pDC
COBLL1	-0.455192	0.191	0.347	5.71734e-09	0.00010357	pDC
FAM213A	-0.445706	0.289	0.453	4.56084e-10	8.26196e-06	pDC
TMA7	-0.439324	0.919	0.982	3.94781e-21	7.15146e-17	pDC
RP11-73G16.2	-0.431885	0.073	0.215	1.12969e-09	2.04643e-05	pDC
ZFP36L2	-0.429668	0.348	0.52	1.90266e-08	0.000344667	pDC
COQ7	-0.429066	0.23	0.363	7.22091e-07	0.0130807	pDC
RPS3A	-0.429019	1	0.999	1.27518e-39	2.30999e-35	pDC
FAM105A	-0.427805	0.073	0.227	1.00369e-10	1.81819e-06	pDC
GPX1	-0.42095	0.947	0.991	1.85997e-21	3.36933e-17	pDC
RPL21	-0.418754	1	1	1.42654e-35	2.58419e-31	pDC
HBG2	-0.415521	0.003	0.125	1.20536e-11	2.18351e-07	pDC
PPIA	-0.413764	0.955	0.989	3.25348e-20	5.89367e-16	pDC
RPL3	-0.413071	0.992	0.999	6.00527e-34	1.08785e-29	pDC
SEPT9	-0.412757	0.466	0.605	4.02488e-09	7.29108e-05	pDC
RPS8	-0.411268	0.994	0.999	8.51477e-41	1.54245e-36	pDC
RPL34	-0.408119	1	1	1.53099e-43	2.77339e-39	pDC
HBA2	-0.406352	0.028	0.222	9.97134e-17	1.80631e-12	pDC
RPS21	-0.405382	0.994	0.998	3.07581e-34	5.57183e-30	pDC
OPN3	-0.402649	0.343	0.519	2.12405e-09	3.84771e-05	pDC
PLD4	-0.398843	0.831	0.919	2.82864e-12	5.12408e-08	pDC
P2RX1	-0.39613	0.154	0.293	1.98895e-07	0.00360299	pDC
RPL6	-0.393832	0.989	0.998	2.4315e-30	4.40466e-26	pDC
ACTG1	-0.39165	0.919	0.974	4.77895e-14	8.65706e-10	pDC
GSN	-0.390639	0.329	0.483	5.56478e-08	0.00100806	pDC
CDKN2D	-0.388077	0.455	0.585	1.48197e-07	0.00268459	pDC
CD52	-0.38763	0.646	0.789	6.17088e-09	0.000111786	pDC
NPC2	-0.385123	0.947	0.981	2.90407e-14	5.26071e-10	pDC
PABPC1	-0.384938	0.938	0.963	2.12567e-17	3.85065e-13	pDC
CHCHD2	-0.383336	0.913	0.949	2.09212e-13	3.78987e-09	pDC
SLC38A1	-0.382734	0.393	0.543	5.73096e-08	0.00103816	pDC
FCGRT	-0.380449	0.413	0.561	6.94768e-08	0.00125857	pDC
PTCH2	-0.379591	0.048	0.164	1.69943e-08	0.000307851	pDC
RNF130	-0.37939	0.329	0.473	9.63805e-08	0.00174593	pDC
SHD	-0.379316	0.048	0.147	3.79831e-07	0.00688063	pDC
RPL22L1	-0.377258	0.629	0.768	1.72593e-09	3.12653e-05	pDC
RPS18	-0.37603	0.997	1	7.94687e-37	1.43958e-32	pDC
GPR183	-0.374399	0.713	0.835	1.29674e-08	0.000234905	pDC
RPL23	-0.371162	0.989	1	9.31379e-26	1.68719e-21	pDC
EEF1A1	-0.367066	1	1	1.70385e-35	3.08652e-31	pDC
PRKCB	-0.363738	0.59	0.712	6.9968e-08	0.00126747	pDC
RPL13	-0.359032	1	1	2.06243e-39	3.7361e-35	pDC
MT-ND5	-0.358843	0.618	0.723	7.06251e-07	0.0127937	pDC
PNRC1	-0.357862	0.598	0.72	1.17717e-07	0.00213244	pDC
CD4	-0.357636	0.671	0.816	4.93452e-09	8.93889e-05	pDC
CORO1A	-0.357194	0.801	0.921	2.22906e-10	4.03794e-06	pDC
RPL7	-0.35484	0.992	0.995	2.60295e-22	4.71525e-18	pDC
COMMD6	-0.349108	0.938	0.975	2.88504e-12	5.22626e-08	pDC
MS4A6A	-0.34772	0.699	0.827	2.32064e-08	0.000420384	pDC
EIF1	-0.347639	0.997	0.994	5.38065e-20	9.74705e-16	pDC
MIF4GD	-0.34515	0.264	0.401	5.06978e-07	0.00918391	pDC
HLA-DPB1	-0.345117	0.98	0.997	2.75763e-16	4.99544e-12	pDC
RPS3	-0.343919	0.994	0.999	1.76249e-29	3.19274e-25	pDC
AP1S2	-0.340079	0.635	0.724	1.86662e-08	0.000338138	pDC
SH3BGRL3	-0.338048	0.848	0.915	2.07055e-09	3.75081e-05	pDC
MT-ND1	-0.336592	0.969	0.987	2.82127e-12	5.11073e-08	pDC
UXT	-0.336463	0.522	0.634	2.51403e-06	0.0455417	pDC
PLP2	-0.33616	0.75	0.85	1.07405e-08	0.000194564	pDC
ATP5A1	-0.33595	0.514	0.626	7.57174e-07	0.0137162	pDC
RPL36A	-0.332598	0.972	0.994	3.97538e-14	7.20141e-10	pDC
RPS11	-0.328731	1	0.999	1.39562e-26	2.52817e-22	pDC
SLC25A5	-0.325187	0.691	0.811	3.71859e-08	0.000673622	pDC
PSAP	-0.324721	0.831	0.92	3.78976e-09	6.86515e-05	pDC
DRD4	-0.323772	0.073	0.179	1.01201e-06	0.0183326	pDC
RPS13	-0.323144	0.992	0.997	8.3294e-23	1.50887e-18	pDC
RGS1	-0.321465	0.705	0.828	5.1661e-08	0.000935839	pDC
HIP1	-0.320807	0.062	0.163	1.01352e-06	0.0183599	pDC
RPL35A	-0.320788	0.997	1	4.94145e-27	8.95143e-23	pDC
RPL39	-0.319488	1	1	6.5161e-27	1.18039e-22	pDC
RPL27	-0.313849	0.994	0.999	2.00776e-24	3.63705e-20	pDC
RPS27A	-0.312433	1	0.999	5.23204e-32	9.47784e-28	pDC
FTH1	-0.312399	0.992	0.998	7.65978e-19	1.38757e-14	pDC
CCNI	-0.311286	0.744	0.814	2.02674e-07	0.00367144	pDC
C10orf118	-0.307518	0.534	0.651	2.38823e-06	0.0432629	pDC
SUSD1	-0.305827	0.323	0.492	1.25096e-07	0.00226612	pDC
RPL23A	-0.305296	0.997	0.999	6.59925e-25	1.19545e-20	pDC
PTPRE	-0.303694	0.742	0.815	1.31991e-06	0.0239101	pDC
APP	-0.302018	0.567	0.687	4.30686e-07	0.00780188	pDC
RPL5	-0.301456	0.978	0.994	1.15658e-16	2.09514e-12	pDC
RPL9	-0.298605	0.989	0.999	1.13879e-21	2.06292e-17	pDC
TAGLN2	-0.292877	0.868	0.928	8.43095e-08	0.00152727	pDC
KIRREL3	-0.291857	0.034	0.125	7.71165e-07	0.0139697	pDC
GZMB	-0.283758	0.924	0.995	1.09405e-09	1.98186e-05	pDC
RPS28	-0.282664	1	1	6.68186e-32	1.21042e-27	pDC
RPS14	-0.281313	0.997	1	5.81749e-25	1.05384e-20	pDC
CYBA	-0.279731	0.983	0.997	3.30896e-12	5.99418e-08	pDC
RPL10A	-0.278948	0.992	0.998	4.98086e-18	9.02284e-14	pDC
RPL13A	-0.271732	1	1	1.6787e-25	3.04097e-21	pDC
RPL12	-0.270574	0.992	1	9.35615e-19	1.69487e-14	pDC
UCP2	-0.268845	0.82	0.882	1.61375e-07	0.0029233	pDC
RPS27	-0.266651	1	1	2.11054e-26	3.82325e-22	pDC
RPS23	-0.265377	1	1	1.61511e-25	2.92577e-21	pDC
RPS15A	-0.262507	0.997	1	1.31783e-22	2.38726e-18	pDC
RPL37A	-0.260449	1	0.999	7.39061e-23	1.33881e-18	pDC
RPS29	-0.260364	0.997	0.999	7.39063e-23	1.33881e-18	pDC
RPS2	-0.25691	0.997	1	1.30382e-18	2.36186e-14	pDC
BRI3BP	-0.255663	0.042	0.134	2.33397e-06	0.0422798	pDC
LYZ	-3.59976	0.073	0.333	1.42322e-20	2.57816e-16	NKdividing
GPX1	-1.55877	0.127	0.461	1.18581e-27	2.14809e-23	NKdividing
S100A9	-1.48802	0.01	0.103	1.23403e-08	0.000223544	NKdividing
RP11-1143G9.4	-1.43092	0.02	0.163	1.49237e-12	2.70343e-08	NKdividing
AIF1	-1.35022	0.053	0.337	1.79679e-25	3.25489e-21	NKdividing
HSP90AB1	-1.27268	0.57	0.865	1.86959e-40	3.38677e-36	NKdividing
WDR74	-1.12275	0.362	0.686	7.18347e-19	1.30129e-14	NKdividing
LGALS2	-1.00753	0.018	0.181	8.11835e-15	1.47064e-10	NKdividing
GSTP1	-0.981072	0.651	0.872	7.45567e-25	1.3506e-20	NKdividing
MT-CO3	-0.944973	0.997	0.995	4.80806e-63	8.7098e-59	NKdividing
RPS2	-0.877945	0.985	0.998	4.24561e-53	7.69092e-49	NKdividing
NME1	-0.871665	0.185	0.495	3.41766e-22	6.19109e-18	NKdividing
MT-CYB	-0.86072	0.965	0.993	2.1064e-44	3.81575e-40	NKdividing
NCL	-0.844669	0.785	0.956	2.51133e-32	4.54927e-28	NKdividing
C1QBP	-0.825741	0.311	0.661	1.15236e-25	2.0875e-21	NKdividing
MT-ND3	-0.82008	0.967	0.993	7.17171e-48	1.29916e-43	NKdividing
IRF8	-0.812707	0.116	0.321	4.53126e-12	8.20837e-08	NKdividing
EEF1B2	-0.802941	0.765	0.938	3.98361e-34	7.21631e-30	NKdividing
RPL5	-0.787269	0.949	0.986	7.78404e-46	1.41008e-41	NKdividing
MS4A6A	-0.785379	0.018	0.14	1.02751e-10	1.86134e-06	NKdividing
RPLP0	-0.774361	0.967	0.991	1.54747e-45	2.80324e-41	NKdividing
RPL9	-0.771957	0.965	0.982	1.17045e-45	2.12028e-41	NKdividing
MIF	-0.757915	0.489	0.794	2.9189e-22	5.28758e-18	NKdividing
MT-ATP6	-0.752095	0.97	0.995	6.2843e-44	1.1384e-39	NKdividing
HSPD1	-0.751537	0.339	0.606	1.50651e-18	2.72904e-14	NKdividing
HLA-DQA1	-0.750109	0.139	0.317	5.10322e-10	9.24448e-06	NKdividing
SPI1	-0.749395	0.018	0.177	2.43176e-14	4.40514e-10	NKdividing
MT-CO1	-0.743922	0.997	0.995	4.79011e-49	8.67729e-45	NKdividing
FTL	-0.738844	0.873	0.906	1.74898e-09	3.16828e-05	NKdividing
TKT	-0.737189	0.218	0.571	3.0725e-24	5.56584e-20	NKdividing
MT-ND1	-0.731783	0.939	0.989	2.16294e-36	3.91816e-32	NKdividing
RPS8	-0.72474	0.992	1	2.59672e-56	4.70395e-52	NKdividing
FABP5	-0.702003	0.253	0.537	1.34028e-16	2.42792e-12	NKdividing
ENO1	-0.691458	0.765	0.913	1.55712e-22	2.82073e-18	NKdividing
SNORA76	-0.680286	0.172	0.461	2.42938e-18	4.40082e-14	NKdividing
MT-CO2	-0.671741	0.997	0.998	4.66652e-45	8.45341e-41	NKdividing
APEX1	-0.64719	0.175	0.484	8.18912e-20	1.48346e-15	NKdividing
RP11-386I14.4	-0.646007	0.218	0.383	2.21983e-07	0.00402123	NKdividing
GADD45GIP1	-0.640931	0.339	0.649	5.13295e-18	9.29835e-14	NKdividing
PRDX1	-0.639793	0.339	0.612	3.58906e-15	6.50159e-11	NKdividing
ALDOA	-0.638674	0.681	0.876	1.50724e-21	2.73037e-17	NKdividing
PPA1	-0.630288	0.208	0.484	8.03922e-17	1.45631e-12	NKdividing
RPS18	-0.629932	1	1	6.9817e-41	1.26474e-36	NKdividing
RPL3	-0.623813	0.99	1	1.03605e-39	1.8768e-35	NKdividing
EEF1A1	-0.618283	0.997	1	4.75495e-43	8.6136e-39	NKdividing
RPS12	-0.615087	0.995	1	2.38305e-36	4.31689e-32	NKdividing
RPS4X	-0.612307	0.995	0.998	2.69518e-38	4.88232e-34	NKdividing
LDHB	-0.603113	0.633	0.826	3.55527e-16	6.44037e-12	NKdividing
EIF4A1	-0.602199	0.82	0.943	4.44177e-19	8.04626e-15	NKdividing
RPS3A	-0.601947	0.992	0.998	4.38469e-40	7.94286e-36	NKdividing
RPL10A	-0.601847	0.977	0.993	2.00517e-36	3.63237e-32	NKdividing
RPL7A	-0.601052	0.965	0.995	1.65025e-32	2.98942e-28	NKdividing
RPL13	-0.594327	0.997	1	3.09035e-45	5.59816e-41	NKdividing
RPL4	-0.592842	0.939	0.966	1.21065e-26	2.19309e-22	NKdividing
RP11-94L15.2	-0.585906	0.028	0.222	1.62006e-16	2.93474e-12	NKdividing
RPS5	-0.58248	0.98	0.995	4.10607e-31	7.43814e-27	NKdividing
RPS23	-0.582423	0.997	1	1.04934e-31	1.90087e-27	NKdividing
RPL6	-0.578321	0.982	0.998	6.73822e-34	1.22063e-29	NKdividing
DCTPP1	-0.570017	0.192	0.484	7.56053e-17	1.36959e-12	NKdividing
RPL22	-0.568002	0.934	0.979	3.31605e-27	6.00702e-23	NKdividing
MT-ND2	-0.566728	0.99	0.993	1.4985e-29	2.71453e-25	NKdividing
RPL12	-0.563401	0.995	0.998	6.61782e-30	1.19882e-25	NKdividing
SNHG8	-0.562803	0.152	0.429	6.61426e-17	1.19817e-12	NKdividing
ATP5G1	-0.561268	0.39	0.695	7.50627e-17	1.35976e-12	NKdividing
RPL22L1	-0.556525	0.592	0.796	1.28303e-11	2.32421e-07	NKdividing
RPS6	-0.554394	0.995	1	1.38892e-36	2.51604e-32	NKdividing
CD160	-0.552782	0.03	0.126	3.44396e-07	0.00623873	NKdividing
SH2D1A	-0.54971	0.139	0.362	2.63721e-12	4.7773e-08	NKdividing
RPL18A	-0.547637	0.995	1	8.36999e-36	1.51622e-31	NKdividing
APRT	-0.54214	0.491	0.778	1.70164e-16	3.08251e-12	NKdividing
TIMM13	-0.533493	0.304	0.56	2.57715e-13	4.66851e-09	NKdividing
POLR2L	-0.53254	0.8	0.945	5.60712e-21	1.01573e-16	NKdividing
GZMM	-0.530902	0.116	0.271	3.84761e-08	0.000696995	NKdividing
RPL10	-0.52612	1	1	3.65801e-43	6.62648e-39	NKdividing
SLC25A6	-0.524161	0.815	0.913	1.02309e-17	1.85333e-13	NKdividing
ACTG1	-0.523954	0.977	0.991	9.47544e-21	1.71648e-16	NKdividing
HBG2	-0.518121	0	0.216	1.52241e-22	2.75784e-18	NKdividing
LBH	-0.514759	0.061	0.227	2.23008e-11	4.03978e-07	NKdividing
ACTB	-0.510544	0.997	1	4.09827e-25	7.42402e-21	NKdividing
PKM	-0.508683	0.625	0.778	1.35373e-11	2.45228e-07	NKdividing
HSPE1	-0.505139	0.43	0.695	9.87754e-12	1.78932e-07	NKdividing
MCM5	-0.505053	0.276	0.53	6.7846e-12	1.22903e-07	NKdividing
DNPH1	-0.504956	0.091	0.346	4.43331e-17	8.03094e-13	NKdividing
LSP1	-0.501769	0.565	0.748	1.68015e-11	3.0436e-07	NKdividing
PAICS	-0.500388	0.094	0.342	7.14722e-17	1.29472e-12	NKdividing
NPM1	-0.499545	0.876	0.938	1.2e-13	2.1738e-09	NKdividing
EEF2	-0.495	0.732	0.897	2.77646e-15	5.02956e-11	NKdividing
RPL7	-0.494586	0.987	0.984	1.81151e-24	3.28154e-20	NKdividing
RPL39	-0.493152	0.985	0.993	4.52412e-28	8.19544e-24	NKdividing
DDX21	-0.491558	0.357	0.603	3.63561e-11	6.58591e-07	NKdividing
RPL27	-0.490929	0.99	0.998	6.54761e-29	1.1861e-24	NKdividing
LAT2	-0.48868	0.246	0.509	5.13814e-13	9.30774e-09	NKdividing
CFP	-0.486676	0.005	0.138	3.82336e-13	6.92601e-09	NKdividing
C19orf70	-0.485688	0.276	0.564	1.55345e-13	2.81407e-09	NKdividing
SNORD3B-2	-0.484735	0.066	0.22	4.68675e-10	8.49005e-06	NKdividing
CCT8	-0.481068	0.42	0.674	9.02075e-13	1.63411e-08	NKdividing
RPL19	-0.479237	1	1	3.01263e-31	5.45738e-27	NKdividing
MT-ND4	-0.479124	0.995	0.995	1.09259e-21	1.97922e-17	NKdividing
FBL	-0.478481	0.314	0.603	6.86866e-14	1.24426e-09	NKdividing
HNRNPM	-0.477538	0.641	0.812	4.65145e-13	8.42611e-09	NKdividing
RPS13	-0.477025	0.985	0.993	1.50745e-22	2.73075e-18	NKdividing
RPL23	-0.476604	0.954	0.986	2.73963e-17	4.96283e-13	NKdividing
RSL1D1	-0.476264	0.213	0.468	1.15271e-12	2.08813e-08	NKdividing
PRKDC	-0.46869	0.261	0.539	1.23324e-13	2.23402e-09	NKdividing
RPL8	-0.468026	0.987	0.998	5.79017e-25	1.04889e-20	NKdividing
YBX1	-0.465677	0.975	0.986	1.7918e-19	3.24585e-15	NKdividing
ITGAE	-0.465659	0.147	0.408	9.02113e-15	1.63418e-10	NKdividing
RPS3	-0.462548	0.997	1	1.56907e-27	2.84237e-23	NKdividing
RPS21	-0.460303	0.99	0.998	1.73938e-27	3.15089e-23	NKdividing
AMICA1	-0.459775	0.068	0.209	9.27725e-09	0.000168057	NKdividing
PRELID1	-0.454955	0.651	0.823	1.1342e-10	2.0546e-06	NKdividing
TOMM22	-0.454228	0.342	0.603	4.41105e-12	7.99061e-08	NKdividing
C20orf27	-0.451584	0.068	0.28	1.7871e-14	3.23733e-10	NKdividing
MARCKSL1	-0.450213	0.048	0.227	3.57082e-13	6.46853e-09	NKdividing
RPS24	-0.448181	0.99	0.998	4.78245e-19	8.66342e-15	NKdividing
COTL1	-0.448025	0.681	0.844	7.09068e-09	0.000128448	NKdividing
UNG	-0.446238	0.063	0.234	1.41304e-11	2.55971e-07	NKdividing
PABPC1	-0.445922	0.815	0.94	5.41491e-15	9.80911e-11	NKdividing
MINOS1	-0.445745	0.544	0.741	2.97526e-10	5.38969e-06	NKdividing
PEBP1	-0.444448	0.334	0.583	3.44945e-11	6.24868e-07	NKdividing
SNORD3B-1	-0.442699	0.046	0.183	1.11544e-09	2.02062e-05	NKdividing
RPS27A	-0.441685	0.997	1	6.67682e-29	1.20951e-24	NKdividing
GRN	-0.441601	0.111	0.243	6.64548e-07	0.0120383	NKdividing
ABRACL	-0.440334	0.494	0.745	2.47187e-11	4.4778e-07	NKdividing
MNDA	-0.4401	0.01	0.103	1.26516e-08	0.000229184	NKdividing
NHP2	-0.43949	0.433	0.667	1.37209e-09	2.48553e-05	NKdividing
SLC25A5	-0.435211	0.83	0.915	2.8996e-12	5.25262e-08	NKdividing
RPS10	-0.432234	0.934	0.979	1.53448e-17	2.77971e-13	NKdividing
RPSA	-0.431673	0.977	0.995	4.30929e-21	7.80628e-17	NKdividing
GNB2L1	-0.428825	0.962	0.991	2.32698e-22	4.21532e-18	NKdividing
GGCT	-0.426425	0.223	0.463	2.72569e-11	4.93759e-07	NKdividing
RPL37A	-0.425762	0.995	0.998	1.57704e-24	2.85681e-20	NKdividing
RPS7	-0.424758	0.99	0.993	9.6242e-25	1.74342e-20	NKdividing
RPL36A	-0.424628	0.947	0.97	7.38938e-16	1.33859e-11	NKdividing
RNU12	-0.421338	0.096	0.248	3.09639e-08	0.000560912	NKdividing
SNORD3D	-0.420999	0.058	0.204	1.49702e-09	2.71185e-05	NKdividing
RPS16	-0.416225	0.992	1	2.13762e-24	3.87231e-20	NKdividing
HMGA1	-0.413938	0.375	0.557	2.37986e-07	0.00431112	NKdividing
TTC3	-0.412645	0.154	0.383	7.37146e-12	1.33534e-07	NKdividing
TMA7	-0.411039	0.957	0.989	6.23406e-18	1.1293e-13	NKdividing
CCT5	-0.408906	0.344	0.569	3.10633e-10	5.62711e-06	NKdividing
ATP5I	-0.407362	0.83	0.931	3.53838e-13	6.40977e-09	NKdividing
PLD4	-0.406462	0	0.144	4.31457e-15	7.81585e-11	NKdividing
SNORD3A	-0.403828	0.076	0.222	8.36507e-09	0.000151533	NKdividing
CMSS1	-0.397953	0.154	0.372	3.73955e-11	6.7742e-07	NKdividing
MRPS34	-0.396031	0.357	0.571	2.39486e-08	0.000433828	NKdividing
RPS28	-0.394076	1	0.998	3.91839e-23	7.09816e-19	NKdividing
HSP90AA1	-0.392957	0.919	0.972	3.50122e-10	6.34246e-06	NKdividing
MRPL20	-0.391205	0.387	0.58	1.4192e-07	0.00257089	NKdividing
RPL35	-0.390699	0.992	1	2.99366e-22	5.42301e-18	NKdividing
TMA16	-0.388891	0.122	0.319	1.4712e-10	2.66508e-06	NKdividing
SYNCRIP	-0.387924	0.276	0.534	6.87254e-11	1.24496e-06	NKdividing
PSMA7	-0.387373	0.808	0.929	4.61095e-12	8.35274e-08	NKdividing
RPL32	-0.386622	1	0.998	2.31996e-24	4.20261e-20	NKdividing
PTCH2	-0.383912	0.053	0.177	3.9839e-08	0.000721683	NKdividing
SPINT2	-0.383884	0.028	0.213	2.22722e-15	4.0346e-11	NKdividing
SLC25A3	-0.383414	0.739	0.872	2.3551e-10	4.26626e-06	NKdividing
RPL24	-0.381099	0.967	0.991	3.05284e-15	5.53022e-11	NKdividing
SERBP1	-0.380149	0.785	0.894	2.81278e-11	5.09536e-07	NKdividing
PSMA2.1	-0.378642	0.597	0.8	4.36744e-08	0.000791162	NKdividing
LCP1	-0.373636	0.681	0.835	2.40287e-08	0.00043528	NKdividing
PRDX6	-0.373513	0.228	0.429	3.08165e-08	0.000558242	NKdividing
MDH2	-0.372831	0.405	0.656	3.11096e-10	5.63551e-06	NKdividing
NPM3	-0.36945	0.089	0.294	1.43923e-12	2.60716e-08	NKdividing
NAP1L1	-0.369266	0.792	0.913	2.8137e-10	5.09702e-06	NKdividing
ATP5A1	-0.368274	0.511	0.704	1.18743e-08	0.000215103	NKdividing
ECHS1	-0.366386	0.276	0.489	1.51082e-08	0.000273685	NKdividing
CYBA	-0.365835	0.901	0.954	2.23394e-07	0.00404678	NKdividing
PGK1	-0.365475	0.549	0.768	2.91567e-09	5.28174e-05	NKdividing
CPVL	-0.363681	0.003	0.106	1.56702e-10	2.83865e-06	NKdividing
GLIPR1	-0.361779	0.068	0.239	6.55374e-11	1.18721e-06	NKdividing
EIF2S2	-0.361336	0.646	0.835	3.58445e-09	6.49322e-05	NKdividing
FKBP3	-0.36127	0.23	0.479	1.15054e-10	2.08421e-06	NKdividing
POLR2E	-0.36081	0.344	0.55	1.02865e-07	0.0018634	NKdividing
TIMM44	-0.36044	0.122	0.321	1.00563e-10	1.82169e-06	NKdividing
FKBP1A	-0.360067	0.613	0.752	4.03963e-07	0.0073178	NKdividing
RPLP2	-0.358975	1	1	2.06483e-28	3.74045e-24	NKdividing
C17orf89	-0.358181	0.233	0.431	1.24136e-07	0.00224873	NKdividing
MRPL12	-0.357403	0.225	0.433	1.01069e-08	0.000183086	NKdividing
ATP5G3	-0.356855	0.787	0.892	3.43814e-08	0.000622818	NKdividing
CDK6	-0.356622	0.056	0.22	3.47095e-11	6.28763e-07	NKdividing
SRM	-0.354969	0.03	0.204	6.03273e-14	1.09283e-09	NKdividing
RPL41	-0.353712	1	1	2.57916e-22	4.67216e-18	NKdividing
C11orf31	-0.353386	0.633	0.81	7.12795e-09	0.000129123	NKdividing
CD79B	-0.352139	0.076	0.206	2.15884e-07	0.00391074	NKdividing
HBA2	-0.350599	0.038	0.291	2.81097e-21	5.09208e-17	NKdividing
CCT2	-0.350235	0.37	0.571	1.68478e-07	0.00305197	NKdividing
IMPDH2	-0.348499	0.268	0.502	1.15732e-08	0.000209649	NKdividing
LY86	-0.348431	0.008	0.161	1.04715e-14	1.89692e-10	NKdividing
PDLIM1	-0.347995	0.18	0.383	3.13223e-09	5.67403e-05	NKdividing
EIF3J	-0.347166	0.438	0.638	7.56314e-08	0.00137006	NKdividing
ACTR3	-0.347058	0.671	0.821	1.27448e-07	0.00230872	NKdividing
NBEAL1	-0.341109	0.762	0.899	5.37168e-09	9.73079e-05	NKdividing
COA4	-0.340844	0.205	0.404	1.99617e-08	0.000361607	NKdividing
MRTO4	-0.340831	0.066	0.227	2.64398e-10	4.78957e-06	NKdividing
RPLP1	-0.340447	0.997	1	1.93575e-21	3.50662e-17	NKdividing
GINS2	-0.339487	0.17	0.376	1.69222e-09	3.06546e-05	NKdividing
CLEC4A	-0.338945	0.003	0.138	1.12029e-13	2.02941e-09	NKdividing
CHCHD2	-0.338115	0.914	0.979	3.39031e-12	6.14154e-08	NKdividing
AKR1B1	-0.337986	0.172	0.415	1.3195e-11	2.39028e-07	NKdividing
RPL34	-0.335155	1	1	6.09938e-15	1.1049e-10	NKdividing
PABPC4	-0.334958	0.094	0.3	2.89271e-12	5.24014e-08	NKdividing
EEF1E1	-0.333306	0.142	0.314	2.90805e-08	0.000526794	NKdividing
RBM3	-0.333146	0.603	0.796	1.85193e-08	0.000335478	NKdividing
BZW2	-0.333135	0.137	0.342	2.14009e-10	3.87677e-06	NKdividing
SEPW1	-0.33299	0.352	0.589	1.9421e-08	0.000351811	NKdividing
CHCHD10	-0.332122	0.094	0.245	2.41342e-08	0.000437191	NKdividing
DKC1	-0.331601	0.205	0.397	2.60272e-08	0.000471483	NKdividing
RANBP1	-0.329413	0.668	0.821	1.57259e-07	0.00284874	NKdividing
RPS11	-0.328211	0.997	0.998	1.18887e-14	2.15363e-10	NKdividing
LPXN	-0.327576	0.195	0.394	2.0982e-08	0.000380088	NKdividing
RPL15	-0.326339	0.995	0.998	7.42665e-18	1.34534e-13	NKdividing
GSPT1	-0.325487	0.195	0.406	3.02401e-09	5.47799e-05	NKdividing
RPS15A	-0.325093	0.997	0.998	4.65917e-19	8.44009e-15	NKdividing
C12orf10	-0.322958	0.124	0.319	6.5431e-10	1.18528e-05	NKdividing
AMD1	-0.322431	0.205	0.408	4.68621e-08	0.000848906	NKdividing
PARVG	-0.321565	0.205	0.404	3.87607e-08	0.000702151	NKdividing
RPSAP58	-0.321148	0.797	0.897	1.15902e-07	0.00209956	NKdividing
PARK7	-0.319445	0.737	0.856	4.22018e-07	0.00764486	NKdividing
GPATCH4	-0.319009	0.114	0.273	4.99519e-08	0.000904878	NKdividing
BASP1	-0.317767	0.02	0.126	1.01237e-08	0.000183392	NKdividing
MRPS25	-0.316973	0.078	0.278	1.98907e-12	3.60321e-08	NKdividing
YWHAE	-0.316624	0.587	0.748	1.23823e-06	0.0224305	NKdividing
PHPT1	-0.316128	0.316	0.528	1.28842e-07	0.00233397	NKdividing
RPL37	-0.316032	0.997	1	1.33542e-15	2.41911e-11	NKdividing
PDCD11	-0.315438	0.063	0.216	1.20792e-09	2.18815e-05	NKdividing
WDR43	-0.315046	0.081	0.261	7.79301e-11	1.4117e-06	NKdividing
EIF3I	-0.314228	0.443	0.665	6.07585e-07	0.0110064	NKdividing
MARCKS	-0.313921	0.025	0.167	2.06733e-11	3.74497e-07	NKdividing
RRP15	-0.313826	0.053	0.218	3.69329e-11	6.69039e-07	NKdividing
IFRD2	-0.313425	0.076	0.232	2.18437e-09	3.95698e-05	NKdividing
HBG1	-0.312494	0	0.128	1.77303e-13	3.21184e-09	NKdividing
IMP4	-0.310848	0.142	0.339	1.4922e-09	2.70312e-05	NKdividing
PAK1	-0.309143	0.119	0.266	3.76205e-07	0.00681496	NKdividing
PPIA	-0.308238	0.975	0.993	1.99062e-13	3.60601e-09	NKdividing
ARPC1B	-0.308097	0.815	0.92	6.33117e-08	0.00114689	NKdividing
NIFK	-0.306857	0.165	0.372	4.98117e-09	9.02339e-05	NKdividing
POLD2	-0.306501	0.152	0.36	8.55564e-10	1.54985e-05	NKdividing
EPRS	-0.306334	0.124	0.317	1.32631e-09	2.40261e-05	NKdividing
SMIM4	-0.306194	0.084	0.266	8.85983e-11	1.60496e-06	NKdividing
PHACTR1	-0.305733	0.013	0.122	9.70147e-10	1.75742e-05	NKdividing
CCT3	-0.30573	0.403	0.61	5.62327e-07	0.0101866	NKdividing
RPL36	-0.305683	0.997	0.995	1.18387e-13	2.14457e-09	NKdividing
PTGES2	-0.304906	0.053	0.206	2.43773e-10	4.41594e-06	NKdividing
RPS19	-0.304699	0.997	1	3.27894e-13	5.93979e-09	NKdividing
RPS14	-0.303993	0.997	1	2.12458e-14	3.84868e-10	NKdividing
RAB32	-0.303222	0.051	0.186	4.4787e-09	8.11317e-05	NKdividing
RPL18	-0.302578	0.987	0.995	3.44407e-12	6.23893e-08	NKdividing
RPS29	-0.302091	1	1	1.12616e-15	2.04003e-11	NKdividing
MT-ND5	-0.301468	0.876	0.922	5.47178e-07	0.00991213	NKdividing
NGFRAP1	-0.300119	0.068	0.209	2.02964e-08	0.00036767	NKdividing
RPS27	-0.298719	1	1	6.28897e-14	1.13925e-09	NKdividing
FAM195A	-0.298152	0.023	0.17	2.91435e-12	5.27934e-08	NKdividing
ZYX	-0.298137	0.147	0.3	7.72827e-07	0.0139998	NKdividing
CD27	-0.296889	0.02	0.11	2.31644e-07	0.00419622	NKdividing
SEC61B	-0.296109	0.694	0.817	1.96823e-06	0.0356544	NKdividing
FAM26F	-0.295938	0.033	0.193	2.82955e-12	5.12573e-08	NKdividing
HDDC2	-0.295183	0.233	0.413	7.66253e-07	0.0138807	NKdividing
RGCC	-0.294848	0.053	0.174	9.7084e-08	0.00175868	NKdividing
SET	-0.294383	0.724	0.89	1.47868e-08	0.000267863	NKdividing
ITPA	-0.293365	0.175	0.381	4.49985e-09	8.15148e-05	NKdividing
CCT6A	-0.291363	0.347	0.56	9.20767e-07	0.0166797	NKdividing
EIF2S1	-0.291054	0.187	0.346	2.16074e-06	0.0391418	NKdividing
ADI1	-0.28768	0.203	0.392	5.69744e-08	0.00103209	NKdividing
RPS9	-0.285401	0.987	0.995	1.44687e-13	2.62101e-09	NKdividing
MT-ND4L	-0.285381	0.246	0.438	2.39075e-07	0.00433084	NKdividing
RPL27A	-0.285343	0.997	0.998	3.36719e-11	6.09966e-07	NKdividing
NDUFB1	-0.284887	0.762	0.901	1.01892e-06	0.0184577	NKdividing
MPEG1	-0.284294	0.008	0.124	3.97394e-11	7.19879e-07	NKdividing
RPL35A	-0.283358	0.99	1	4.27019e-11	7.73546e-07	NKdividing
EXOSC5	-0.282276	0.043	0.2	3.07996e-11	5.57934e-07	NKdividing
GNL3	-0.282132	0.142	0.319	2.74028e-08	0.000496402	NKdividing
NCBP2	-0.281798	0.197	0.381	6.52744e-07	0.0118244	NKdividing
RP11-304L19.5	-0.281291	0.025	0.172	7.17642e-12	1.30001e-07	NKdividing
ATG3	-0.281141	0.225	0.404	5.58015e-07	0.0101084	NKdividing
UQCR11.1	-0.279107	0.833	0.943	1.80593e-07	0.00327145	NKdividing
UQCRH	-0.278312	0.795	0.874	2.69095e-06	0.0487466	NKdividing
UBE2G2	-0.274382	0.127	0.278	6.74883e-07	0.0122255	NKdividing
ZEB2	-0.274161	0.137	0.291	5.67698e-07	0.0102838	NKdividing
HSPBP1	-0.273387	0.053	0.202	6.70097e-10	1.21388e-05	NKdividing
SOD1	-0.272986	0.504	0.706	1.16246e-06	0.0210579	NKdividing
ISOC2	-0.27298	0.132	0.296	1.22021e-07	0.00221042	NKdividing
POU2F2	-0.271646	0.071	0.209	5.68187e-08	0.00102927	NKdividing
EBPL	-0.271164	0.068	0.234	3.03692e-10	5.50138e-06	NKdividing
CAPZB	-0.270916	0.58	0.732	1.70692e-06	0.0309209	NKdividing
WDR18	-0.27067	0.111	0.289	2.8888e-09	5.23306e-05	NKdividing
SMCR5	-0.27067	0.084	0.211	8.30923e-07	0.0150522	NKdividing
PTPRE	-0.269705	0.147	0.319	1.69585e-07	0.00307203	NKdividing
COX7C	-0.267928	0.957	0.982	6.11263e-08	0.0011073	NKdividing
CDCA7L	-0.267703	0.096	0.252	1.89129e-08	0.000342606	NKdividing
C19orf60	-0.266317	0.359	0.571	1.55709e-06	0.0282067	NKdividing
NARS	-0.265918	0.205	0.392	6.83405e-07	0.0123799	NKdividing
OLA1	-0.26429	0.223	0.397	1.74633e-06	0.0316348	NKdividing
MCM6	-0.263254	0.129	0.3	2.88241e-08	0.000522149	NKdividing
FERMT3	-0.262798	0.289	0.498	5.16744e-07	0.00936082	NKdividing
FYN	-0.26235	0.182	0.356	3.44563e-07	0.00624175	NKdividing
PPP1R14B	-0.260238	0.028	0.186	1.44176e-12	2.61174e-08	NKdividing
MEF2C	-0.259825	0.147	0.305	5.55831e-07	0.0100689	NKdividing
DHX15	-0.25946	0.243	0.436	9.17488e-07	0.0166203	NKdividing
SLC43A3	-0.259161	0.063	0.183	4.16116e-07	0.00753795	NKdividing
MCM2	-0.259082	0.129	0.294	1.13662e-07	0.00205899	NKdividing
RPL21	-0.258196	0.995	1	1.46775e-08	0.000265883	NKdividing
LYRM4	-0.257183	0.134	0.328	3.10384e-09	5.6226e-05	NKdividing
EIF4B	-0.256764	0.256	0.484	3.68874e-08	0.000668215	NKdividing
ATP5E	-0.255957	0.997	0.998	6.00564e-11	1.08792e-06	NKdividing
CORO1A	-0.25557	0.982	0.97	5.02176e-07	0.00909692	NKdividing
QTRT1	-0.253603	0.051	0.195	1.52372e-09	2.76023e-05	NKdividing
ATAD3A	-0.253307	0.076	0.213	8.0858e-08	0.00146474	NKdividing
MKKS	-0.252632	0.167	0.337	1.06358e-06	0.0192668	NKdividing
ZNF593	-0.252358	0.129	0.275	1.69835e-06	0.0307656	NKdividing
TRMT1	-0.251822	0.038	0.174	7.11313e-10	1.28854e-05	NKdividing
ACN9	-0.251672	0.099	0.245	1.4057e-07	0.00254643	NKdividing
SPIB	-0.251087	0.018	0.119	1.64792e-08	0.000298522	NKdividing
TPT1	-0.250811	0.995	0.998	4.21849e-09	7.64179e-05	NKdividing
GAPDH	-0.250368	0.99	0.998	1.43001e-09	2.59046e-05	NKdividing
HBA2	-7.19197	0.035	0.615	3.12333e-40	5.65792e-36	CD34+
HBG2	-7.11319	0	0.548	1.43389e-39	2.59749e-35	CD34+
HBB	-6.93444	0.212	0.647	5.86838e-22	1.06306e-17	CD34+
HBG1	-6.51052	0	0.403	3.06643e-27	5.55484e-23	CD34+
HBA1	-6.23442	0.026	0.445	7.862e-27	1.4242e-22	CD34+
AHSP	-3.71715	0	0.332	6.91215e-22	1.25214e-17	CD34+
HBM	-3.20116	0	0.219	4.11132e-14	7.44766e-10	CD34+
HBD	-3.01854	0.039	0.339	2.97281e-17	5.38525e-13	CD34+
HIST1H4C	-2.69417	0.355	0.806	5.21985e-29	9.45577e-25	CD34+
BLVRB	-2.41817	0.1	0.509	1.19865e-23	2.17135e-19	CD34+
PRDX2	-2.38415	0.242	0.65	3.19843e-20	5.79395e-16	CD34+
KIAA0101	-1.97232	0.052	0.544	2.36224e-32	4.27921e-28	CD34+
APOC1	-1.77933	0.009	0.261	1.24492e-15	2.25518e-11	CD34+
CA1	-1.66366	0.004	0.201	2.3468e-12	4.25123e-08	CD34+
SLC25A37	-1.56392	0.095	0.403	2.95637e-14	5.35547e-10	CD34+
HMGB2	-1.55517	0.433	0.788	1.20179e-18	2.17703e-14	CD34+
TUBA1B	-1.43762	0.558	0.866	8.96471e-20	1.62396e-15	CD34+
GYPC	-1.40376	0.273	0.837	3.48847e-35	6.31935e-31	CD34+
GYPA	-1.39576	0	0.201	5.60613e-13	1.01555e-08	CD34+
HMGA1	-1.36367	0.294	0.799	7.12249e-33	1.29024e-28	CD34+
GYPB	-1.26111	0	0.233	4.91413e-15	8.90194e-11	CD34+
FAM178B	-1.24146	0.004	0.237	1.68685e-14	3.05572e-10	CD34+
KLF1	-1.23204	0.009	0.343	2.61799e-21	4.74249e-17	CD34+
ALAS2	-1.20846	0.004	0.237	1.1995e-14	2.17289e-10	CD34+
AVP	-1.20815	0	0.237	2.87552e-15	5.20901e-11	CD34+
TYMS	-1.18953	0.069	0.491	2.03299e-24	3.68277e-20	CD34+
UROD	-1.18345	0.165	0.604	5.41413e-22	9.8077e-18	CD34+
HEMGN	-1.1719	0.035	0.367	2.74305e-19	4.96903e-15	CD34+
SERPINB1	-1.15259	0.385	0.788	6.03311e-19	1.0929e-14	CD34+
EGFL7	-1.1202	0.056	0.583	6.26908e-32	1.13564e-27	CD34+
DUT	-1.11901	0.359	0.76	4.48485e-20	8.1243e-16	CD34+
TUBB	-1.10954	0.623	0.894	4.26464e-19	7.7254e-15	CD34+
CYTL1	-1.08149	0.035	0.544	7.72867e-33	1.40005e-28	CD34+
TOP2A	-1.03912	0.013	0.322	4.84452e-19	8.77585e-15	CD34+
TUBB4B	-1.02805	0.195	0.618	1.62291e-19	2.93991e-15	CD34+
MYC	-1.02393	0.056	0.463	3.38126e-23	6.12514e-19	CD34+
UBE2C	-1.01231	0.009	0.297	5.84625e-18	1.05905e-13	CD34+
HMBS	-0.98049	0.134	0.442	6.16151e-13	1.11616e-08	CD34+
HMGB1	-0.973027	0.926	0.961	1.13377e-18	2.05382e-14	CD34+
CENPF	-0.947088	0.026	0.371	1.09099e-20	1.97634e-16	CD34+
CRHBP	-0.94215	0.022	0.279	6.59306e-15	1.19433e-10	CD34+
ANP32B	-0.936988	0.524	0.915	1.40026e-27	2.53656e-23	CD34+
MCM7	-0.935474	0.121	0.597	7.29291e-25	1.32111e-20	CD34+
FKBP4	-0.931077	0.061	0.516	3.35815e-27	6.08328e-23	CD34+
ENO1	-0.925734	0.667	0.887	5.33765e-16	9.66915e-12	CD34+
SNCA	-0.925335	0.039	0.445	4.77268e-24	8.6457e-20	CD34+
REXO2	-0.923823	0.104	0.495	2.2807e-19	4.13149e-15	CD34+
ALDH1A1	-0.919424	0.009	0.403	8.60045e-26	1.55797e-21	CD34+
PRSS57	-0.914124	0.199	0.693	6.49807e-23	1.17713e-18	CD34+
KCNH2	-0.895569	0	0.279	3.96735e-18	7.18686e-14	CD34+
EEF1B2	-0.890592	0.827	0.965	5.75451e-28	1.04243e-23	CD34+
NME4	-0.880443	0.117	0.583	1.77383e-23	3.2133e-19	CD34+
PRDX1	-0.87653	0.524	0.894	4.97399e-17	9.01038e-13	CD34+
CD34	-0.863423	0.043	0.36	1.65655e-17	3.00084e-13	CD34+
CAT	-0.862801	0.225	0.721	1.6678e-23	3.02122e-19	CD34+
PCNA	-0.859797	0.147	0.537	1.22774e-18	2.22406e-14	CD34+
RP11-620J15.3	-0.858004	0.156	0.717	3.06666e-28	5.55525e-24	CD34+
HSP90AB1	-0.853026	0.801	0.926	6.3773e-23	1.15525e-18	CD34+
GATA2	-0.84485	0.026	0.343	3.05838e-18	5.54026e-14	CD34+
SNORA76	-0.827839	0.208	0.731	3.29213e-23	5.96369e-19	CD34+
PTTG1	-0.818176	0.082	0.435	9.23435e-18	1.6728e-13	CD34+
MT-CYB	-0.813167	0.905	0.972	2.37896e-28	4.30948e-24	CD34+
LDHB	-0.812839	0.662	0.901	6.49698e-20	1.17693e-15	CD34+
H2AFZ	-0.811198	0.641	0.862	2.81006e-12	5.09042e-08	CD34+
RAB13	-0.808721	0.104	0.551	1.72095e-22	3.11751e-18	CD34+
HSPD1	-0.807294	0.381	0.749	1.98218e-15	3.59072e-11	CD34+
RPS21	-0.802032	0.991	0.986	4.52e-42	8.18797e-38	CD34+
SYNGR1	-0.800951	0.069	0.42	5.49237e-18	9.94943e-14	CD34+
MLLT3	-0.797595	0.1	0.488	3.25708e-18	5.90021e-14	CD34+
MYL4	-0.792595	0.017	0.293	2.94628e-16	5.33719e-12	CD34+
MT-CO3	-0.788362	0.948	0.972	5.03548e-26	9.12177e-22	CD34+
RPL36A	-0.786347	0.892	0.968	3.60551e-28	6.53138e-24	CD34+
RPL5	-0.781442	0.974	0.972	4.38454e-33	7.94259e-29	CD34+
RPS8	-0.779929	0.996	0.989	3.53565e-38	6.40483e-34	CD34+
NFE2	-0.777291	0.052	0.523	1.37223e-27	2.4858e-23	CD34+
NPM1	-0.776773	0.883	0.947	2.36361e-22	4.28168e-18	CD34+
MKI67	-0.769616	0.022	0.311	7.33609e-17	1.32893e-12	CD34+
HSP90AA1	-0.764727	0.857	0.936	2.26382e-08	0.000410091	CD34+
CKS1B	-0.761738	0.143	0.544	2.54281e-18	4.6063e-14	CD34+
RPL37A	-0.760165	1	0.982	2.84512e-40	5.15394e-36	CD34+
TPM1	-0.756559	0.039	0.399	1.11004e-20	2.01084e-16	CD34+
LAPTM4B	-0.752303	0.013	0.413	1.53309e-25	2.7772e-21	CD34+
RPLP0	-0.739579	0.978	0.979	7.85293e-32	1.42256e-27	CD34+
MINPP1	-0.733487	0.03	0.367	1.59343e-19	2.88649e-15	CD34+
AKR1C3	-0.732022	0.039	0.357	1.66125e-17	3.00936e-13	CD34+
UBAC1	-0.726959	0.061	0.35	1.26369e-14	2.28918e-10	CD34+
GATA1	-0.723835	0.009	0.332	2.8869e-20	5.22963e-16	CD34+
RPL22L1	-0.719309	0.519	0.845	7.09222e-13	1.28475e-08	CD34+
RPL3	-0.718106	0.996	0.975	9.80875e-34	1.77685e-29	CD34+
RPL7A	-0.713457	0.983	0.972	5.66392e-33	1.02602e-28	CD34+
WDR74	-0.709224	0.221	0.654	4.0632e-17	7.36048e-13	CD34+
NUSAP1	-0.703628	0.03	0.343	8.57369e-18	1.55312e-13	CD34+
SMIM1	-0.699166	0.004	0.318	4.65346e-20	8.42974e-16	CD34+
RHAG	-0.698446	0	0.254	1.91539e-16	3.46973e-12	CD34+
S100A6	-0.69743	0.645	0.845	1.93025e-06	0.0349664	CD34+
TALDO1	-0.692741	0.468	0.89	3.64559e-16	6.60398e-12	CD34+
TK1	-0.691727	0.013	0.311	3.71493e-18	6.7296e-14	CD34+
CDCA7	-0.68836	0.061	0.424	4.31276e-19	7.81257e-15	CD34+
MT-ND1	-0.684045	0.918	0.979	2.53611e-22	4.59416e-18	CD34+
LSMD1	-0.682486	0.342	0.731	1.26701e-13	2.29519e-09	CD34+
DKC1	-0.678384	0.156	0.576	2.23691e-18	4.05217e-14	CD34+
RPS3A	-0.675452	0.996	0.975	1.37071e-31	2.48305e-27	CD34+
RPS6	-0.674928	0.996	0.982	6.63931e-33	1.20271e-28	CD34+
CDK6	-0.673593	0.26	0.671	2.05502e-15	3.72267e-11	CD34+
CENPH	-0.671418	0.039	0.459	8.18957e-25	1.48354e-20	CD34+
ATPIF1	-0.671176	0.519	0.823	1.38871e-08	0.000251564	CD34+
SLC40A1	-0.668189	0.017	0.35	3.05651e-20	5.53686e-16	CD34+
DNAJC9	-0.667031	0.13	0.537	5.10435e-18	9.24653e-14	CD34+
RPS3	-0.663566	0.996	0.989	3.08261e-34	5.58415e-30	CD34+
MT-ND3	-0.66322	0.944	0.975	2.18958e-22	3.96642e-18	CD34+
SVIP	-0.663166	0.16	0.633	1.03875e-19	1.8817e-15	CD34+
CNRIP1	-0.660162	0.022	0.283	6.00437e-15	1.08769e-10	CD34+
PA2G4	-0.659305	0.494	0.799	5.32526e-12	9.64671e-08	CD34+
TMEM14C	-0.656615	0.312	0.647	1.63011e-11	2.95294e-07	CD34+
BIRC5	-0.651471	0.03	0.311	1.01448e-15	1.83773e-11	CD34+
BLVRA	-0.651314	0.03	0.417	4.37532e-23	7.9259e-19	CD34+
CKS2	-0.651101	0.242	0.654	1.48633e-15	2.69249e-11	CD34+
BSG	-0.646375	0.29	0.671	1.58338e-13	2.86829e-09	CD34+
ZWINT	-0.64527	0.026	0.385	2.19674e-21	3.9794e-17	CD34+
SLC39A3	-0.642494	0.078	0.498	2.04346e-21	3.70173e-17	CD34+
FBL	-0.640717	0.368	0.77	2.48329e-14	4.49847e-10	CD34+
RPL7	-0.639715	0.987	0.965	3.31932e-28	6.01294e-24	CD34+
HSPB1	-0.638007	0.312	0.816	1.47045e-19	2.66372e-15	CD34+
AP001171.1	-0.637876	0.03	0.339	2.63697e-17	4.77687e-13	CD34+
CD36	-0.6322	0.061	0.258	5.23937e-09	9.49112e-05	CD34+
MGST3	-0.63218	0.247	0.615	1.43326e-11	2.59635e-07	CD34+
DNPH1	-0.623958	0.134	0.537	8.96849e-18	1.62464e-13	CD34+
RPS29	-0.62329	0.996	0.986	3.73217e-29	6.76082e-25	CD34+
NRIP1	-0.622354	0.117	0.396	1.79996e-11	3.26062e-07	CD34+
MT-ATP6	-0.616714	0.887	0.961	6.44248e-17	1.16706e-12	CD34+
HMGB3	-0.612303	0.043	0.417	1.07872e-20	1.9541e-16	CD34+
WBP5	-0.608627	0.091	0.491	3.35408e-19	6.07592e-15	CD34+
MCM5	-0.607091	0.126	0.466	1.8882e-14	3.42048e-10	CD34+
CCCCL19+DC4	-0.606052	0.035	0.413	6.80372e-22	1.23249e-17	CD34+
SLIRP	-0.605141	0.312	0.682	1.00531e-12	1.82112e-08	CD34+
RPL4	-0.600825	0.918	0.965	9.236e-20	1.6731e-15	CD34+
CDK1	-0.600423	0.004	0.283	1.10785e-17	2.00687e-13	CD34+
PRDX3	-0.598506	0.229	0.675	3.69957e-17	6.70178e-13	CD34+
HES1	-0.596683	0.017	0.163	4.00801e-08	0.000726052	CD34+
RP11-386I14.4	-0.593659	0.195	0.495	8.16658e-10	1.47938e-05	CD34+
GSTO1	-0.591759	0.29	0.707	1.85063e-13	3.35242e-09	CD34+
METAP2	-0.590512	0.39	0.746	1.14837e-11	2.08028e-07	CD34+
NCL	-0.590066	0.641	0.898	1.4071e-11	2.54897e-07	CD34+
MSRB3	-0.588034	0.035	0.375	4.32589e-19	7.83635e-15	CD34+
TFR2	-0.584155	0.013	0.318	1.72777e-18	3.12985e-14	CD34+
TKT	-0.583739	0.346	0.823	1.62676e-17	2.94687e-13	CD34+
CD82	-0.583093	0.216	0.675	4.13587e-17	7.49213e-13	CD34+
CENPU	-0.58266	0.039	0.435	1.0944e-22	1.98251e-18	CD34+
HINT1	-0.581437	0.9	0.943	3.08176e-14	5.58261e-10	CD34+
RPS18	-0.580143	1	0.993	2.92715e-29	5.30253e-25	CD34+
HEBP1	-0.579758	0.078	0.403	3.05896e-15	5.54131e-11	CD34+
MPP1	-0.579626	0.052	0.431	2.67076e-20	4.83808e-16	CD34+
TUBA1C	-0.579473	0.182	0.519	3.19679e-12	5.79098e-08	CD34+
EBPL	-0.577292	0.212	0.636	2.36589e-16	4.2858e-12	CD34+
DEK	-0.574625	0.429	0.795	1.15234e-13	2.08746e-09	CD34+
IMPDH2	-0.57327	0.273	0.707	1.15605e-14	2.09418e-10	CD34+
SYPL1	-0.572835	0.182	0.668	5.57165e-19	1.0093e-14	CD34+
FXN	-0.569214	0.026	0.399	5.63666e-22	1.02108e-17	CD34+
RPL12	-0.568515	0.996	0.989	1.32597e-25	2.40199e-21	CD34+
TSC22D1	-0.568079	0.203	0.611	4.42609e-15	8.01786e-11	CD34+
NME1	-0.567565	0.264	0.625	3.22022e-12	5.83343e-08	CD34+
RAN	-0.567242	0.602	0.88	1.23905e-10	2.24454e-06	CD34+
RPA3	-0.567135	0.195	0.583	5.3265e-15	9.64895e-11	CD34+
PRKDC	-0.564627	0.169	0.558	3.87753e-15	7.02415e-11	CD34+
CDC20	-0.562573	0.013	0.261	9.78907e-15	1.77329e-10	CD34+
APOE	-0.56186	0	0.159	2.4658e-10	4.46679e-06	CD34+
OAT	-0.561859	0.074	0.371	5.27311e-14	9.55223e-10	CD34+
MCM3	-0.560916	0.104	0.498	2.98206e-18	5.402e-14	CD34+
RPS2	-0.559044	1	0.975	5.52121e-26	1.00017e-21	CD34+
TSPO	-0.556975	0.372	0.82	6.40788e-13	1.16079e-08	CD34+
CREG1	-0.552107	0.056	0.463	5.48317e-22	9.93276e-18	CD34+
BNIP3L	-0.552046	0.121	0.495	1.51015e-15	2.73563e-11	CD34+
PAICS	-0.551958	0.126	0.512	1.40241e-16	2.54047e-12	CD34+
RFESD	-0.551545	0.009	0.279	1.14073e-16	2.06643e-12	CD34+
CENPW	-0.551525	0.091	0.442	5.37891e-16	9.74389e-12	CD34+
NASP	-0.550831	0.325	0.71	3.60024e-12	6.52183e-08	CD34+
PARVB	-0.550315	0.048	0.403	2.2027e-19	3.9902e-15	CD34+
HNRNPA1	-0.54831	0.965	0.968	1.28565e-13	2.32896e-09	CD34+
DNMT1	-0.547162	0.182	0.601	9.39146e-17	1.70126e-12	CD34+
ANK1	-0.546456	0.004	0.226	6.73932e-14	1.22083e-09	CD34+
CDK4	-0.545809	0.199	0.569	4.93452e-13	8.93889e-09	CD34+
RBMX	-0.543912	0.446	0.82	1.37556e-11	2.49182e-07	CD34+
TFPI	-0.543057	0.052	0.325	1.96975e-13	3.56821e-09	CD34+
ETS2	-0.541841	0.074	0.382	1.98058e-14	3.58782e-10	CD34+
UQCRH	-0.539491	0.723	0.912	1.15155e-12	2.08603e-08	CD34+
C19orf77	-0.538275	0.139	0.392	2.49517e-09	4.52e-05	CD34+
LYL1	-0.534607	0.121	0.583	6.71344e-21	1.21614e-16	CD34+
SOD1	-0.532379	0.511	0.869	2.26129e-12	4.09632e-08	CD34+
NPR3	-0.531617	0.013	0.307	9.68639e-18	1.75469e-13	CD34+
RPS4X	-0.525145	1	0.989	2.0326e-21	3.68206e-17	CD34+
GGH	-0.522627	0.017	0.375	9.51569e-22	1.72377e-17	CD34+
HOXA9	-0.522443	0.017	0.3	1.41284e-16	2.55936e-12	CD34+
SMC2	-0.519888	0.069	0.431	9.15327e-18	1.65811e-13	CD34+
RPL23	-0.518376	0.957	0.961	2.57014e-19	4.65581e-15	CD34+
DTYMK	-0.518096	0.078	0.431	1.22946e-16	2.22716e-12	CD34+
PTRF	-0.517932	0.035	0.307	7.75283e-15	1.40443e-10	CD34+
RUVBL2	-0.516399	0.087	0.47	2.74323e-18	4.96936e-14	CD34+
RPL29	-0.51556	0.996	0.975	1.78722e-22	3.23755e-18	CD34+
IL1B	-0.515329	0.039	0.3	1.52023e-13	2.75389e-09	CD34+
MT-ND5	-0.513389	0.636	0.859	3.75984e-08	0.000681096	CD34+
C21orf58	-0.51281	0.013	0.314	2.88817e-18	5.23192e-14	CD34+
CCNB2	-0.509683	0.013	0.279	4.71746e-16	8.54569e-12	CD34+
GFI1B	-0.508086	0.017	0.3	1.02648e-16	1.85947e-12	CD34+
GMNN	-0.504606	0.039	0.367	6.70835e-18	1.21522e-13	CD34+
MGST1	-0.504574	0.009	0.279	1.41203e-16	2.55789e-12	CD34+
CLSPN	-0.501679	0.009	0.318	2.64848e-19	4.79773e-15	CD34+
RPL18A	-0.501666	1	0.986	2.07489e-24	3.75865e-20	CD34+
TFDP2	-0.500692	0.147	0.569	7.04784e-17	1.27672e-12	CD34+
LIMS1	-0.499593	0.147	0.509	2.05314e-13	3.71926e-09	CD34+
RPL14	-0.497479	1	0.968	1.60583e-21	2.90895e-17	CD34+
MPST	-0.497419	0.182	0.576	6.59178e-14	1.1941e-09	CD34+
NDUFB9	-0.49516	0.411	0.749	9.72767e-10	1.76217e-05	CD34+
RRM2	-0.492708	0.017	0.286	1.37718e-15	2.49475e-11	CD34+
KIAA0125	-0.492159	0.307	0.622	4.78423e-08	0.000866664	CD34+
TPX2	-0.491283	0.004	0.261	3.37455e-16	6.11299e-12	CD34+
LYAR	-0.491035	0.082	0.428	3.62729e-16	6.57084e-12	CD34+
UBE2T	-0.490478	0.026	0.339	9.35412e-18	1.6945e-13	CD34+
PRC1	-0.488567	0.022	0.29	2.43601e-15	4.41283e-11	CD34+
AC002454.1	-0.487498	0.004	0.29	4.86514e-18	8.81321e-14	CD34+
RPS23	-0.487344	1	0.979	8.08863e-27	1.46526e-22	CD34+
POLD2	-0.485284	0.113	0.523	4.67017e-18	8.46001e-14	CD34+
ANKRD28	-0.48463	0.346	0.696	3.5201e-09	6.37666e-05	CD34+
EXD3	-0.482749	0.048	0.223	4.01873e-08	0.000727994	CD34+
SMC4	-0.482698	0.147	0.473	2.18959e-12	3.96645e-08	CD34+
NFIA	-0.482094	0.022	0.24	3.80761e-12	6.89748e-08	CD34+
RPL38	-0.481718	0.983	0.989	2.42929e-20	4.40066e-16	CD34+
RANBP1	-0.48084	0.502	0.767	5.44403e-08	0.000986187	CD34+
HIST2H2AA3	-0.480663	0.091	0.343	1.66669e-10	3.0192e-06	CD34+
CKAP2	-0.479674	0.043	0.364	6.38988e-17	1.15753e-12	CD34+
EIF3L	-0.479062	0.476	0.834	1.04458e-09	1.89226e-05	CD34+
RPL13	-0.477727	1	0.996	8.86665e-24	1.60619e-19	CD34+
C19orf48	-0.476118	0.117	0.519	1.57327e-17	2.84997e-13	CD34+
STRADB	-0.472946	0.03	0.35	7.59377e-18	1.37561e-13	CD34+
POLE3	-0.472481	0.169	0.555	4.04058e-14	7.31951e-10	CD34+
TRIM58	-0.472033	0.035	0.283	6.40167e-13	1.15966e-08	CD34+
RPL34	-0.471419	1	0.989	2.74187e-17	4.9669e-13	CD34+
IGF2BP2	-0.471386	0.035	0.364	4.09648e-18	7.42077e-14	CD34+
SNRPD1	-0.471219	0.485	0.788	4.99989e-08	0.00090573	CD34+
HES6	-0.470962	0.009	0.219	8.64185e-13	1.56547e-08	CD34+
FCER1A	-0.470617	0.013	0.184	6.78575e-10	1.22924e-05	CD34+
SLC2A1	-0.470263	0.039	0.219	1.01586e-08	0.000184023	CD34+
CISD2	-0.469248	0.152	0.527	3.42978e-14	6.21304e-10	CD34+
NGFRAP1	-0.468328	0.238	0.647	8.97512e-13	1.62584e-08	CD34+
YBX3	-0.467422	0.147	0.59	5.96746e-18	1.08101e-13	CD34+
RPL9	-0.466306	0.991	0.986	8.42826e-20	1.52678e-15	CD34+
HNRNPAB	-0.465604	0.264	0.657	1.19367e-12	2.16233e-08	CD34+
MCM2	-0.464985	0.022	0.375	5.21353e-21	9.4443e-17	CD34+
IDH2	-0.464461	0.381	0.742	2.01389e-09	3.64817e-05	CD34+
NPDC1	-0.461605	0.017	0.187	1.50955e-09	2.73456e-05	CD34+
HMGN5	-0.460379	0.043	0.378	6.96143e-18	1.26106e-13	CD34+
QARS	-0.460354	0.195	0.643	3.76365e-16	6.81785e-12	CD34+
EIF3E	-0.46033	0.84	0.936	1.09563e-09	1.98474e-05	CD34+
RPL10A	-0.460273	0.991	0.982	9.77627e-20	1.77097e-15	CD34+
PSMG1	-0.459579	0.074	0.406	7.09494e-16	1.28525e-11	CD34+
RPL22	-0.457202	0.965	0.979	3.70321e-16	6.70836e-12	CD34+
ITM2A	-0.457033	0.152	0.548	2.58213e-15	4.67752e-11	CD34+
RPL6	-0.456291	0.996	0.979	1.14572e-17	2.07547e-13	CD34+
NBEAL1	-0.455114	0.697	0.94	1.06123e-09	1.92241e-05	CD34+
FH	-0.454385	0.065	0.392	3.91531e-16	7.09259e-12	CD34+
FBXO7	-0.453153	0.208	0.509	1.03584e-09	1.87642e-05	CD34+
RPS24	-0.453095	1	0.986	3.6556e-12	6.62212e-08	CD34+
CPXM1	-0.452264	0.009	0.233	9.93062e-14	1.79893e-09	CD34+
SDPR	-0.44515	0.013	0.272	2.06058e-15	3.73274e-11	CD34+
STMN1	-0.445042	0.671	0.873	2.41796e-06	0.0438014	CD34+
HIST1H1C	-0.443531	0.273	0.611	3.2193e-08	0.000583176	CD34+
TUFM	-0.442739	0.355	0.689	5.12493e-09	9.2838e-05	CD34+
HBQ1	-0.442544	0.004	0.216	3.74308e-13	6.78058e-09	CD34+
GNB2L1	-0.442275	0.996	0.968	2.55079e-15	4.62076e-11	CD34+
FECH	-0.439868	0.052	0.318	6.11001e-13	1.10683e-08	CD34+
HIST1H2AE	-0.439388	0.039	0.247	3.10647e-10	5.62736e-06	CD34+
PSMB5	-0.438593	0.195	0.597	3.12345e-14	5.65814e-10	CD34+
ILF2	-0.438545	0.277	0.643	2.46573e-11	4.46667e-07	CD34+
C1QBP	-0.437845	0.494	0.781	7.32588e-08	0.00132708	CD34+
CCT7	-0.436035	0.247	0.615	3.90446e-11	7.07293e-07	CD34+
NPM3	-0.435872	0.169	0.519	2.10567e-12	3.81442e-08	CD34+
PCBD1	-0.435483	0.061	0.336	5.45437e-13	9.88058e-09	CD34+
PRDX6	-0.434444	0.437	0.82	3.64372e-10	6.6006e-06	CD34+
CENPK	-0.433307	0.03	0.332	1.09833e-16	1.98963e-12	CD34+
MT-ND2	-0.432517	0.952	0.965	2.81784e-11	5.10452e-07	CD34+
USP1	-0.432215	0.126	0.466	1.64085e-13	2.9724e-09	CD34+
COPS3	-0.431742	0.126	0.523	1.90736e-16	3.45518e-12	CD34+
ARL2	-0.430402	0.139	0.551	4.08599e-16	7.40177e-12	CD34+
CTNNBL1	-0.430098	0.19	0.47	1.28482e-08	0.000232745	CD34+
MAD2L1	-0.428001	0.061	0.382	1.57175e-15	2.84722e-11	CD34+
SPTA1	-0.4272	0	0.247	5.69407e-16	1.03148e-11	CD34+
CCT3	-0.426398	0.303	0.731	1.36585e-11	2.47423e-07	CD34+
SIVA1	-0.42575	0.273	0.608	2.74146e-09	4.96615e-05	CD34+
RPS5	-0.42455	0.996	0.975	1.21295e-18	2.19726e-14	CD34+
LMO2	-0.423648	0.078	0.428	4.46578e-16	8.08976e-12	CD34+
LEPROT	-0.423354	0.177	0.498	2.86108e-10	5.18285e-06	CD34+
SNRPE	-0.422756	0.615	0.866	1.39474e-08	0.000252657	CD34+
RPS12	-0.422747	1	0.996	1.94954e-23	3.53159e-19	CD34+
FAM212A	-0.42202	0.026	0.272	1.21452e-13	2.2001e-09	CD34+
HPRT1	-0.421402	0.208	0.576	1.57965e-11	2.86153e-07	CD34+
MPC2	-0.419565	0.303	0.583	4.1957e-07	0.00760051	CD34+
PBX1	-0.41824	0.004	0.187	2.31044e-11	4.18536e-07	CD34+
CENPM	-0.417586	0.017	0.311	2.86927e-17	5.19768e-13	CD34+
RDX	-0.416903	0.104	0.456	1.22367e-14	2.21668e-10	CD34+
RP11-304L19.5	-0.416655	0.082	0.385	3.77049e-13	6.83025e-09	CD34+
PRIM1	-0.416085	0.017	0.343	1.92589e-19	3.48875e-15	CD34+
LINC00152	-0.41507	0.121	0.445	6.76196e-13	1.22493e-08	CD34+
CTNNAL1	-0.414277	0.004	0.276	4.39158e-17	7.95535e-13	CD34+
NDUFAF2	-0.414033	0.095	0.442	3.7356e-15	6.76704e-11	CD34+
RPL35	-0.413875	0.996	0.986	2.77688e-21	5.03031e-17	CD34+
RPS20	-0.413477	0.987	0.982	4.11408e-18	7.45266e-14	CD34+
RNF130	-0.413126	0.165	0.502	2.03637e-11	3.68888e-07	CD34+
CCNA2	-0.413015	0.017	0.251	2.27348e-13	4.11841e-09	CD34+
ST13	-0.41128	0.502	0.845	9.52136e-09	0.000172479	CD34+
YBX1	-0.41026	0.9	0.979	2.40605e-08	0.000435855	CD34+
HSPE1	-0.409727	0.398	0.714	4.67996e-08	0.000847775	CD34+
TMEM14B	-0.409259	0.346	0.64	9.66282e-07	0.0175042	CD34+
CLNS1A	-0.406883	0.312	0.717	1.79126e-11	3.24486e-07	CD34+
CHEK1	-0.40642	0.009	0.314	5.45733e-19	9.88595e-15	CD34+
GSTT1	-0.405852	0.017	0.293	4.63629e-16	8.39864e-12	CD34+
ATIC	-0.404823	0.117	0.477	1.14313e-14	2.07078e-10	CD34+
PXMP2	-0.401564	0.061	0.382	1.17359e-15	2.12597e-11	CD34+
SERBP1	-0.4009	0.623	0.876	3.15345e-07	0.00571247	CD34+
RPL37	-0.399272	1	0.979	1.1245e-19	2.03704e-15	CD34+
AURKB	-0.399119	0.009	0.237	9.18418e-14	1.66371e-09	CD34+
RPL39	-0.398777	0.996	0.986	3.99973e-13	7.24552e-09	CD34+
CDKN3	-0.398658	0.022	0.269	7.09438e-14	1.28515e-09	CD34+
CCT5	-0.398035	0.26	0.604	2.30804e-09	4.18101e-05	CD34+
SNRPF	-0.397694	0.511	0.806	1.71698e-07	0.00311031	CD34+
RRM1	-0.396957	0.035	0.339	1.82502e-16	3.30603e-12	CD34+
EPB42	-0.396402	0.039	0.205	5.70723e-08	0.00103386	CD34+
EIF3A	-0.39408	0.411	0.682	1.71054e-06	0.0309863	CD34+
RPS14	-0.394075	1	0.986	1.97234e-18	3.57289e-14	CD34+
FEN1	-0.393517	0.048	0.325	1.16198e-13	2.10493e-09	CD34+
HMMR	-0.39232	0	0.191	2.62943e-12	4.76321e-08	CD34+
SUPT16H	-0.391819	0.156	0.488	3.31909e-11	6.01252e-07	CD34+
RPSA	-0.390466	0.991	0.972	1.31303e-14	2.37855e-10	CD34+
EPOR	-0.389844	0.009	0.24	4.49071e-14	8.13492e-10	CD34+
FAM210B	-0.388933	0.048	0.283	3.22603e-11	5.84395e-07	CD34+
RPS7	-0.387371	0.996	0.986	1.22552e-17	2.22003e-13	CD34+
RNASEH2A	-0.386654	0.065	0.378	1.0971e-14	1.9874e-10	CD34+
PHB2	-0.386585	0.29	0.654	1.02034e-09	1.84834e-05	CD34+
GAPDH	-0.386438	0.944	0.961	1.70867e-09	3.09526e-05	CD34+
BOLA3	-0.384858	0.121	0.41	4.13531e-11	7.49112e-07	CD34+
HELLS	-0.384129	0.087	0.449	5.98716e-16	1.08457e-11	CD34+
MBOAT2	-0.38403	0.022	0.304	4.94275e-16	8.95378e-12	CD34+
DDX1	-0.383471	0.169	0.527	4.63148e-12	8.38993e-08	CD34+
VDAC3	-0.38324	0.234	0.604	1.89415e-11	3.43125e-07	CD34+
PTPLA	-0.38261	0.043	0.329	1.48064e-14	2.68217e-10	CD34+
ICAM4	-0.382039	0.022	0.29	3.75263e-15	6.79789e-11	CD34+
MCM6	-0.381786	0.048	0.35	3.33421e-15	6.03992e-11	CD34+
RPL32	-0.381233	1	0.989	4.08265e-17	7.39571e-13	CD34+
SSRP1	-0.380328	0.208	0.587	1.26992e-11	2.30047e-07	CD34+
NDUFS5	-0.379239	0.571	0.82	5.5251e-07	0.0100087	CD34+
STRA13	-0.378204	0.147	0.466	3.30565e-11	5.98818e-07	CD34+
TMEM56	-0.378141	0	0.173	3.3342e-11	6.0399e-07	CD34+
[truncated: 221 more rows]

## Sheet: cART vs HIV Up
Gene	avg_log2FC	pct.1	pct.2	p_val	p_val_adj	cell_type
WDR74	1.38616	0.412	0.194	3.42492e-52	6.20423e-48	NK
MT-ND3	1.29204	0.99	0.904	9.95275e-271	1.80294e-266	NK
MT-ATP6	1.14316	0.967	0.86	8.44909e-178	1.53055e-173	NK
MT-CO3	1.1304	0.984	0.933	2.16736e-224	3.92616e-220	NK
TNFAIP3	1.06524	0.511	0.253	7.26347e-63	1.31578e-58	NK
CRIP1	0.963297	0.787	0.568	1.16071e-56	2.10262e-52	NK
FOSB	0.962208	0.555	0.294	3.60368e-59	6.52807e-55	NK
MIR24-2	0.952063	0.311	0.104	4.05234e-57	7.34082e-53	NK
MT-CYB	0.917942	0.916	0.766	4.74166e-117	8.58952e-113	NK
JUN	0.886217	0.729	0.554	1.10346e-42	1.99891e-38	NK
MT-CO1	0.885239	0.979	0.963	3.36512e-116	6.09592e-112	NK
JUND	0.835513	0.475	0.247	1.92623e-47	3.48936e-43	NK
SNHG9	0.820664	0.489	0.252	3.82147e-48	6.92259e-44	NK
NR4A2	0.802029	0.382	0.169	7.69322e-46	1.39363e-41	NK
MT-ND1	0.794447	0.93	0.837	4.09838e-101	7.42421e-97	NK
BTG2	0.778213	0.39	0.193	6.94499e-37	1.25809e-32	NK
SNORD3A	0.775432	0.127	0.025	1.43578e-39	2.60091e-35	NK
MT-CO2	0.773239	0.987	0.98	5.39923e-144	9.78071e-140	NK
EIF5A	0.772566	0.444	0.302	9.16982e-20	1.66111e-15	NK
CD97	0.769254	0.56	0.353	5.88272e-41	1.06565e-36	NK
FOS	0.733813	0.937	0.895	4.29365e-68	7.77795e-64	NK
MT-ND2	0.714369	0.983	0.956	9.01178e-119	1.63248e-114	NK
MT-ND5	0.698062	0.808	0.633	4.23024e-48	7.66308e-44	NK
ZFP36	0.697509	0.664	0.524	1.33292e-27	2.41458e-23	NK
RP11-51J9.5	0.687392	0.27	0.141	1.2918e-22	2.3401e-18	NK
NFKBIA	0.683008	0.825	0.714	1.20869e-44	2.18955e-40	NK
LYZ	0.636879	0.154	0.023	1.14429e-56	2.07288e-52	NK
HNRNPL	0.585273	0.238	0.118	5.42992e-21	9.8363e-17	NK
MT-ND4L	0.583752	0.291	0.144	2.84752e-25	5.15827e-21	NK
TLE4	0.578817	0.373	0.236	4.29678e-18	7.78361e-14	NK
MT-ND4	0.573699	0.974	0.948	6.9547e-73	1.25984e-68	NK
RGS1	0.572962	0.321	0.172	8.79602e-24	1.5934e-19	NK
NEAT1	0.572936	0.9	0.848	1.04196e-32	1.8875e-28	NK
RP11-640M9.1	0.563668	0.276	0.15	9.27969e-20	1.68102e-15	NK
MIF	0.546026	0.582	0.429	2.91727e-23	5.28464e-19	NK
NFKBIZ	0.541578	0.22	0.11	1.82187e-19	3.30032e-15	NK
EIF5AL1	0.538264	0.13	0.053	3.25835e-17	5.90251e-13	NK
HIST1H4C	0.53765	0.357	0.222	2.85968e-18	5.18032e-14	NK
YPEL5	0.52332	0.416	0.261	1.2532e-20	2.27018e-16	NK
AC092580.4	0.515915	0.633	0.518	5.84757e-16	1.05929e-11	NK
YME1L1	0.514829	0.284	0.175	4.35059e-14	7.8811e-10	NK
CCNL1	0.514788	0.653	0.512	6.46438e-22	1.17102e-17	NK
KLF2	0.513902	0.454	0.295	7.05996e-19	1.27891e-14	NK
IER5	0.510342	0.169	0.065	6.7091e-24	1.21535e-19	NK
RP11-386I14.4	0.498455	0.183	0.105	5.81401e-11	1.05321e-06	NK
PPP1R15A	0.492767	0.684	0.562	6.95085e-20	1.25915e-15	NK
IFRD1	0.485803	0.369	0.255	2.14992e-12	3.89459e-08	NK
PABPC1	0.477865	0.778	0.666	1.02944e-26	1.86483e-22	NK
PMAIP1	0.476578	0.299	0.193	1.27274e-12	2.30557e-08	NK
PYHIN1	0.465937	0.195	0.114	2.34642e-11	4.25054e-07	NK
BHLHE40	0.462948	0.371	0.236	2.73297e-16	4.95078e-12	NK
KMT2E-AS1	0.457582	0.142	0.067	4.16702e-14	7.54857e-10	NK
SDR42E2	0.455527	0.157	0.071	3.59092e-16	6.50496e-12	NK
RNF19A	0.453889	0.236	0.135	3.30569e-14	5.98826e-10	NK
TSPYL2	0.451953	0.111	0.036	1.05606e-19	1.91305e-15	NK
HNRNPH1	0.450432	0.351	0.273	6.18863e-07	0.0112107	NK
CTD-2035E11.3	0.449189	0.134	0.067	1.14615e-11	2.07624e-07	NK
RBM39	0.44798	0.764	0.665	7.57306e-21	1.37186e-16	NK
SLC38A2	0.44689	0.474	0.354	8.28333e-12	1.50052e-07	NK
SNORA76	0.446746	0.222	0.115	6.24839e-17	1.1319e-12	NK
MDM4	0.442631	0.244	0.148	2.93763e-12	5.32151e-08	NK
SYNE1	0.438439	0.257	0.15	2.4879e-14	4.50683e-10	NK
REL	0.43427	0.362	0.234	2.24016e-15	4.05804e-11	NK
ARGLU1	0.431548	0.612	0.504	5.67941e-13	1.02882e-08	NK
RGCC	0.430071	0.108	0.029	8.12932e-24	1.47263e-19	NK
RUNX3	0.415567	0.638	0.502	1.17084e-16	2.12097e-12	NK
CSRNP1	0.403684	0.292	0.184	1.16127e-12	2.10363e-08	NK
CDC42SE1	0.403185	0.554	0.455	1.50373e-08	0.000272401	NK
GZMM	0.402645	0.267	0.167	3.31055e-12	5.99707e-08	NK
MYADM	0.399857	0.322	0.227	3.73179e-09	6.76013e-05	NK
MAP3K8	0.3963	0.321	0.211	4.55912e-12	8.25885e-08	NK
AHNAK	0.39403	0.501	0.363	2.33111e-12	4.2228e-08	NK
HSPA5	0.3938	0.331	0.225	2.84522e-11	5.15411e-07	NK
RP11-356I2.4	0.39363	0.116	0.041	1.46012e-18	2.645e-14	NK
EHD4	0.393507	0.207	0.122	3.93452e-11	7.12739e-07	NK
ITGB1	0.392378	0.445	0.339	2.00427e-10	3.63074e-06	NK
ZEB2	0.391036	0.155	0.073	1.18415e-14	2.14508e-10	NK
TRA2A	0.389422	0.354	0.258	3.16159e-09	5.72721e-05	NK
GYPC	0.385992	0.295	0.184	7.51432e-13	1.36122e-08	NK
MT-ND6	0.385486	0.196	0.104	5.3098e-14	9.6187e-10	NK
FYN	0.378056	0.284	0.186	1.34452e-10	2.43559e-06	NK
PPP2R5C	0.375111	0.248	0.17	6.15551e-08	0.00111507	NK
NBPF10	0.374859	0.199	0.113	2.23843e-11	4.05492e-07	NK
FCGR3A	0.374226	0.137	0.058	1.04316e-15	1.88968e-11	NK
ZFP36L1	0.371461	0.401	0.29	4.71447e-11	8.54027e-07	NK
ARL4C	0.371299	0.644	0.541	1.02702e-12	1.86044e-08	NK
DDIT3	0.371103	0.16	0.084	2.89423e-11	5.24291e-07	NK
PABPC4	0.365871	0.125	0.052	5.32069e-15	9.63843e-11	NK
KLF6	0.364009	0.86	0.813	2.33364e-18	4.22738e-14	NK
ANKRD11	0.361664	0.335	0.228	1.55299e-10	2.81324e-06	NK
IER3	0.35257	0.182	0.097	1.74623e-12	3.16329e-08	NK
KLRB1	0.349351	0.755	0.601	8.82206e-20	1.59812e-15	NK
PRMT2	0.348846	0.548	0.426	2.21875e-11	4.01927e-07	NK
ITGAX	0.346912	0.328	0.243	1.8858e-07	0.00341612	NK
MCL1	0.346444	0.364	0.266	4.63176e-09	8.39044e-05	NK
SF1	0.344703	0.539	0.452	8.00788e-08	0.00145063	NK
TNRC6B	0.344093	0.374	0.277	5.02071e-08	0.000909502	NK
DDX3X	0.342497	0.344	0.235	1.58707e-10	2.87498e-06	NK
DUSP1	0.342363	0.694	0.639	6.00119e-09	0.000108711	NK
POLR2L	0.341881	0.689	0.607	4.23053e-10	7.66361e-06	NK
RPS10	0.33991	0.92	0.891	2.8473e-21	5.15789e-17	NK
RC3H1	0.338501	0.161	0.085	1.26703e-11	2.29523e-07	NK
SBF2	0.336176	0.148	0.091	2.41915e-07	0.00438228	NK
TPT1	0.335702	0.982	0.986	9.93866e-36	1.80039e-31	NK
CDK11A	0.334307	0.35	0.264	4.49815e-07	0.00814839	NK
HERC2	0.329381	0.22	0.15	1.41995e-07	0.00257224	NK
EPC1	0.328758	0.42	0.292	1.84267e-11	3.33801e-07	NK
SLC2A3	0.328435	0.125	0.074	5.47412e-07	0.00991637	NK
AMD1	0.328378	0.168	0.094	1.81126e-10	3.28109e-06	NK
FOSL2	0.327372	0.173	0.099	7.64339e-10	1.3846e-05	NK
B4GALT1	0.327121	0.221	0.152	6.03865e-07	0.010939	NK
ZBTB1	0.32602	0.15	0.072	2.6255e-13	4.75609e-09	NK
MAFF	0.325761	0.256	0.165	1.14115e-09	2.06719e-05	NK
PIK3R1	0.32565	0.267	0.187	1.85731e-07	0.00336453	NK
RPS29	0.32292	0.995	0.996	4.61743e-43	8.36448e-39	NK
KLF10	0.321391	0.101	0.039	2.81326e-14	5.09622e-10	NK
ATP5EP2	0.319107	0.296	0.213	4.93013e-08	0.000893093	NK
PDCD4	0.318688	0.291	0.211	2.93312e-07	0.00531335	NK
CXCR4	0.31832	0.184	0.105	1.93328e-10	3.50213e-06	NK
IRF1	0.317858	0.646	0.55	9.95585e-11	1.8035e-06	NK
RPL39	0.317156	0.991	0.991	1.12302e-37	2.03434e-33	NK
RPS17	0.316627	0.209	0.144	4.96001e-07	0.00898506	NK
METTL12	0.316432	0.174	0.109	1.05072e-07	0.00190338	NK
GZMA	0.310806	0.38	0.278	2.25005e-10	4.07597e-06	NK
TXK	0.309683	0.372	0.284	8.03344e-07	0.0145526	NK
KAT6B	0.308458	0.166	0.098	7.39494e-09	0.000133959	NK
RPL22L1	0.305076	0.474	0.347	1.30383e-10	2.36188e-06	NK
TRA2B	0.301739	0.662	0.573	1.57771e-07	0.00285802	NK
WASF2	0.300465	0.342	0.248	6.10444e-08	0.00110582	NK
MACF1	0.299191	0.316	0.232	3.77224e-07	0.00683341	NK
RGS2	0.298636	0.13	0.072	2.24954e-08	0.000407505	NK
MBP	0.297571	0.544	0.428	1.06724e-09	1.93331e-05	NK
LCP1	0.292869	0.488	0.4	1.51712e-06	0.0274827	NK
KCNAB2	0.292713	0.184	0.115	9.59986e-08	0.00173901	NK
EIF1	0.290831	0.966	0.968	1.04761e-22	1.89774e-18	NK
RASGRP1	0.290308	0.238	0.157	3.46911e-08	0.00062843	NK
RPS21	0.285083	0.977	0.961	5.65505e-24	1.02441e-19	NK
FBL	0.283824	0.289	0.212	2.62215e-06	0.0475003	NK
ACTN4	0.283631	0.341	0.253	5.88178e-07	0.0106548	NK
PTGER4	0.28249	0.156	0.085	3.3729e-10	6.11e-06	NK
CHD3	0.281082	0.119	0.058	2.10773e-10	3.81815e-06	NK
HOPX	0.281042	0.831	0.76	2.21425e-13	4.01111e-09	NK
RBM38	0.280144	0.141	0.072	1.06368e-10	1.92685e-06	NK
ZSCAN16-AS1	0.27873	0.167	0.1	1.54464e-08	0.000279811	NK
IL2RB	0.27844	0.623	0.556	1.9332e-06	0.0350198	NK
SLC38A1	0.276423	0.336	0.244	1.56806e-07	0.00284053	NK
DTHD1	0.275198	0.114	0.054	9.89318e-11	1.79215e-06	NK
ZNF600	0.275051	0.119	0.067	1.22587e-07	0.00222066	NK
BCLAF1	0.273783	0.412	0.325	1.50793e-06	0.0273161	NK
ARID5B	0.271843	0.16	0.095	2.85543e-08	0.000517261	NK
MOB3A	0.271273	0.241	0.158	2.86291e-08	0.000518616	NK
JAK3	0.270792	0.115	0.061	1.06051e-08	0.000192111	NK
TSPO	0.270147	0.474	0.38	5.79783e-07	0.0105028	NK
HMGCS1	0.268907	0.111	0.052	1.15796e-10	2.09764e-06	NK
FLNA	0.268137	0.418	0.325	9.08855e-07	0.0164639	NK
SYAP1	0.266937	0.188	0.118	7.1821e-08	0.00130104	NK
RPL7	0.264637	0.968	0.962	3.54686e-19	6.42514e-15	NK
SH2D1A	0.264406	0.148	0.077	5.49347e-11	9.95141e-07	NK
PAPD5	0.26421	0.122	0.066	1.43107e-08	0.000259238	NK
CAPNS1	0.260061	0.268	0.193	1.63513e-06	0.0296203	NK
WDR74	1.99578	0.468	0.192	3.42917e-25	6.21194e-21	ILC
MT-ND3	1.87637	0.97	0.697	4.15251e-72	7.52226e-68	ILC
SNORD3A	1.82511	0.335	0.051	4.91646e-46	8.90616e-42	ILC
SNORD3D	1.55743	0.291	0.061	8.04195e-30	1.4568e-25	ILC
FOS	1.52215	0.926	0.799	1.64015e-40	2.97113e-36	ILC
C12orf57	1.50648	0.576	0.309	1.96168e-21	3.55358e-17	ILC
SNORD3B-2	1.40697	0.3	0.055	4.30601e-34	7.80033e-30	ILC
SNORD3B-1	1.35652	0.236	0.042	2.06532e-27	3.74133e-23	ILC
FOSB	1.33646	0.695	0.419	5.42746e-25	9.83185e-21	ILC
TMEM107	1.24766	0.261	0.073	8.36596e-20	1.51549e-15	ILC
MT-CYB	1.22309	0.872	0.595	7.49926e-38	1.35849e-33	ILC
RNU12	1.22003	0.241	0.05	3.05918e-24	5.5417e-20	ILC
MT-ATP6	1.19889	0.941	0.751	4.28204e-39	7.75692e-35	ILC
PRMT10	1.16882	0.399	0.154	9.55584e-20	1.73104e-15	ILC
MT-CO3	1.09572	0.98	0.823	8.68472e-36	1.57324e-31	ILC
HES1	1.08667	0.153	0.008	1.64808e-36	2.98549e-32	ILC
TNFAIP3	1.07354	0.498	0.28	1.37279e-14	2.4868e-10	ILC
MT-ND1	1.05724	0.823	0.637	2.20527e-22	3.99485e-18	ILC
NR4A2	1.05087	0.286	0.056	6.88414e-30	1.24706e-25	ILC
SDR42E2	1.03778	0.286	0.082	3.7565e-20	6.8049e-16	ILC
TLE4	1.03238	0.394	0.186	1.97548e-14	3.57858e-10	ILC
TSPYL2	1.02265	0.266	0.076	1.21211e-18	2.19574e-14	ILC
RP11-51J9.5	1.00434	0.404	0.196	1.82003e-13	3.29699e-09	ILC
ZFP36	0.963942	0.729	0.614	5.91494e-10	1.07149e-05	ILC
MT-ND2	0.951765	0.961	0.903	5.28046e-35	9.56556e-31	ILC
PTCH2	0.917796	0.148	0.019	1.37902e-22	2.4981e-18	ILC
LYZ	0.883392	0.192	0.032	3.99349e-23	7.2342e-19	ILC
ITGB1	0.87844	0.576	0.417	1.33203e-09	2.41298e-05	ILC
JUND	0.859748	0.527	0.312	4.96558e-12	8.99515e-08	ILC
MT-ND5	0.842798	0.635	0.437	7.3871e-13	1.33817e-08	ILC
CTD-2035E11.3	0.838554	0.256	0.09	2.02193e-13	3.66273e-09	ILC
NFKBIA	0.830815	0.892	0.839	5.54837e-14	1.00509e-09	ILC
CD3G	0.829057	0.128	0.031	5.43548e-11	9.84637e-07	ILC
RPL39	0.821096	0.995	0.992	6.78243e-53	1.22864e-48	ILC
MT-CO2	0.820837	0.966	0.907	3.17291e-25	5.74772e-21	ILC
MIR24-2	0.81782	0.251	0.093	1.69918e-12	3.07807e-08	ILC
SNORA76	0.782858	0.271	0.103	1.36572e-12	2.474e-08	ILC
HPGDS	0.76831	0.103	0.011	3.23913e-18	5.86768e-14	ILC
SCN1B	0.745185	0.192	0.086	7.67469e-07	0.0139027	ILC
RPS29	0.744528	1	0.999	2.1904e-46	3.96791e-42	ILC
RGS1	0.740903	0.473	0.317	8.37949e-08	0.00151794	ILC
RNU11	0.73903	0.128	0.005	3.67003e-35	6.64826e-31	ILC
ITGB2	0.718207	0.296	0.158	1.33489e-07	0.00241815	ILC
LRRC23	0.71152	0.163	0.056	6.76241e-09	0.000122501	ILC
AC016629.8	0.708651	0.222	0.096	2.23864e-08	0.00040553	ILC
RPS10	0.705402	0.961	0.889	8.78057e-24	1.5906e-19	ILC
MT-ND4	0.698252	0.901	0.85	3.49457e-16	6.33041e-12	ILC
MT-ND4L	0.698177	0.251	0.106	1.26283e-09	2.28762e-05	ILC
SNHG9	0.695986	0.384	0.194	8.56478e-11	1.55151e-06	ILC
RPL36A	0.680626	0.951	0.828	3.30938e-18	5.99495e-14	ILC
PPP1R15A	0.676232	0.768	0.694	2.33824e-08	0.000423572	ILC
COQ7	0.673846	0.232	0.093	1.47564e-09	2.67312e-05	ILC
PTGER4	0.668054	0.212	0.076	3.01064e-10	5.45378e-06	ILC
RPL7	0.666517	0.99	0.97	6.64035e-32	1.2029e-27	ILC
KMT2E-AS1	0.660827	0.251	0.105	1.18027e-09	2.13807e-05	ILC
RPS27	0.655829	1	1	1.53421e-51	2.77923e-47	ILC
RPS21	0.651636	0.995	0.959	5.64348e-25	1.02232e-20	ILC
RPL21	0.642964	1	0.996	7.33978e-35	1.3296e-30	ILC
BTG2	0.636143	0.483	0.354	1.0384e-06	0.0188106	ILC
FXYD1	0.60869	0.222	0.096	4.31613e-08	0.000781867	ILC
RPS8	0.604814	0.995	0.993	2.65089e-28	4.80208e-24	ILC
RPL5	0.602045	0.951	0.948	1.42987e-21	2.5902e-17	ILC
RPS28	0.572166	1	0.999	3.87482e-35	7.01924e-31	ILC
KLRG1	0.569869	0.153	0.064	2.51357e-06	0.0455333	ILC
RPL17	0.555122	0.724	0.619	1.45546e-07	0.00263656	ILC
7SK.2	0.542097	0.118	0.032	3.23516e-09	5.86049e-05	ILC
RPL34	0.541281	1	1	1.30466e-30	2.3634e-26	ILC
KLF10	0.540845	0.197	0.087	6.73581e-07	0.0122019	ILC
TCP11L2	0.537876	0.148	0.035	1.58282e-12	2.86727e-08	ILC
RPL37A	0.531826	0.995	0.996	5.29486e-29	9.59163e-25	ILC
RP11-191L17.1	0.52978	0.108	0.015	4.03664e-16	7.31238e-12	ILC
RPL13	0.527383	1	0.999	4.35523e-32	7.8895e-28	ILC
NR4A1	0.499123	0.113	0.027	8.32796e-10	1.50861e-05	ILC
ZNF331	0.493318	0.148	0.05	2.21322e-08	0.000400925	ILC
RPS27A	0.492841	1	0.999	1.35442e-24	2.45353e-20	ILC
GNB2L1	0.481424	0.975	0.955	8.087e-11	1.46496e-06	ILC
RPL10	0.479341	1	1	4.47816e-27	8.11219e-23	ILC
MEPCE	0.473331	0.143	0.047	3.40316e-08	0.000616483	ILC
RPL13A	0.467174	1	1	1.0812e-26	1.9586e-22	ILC
RPL9	0.464526	0.99	0.979	2.85212e-18	5.16662e-14	ILC
FTL	0.463412	0.946	0.889	2.13521e-09	3.86793e-05	ILC
RPS5	0.461021	0.975	0.979	1.7184e-16	3.11288e-12	ILC
RPL18A	0.458328	1	0.998	1.27757e-15	2.31432e-11	ILC
RPS3A	0.452297	0.995	0.991	1.84916e-19	3.34976e-15	ILC
RPS6	0.444179	0.995	0.996	5.09428e-21	9.2283e-17	ILC
RPLP2	0.432998	0.995	1	4.25269e-23	7.70375e-19	ILC
RPL27	0.428231	0.985	0.985	1.30434e-14	2.36281e-10	ILC
RPS18	0.417392	1	1	1.55182e-17	2.81112e-13	ILC
RPL6	0.406262	0.995	0.982	6.76575e-14	1.22562e-09	ILC
RPSA	0.40205	0.985	0.953	7.60773e-12	1.37814e-07	ILC
RPS4X	0.399337	0.995	0.995	1.68876e-15	3.0592e-11	ILC
DDX5	0.391777	0.946	0.945	2.986e-09	5.40914e-05	ILC
RPS14	0.38877	0.99	0.999	1.66282e-17	3.0122e-13	ILC
RASA1	0.38576	0.103	0.032	6.14619e-07	0.0111338	ILC
RPS24	0.384981	0.99	0.991	4.17925e-12	7.57072e-08	ILC
NCF1	0.383504	0.153	0.056	3.08177e-07	0.00558263	ILC
RPS3	0.377042	1	0.996	2.33187e-15	4.22418e-11	ILC
RPS15A	0.375948	0.995	1	1.15141e-21	2.08578e-17	ILC
RPL3	0.37455	0.98	0.994	4.68745e-15	8.49131e-11	ILC
ZBTB10	0.366979	0.118	0.041	1.3969e-06	0.0253049	ILC
EIF1	0.361385	0.98	0.981	2.80616e-10	5.08336e-06	ILC
RPL38	0.359258	0.985	0.976	7.84389e-13	1.42092e-08	ILC
RPL35A	0.35805	0.995	0.997	6.57345e-13	1.19078e-08	ILC
RPS23	0.356442	1	0.998	1.00734e-11	1.82479e-07	ILC
RPS16	0.352989	0.966	0.985	1.71825e-11	3.11262e-07	ILC
MALAT1	0.343538	1	1	2.90317e-12	5.25909e-08	ILC
RPL18	0.343138	0.99	0.987	3.59643e-09	6.51494e-05	ILC
KDM6B	0.340396	0.108	0.031	1.12309e-07	0.00203447	ILC
RPL30	0.336604	0.99	0.998	6.72764e-09	0.000121871	ILC
RPL22	0.330089	0.951	0.934	1.40139e-06	0.0253862	ILC
RPL32	0.325644	1	0.999	9.81379e-12	1.77777e-07	ILC
RPS13	0.325239	0.995	0.99	3.3717e-10	6.10784e-06	ILC
RPL7A	0.32474	0.99	0.971	4.48197e-09	8.11909e-05	ILC
RPL37	0.324502	1	0.998	1.98798e-13	3.60122e-09	ILC
RPL31	0.323591	0.995	0.994	3.38165e-11	6.12586e-07	ILC
RPL41	0.311416	1	1	8.51465e-17	1.54243e-12	ILC
RPL10A	0.298004	0.99	0.979	1.22043e-08	0.00022108	ILC
RPL11	0.296849	1	0.998	3.087e-12	5.5921e-08	ILC
RPS9	0.294915	0.99	0.993	8.98934e-08	0.00162842	ILC
RPL26	0.294044	0.995	0.998	1.01224e-10	1.83368e-06	ILC
RPS7	0.283976	0.995	0.993	7.17692e-09	0.00013001	ILC
RPL23A	0.277838	0.995	0.998	1.15305e-09	2.08874e-05	ILC
RPS26	0.27289	0.98	0.976	1.09466e-06	0.0198298	ILC
RPS11	0.271704	0.985	0.984	1.87916e-06	0.0340411	ILC
RPS25	0.260529	0.985	0.995	6.31229e-08	0.00114347	ILC
RPL27A	0.251919	0.995	0.999	4.24052e-07	0.0076817	ILC
MT-ND3	1.56552	0.991	0.985	8.14587e-57	1.47562e-52	mDC2
RP11-1143G9.4	1.25945	0.954	0.801	3.0194e-22	5.46965e-18	mDC2
MT-ND5	1.25503	0.933	0.699	3.58054e-32	6.48615e-28	mDC2
MT-CO3	1.11848	0.992	0.993	2.9303e-42	5.30825e-38	mDC2
DNASE1L3	1.11136	0.379	0.125	3.56047e-09	6.44979e-05	mDC2
MT-CYB	1.08584	0.979	0.941	1.21241e-33	2.19627e-29	mDC2
CD1E	1.07706	0.508	0.176	2.8642e-13	5.1885e-09	mDC2
RPL5	1.04633	0.976	0.912	2.22675e-38	4.03375e-34	mDC2
MT-ATP6	1.04592	0.991	0.985	5.41601e-34	9.81111e-30	mDC2
RPL7	1.00091	0.983	0.941	1.00942e-38	1.82856e-34	mDC2
MT-ND4L	0.892157	0.572	0.243	1.57865e-12	2.85973e-08	mDC2
RPL6	0.831433	0.992	0.956	8.52535e-33	1.54437e-28	mDC2
RPL9	0.826517	0.991	0.971	4.26969e-36	7.73454e-32	mDC2
MT-ND4	0.818394	0.987	1	1.40684e-28	2.54849e-24	mDC2
RPS27A	0.815534	0.996	0.978	1.51153e-32	2.73813e-28	mDC2
RPS3A	0.808366	0.996	0.993	1.10419e-31	2.00024e-27	mDC2
RPS6	0.789784	0.993	0.985	1.93948e-34	3.51338e-30	mDC2
RPL3	0.781822	0.988	0.971	6.83814e-31	1.23873e-26	mDC2
MT-CO2	0.75586	0.99	1	1.6189e-27	2.93265e-23	mDC2
RPS8	0.75487	0.996	1	1.99447e-31	3.61299e-27	mDC2
RPL21	0.747233	0.998	0.993	1.7455e-27	3.16197e-23	mDC2
WDR74	0.712077	0.467	0.243	1.18377e-07	0.00214439	mDC2
RPS29	0.710262	1	0.993	2.29606e-31	4.15931e-27	mDC2
FSCN1	0.671659	0.266	0.074	1.07012e-06	0.0193853	mDC2
RPL39	0.659594	0.996	0.985	2.45843e-29	4.45345e-25	mDC2
RPS13	0.659557	0.994	0.993	3.3189e-22	6.01219e-18	mDC2
RPS4X	0.63137	0.995	0.985	6.97088e-24	1.26277e-19	mDC2
CPVL	0.630936	0.799	0.61	1.67295e-10	3.03054e-06	mDC2
NAP1L1	0.626553	0.944	0.86	2.35171e-13	4.26012e-09	mDC2
EEF1B2	0.620765	0.899	0.801	2.33492e-12	4.2297e-08	mDC2
RPS15A	0.614622	0.996	1	5.76258e-26	1.04389e-21	mDC2
RPS7	0.609638	0.987	0.978	5.02866e-22	9.10942e-18	mDC2
RPL34	0.608416	0.998	1	1.39593e-26	2.52872e-22	mDC2
RPSA	0.604996	0.954	0.949	3.1237e-16	5.65858e-12	mDC2
SLC38A1	0.59627	0.441	0.199	5.78749e-08	0.0010484	mDC2
RPL10	0.591242	1	1	2.00105e-32	3.6249e-28	mDC2
HLA-DPB1	0.59044	1	1	1.71926e-26	3.11444e-22	mDC2
RPL10A	0.585101	0.988	0.978	6.22324e-19	1.12734e-14	mDC2
PABPC4	0.580769	0.478	0.265	1.92866e-06	0.0349377	mDC2
RPLP0	0.580509	0.978	0.941	1.78467e-17	3.23292e-13	mDC2
RPL4	0.567194	0.944	0.89	7.35977e-14	1.33322e-09	mDC2
MT-ND2	0.566414	0.985	0.993	5.8494e-16	1.05962e-11	mDC2
SLC25A5	0.557601	0.802	0.654	1.51415e-08	0.000274289	mDC2
RPL23	0.55325	0.986	0.971	2.13183e-15	3.86182e-11	mDC2
SLC25A6	0.530885	0.952	0.846	1.19146e-11	2.15833e-07	mDC2
TPT1	0.52635	0.996	0.993	1.47169e-20	2.66596e-16	mDC2
RPS21	0.509617	0.994	0.993	1.98951e-19	3.604e-15	mDC2
RPS23	0.502429	1	0.993	2.18647e-19	3.9608e-15	mDC2
MT-ND1	0.498915	0.982	0.978	2.60085e-10	4.71145e-06	mDC2
EEF1A1	0.49399	0.999	0.993	3.02197e-18	5.4743e-14	mDC2
RPL27	0.488312	0.991	1	3.31535e-17	6.00575e-13	mDC2
RPL7A	0.485799	0.987	0.993	4.99181e-15	9.04266e-11	mDC2
POLR2L	0.472873	0.84	0.735	8.57442e-08	0.00155326	mDC2
RPL36A	0.471723	0.978	0.956	1.32363e-08	0.000239776	mDC2
RPL22	0.46718	0.98	0.971	3.90577e-12	7.07529e-08	mDC2
HLA-DRA	0.466203	1	1	7.01596e-19	1.27094e-14	mDC2
RPS24	0.4611	0.997	1	5.14202e-13	9.31476e-09	mDC2
RPL13	0.454909	0.999	1	1.64801e-22	2.98537e-18	mDC2
GSTP1	0.424383	0.98	0.949	6.77708e-09	0.000122767	mDC2
TMA7	0.42325	0.943	0.875	3.18775e-10	5.77461e-06	mDC2
GNB2L1	0.421052	0.982	0.978	7.41556e-12	1.34333e-07	mDC2
TMSB4X	0.419415	1	1	1.99512e-19	3.61416e-15	mDC2
RPS28	0.417317	1	0.993	4.97181e-15	9.00644e-11	mDC2
RPS14	0.417076	0.997	1	1.42331e-16	2.57832e-12	mDC2
HLA-DQA1	0.410498	0.993	0.985	6.47536e-11	1.17301e-06	mDC2
RPS11	0.39957	0.998	1	1.72379e-15	3.12265e-11	mDC2
RPL15	0.397037	0.996	0.985	6.29581e-13	1.14049e-08	mDC2
MT-CO1	0.395853	0.993	1	8.4716e-10	1.53463e-05	mDC2
RPL26	0.394312	0.993	0.978	9.99526e-10	1.81064e-05	mDC2
RPL27A	0.384586	0.998	1	1.23909e-12	2.24461e-08	mDC2
RPS3	0.384238	0.993	1	7.30586e-12	1.32346e-07	mDC2
RPS16	0.382753	0.996	0.993	5.15671e-14	9.34137e-10	mDC2
BTF3	0.362477	0.935	0.875	2.10299e-06	0.0380957	mDC2
HLA-DQB1	0.357392	0.999	1	1.38605e-10	2.51082e-06	mDC2
RPLP1	0.351977	1	1	2.76441e-12	5.00773e-08	mDC2
RPL13A	0.345974	0.995	1	1.12445e-10	2.03694e-06	mDC2
RPS5	0.345363	0.984	0.985	2.83453e-07	0.00513475	mDC2
RPL37A	0.334547	0.999	1	1.88729e-11	3.41883e-07	mDC2
RPS25	0.331029	0.992	0.993	7.86092e-09	0.000142401	mDC2
RPS27	0.318932	1	1	1.32847e-10	2.40652e-06	mDC2
HLA-DRB1	0.314982	1	1	8.02526e-09	0.000145378	mDC2
RPS12	0.312222	0.994	0.993	2.56097e-07	0.0046392	mDC2
RPS26	0.308663	0.976	0.978	3.84363e-07	0.00696273	mDC2
RPL24	0.301605	0.972	0.971	1.23384e-06	0.022351	mDC2
RPL14	0.300923	0.988	0.985	4.10103e-08	0.000742901	mDC2
RPL12	0.298197	0.993	0.993	1.04137e-07	0.00188645	mDC2
RPLP2	0.296354	0.999	1	6.44367e-12	1.16727e-07	mDC2
RPL18A	0.287292	0.997	1	6.13143e-09	0.000111071	mDC2
RPL8	0.278041	0.996	1	6.34702e-08	0.00114976	mDC2
RPS18	0.277532	0.999	1	3.22851e-08	0.000584844	mDC2
RPS20	0.276439	0.994	0.993	6.08961e-07	0.0110313	mDC2
RPL32	0.272519	0.998	1	1.4135e-07	0.00256056	mDC2
RPL18	0.262554	0.994	1	6.88166e-07	0.0124661	mDC2
RPS2	0.255558	0.997	1	1.00131e-06	0.0181388	mDC2
RPL19	0.250767	0.997	0.993	1.59934e-06	0.028972	mDC2
MT-CO3	2.20531	0.968	0.85	6.61917e-19	1.19906e-14	CCL19+DC
MT-ATP6	1.87613	0.989	0.867	1.47532e-17	2.67253e-13	CCL19+DC
MT-ND3	1.79141	0.979	0.867	3.99167e-15	7.23091e-11	CCL19+DC
MT-CO1	1.62897	0.968	0.933	6.45389e-16	1.16912e-11	CCL19+DC
MT-CO2	1.41518	1	0.95	1.86617e-12	3.38057e-08	CCL19+DC
CRIP1	1.33672	0.821	0.5	3.12691e-07	0.00566439	CCL19+DC
MT-CYB	1.33419	0.958	0.817	8.04854e-11	1.45799e-06	CCL19+DC
MT-ND1	1.24347	0.979	0.833	2.84177e-10	5.14786e-06	CCL19+DC
MT-ND5	1.15721	0.874	0.567	2.74506e-08	0.000497268	CCL19+DC
CD44	1.15445	0.916	0.467	1.79596e-08	0.000325337	CCL19+DC
HLA-DQB1	1.01902	0.884	0.683	2.12204e-06	0.0384407	CCL19+DC
MT-ND4	0.992265	0.968	0.933	2.24456e-09	4.06602e-05	CCL19+DC
MT-ND2	0.982294	1	0.933	4.51819e-07	0.0081847	CCL19+DC
RPL5	0.937473	0.958	0.883	5.09977e-09	9.23823e-05	CCL19+DC
RPL7	0.813212	0.926	0.8	2.46123e-07	0.00445852	CCL19+DC
RPS8	0.745833	0.958	0.983	3.00862e-07	0.00545011	CCL19+DC
EEF1A1	0.723569	1	0.967	1.9091e-06	0.0345834	CCL19+DC
RPS29	0.707904	0.989	0.983	1.0413e-07	0.00188631	CCL19+DC
MT-ND3	2.51625	0.985	0.719	9.22216e-168	1.67059e-163	B
MT-ATP6	1.99701	0.976	0.724	2.79968e-134	5.07162e-130	B
MT-CO3	1.91921	0.993	0.85	8.86486e-152	1.60587e-147	B
MT-CYB	1.69961	0.949	0.681	2.55987e-111	4.6372e-107	B
MT-ND1	1.47117	0.953	0.73	4.28725e-97	7.76636e-93	B
HES1	1.31645	0.257	0.027	6.23359e-26	1.12922e-21	B
MT-CO2	1.30363	0.989	0.96	8.41052e-109	1.52357e-104	B
MT-CO1	1.25917	0.989	0.97	1.31034e-81	2.37367e-77	B
MT-ND4	1.23942	0.976	0.89	4.12855e-94	7.47886e-90	B
MT-ND2	1.18076	0.971	0.897	8.69682e-80	1.57543e-75	B
CR2	1.10744	0.334	0.063	3.7404e-28	6.77573e-24	B
SNORA76	1.04545	0.437	0.116	3.25929e-31	5.9042e-27	B
WDR74	1.03307	0.443	0.232	1.75814e-14	3.18487e-10	B
MT-ND4L	0.942104	0.432	0.137	1.04075e-25	1.88531e-21	B
RPS8	0.903187	0.997	0.994	4.03596e-105	7.31114e-101	B
RP11-386I14.4	0.900121	0.473	0.253	4.53291e-14	8.21136e-10	B
MT-ND5	0.885001	0.789	0.517	2.73326e-31	4.9513e-27	B
AC079767.4	0.868522	0.514	0.238	2.44588e-20	4.4307e-16	B
RPL7	0.863892	0.982	0.932	3.34805e-73	6.06499e-69	B
RPS18	0.826013	1	0.998	9.80987e-89	1.77706e-84	B
EIF5A	0.819683	0.471	0.281	1.22837e-10	2.22519e-06	B
RPL39	0.791835	0.997	1	2.77357e-92	5.02433e-88	B
RPL10	0.758107	1	1	2.94089e-93	5.32742e-89	B
SOX4	0.756505	0.293	0.095	1.04563e-15	1.89415e-11	B
RPL5	0.745424	0.966	0.928	7.29521e-53	1.32153e-48	B
RPL10A	0.729883	0.99	0.962	8.12346e-59	1.47156e-54	B
LYZ	0.727164	0.226	0.049	1.97024e-16	3.56908e-12	B
RPL13	0.724859	1	0.996	3.11325e-86	5.63966e-82	B
SLC25A5	0.714999	0.63	0.329	4.38268e-22	7.93923e-18	B
RPS4X	0.708813	0.997	0.989	8.72348e-68	1.58026e-63	B
GNB2L1	0.698915	0.978	0.939	3.18472e-54	5.76912e-50	B
RPL3	0.695789	0.985	0.973	1.04435e-55	1.89185e-51	B
CR1	0.691307	0.213	0.025	6.4632e-20	1.17081e-15	B
JUND	0.681905	0.528	0.268	1.62391e-15	2.94171e-11	B
FOSB	0.679943	0.439	0.194	3.97207e-16	7.19541e-12	B
SLC25A6	0.670946	0.85	0.677	4.04156e-25	7.32128e-21	B
RPL12	0.666055	0.997	1	5.46195e-63	9.89432e-59	B
MT-ND6	0.660593	0.358	0.154	1.89426e-13	3.43146e-09	B
RPL6	0.647724	0.983	0.954	2.93268e-48	5.31255e-44	B
RPL23	0.64619	0.955	0.92	6.59461e-40	1.19461e-35	B
CD44	0.645465	0.578	0.354	1.09378e-14	1.98139e-10	B
EEF1B2	0.636368	0.867	0.749	5.23202e-25	9.47781e-21	B
RPL7A	0.63408	0.979	0.962	4.51859e-49	8.18542e-45	B
RPS3A	0.608635	0.993	0.987	6.68297e-53	1.21062e-48	B
RPS11	0.601797	0.998	0.992	5.43655e-54	9.84831e-50	B
TNFRSF13B	0.598701	0.458	0.222	1.65996e-14	3.00701e-10	B
RPS21	0.590144	0.995	0.981	1.4248e-47	2.58102e-43	B
DNASE1L3	0.585166	0.198	0.034	5.93944e-16	1.07593e-11	B
RPS28	0.580998	1	0.996	8.06153e-62	1.46035e-57	B
RPS5	0.574811	0.987	0.977	3.04001e-41	5.50697e-37	B
CLECL1	0.574581	0.281	0.118	4.72895e-11	8.56649e-07	B
CYBB	0.573301	0.401	0.226	4.77197e-09	8.64443e-05	B
RPL18A	0.570783	0.999	1	5.34472e-57	9.68196e-53	B
RPL34	0.570217	1	1	1.22742e-63	2.22347e-59	B
RPL21	0.559517	0.995	0.998	8.43118e-49	1.52731e-44	B
FOS	0.557361	0.729	0.595	4.48308e-09	8.12109e-05	B
SIK1	0.553887	0.2	0.063	6.50178e-11	1.1778e-06	B
RPS9	0.551809	0.995	0.973	9.0072e-45	1.63165e-40	B
ZFAS1	0.543339	0.777	0.589	4.90771e-16	8.89031e-12	B
GYPC	0.541687	0.435	0.217	8.37849e-13	1.51776e-08	B
NEAT1	0.536249	0.669	0.477	1.56129e-09	2.82828e-05	B
RPL9	0.530138	0.986	0.97	1.55287e-38	2.81302e-34	B
RPS29	0.529494	1	0.998	4.59332e-58	8.32081e-54	B
RPL13A	0.526566	1	1	2.48068e-64	4.49375e-60	B
RPS7	0.524285	0.993	0.97	2.85935e-39	5.17971e-35	B
HNRNPH1	0.513698	0.439	0.285	3.20926e-07	0.00581357	B
RPS27A	0.513353	0.999	0.989	6.22076e-46	1.12689e-41	B
DOK3	0.508345	0.206	0.065	3.67216e-11	6.65212e-07	B
EIF5AL1	0.505955	0.129	0.042	2.69027e-07	0.00487342	B
TPT1	0.504228	0.983	0.975	2.03984e-33	3.69517e-29	B
RPL37A	0.501877	0.999	1	1.27599e-46	2.31146e-42	B
NBEAL1	0.500605	0.832	0.764	4.69629e-09	8.50733e-05	B
RPL18	0.500356	0.995	0.992	4.02759e-41	7.29598e-37	B
KLK1	0.498622	0.173	0.034	4.93927e-13	8.94749e-09	B
NBPF10	0.497547	0.494	0.306	1.43119e-08	0.000259261	B
RPL11	0.489787	0.997	1	3.37992e-53	6.12272e-49	B
CD97	0.488675	0.221	0.08	3.58654e-10	6.49702e-06	B
FCRL3	0.488322	0.306	0.124	7.92997e-12	1.43651e-07	B
SNORD3A	0.479482	0.138	0.046	2.57804e-07	0.00467011	B
RPS15A	0.478346	0.995	1	6.2731e-46	1.13637e-41	B
SHOC2	0.473492	0.326	0.156	1.35998e-09	2.46361e-05	B
RPS3	0.470862	0.995	0.994	7.77955e-34	1.40926e-29	B
CD1C	0.462798	0.174	0.049	1.75386e-10	3.17712e-06	B
ETS1	0.460554	0.285	0.131	1.91769e-09	3.47389e-05	B
RPL37	0.455478	0.997	1	1.28653e-41	2.33055e-37	B
RPL27	0.454248	0.99	0.992	1.20197e-35	2.17738e-31	B
RPS20	0.447431	0.992	0.992	4.16947e-31	7.55299e-27	B
RPS19	0.443141	0.999	1	2.60842e-41	4.72516e-37	B
RPL4	0.442558	0.869	0.768	1.14013e-14	2.06535e-10	B
TRA2A	0.433488	0.416	0.253	3.19162e-07	0.00578162	B
PABPC1	0.43308	0.801	0.656	5.73569e-12	1.03902e-07	B
RPSA	0.430543	0.957	0.947	4.26041e-21	7.71772e-17	B
ALKBH7	0.42356	0.262	0.097	3.04418e-11	5.51454e-07	B
RPL22L1	0.413908	0.622	0.409	1.92727e-09	3.49125e-05	B
EIF3L	0.413226	0.382	0.194	7.12616e-10	1.2909e-05	B
TOMM20	0.40567	0.326	0.158	3.0847e-09	5.58793e-05	B
HNRNPL	0.404937	0.24	0.12	1.2673e-06	0.0229572	B
PABPC4	0.404681	0.165	0.044	3.77132e-10	6.83175e-06	B
CD22	0.402679	0.616	0.456	1.28859e-06	0.0233429	B
CD27	0.402351	0.133	0.027	5.60056e-10	1.01454e-05	B
TTN	0.400725	0.309	0.179	2.14426e-06	0.0388433	B
RPS6	0.39959	0.995	0.994	1.29106e-26	2.33876e-22	B
PAX5	0.39861	0.44	0.266	8.27492e-08	0.001499	B
RPS13	0.393957	0.987	0.973	5.61465e-22	1.01709e-17	B
RPS10	0.389651	0.949	0.932	2.92623e-17	5.30087e-13	B
RPS23	0.386107	0.998	0.998	9.21818e-34	1.66987e-29	B
RPS16	0.385761	0.993	0.994	2.00644e-27	3.63466e-23	B
RPLP0	0.383808	0.96	0.916	1.30468e-15	2.36342e-11	B
RAB11FIP1	0.383089	0.361	0.215	1.8403e-06	0.033337	B
RPS2	0.381861	0.997	1	3.4236e-23	6.20186e-19	B
GPX1	0.37396	0.519	0.327	5.79618e-08	0.00104998	B
RPL8	0.372165	0.987	0.994	2.87212e-24	5.20284e-20	B
GPR183	0.371982	0.271	0.146	1.68954e-06	0.030606	B
TLE4	0.363983	0.219	0.103	4.53726e-07	0.00821925	B
RPL17	0.361358	0.741	0.616	1.43425e-06	0.0259815	B
EEF2	0.355927	0.784	0.713	8.57385e-08	0.00155315	B
MYBL2	0.353768	0.127	0.025	1.16537e-09	2.11107e-05	B
SLC2A3	0.350662	0.291	0.156	7.57951e-07	0.0137303	B
RPLP2	0.350197	0.999	1	2.15882e-35	3.91071e-31	B
RASGRP1	0.34511	0.202	0.093	1.1311e-06	0.0204899	B
RPL22	0.343507	0.971	0.916	3.807e-15	6.89638e-11	B
MIF	0.338043	0.601	0.388	9.48662e-08	0.0017185	B
LDHB	0.332513	0.4	0.23	1.48168e-07	0.00268406	B
ADAMTS6	0.33186	0.181	0.078	1.33533e-06	0.0241895	B
MYC	0.330726	0.21	0.093	3.41149e-07	0.00617992	B
MAP3K8	0.329991	0.174	0.059	1.25071e-08	0.000226566	B
RPL36A	0.329379	0.942	0.899	1.55968e-09	2.82535e-05	B
COQ7	0.328298	0.137	0.051	1.92795e-06	0.0349247	B
RPS14	0.328159	0.998	0.998	2.67173e-27	4.83984e-23	B
SNRPF	0.32727	0.419	0.257	1.10532e-06	0.0200228	B
ARID1B	0.325529	0.184	0.076	3.89134e-07	0.00704916	B
UQCRH	0.323589	0.679	0.519	2.53236e-06	0.0458738	B
RPLP1	0.322084	1	1	9.37844e-26	1.6989e-21	B
NAP1L1	0.321223	0.737	0.559	9.05632e-07	0.0164055	B
TMEM107	0.319538	0.117	0.036	9.66863e-07	0.0175147	B
RPS24	0.319049	0.997	0.992	3.09937e-17	5.61451e-13	B
LY9	0.318962	0.17	0.061	7.54222e-08	0.00136627	B
RPL29	0.31684	0.993	0.989	3.04841e-18	5.52219e-14	B
SLC25A37	0.31548	0.109	0.034	2.16981e-06	0.039306	B
ITGB1	0.315199	0.173	0.07	5.66239e-07	0.0102574	B
RPL24	0.314084	0.955	0.937	1.20622e-12	2.18507e-08	B
ABCB4	0.313211	0.154	0.061	1.55904e-06	0.0282419	B
FBL	0.312766	0.352	0.188	1.40541e-07	0.0025459	B
RPL26	0.311392	0.995	0.998	6.78088e-19	1.22836e-14	B
RPL19	0.308881	0.998	1	1.91781e-23	3.47411e-19	B
RPL27A	0.307619	1	1	9.52894e-23	1.72617e-18	B
DTX1	0.307017	0.153	0.053	1.48167e-07	0.00268405	B
NR4A2	0.306569	0.176	0.07	3.28116e-07	0.00594383	B
RPL38	0.305503	0.989	0.987	8.56878e-15	1.55223e-10	B
RPL32	0.305287	0.999	1	8.98029e-24	1.62678e-19	B
NME1	0.303796	0.178	0.065	4.2066e-08	0.000762026	B
RPL35A	0.298486	0.995	0.992	5.41843e-16	9.81549e-12	B
RPS15	0.296721	0.998	0.998	1.19171e-18	2.15878e-14	B
MBD2	0.295447	0.153	0.055	2.43585e-07	0.00441254	B
GPX4	0.295102	0.517	0.327	7.24333e-07	0.0131213	B
RPL36	0.292921	0.991	0.992	1.27882e-14	2.31659e-10	B
RPL31	0.292539	0.99	0.989	1.8417e-14	3.33623e-10	B
UQCRB	0.291672	0.63	0.435	7.35427e-07	0.0133223	B
RPL35	0.290706	0.993	0.998	3.69443e-18	6.69247e-14	B
RPS27	0.289216	1	1	1.98768e-21	3.60068e-17	B
KLF10	0.285634	0.157	0.063	1.94893e-06	0.0353048	B
DNPH1	0.279053	0.267	0.137	1.18549e-06	0.0214751	B
RPL28	0.274216	0.998	1	5.81823e-20	1.05397e-15	B
PTP4A3	0.270472	0.105	0.015	1.89767e-09	3.43762e-05	B
RPL23A	0.268646	1	0.998	4.63742e-17	8.40068e-13	B
ILF3	0.266886	0.28	0.139	2.89061e-07	0.00523635	B
PTGER4	0.265116	0.119	0.034	3.50264e-07	0.00634504	B
CCDC57	0.261382	0.214	0.099	8.71537e-07	0.0157879	B
RPS12	0.259986	1	1	7.93576e-15	1.43756e-10	B
RPS26	0.259126	0.979	0.97	1.36501e-10	2.47271e-06	B
RPL15	0.251319	0.991	0.998	5.93708e-16	1.0755e-11	B
RPS29	1.85545	0.987	0.923	1.94146e-89	3.51695e-85	Eryth
RPL6	1.63987	0.941	0.746	1.98761e-71	3.60055e-67	Eryth
HLA-DRA	1.61623	0.683	0.314	2.0832e-56	3.77371e-52	Eryth
HIST1H2AB	1.59364	0.804	0.723	3.83879e-22	6.95398e-18	Eryth
HBA2	1.55087	0.951	0.763	9.81777e-27	1.77849e-22	Eryth
LYZ	1.53638	0.572	0.111	3.20229e-78	5.80095e-74	Eryth
HLA-DRB1	1.48936	0.641	0.23	2.32227e-60	4.20679e-56	Eryth
HBA1	1.48914	0.908	0.76	8.99127e-24	1.62877e-19	Eryth
RPL38	1.31744	0.997	0.988	2.58793e-94	4.68804e-90	Eryth
RPS28	1.28469	1	0.998	2.7061e-109	4.9021e-105	Eryth
RPL39	1.18799	1	0.964	7.01792e-86	1.2713e-81	Eryth
HIST1H4I	1.12172	0.742	0.523	4.56186e-25	8.2638e-21	Eryth
HLA-DPB1	1.09771	0.497	0.154	1.80529e-44	3.27029e-40	Eryth
HIST1H2AL	1.08384	0.941	0.937	2.44126e-21	4.42234e-17	Eryth
CD74	1.0516	0.614	0.402	5.14957e-24	9.32844e-20	Eryth
MT-ND3	1.01841	0.281	0.071	1.54329e-24	2.79567e-20	Eryth
HBB	1.01159	0.987	0.942	9.11457e-18	1.6511e-13	Eryth
HBD	1.00705	0.856	0.71	9.40747e-18	1.70416e-13	Eryth
HIST1H2BO	0.973959	0.654	0.476	2.46222e-15	4.46032e-11	Eryth
HIST1H1E	0.926315	0.771	0.674	7.28818e-14	1.32025e-09	Eryth
HLA-DQB1	0.917439	0.386	0.102	7.27353e-36	1.3176e-31	Eryth
MT-CO3	0.914091	0.425	0.193	2.56293e-19	4.64275e-15	Eryth
HIST1H2BN	0.902242	0.673	0.479	1.33077e-15	2.4107e-11	Eryth
HIST1H2AG	0.892985	0.781	0.744	6.02715e-12	1.09182e-07	Eryth
SEC61G	0.885661	0.993	0.982	2.55037e-57	4.62e-53	Eryth
H2AFX	0.875699	0.742	0.676	2.24184e-10	4.06109e-06	Eryth
COX17	0.857897	0.882	0.811	8.55814e-31	1.55031e-26	Eryth
CST3	0.85194	0.451	0.186	3.82095e-26	6.92166e-22	Eryth
USMG5	0.817065	0.889	0.806	1.76464e-30	3.19665e-26	Eryth
HLA-DPA1	0.805865	0.376	0.15	6.81764e-22	1.23501e-17	Eryth
HIST2H2BF	0.790241	0.575	0.424	6.71194e-10	1.21587e-05	Eryth
HIST1H3H	0.776017	0.467	0.322	2.91741e-09	5.28489e-05	Eryth
HIST1H2BD	0.762328	0.513	0.299	6.27785e-15	1.13723e-10	Eryth
HIST1H2AI	0.748094	0.477	0.343	7.15614e-10	1.29634e-05	Eryth
POLR2L	0.747675	0.886	0.835	2.64919e-29	4.79901e-25	Eryth
ARL6IP1	0.74509	0.52	0.409	1.77669e-08	0.000321847	Eryth
HIST2H3D	0.721758	0.693	0.506	2.34238e-13	4.24322e-09	Eryth
NOL7	0.701658	0.601	0.441	5.44641e-14	9.86617e-10	Eryth
RPL37	0.680225	1	1	2.14058e-75	3.87767e-71	Eryth
HIST1H4L	0.657381	0.386	0.184	1.62986e-15	2.95249e-11	Eryth
HIST1H3D	0.655156	0.307	0.174	1.02073e-08	0.000184906	Eryth
GPX1	0.653569	0.984	0.968	6.09157e-27	1.10349e-22	Eryth
TMA7	0.64186	0.83	0.751	2.6253e-19	4.75574e-15	Eryth
MT-CO2	0.641218	0.438	0.259	1.8682e-10	3.38425e-06	Eryth
HIST1H2AH	0.623481	0.536	0.417	2.98907e-08	0.00054147	Eryth
DDX24	0.622746	0.663	0.517	8.72492e-14	1.58052e-09	Eryth
SARS	0.619029	0.389	0.275	1.32546e-07	0.00240106	Eryth
HIST1H1B	0.617059	0.268	0.142	1.54507e-08	0.000279889	Eryth
ATP5E	0.616054	0.925	0.926	3.20331e-29	5.80279e-25	Eryth
HIST3H2BB	0.615292	0.402	0.219	2.87333e-12	5.20504e-08	Eryth
H2AFJ	0.607516	0.925	0.899	2.72547e-11	4.93719e-07	Eryth
RPL41	0.607099	0.928	0.925	2.32774e-30	4.2167e-26	Eryth
PTTG1	0.606346	0.565	0.45	1.06499e-06	0.0192924	Eryth
COX7C	0.604373	0.977	0.976	4.37278e-38	7.92129e-34	Eryth
UQCRB	0.601891	0.886	0.817	1.11497e-20	2.01976e-16	Eryth
LGALS2	0.598876	0.265	0.045	2.29193e-33	4.15183e-29	Eryth
HIST2H2AC	0.581587	0.873	0.84	2.65833e-12	4.81557e-08	Eryth
RPL36	0.577074	0.993	0.992	2.6964e-40	4.88453e-36	Eryth
7SK.2	0.5731	0.33	0.182	6.98074e-10	1.26456e-05	Eryth
MT-ATP6	0.557796	0.239	0.117	1.06377e-07	0.00192702	Eryth
FTL	0.55239	0.83	0.783	7.12992e-15	1.29159e-10	Eryth
DPM3	0.550732	0.418	0.308	7.85333e-07	0.0142263	Eryth
IFLTD1	0.547499	0.353	0.213	2.97438e-09	5.38809e-05	Eryth
POLE3	0.540176	0.526	0.426	7.84757e-08	0.00142159	Eryth
TOMM7	0.53976	0.82	0.814	5.78563e-17	1.04807e-12	Eryth
SNRPG	0.538037	0.971	0.981	6.93801e-37	1.25682e-32	Eryth
PFDN1	0.535029	0.395	0.262	9.71045e-09	0.000175905	Eryth
HIST1H2BL	0.52856	0.395	0.272	4.8427e-07	0.00877254	Eryth
TMCO1	0.524932	0.212	0.086	6.34403e-11	1.14922e-06	Eryth
RPS27L	0.521086	0.964	0.957	1.21729e-24	2.20512e-20	Eryth
NDUFA2	0.517782	0.608	0.512	1.02492e-09	1.85664e-05	Eryth
COX5B	0.501873	0.866	0.833	8.42758e-15	1.52666e-10	Eryth
UQCR10	0.498566	0.634	0.562	1.92615e-07	0.00348922	Eryth
RPS27	0.487391	1	1	7.51027e-77	1.36049e-72	Eryth
TMSB4X	0.486448	0.944	0.925	1.00112e-34	1.81352e-30	Eryth
ARPP19	0.484163	0.892	0.891	4.65463e-17	8.43186e-13	Eryth
ATOX1	0.476266	0.722	0.637	3.62462e-10	6.56599e-06	Eryth
HLA-DQA1	0.476017	0.232	0.05	1.46392e-23	2.65189e-19	Eryth
TMSB10	0.474472	0.817	0.791	6.66016e-10	1.20649e-05	Eryth
BOLA2B	0.473595	0.252	0.141	1.94845e-07	0.00352962	Eryth
SLIRP	0.471494	0.297	0.161	3.55858e-09	6.44637e-05	Eryth
GPS2	0.470748	0.225	0.101	7.92273e-10	1.4352e-05	Eryth
COX8A	0.466541	0.951	0.943	3.08027e-11	5.57991e-07	Eryth
RPS17L	0.465861	0.866	0.835	1.41283e-11	2.55933e-07	Eryth
NUDCD3	0.461685	0.301	0.19	2.01762e-06	0.0365492	Eryth
MT-ND4	0.451773	0.301	0.163	9.48644e-08	0.00171847	Eryth
RPL37A	0.449552	0.997	1	1.99438e-57	3.61282e-53	Eryth
FOS	0.448106	0.578	0.524	1.13487e-06	0.0205582	Eryth
HIST1H2BE	0.446036	0.216	0.072	1.17868e-13	2.13518e-09	Eryth
EIF3J	0.444119	0.745	0.714	1.26989e-06	0.0230041	Eryth
COX6B1	0.439771	0.791	0.747	1.46201e-12	2.64844e-08	Eryth
RPL21	0.430084	0.938	0.93	2.15494e-12	3.90367e-08	Eryth
HIGD1A	0.423891	0.343	0.223	8.29369e-07	0.015024	Eryth
S100A8	0.422779	0.167	0.034	6.84257e-18	1.23953e-13	Eryth
RPS21	0.422699	1	0.997	3.80094e-45	6.88541e-41	Eryth
RPS17	0.417216	0.716	0.691	2.20834e-06	0.0400041	Eryth
MT-CO1	0.416608	0.353	0.221	2.05807e-06	0.0372819	Eryth
S100A9	0.415921	0.173	0.039	7.14877e-17	1.295e-12	Eryth
TCEB2	0.414733	0.889	0.883	5.28678e-11	9.57701e-07	Eryth
AIF1	0.399765	0.203	0.063	1.93568e-14	3.50648e-10	Eryth
HIST1H4F	0.398183	0.15	0.057	2.56886e-08	0.000465348	Eryth
NEAT1	0.397511	0.291	0.174	2.58716e-06	0.0468664	Eryth
RN7SL1	0.379918	0.17	0.055	1.2411e-11	2.24825e-07	Eryth
TMEM256	0.375551	0.873	0.886	1.01416e-07	0.00183715	Eryth
RPL36A	0.374729	1	0.997	3.40927e-20	6.17588e-16	Eryth
HMGB2	0.364305	1	1	2.15236e-27	3.89901e-23	Eryth
MGST3	0.363074	0.771	0.664	5.01293e-07	0.00908092	Eryth
CRISPLD2	0.356632	0.147	0.063	7.73901e-07	0.0140192	Eryth
PRDX2	0.341392	0.974	0.97	1.1466e-09	2.07707e-05	Eryth
CHAC2	0.340301	0.131	0.05	1.78019e-07	0.00322481	Eryth
EIF2S2	0.336993	0.879	0.883	5.91114e-08	0.0010708	Eryth
SHFM1	0.336623	0.902	0.922	5.14524e-09	9.32061e-05	Eryth
PSAP	0.326922	0.232	0.13	1.85226e-06	0.0335536	Eryth
IRF7	0.322818	0.343	0.221	8.6648e-07	0.0156963	Eryth
COTL1	0.319013	0.193	0.09	1.56277e-07	0.00283096	Eryth
HLA-DMA	0.311729	0.157	0.041	1.66891e-13	3.02323e-09	Eryth
ATP5J	0.310073	0.931	0.953	7.71747e-08	0.00139802	Eryth
RPL26	0.295215	0.993	0.999	2.90551e-08	0.000526334	Eryth
UBL5	0.28448	0.925	0.951	1.87732e-09	3.40077e-05	Eryth
METAP2	0.270175	0.948	0.95	4.82257e-08	0.000873609	Eryth
OAZ1	0.265776	0.961	0.98	2.39814e-09	4.34423e-05	Eryth
UBC	0.265338	0.99	0.997	7.60155e-18	1.37702e-13	Eryth
HLA-DMB	0.253452	0.118	0.026	3.86762e-12	7.00619e-08	Eryth
RP11-1143G9.4	1.88379	0.876	0.644	5.88558e-76	1.06617e-71	Mono
MT-ND3	1.74941	0.999	0.976	6.77534e-195	1.22735e-190	Mono
MT-CO3	1.52429	0.994	0.955	4.48412e-162	8.12297e-158	Mono
EIF5A	1.27062	0.477	0.289	1.36167e-19	2.46666e-15	Mono
MT-ATP6	1.18386	0.982	0.95	4.52907e-117	8.20442e-113	Mono
MT-CYB	1.17888	0.952	0.876	1.71791e-97	3.112e-93	Mono
RPL5	1.14928	0.877	0.701	1.29658e-71	2.34876e-67	Mono
RPL7	1.11856	0.949	0.857	6.73314e-97	1.21971e-92	Mono
MT-ND5	1.095	0.781	0.549	2.93502e-48	5.31679e-44	Mono
RPL6	1.04986	0.938	0.852	7.05691e-78	1.27836e-73	Mono
HES1	1.00838	0.255	0.104	6.2197e-14	1.1267e-09	Mono
RPS3A	1.007	0.958	0.894	1.15299e-84	2.08864e-80	Mono
RPS8	1.00107	0.987	0.948	8.78367e-103	1.59116e-98	Mono
RPS27A	0.971469	0.987	0.935	2.56053e-99	4.6384e-95	Mono
AHNAK	0.959756	0.63	0.386	1.2669e-29	2.29499e-25	Mono
RPL21	0.94105	0.994	0.974	1.7699e-97	3.20617e-93	Mono
WDR74	0.936782	0.564	0.384	1.25911e-16	2.28088e-12	Mono
MT-ND4L	0.934979	0.445	0.219	2.78698e-22	5.04861e-18	Mono
CRIP1	0.925918	0.651	0.605	7.02914e-09	0.000127333	Mono
CYBB	0.911632	0.751	0.675	1.10778e-11	2.00674e-07	Mono
HNRNPL	0.901176	0.284	0.117	6.78558e-16	1.22921e-11	Mono
MT-ND2	0.872689	0.98	0.972	1.53772e-83	2.78559e-79	Mono
RPL10A	0.843565	0.903	0.811	7.50165e-50	1.35892e-45	Mono
RPL9	0.835977	0.935	0.883	9.86669e-63	1.78735e-58	Mono
MT-ND1	0.835023	0.96	0.935	3.36453e-60	6.09484e-56	Mono
MT-CO2	0.826919	0.993	0.996	4.2313e-96	7.66499e-92	Mono
RPS13	0.821202	0.96	0.929	4.30597e-65	7.80026e-61	Mono
TPT1	0.800903	0.979	0.963	3.2283e-78	5.84807e-74	Mono
IL1B	0.788955	0.438	0.282	2.27203e-11	4.11578e-07	Mono
MT-ND4	0.781461	0.984	0.97	4.06715e-72	7.36764e-68	Mono
RPS6	0.772017	0.968	0.948	3.12251e-61	5.65643e-57	Mono
RPL23	0.770771	0.901	0.824	3.76228e-47	6.81537e-43	Mono
RPL3	0.761592	0.895	0.829	6.77415e-43	1.22714e-38	Mono
SLC25A6	0.747636	0.803	0.677	2.5097e-31	4.54633e-27	Mono
LYZ	0.739703	0.998	1	6.63429e-40	1.2018e-35	Mono
EEF1B2	0.731736	0.624	0.451	1.39718e-20	2.53099e-16	Mono
G0S2	0.726392	0.251	0.126	1.44179e-09	2.6118e-05	Mono
EIF5AL1	0.713306	0.127	0.05	2.86845e-07	0.0051962	Mono
HLA-DPB1	0.705447	0.945	0.868	1.32847e-30	2.40652e-26	Mono
RPL39	0.696705	0.995	0.993	3.37203e-74	6.10844e-70	Mono
BEST1	0.696065	0.263	0.145	2.32578e-09	4.21314e-05	Mono
MTA2	0.695775	0.105	0.02	7.99665e-10	1.44859e-05	Mono
RPL27	0.677341	0.957	0.935	5.1538e-52	9.3361e-48	Mono
RPL34	0.669775	0.994	0.996	7.82796e-72	1.41803e-67	Mono
TNFAIP3	0.666598	0.397	0.263	2.55915e-09	4.63589e-05	Mono
RPL22	0.658189	0.874	0.813	1.35868e-31	2.46125e-27	Mono
YBX3	0.654523	0.448	0.315	6.7543e-10	1.22354e-05	Mono
TCOF1	0.648174	0.318	0.169	2.4112e-11	4.36789e-07	Mono
SLC25A5	0.641697	0.482	0.332	1.88407e-12	3.413e-08	Mono
RPS29	0.6336	0.999	0.998	7.68426e-62	1.392e-57	Mono
RPL36A	0.632131	0.92	0.872	4.26357e-28	7.72345e-24	Mono
RPS10	0.629064	0.858	0.759	4.94967e-26	8.96632e-22	Mono
RPS7	0.628557	0.931	0.902	1.67325e-38	3.0311e-34	Mono
RPS24	0.628471	0.99	0.981	3.96136e-54	7.17599e-50	Mono
RPL10	0.627522	0.997	0.994	2.26119e-77	4.09615e-73	Mono
RPS15A	0.623017	0.988	0.983	7.37202e-57	1.33544e-52	Mono
EREG	0.616718	0.166	0.074	2.13443e-07	0.00386652	Mono
RPS4X	0.615234	0.964	0.946	4.15845e-41	7.53304e-37	Mono
MT-CO1	0.614687	0.998	0.998	9.75021e-53	1.76625e-48	Mono
RPL13	0.612886	0.994	0.994	1.44945e-60	2.62568e-56	Mono
RPLP0	0.612565	0.823	0.757	1.27811e-24	2.3153e-20	Mono
RPL4	0.605138	0.717	0.625	1.36138e-18	2.46615e-14	Mono
SNORA76	0.60188	0.223	0.08	3.19272e-13	5.78362e-09	Mono
RPL7A	0.59955	0.884	0.848	3.40391e-28	6.16618e-24	Mono
RPS16	0.593353	0.978	0.961	4.75884e-48	8.62064e-44	Mono
CTNNB1	0.59205	0.336	0.228	4.22236e-07	0.00764881	Mono
HLA-DQA1	0.586616	0.752	0.59	4.0393e-17	7.3172e-13	Mono
BTF3	0.574017	0.75	0.644	1.66334e-17	3.01314e-13	Mono
PABPC4	0.570356	0.299	0.173	4.09987e-09	7.42691e-05	Mono
RPS21	0.564918	0.953	0.918	9.31269e-35	1.68699e-30	Mono
PABPC1	0.560381	0.763	0.675	1.71692e-16	3.11021e-12	Mono
RPSA	0.55377	0.761	0.664	6.17932e-17	1.11938e-12	Mono
SNORD3A	0.54925	0.185	0.091	2.31935e-07	0.00420151	Mono
LTA4H	0.535475	0.629	0.523	2.55067e-10	4.62054e-06	Mono
RGCC	0.534178	0.211	0.104	4.72592e-08	0.000856101	Mono
NEAT1	0.524882	0.995	0.994	1.75034e-27	3.17075e-23	Mono
LGALS3	0.524594	0.625	0.486	8.84024e-12	1.60141e-07	Mono
HBA2	0.522868	0.109	0.03	3.62811e-08	0.000657232	Mono
LMNA	0.522411	0.539	0.436	1.64267e-07	0.00297569	Mono
CD44	0.516463	0.824	0.766	1.09184e-15	1.97786e-11	Mono
EEF1A1	0.514934	0.993	0.996	3.8109e-39	6.90345e-35	Mono
CTB-61M7.2	0.513616	0.159	0.067	8.44663e-08	0.00153011	Mono
HLA-DQB1	0.509611	0.884	0.79	1.66757e-18	3.0208e-14	Mono
RPS23	0.505522	0.976	0.98	1.33908e-34	2.42574e-30	Mono
GNB2L1	0.50435	0.906	0.868	5.53199e-25	1.00212e-20	Mono
GPR183	0.503625	0.214	0.117	6.77185e-07	0.0122672	Mono
DPYSL2	0.502208	0.518	0.414	4.60453e-08	0.000834111	Mono
RASA4	0.492482	0.16	0.074	4.70923e-07	0.00853077	Mono
RPS3	0.485258	0.955	0.957	1.30934e-29	2.37188e-25	Mono
RPS5	0.475936	0.892	0.865	3.45284e-19	6.25481e-15	Mono
CCNL1	0.474667	0.737	0.672	3.77618e-09	6.84054e-05	Mono
RPS28	0.474477	0.994	0.989	1.888e-41	3.42012e-37	Mono
BHLHE40	0.47314	0.31	0.191	9.52772e-08	0.00172595	Mono
EEF2	0.47284	0.588	0.525	7.14803e-08	0.00129487	Mono
CPVL	0.47039	0.362	0.241	7.28233e-08	0.00131919	Mono
PTPRE	0.466489	0.544	0.423	1.20391e-08	0.000218089	Mono
NPC2	0.458926	0.797	0.735	4.42411e-14	8.01428e-10	Mono
RPL12	0.457172	0.986	0.989	5.48095e-33	9.92875e-29	Mono
RPL18A	0.455869	0.993	0.991	2.06054e-32	3.73268e-28	Mono
RPL15	0.454613	0.96	0.946	2.09889e-27	3.80215e-23	Mono
RPLP1	0.453562	0.994	0.998	4.39776e-39	7.96655e-35	Mono
AHR	0.453362	0.201	0.085	2.48785e-09	4.50673e-05	Mono
RPL23A	0.451367	0.974	0.957	3.25409e-26	5.89479e-22	Mono
PHACTR1	0.449805	0.415	0.312	2.50779e-06	0.0454286	Mono
C12orf57	0.44834	0.346	0.236	1.57284e-06	0.028492	Mono
VIM	0.442968	0.914	0.942	1.05317e-08	0.000190782	Mono
TMA7	0.441297	0.79	0.724	2.61201e-13	4.73166e-09	Mono
RPS14	0.437278	0.992	0.996	6.05605e-34	1.09705e-29	Mono
NAP1L1	0.436269	0.812	0.75	4.41385e-12	7.99568e-08	Mono
RPL26	0.436172	0.988	0.993	6.27491e-27	1.1367e-22	Mono
UQCRB	0.43362	0.632	0.542	1.11319e-07	0.00201654	Mono
RPL37A	0.433305	0.98	0.983	6.44877e-30	1.1682e-25	Mono
KLF10	0.426003	0.456	0.336	4.28172e-07	0.00775634	Mono
CD1C	0.425442	0.143	0.052	2.83136e-08	0.000512901	Mono
RPS27	0.418645	1	1	2.08155e-39	3.77073e-35	Mono
TIPARP	0.414315	0.197	0.098	2.95617e-07	0.0053551	Mono
NACA	0.411757	0.876	0.82	5.80082e-17	1.05082e-12	Mono
RPL13A	0.409586	0.994	0.998	5.74091e-28	1.03997e-23	Mono
SAMHD1	0.393041	0.627	0.545	2.23462e-07	0.00404801	Mono
PPIA	0.391567	0.833	0.798	2.11104e-12	3.82414e-08	Mono
RPL27A	0.385131	0.989	0.987	6.16113e-23	1.11609e-18	Mono
RPS25	0.383035	0.975	0.957	5.14339e-19	9.31725e-15	Mono
FRMD4B	0.381789	0.115	0.03	6.17311e-09	0.000111826	Mono
EIF3L	0.381295	0.267	0.163	2.0731e-06	0.0375542	Mono
COX4I1	0.378341	0.826	0.807	4.87347e-12	8.8283e-08	Mono
PHLDA2	0.375386	0.209	0.106	2.20599e-07	0.00399616	Mono
POLR2L	0.373745	0.674	0.62	3.94539e-07	0.00714707	Mono
RPL11	0.372207	0.99	0.991	2.47795e-26	4.4888e-22	Mono
RPS11	0.368327	0.958	0.972	2.00411e-19	3.63045e-15	Mono
RPL29	0.364517	0.956	0.961	2.645e-17	4.79142e-13	Mono
RPL18	0.362291	0.952	0.95	2.86628e-17	5.19227e-13	Mono
RPS18	0.361354	0.992	0.996	9.61447e-23	1.74166e-18	Mono
RPLP2	0.359019	0.994	0.996	7.59178e-33	1.37525e-28	Mono
RPL19	0.358938	0.983	0.987	3.72248e-22	6.74328e-18	Mono
GPX1	0.353397	0.822	0.816	1.04225e-07	0.00188803	Mono
RPS26	0.342296	0.906	0.892	7.37354e-12	1.33572e-07	Mono
COMMD6	0.338997	0.676	0.607	1.37712e-06	0.0249466	Mono
HLA-DRA	0.336358	0.994	0.981	4.91057e-17	8.8955e-13	Mono
RPL35A	0.335531	0.971	0.985	2.83814e-17	5.14129e-13	Mono
RPS12	0.335142	0.986	0.987	2.09155e-19	3.78884e-15	Mono
TOMM7	0.325664	0.781	0.74	1.30193e-07	0.00235845	Mono
TSPO	0.323321	0.848	0.846	1.01932e-08	0.000184651	Mono
RPL32	0.31827	0.993	0.991	1.60889e-19	2.9145e-15	Mono
RPL37	0.316584	0.983	0.978	4.03689e-19	7.31282e-15	Mono
ATP5G2	0.310196	0.811	0.783	4.50161e-07	0.00815467	Mono
RPL24	0.307844	0.88	0.881	9.88668e-10	1.79097e-05	Mono
RPL31	0.304798	0.945	0.939	8.22924e-10	1.49073e-05	Mono
RPS20	0.300273	0.944	0.965	8.88429e-13	1.60939e-08	Mono
RPL30	0.298453	0.962	0.965	8.71281e-14	1.57833e-09	Mono
RPS9	0.291982	0.985	0.993	1.65972e-16	3.00659e-12	Mono
PID1	0.286238	0.147	0.063	1.07398e-06	0.0194552	Mono
RPL41	0.26879	0.999	1	3.88129e-20	7.03096e-16	Mono
HLA-DRB1	0.268483	0.974	0.961	2.2415e-09	4.06048e-05	Mono
TMSB4X	0.268099	1	1	6.36928e-25	1.1538e-20	Mono
RPL14	0.265106	0.945	0.955	4.73478e-12	8.57705e-08	Mono
RPL8	0.263819	0.965	0.985	1.08353e-14	1.96281e-10	Mono
MT-ND3	2.20479	0.984	0.886	4.96744e-25	8.99852e-21	Plasma
IGJ	1.70773	1	0.991	8.49552e-19	1.53896e-14	Plasma
LYZ	1.67941	0.694	0.102	1.79755e-32	3.25627e-28	Plasma
MT-ATP6	1.56247	0.984	0.877	1.76994e-16	3.20624e-12	Plasma
MT-CYB	1.26377	0.984	0.909	4.06944e-16	7.37178e-12	Plasma
MT-ND4	1.16597	0.984	0.984	3.70953e-16	6.71982e-12	Plasma
MT-CO1	1.11327	0.984	0.979	2.95055e-12	5.34491e-08	Plasma
MT-ND5	1.09152	0.887	0.786	3.15269e-11	5.7111e-07	Plasma
CD27	1.06836	0.806	0.444	7.83871e-11	1.41998e-06	Plasma
MT-CO3	1.03551	0.984	0.963	2.62542e-10	4.75596e-06	Plasma
MT-CO2	1.02748	0.984	0.995	3.36515e-14	6.09597e-10	Plasma
TNFRSF13B	1.02558	0.71	0.277	7.62998e-13	1.38217e-08	Plasma
LGALS2	1.01868	0.355	0.044	8.81024e-17	1.59597e-12	Plasma
MALAT1	0.965172	1	1	5.32765e-20	9.65104e-16	Plasma
CLPTM1L	0.926014	0.5	0.242	9.07804e-07	0.0164449	Plasma
FNCCL19+DCB	0.863024	0.532	0.244	1.37569e-06	0.0249205	Plasma
PRDX2	0.801373	0.726	0.451	8.33337e-08	0.00150959	Plasma
CST3	0.769016	0.629	0.312	5.88262e-08	0.00106564	Plasma
HLA-DRA	0.75372	0.903	0.691	1.26042e-06	0.0228326	Plasma
XIST	0.74537	0.935	0.779	7.59944e-07	0.0137664	Plasma
TNFRSF17	0.713813	0.919	0.835	8.24351e-07	0.0149331	Plasma
TXNDC5	0.704624	0.371	0.123	1.96929e-07	0.00356736	Plasma
HBG1	0.689589	0.274	0.002	1.81219e-26	3.28278e-22	Plasma
MT-ND2	0.651712	0.984	0.991	6.18156e-08	0.00111979	Plasma
ABCB9	0.625989	0.387	0.142	1.99195e-06	0.0360842	Plasma
RPS29	0.618983	1	1	5.22632e-12	9.46749e-08	Plasma
METTL8	0.607795	0.29	0.063	9.62655e-09	0.000174385	Plasma
RB1	0.536916	0.323	0.1	1.11127e-06	0.0201306	Plasma
HBA2	0.528917	0.339	0.084	3.38048e-09	6.12375e-05	Plasma
SGK1	0.516618	0.21	0.047	1.24099e-06	0.0224805	Plasma
GPCPD1	0.514862	0.29	0.084	1.04994e-06	0.0190196	Plasma
EFCAB4A	0.484956	0.226	0.053	1.39856e-06	0.0253349	Plasma
GAS6	0.480583	0.145	0.014	1.50547e-08	0.000272717	Plasma
FAM168B	0.473678	0.177	0.019	1.15213e-09	2.08708e-05	Plasma
FKBP2	0.471667	0.984	0.958	2.4963e-06	0.0452204	Plasma
QPCT	0.434499	0.145	0.016	8.72059e-08	0.00157973	Plasma
CD1C	0.422903	0.161	0.007	1.63804e-12	2.9673e-08	Plasma
S100A8	0.418402	0.21	0.026	5.92104e-10	1.0726e-05	Plasma
AC113189.5	0.413393	0.129	0.016	1.30082e-06	0.0235643	Plasma
AMICA1	0.41063	0.194	0.03	5.56756e-08	0.00100856	Plasma
ATP6V1B2	0.404421	0.21	0.047	1.88626e-06	0.0341697	Plasma
S100A9	0.366444	0.242	0.026	3.11626e-12	5.6451e-08	Plasma
HBG2	0.36224	0.145	0	1.67582e-15	3.03574e-11	Plasma
KIAA0922	0.362194	0.113	0.012	1.56747e-06	0.0283947	Plasma
IL8	0.344783	0.145	0.021	1.40857e-06	0.0255163	Plasma
AFMID	0.339866	0.161	0.026	1.00643e-06	0.0182315	Plasma
BRSK1	0.330042	0.161	0.021	1.08981e-07	0.0019742	Plasma
TMEM56	0.327783	0.161	0.009	2.34136e-11	4.24138e-07	Plasma
RP11-1143G9.4	0.302853	0.129	0.007	1.58934e-09	2.87909e-05	Plasma
ZNF215	0.298451	0.113	0	2.41628e-12	4.3771e-08	Plasma
PTGDS	2.96769	0.634	0.16	3.19026e-37	5.77916e-33	pDC
C12orf57	1.75229	0.793	0.449	3.26165e-35	5.90847e-31	pDC
RPPH1	1.69833	0.543	0.163	1.2816e-27	2.32162e-23	pDC
FOSB	1.61977	0.884	0.478	6.1998e-42	1.12309e-37	pDC
SNORD3A	1.60581	0.616	0.146	5.29275e-36	9.58782e-32	pDC
RNU12	1.45281	0.534	0.132	1.96118e-29	3.55267e-25	pDC
SNORD3B-1	1.4468	0.534	0.118	2.1711e-31	3.93295e-27	pDC
SNORD3B-2	1.31561	0.573	0.199	1.72683e-24	3.12814e-20	pDC
SNORD3D	1.27597	0.5	0.177	4.08935e-20	7.40786e-16	pDC
FOS	1.24483	0.953	0.812	1.28786e-34	2.33295e-30	pDC
MT-ND3	1.23926	0.983	0.885	1.11175e-42	2.01394e-38	pDC
TMEM107	1.19561	0.513	0.202	3.3446e-18	6.05874e-14	pDC
TSPYL2	1.15054	0.578	0.315	1.97061e-15	3.56977e-11	pDC
CYBB	1.02826	0.759	0.601	3.00952e-11	5.45175e-07	pDC
WDR74	1.01022	0.672	0.435	3.29318e-12	5.9656e-08	pDC
RGS2	0.96923	0.608	0.376	1.3214e-11	2.39371e-07	pDC
PTCH2	0.965079	0.319	0.048	2.57219e-19	4.65953e-15	pDC
RP11-386I14.4	0.924229	0.659	0.522	2.87451e-09	5.20717e-05	pDC
MT-ATP6	0.896149	0.948	0.82	2.35829e-22	4.27205e-18	pDC
RP1-313I6.12	0.88986	0.483	0.289	7.38883e-10	1.33849e-05	pDC
TCL1A	0.888457	0.582	0.393	5.67302e-08	0.00102767	pDC
COQ7	0.87086	0.474	0.23	1.44436e-11	2.61645e-07	pDC
SOX4	0.849617	0.569	0.413	6.155e-07	0.0111498	pDC
CD44	0.820601	0.522	0.334	1.06989e-08	0.00019381	pDC
JUND	0.817875	0.629	0.433	6.57971e-11	1.19191e-06	pDC
MT-CO3	0.789257	0.974	0.916	7.12722e-22	1.2911e-17	pDC
LRRC26	0.762756	0.569	0.34	4.85114e-11	8.78783e-07	pDC
DERL3	0.735976	0.513	0.233	2.38579e-13	4.32187e-09	pDC
MAPKAPK2	0.732698	0.733	0.522	7.85559e-11	1.42304e-06	pDC
PRMT10	0.729692	0.422	0.225	1.11931e-08	0.000202762	pDC
PTCRA	0.727102	0.763	0.604	6.21138e-12	1.12519e-07	pDC
CD4	0.718829	0.849	0.671	2.35936e-12	4.27397e-08	pDC
DDIT4	0.698209	0.375	0.177	1.27772e-08	0.00023146	pDC
CLIC3	0.688513	0.763	0.537	3.89051e-12	7.04766e-08	pDC
RNU11	0.674987	0.246	0.039	4.54021e-14	8.2246e-10	pDC
PRKCB	0.663257	0.677	0.59	2.5811e-07	0.00467565	pDC
NR4A2	0.647596	0.254	0.11	6.45158e-07	0.011687	pDC
MYADM	0.646352	0.362	0.177	1.44589e-07	0.00261924	pDC
A1BG	0.630306	0.522	0.301	7.01456e-09	0.000127069	pDC
TPT1	0.624563	1	0.997	4.4824e-42	8.11986e-38	pDC
KLF4	0.607967	0.427	0.216	1.38946e-08	0.000251701	pDC
DAB2	0.60755	0.5	0.326	4.00614e-07	0.00725712	pDC
MT-CYB	0.602951	0.897	0.812	7.48608e-13	1.3561e-08	pDC
BCLAF1	0.598575	0.599	0.444	3.82527e-07	0.00692948	pDC
CCDC50	0.596485	0.927	0.899	4.20876e-16	7.62417e-12	pDC
AC023590.1	0.594101	0.254	0.084	1.05953e-08	0.000191934	pDC
C10orf118	0.5847	0.694	0.534	1.20751e-07	0.0021874	pDC
MCC	0.581967	0.284	0.11	2.12789e-08	0.000385467	pDC
SEPT9	0.565348	0.612	0.466	2.06121e-07	0.00373388	pDC
COBLL1	0.561645	0.379	0.191	7.74726e-08	0.00140342	pDC
RGS1	0.561019	0.832	0.705	2.59346e-09	4.69805e-05	pDC
KMT2E-AS1	0.560073	0.297	0.129	1.64954e-07	0.00298813	pDC
RPS8	0.554528	1	0.994	3.12514e-33	5.6612e-29	pDC
ID1	0.554053	0.129	0.02	7.23931e-08	0.0013114	pDC
AC016629.8	0.549569	0.198	0.034	6.53246e-11	1.18335e-06	pDC
RPL34	0.548848	1	1	2.46636e-36	4.46782e-32	pDC
TCF4	0.538561	0.974	0.955	3.1456e-13	5.69826e-09	pDC
CCNL1	0.530778	0.871	0.806	1.07556e-08	0.000194838	pDC
RGS18	0.527924	0.259	0.104	3.93534e-07	0.00712887	pDC
SCAMP5	0.520269	0.323	0.157	6.78046e-07	0.0122828	pDC
LHFPL2	0.508543	0.276	0.121	1.29605e-06	0.023478	pDC
APP	0.506955	0.703	0.567	5.25543e-07	0.00952022	pDC
RPL21	0.506767	1	1	5.55557e-24	1.00639e-19	pDC
TPM2	0.50652	0.694	0.503	6.58193e-08	0.00119232	pDC
SIK1	0.50086	0.595	0.402	2.06712e-07	0.00374459	pDC
IDS	0.500679	0.694	0.596	5.28852e-07	0.00958015	pDC
LCNL1	0.497611	0.151	0.008	7.18824e-12	1.30215e-07	pDC
RPL7	0.49124	0.996	0.992	1.70394e-18	3.08669e-14	pDC
MT-ND4	0.489793	0.966	0.966	6.60424e-13	1.19636e-08	pDC
RPS18	0.483365	1	0.997	2.46705e-27	4.46906e-23	pDC
FCER1G	0.475409	0.935	0.896	2.93454e-09	5.31591e-05	pDC
EEF1B2	0.474884	0.935	0.899	1.05215e-09	1.90596e-05	pDC
RPS13	0.470443	1	0.992	5.14083e-19	9.31262e-15	pDC
RPL10	0.467835	1	1	6.3645e-25	1.15293e-20	pDC
MT-CO2	0.450784	0.991	0.972	2.63934e-10	4.78117e-06	pDC
RPL6	0.44516	0.991	0.989	1.1933e-17	2.16167e-13	pDC
MT-ND1	0.444576	0.957	0.969	2.59899e-08	0.000470807	pDC
RPL23	0.43965	0.991	0.989	1.5054e-16	2.72703e-12	pDC
NPC2	0.425127	0.927	0.947	4.95217e-08	0.000897085	pDC
RPS3A	0.421921	0.996	1	9.90638e-20	1.79454e-15	pDC
C12orf75	0.412827	0.897	0.803	3.14814e-08	0.000570285	pDC
RPL39	0.408302	1	1	4.11204e-20	7.44895e-16	pDC
TMA7	0.406404	0.953	0.919	2.55485e-08	0.000462812	pDC
RPS21	0.402403	0.991	0.994	4.25206e-14	7.7026e-10	pDC
RPS3	0.401565	0.996	0.994	5.68302e-18	1.02948e-13	pDC
RPS28	0.394066	1	1	1.51849e-25	2.75075e-21	pDC
RPL9	0.392834	0.996	0.989	8.45206e-16	1.53109e-11	pDC
MT-ND2	0.388793	0.97	0.98	3.52629e-10	6.38787e-06	pDC
RPL13	0.381771	0.996	1	1.37e-23	2.48176e-19	pDC
HLA-DPB1	0.377189	0.991	0.98	2.20763e-10	3.99912e-06	pDC
LYZ	0.374978	0.345	0.11	2.37297e-12	4.29863e-08	pDC
RPL5	0.36927	0.987	0.978	1.23099e-11	2.22994e-07	pDC
KRT5	0.360605	0.125	0.017	6.1422e-08	0.00111266	pDC
RPLP0	0.35883	0.987	0.989	6.18043e-13	1.11959e-08	pDC
RPL3	0.357801	0.991	0.992	1.10349e-13	1.99897e-09	pDC
RPS29	0.353514	1	0.997	8.16273e-18	1.47868e-13	pDC
RP11-326K13.4	0.352569	0.125	0.025	1.57443e-06	0.0285207	pDC
RPS11	0.34359	1	1	5.67283e-16	1.02763e-11	pDC
RPS27A	0.34266	1	1	1.25033e-18	2.26497e-14	pDC
PABPC1	0.333081	0.909	0.938	2.2187e-06	0.0401918	pDC
RPL10A	0.329588	0.987	0.992	2.84117e-11	5.14677e-07	pDC
MIR22HG	0.327699	0.142	0.034	1.61485e-06	0.0292529	pDC
PPIA	0.322607	0.948	0.955	1.66421e-07	0.00301472	pDC
RPL13A	0.313853	1	1	2.28855e-16	4.14571e-12	pDC
RPS23	0.3079	1	1	5.54691e-16	1.00482e-11	pDC
RPS26	0.301179	0.987	0.992	2.9391e-08	0.000532419	pDC
RPL27	0.29781	1	0.994	3.05951e-10	5.54231e-06	pDC
RPLP2	0.296113	1	1	7.92072e-16	1.43484e-11	pDC
RPS27	0.287807	0.996	1	2.78536e-14	5.04568e-10	pDC
RPL12	0.284947	1	0.992	3.36764e-10	6.10048e-06	pDC
SERF2	0.2824	0.991	0.978	1.60073e-07	0.00289972	pDC
RPL18A	0.281549	1	0.997	1.32851e-10	2.40659e-06	pDC
RPS4X	0.281118	1	1	2.25821e-10	4.09075e-06	pDC
RPS9	0.278282	0.996	0.989	1.92131e-10	3.48045e-06	pDC
RPS7	0.267425	0.996	0.997	1.74595e-09	3.16279e-05	pDC
RPS14	0.260509	1	0.997	1.05545e-09	1.91194e-05	pDC
RPS6	0.252128	0.996	1	5.85029e-10	1.05978e-05	pDC
RPS15A	0.25024	1	0.997	3.79566e-10	6.87584e-06	pDC
WDR74	2.09346	0.667	0.362	1.03979e-06	0.0188359	NKdividing
MT-ND3	1.15796	0.958	0.967	5.08627e-14	9.21377e-10	NKdividing
MT-ATP6	1.0325	0.938	0.97	5.78079e-12	1.04719e-07	NKdividing
AC016629.8	1.02271	0.375	0.114	9.7776e-07	0.0177121	NKdividing
MT-CO3	1.0195	0.958	0.997	5.23351e-14	9.4805e-10	NKdividing
SNORD3A	0.973729	0.292	0.076	7.98728e-07	0.014469	NKdividing
SNORD3D	0.938495	0.25	0.058	1.45098e-06	0.0262845	NKdividing
JUND	0.881291	0.667	0.375	1.00552e-06	0.018215	NKdividing
MT-ND1	0.878374	0.938	0.939	6.223e-10	1.1273e-05	NKdividing
TCL1A	0.781506	0.125	0.013	2.36478e-06	0.0428379	NKdividing
MT-CO2	0.777391	0.958	0.997	1.97156e-11	3.57148e-07	NKdividing
RPL9	0.711788	0.979	0.965	1.14242e-06	0.0206949	NKdividing
RPS8	0.707881	1	0.992	1.75078e-11	3.17154e-07	NKdividing
RPS21	0.647337	0.979	0.99	1.69888e-10	3.07753e-06	NKdividing
RPL5	0.627454	0.979	0.949	6.75707e-09	0.000122404	NKdividing
RPLP0	0.608992	0.979	0.967	3.517e-07	0.00637104	NKdividing
MT-ND2	0.605159	0.938	0.99	1.79046e-06	0.0324342	NKdividing
RP11-94L15.2	0.539371	0.229	0.028	2.0627e-09	3.73659e-05	NKdividing
POU2AF1	0.528955	0.104	0.008	2.32098e-06	0.0420445	NKdividing
RPS4X	0.52773	0.979	0.995	1.19344e-07	0.00216192	NKdividing
RPS29	0.507424	0.979	1	6.01793e-07	0.0109015	NKdividing
RPLP1	0.491106	1	0.997	1.40458e-07	0.0025444	NKdividing
RPS28	0.4907	0.979	1	1.13952e-06	0.0206424	NKdividing
RPL35	0.463926	1	0.992	1.40645e-06	0.0254779	NKdividing
HBA2	6.66504	0.268	0.035	9.40823e-12	1.7043e-07	CD34+
HBB	6.3835	0.418	0.212	2.13351e-06	0.0386485	CD34+
HBG2	6.2514	0.17	0	9.53977e-11	1.72813e-06	CD34+
HBG1	5.89295	0.176	0	3.94228e-11	7.14143e-07	CD34+
HBA1	5.77247	0.242	0.026	3.06394e-11	5.55033e-07	CD34+
AHSP	3.29321	0.196	0	2.7173e-12	4.92239e-08	CD34+
HBM	2.7239	0.163	0	2.2997e-10	4.16591e-06	CD34+
HBD	2.56057	0.242	0.039	8.99809e-10	1.63e-05	CD34+
HIST1H4C	1.99459	0.765	0.355	2.05516e-21	3.72292e-17	CD34+
BLVRB	1.92119	0.333	0.1	3.18088e-09	5.76217e-05	CD34+
PRDX2	1.90408	0.542	0.242	1.46832e-09	2.65986e-05	CD34+
GYPB	1.57842	0.137	0	7.48766e-09	0.000135639	CD34+
APOC1	1.53305	0.131	0.009	4.49211e-07	0.00813746	CD34+
GYPA	1.30942	0.137	0	7.48766e-09	0.000135639	CD34+
S100A9	1.27018	0.124	0.004	2.45833e-07	0.00445326	CD34+
KIAA0101	1.26633	0.32	0.052	1.24337e-12	2.25237e-08	CD34+
HEMGN	1.18018	0.281	0.035	3.11709e-12	5.64661e-08	CD34+
GYPC	1.12951	0.634	0.273	4.8588e-14	8.80172e-10	CD34+
FAM178B	1.11849	0.124	0.004	2.49056e-07	0.00451165	CD34+
HMGB2	1.10287	0.673	0.433	3.5896e-07	0.00650256	CD34+
ALAS2	1.0157	0.15	0.004	6.92463e-09	0.00012544	CD34+
SNCA	1.00288	0.32	0.039	8.31502e-14	1.50627e-09	CD34+
MT-ND3	1.00189	0.974	0.944	9.97928e-26	1.80775e-21	CD34+
RP11-620J15.3	0.974807	0.542	0.156	1.45179e-14	2.62992e-10	CD34+
RP11-386I14.4	0.972458	0.484	0.195	2.54164e-09	4.60419e-05	CD34+
CYTL1	0.960362	0.346	0.035	5.64777e-16	1.02309e-11	CD34+
EGFL7	0.935921	0.392	0.056	1.65307e-15	2.99454e-11	CD34+
JUN	0.814525	0.595	0.312	7.60713e-07	0.0137803	CD34+
HIST2H2AA3	0.812176	0.353	0.091	4.98483e-10	9.03001e-06	CD34+
SNORA76	0.808245	0.529	0.208	2.68029e-10	4.85534e-06	CD34+
RPS8	0.761601	0.987	0.996	1.41207e-21	2.55796e-17	CD34+
MT-ATP6	0.745937	0.974	0.887	1.20908e-14	2.19026e-10	CD34+
GATA2	0.744499	0.275	0.026	1.4072e-12	2.54914e-08	CD34+
MT-CO3	0.735419	0.993	0.948	9.35971e-15	1.69551e-10	CD34+
DUT	0.732713	0.608	0.359	1.17364e-07	0.00212605	CD34+
EEF1B2	0.731803	0.935	0.827	3.39647e-12	6.15271e-08	CD34+
CDK6	0.729638	0.536	0.26	1.36031e-07	0.0024642	CD34+
KLF1	0.715426	0.183	0.009	5.55545e-10	1.00637e-05	CD34+
MT-CYB	0.707701	0.974	0.905	7.24331e-14	1.31212e-09	CD34+
MT-ND5	0.706623	0.863	0.636	1.51513e-08	0.000274465	CD34+
RPS29	0.701631	0.993	0.996	6.37894e-19	1.15554e-14	CD34+
SMIM1	0.690465	0.19	0.004	4.42757e-11	8.02054e-07	CD34+
ANP32B	0.690378	0.797	0.524	2.21255e-10	4.00804e-06	CD34+
MT-ND1	0.687254	0.941	0.918	4.49814e-11	8.14838e-07	CD34+
PCNA	0.677925	0.353	0.147	2.19711e-06	0.0398007	CD34+
RPL36A	0.665153	0.941	0.892	5.62068e-07	0.0101819	CD34+
RNF130	0.662447	0.392	0.165	1.08323e-06	0.0196227	CD34+
RPL5	0.661958	0.974	0.974	4.19339e-15	7.59632e-11	CD34+
RPS21	0.659116	0.974	0.991	4.00058e-17	7.24704e-13	CD34+
NRIP1	0.652984	0.353	0.117	6.02627e-08	0.00109166	CD34+
AP001171.1	0.652753	0.242	0.03	3.43917e-10	6.23005e-06	CD34+
AVP	0.650571	0.137	0	7.48766e-09	0.000135639	CD34+
RPL7	0.635752	0.987	0.987	1.85408e-16	3.35867e-12	CD34+
MYL4	0.628122	0.157	0.017	2.92629e-07	0.00530098	CD34+
REXO2	0.617705	0.327	0.104	2.4685e-07	0.00447168	CD34+
MLLT3	0.611372	0.294	0.1	1.93081e-06	0.0349766	CD34+
TFDP2	0.610062	0.425	0.147	2.11317e-08	0.000382801	CD34+
TOP2A	0.606961	0.131	0.013	2.01629e-06	0.0365252	CD34+
CRHBP	0.603668	0.157	0.022	9.42851e-07	0.0170798	CD34+
KCNH2	0.596385	0.144	0	3.15121e-09	5.70843e-05	CD34+
WDR74	0.595677	0.49	0.221	3.35662e-07	0.00608051	CD34+
RPS3	0.590071	0.98	0.996	1.24936e-14	2.26322e-10	CD34+
MT-ND2	0.580808	0.967	0.952	1.12117e-08	0.000203099	CD34+
NFE2	0.571495	0.248	0.052	4.61292e-08	0.00083563	CD34+
MDK	0.570997	0.216	0.056	2.6336e-06	0.0477076	CD34+
CD34	0.569569	0.242	0.043	9.52336e-09	0.000172516	CD34+
HES1	0.568706	0.144	0.017	1.54635e-06	0.0280121	CD34+
UBAC1	0.566914	0.235	0.061	6.88483e-07	0.0124719	CD34+
YBX3	0.565359	0.444	0.147	3.66214e-09	6.63396e-05	CD34+
RPS3A	0.561184	0.987	0.996	1.5845e-13	2.87032e-09	CD34+
HSP90AB1	0.558234	0.869	0.801	8.9574e-08	0.00162263	CD34+
PRSS57	0.556067	0.438	0.199	2.02569e-06	0.0366954	CD34+
RPL39	0.551505	0.98	0.996	8.00418e-16	1.44996e-11	CD34+
BNIP3L	0.550128	0.399	0.121	4.75344e-09	8.61086e-05	CD34+
RPLP0	0.548699	0.961	0.978	1.44721e-11	2.62163e-07	CD34+
CAT	0.546313	0.51	0.225	1.3001e-07	0.00235512	CD34+
RPS24	0.543153	0.974	1	1.88687e-11	3.41807e-07	CD34+
ZMYND8	0.536408	0.353	0.134	1.20645e-06	0.0218549	CD34+
PRKDC	0.535782	0.425	0.169	2.59283e-07	0.00469692	CD34+
RPL37A	0.532934	0.993	1	9.76208e-13	1.7684e-08	CD34+
BLVRA	0.523477	0.216	0.03	6.73146e-09	0.00012194	CD34+
PTTG1	0.51763	0.288	0.082	1.38466e-07	0.00250831	CD34+
HINT1	0.516125	0.922	0.9	1.46675e-07	0.00265702	CD34+
RPL7A	0.513161	0.967	0.983	1.28576e-12	2.32915e-08	CD34+
RPL34	0.511456	0.993	1	8.58071e-14	1.5544e-09	CD34+
CKAP2	0.509076	0.235	0.043	2.63303e-08	0.000476973	CD34+
NUSAP1	0.508299	0.17	0.03	1.99042e-06	0.0360564	CD34+
RP11-304L19.5	0.50516	0.314	0.082	3.01685e-08	0.000546503	CD34+
SLC40A1	0.497697	0.183	0.017	9.49293e-09	0.000171964	CD34+
RHAG	0.497639	0.124	0	4.18562e-08	0.000758224	CD34+
RPS6	0.497597	0.98	0.996	3.45432e-11	6.25751e-07	CD34+
TPT1	0.495787	0.98	0.996	5.20825e-13	9.43475e-09	CD34+
ANK1	0.495679	0.124	0.004	2.21458e-07	0.0040117	CD34+
RPL3	0.495451	0.98	0.996	1.84044e-10	3.33396e-06	CD34+
RPS27A	0.488238	0.987	1	2.09128e-15	3.78836e-11	CD34+
FAM212A	0.481478	0.176	0.026	2.41783e-07	0.00437991	CD34+
RPL23	0.471198	0.948	0.957	2.08232e-09	3.77212e-05	CD34+
RPL38	0.471088	0.967	0.983	2.44675e-11	4.43229e-07	CD34+
DNMT1	0.46968	0.412	0.182	2.32054e-06	0.0420367	CD34+
RPL6	0.468398	1	0.996	6.74466e-11	1.22179e-06	CD34+
TYMS	0.467873	0.248	0.069	1.76711e-06	0.0320113	CD34+
RPS23	0.467494	0.974	1	1.6334e-14	2.95891e-10	CD34+
ALDH1A1	0.465955	0.17	0.009	3.06395e-09	5.55035e-05	CD34+
SPTA1	0.463993	0.131	0	1.77319e-08	0.000321213	CD34+
HELLS	0.463274	0.301	0.087	2.83866e-07	0.00514224	CD34+
SYPL1	0.46293	0.438	0.182	1.19176e-06	0.0215888	CD34+
PARVB	0.46103	0.255	0.048	4.76877e-09	8.63863e-05	CD34+
MCM2	0.457886	0.196	0.022	8.07392e-09	0.000146259	CD34+
RPL9	0.450239	0.993	0.991	7.12576e-10	1.29083e-05	CD34+
TMPO	0.442358	0.399	0.16	1.96517e-06	0.035599	CD34+
CENPU	0.439695	0.203	0.039	3.73713e-07	0.00676981	CD34+
RPL13	0.431896	1	1	2.03839e-11	3.69254e-07	CD34+
RPS14	0.430551	0.98	1	2.96475e-11	5.37065e-07	CD34+
DNPH1	0.430456	0.359	0.134	1.22425e-06	0.0221774	CD34+
PTRF	0.429643	0.196	0.035	2.65508e-07	0.00480969	CD34+
RPS18	0.428646	0.98	1	8.26296e-10	1.49684e-05	CD34+
RPS4X	0.427432	0.974	1	1.07696e-08	0.000195092	CD34+
RFESD	0.427254	0.118	0.009	2.49643e-06	0.0452229	CD34+
GATA1	0.426922	0.15	0.009	4.55016e-08	0.000824261	CD34+
MSRB3	0.425906	0.19	0.035	6.47596e-07	0.0117312	CD34+
RUNX1	0.421312	0.314	0.091	1.47412e-07	0.00267037	CD34+
ACOT13	0.420823	0.261	0.074	2.0677e-06	0.0374564	CD34+
ZEB2	0.411134	0.346	0.121	8.46732e-07	0.0153385	CD34+
PBX1	0.410585	0.163	0.004	1.54506e-09	2.79888e-05	CD34+
GNB2L1	0.40995	0.974	0.996	1.70783e-08	0.000309373	CD34+
RPL12	0.401839	0.98	0.996	3.1455e-08	0.000569808	CD34+
TRIM58	0.394303	0.183	0.035	1.44816e-06	0.0262334	CD34+
RPL22	0.390992	0.961	0.965	1.10336e-07	0.00199874	CD34+
LAPTM4B	0.390951	0.15	0.013	2.10252e-07	0.00380872	CD34+
SLC39A3	0.387946	0.288	0.078	2.34554e-07	0.00424895	CD34+
IGF2BP2	0.387227	0.183	0.035	1.74324e-06	0.0315787	CD34+
NPR3	0.379162	0.176	0.013	7.94242e-09	0.000143877	CD34+
RPS26	0.378883	0.987	0.965	2.47566e-08	0.000448465	CD34+
RPL29	0.375441	0.98	0.996	3.98465e-09	7.21819e-05	CD34+
RPS28	0.366296	0.993	0.996	1.21835e-09	2.20703e-05	CD34+
RPL13A	0.365504	0.987	1	2.06477e-11	3.74034e-07	CD34+
RPL21	0.360742	0.987	0.996	8.43689e-08	0.00152834	CD34+
RPL10A	0.357129	0.974	0.991	1.00904e-06	0.0182787	CD34+
RPL18A	0.354507	0.987	1	1.15074e-08	0.000208456	CD34+
NUPL1	0.350084	0.242	0.065	2.75884e-06	0.0499763	CD34+
RPS15A	0.345409	0.987	1	1.42239e-09	2.57666e-05	CD34+
RPS12	0.332802	0.987	1	1.76466e-08	0.000319669	CD34+
PRIM1	0.330274	0.15	0.017	7.94702e-07	0.014396	CD34+
RPS7	0.329804	0.98	0.996	2.02156e-08	0.000366206	CD34+
ATAD2	0.32962	0.17	0.026	1.14033e-06	0.020657	CD34+
HOXA9	0.324029	0.17	0.017	8.18357e-08	0.00148245	CD34+
RPS25	0.318173	0.98	1	8.01771e-07	0.0145241	CD34+
RPL18	0.311175	0.987	0.996	1.94076e-07	0.00351569	CD34+
RPS20	0.300569	0.961	0.987	7.26223e-07	0.0131555	CD34+
RPS27	0.298237	1	1	1.00504e-08	0.000182063	CD34+
RPL27	0.272894	0.974	0.996	2.0672e-07	0.00374474	CD34+
CRYGD	0.254432	0.105	0	5.40725e-07	0.00979523	CD34+

## Sheet: cART vs HIV Down
Gene	avg_log2FC	pct.1	pct.2	p_val	p_val_adj	cell_type
IFI27	-4.63666	0.031	0.862	0	0	NK
IFI44L	-1.86894	0.154	0.641	3.42918e-161	6.21197e-157	NK
ISG15	-1.71097	0.647	0.911	2.05918e-185	3.73021e-181	NK
IGLL5	-1.64208	0.027	0.378	4.74443e-102	8.59454e-98	NK
IFI6	-1.48137	0.272	0.658	1.52288e-110	2.7587e-106	NK
MX1	-1.20453	0.132	0.396	8.6877e-62	1.57378e-57	NK
OAS1	-1.10499	0.056	0.29	2.24827e-56	4.07273e-52	NK
HES4	-1.01156	0.008	0.167	1.02748e-40	1.86127e-36	NK
IFI44	-0.987229	0.092	0.333	5.36709e-53	9.72248e-49	NK
PLSCR1	-0.978991	0.137	0.385	9.53584e-53	1.72742e-48	NK
EPSTI1	-0.944386	0.132	0.367	1.26997e-48	2.30054e-44	NK
USP18	-0.938664	0.062	0.249	7.78335e-41	1.40995e-36	NK
ISG20	-0.907907	0.43	0.634	3.11413e-51	5.64125e-47	NK
IRF7	-0.89661	0.181	0.39	3.23203e-41	5.85482e-37	NK
BST2	-0.886088	0.357	0.609	3.94732e-59	7.15058e-55	NK
ID2	-0.876172	0.757	0.909	2.06399e-84	3.73892e-80	NK
TNFSF10	-0.848891	0.176	0.342	3.66576e-29	6.64053e-25	NK
EIF2AK2	-0.827119	0.118	0.306	5.89584e-36	1.06803e-31	NK
TYMP	-0.811864	0.153	0.336	7.4463e-35	1.3489e-30	NK
LY6E	-0.769394	0.797	0.939	3.38062e-92	6.12399e-88	NK
XAF1	-0.734863	0.216	0.418	2.42242e-35	4.38821e-31	NK
FXYD2	-0.715286	0.449	0.6	4.20489e-27	7.61716e-23	NK
IFITM3	-0.701536	0.771	0.875	5.22436e-49	9.46394e-45	NK
LGALS1	-0.685923	0.707	0.868	5.68301e-57	1.02948e-52	NK
STAT1	-0.679958	0.149	0.285	4.05083e-22	7.33807e-18	NK
S100A11	-0.678416	0.616	0.769	1.99094e-44	3.6066e-40	NK
MT2A	-0.670401	0.232	0.343	8.374e-14	1.51695e-09	NK
CMPK2	-0.658951	0.038	0.156	4.97611e-24	9.01422e-20	NK
RABGAP1L	-0.651964	0.187	0.341	1.7035e-24	3.08589e-20	NK
TRIM22	-0.638293	0.09	0.23	8.68179e-24	1.57271e-19	NK
CHMP5	-0.635261	0.154	0.301	1.131e-23	2.0488e-19	NK
CHST12	-0.631227	0.332	0.514	1.68874e-32	3.05916e-28	NK
PTGES3	-0.626731	0.25	0.394	1.75852e-24	3.18556e-20	NK
STMN1	-0.619817	0.086	0.152	1.32572e-08	0.000240155	NK
IFI35	-0.61443	0.159	0.3	2.49156e-21	4.51346e-17	NK
KLRD1	-0.610078	0.697	0.836	2.38222e-42	4.31539e-38	NK
LTB	-0.606937	0.419	0.518	2.93413e-10	5.31518e-06	NK
LST1	-0.600102	0.124	0.181	2.35391e-06	0.0426411	NK
MX2	-0.583161	0.103	0.216	5.97206e-17	1.08184e-12	NK
CD164	-0.581085	0.363	0.501	1.11016e-23	2.01106e-19	NK
RSAD2	-0.57663	0.034	0.13	1.21318e-18	2.19768e-14	NK
HNRNPA1	-0.569774	0.683	0.849	3.91925e-45	7.09973e-41	NK
OAS3	-0.56491	0.043	0.151	3.35201e-20	6.07217e-16	NK
SAMD9L	-0.563559	0.119	0.245	1.09621e-18	1.98579e-14	NK
RAP1B	-0.561238	0.537	0.71	1.4527e-32	2.63157e-28	NK
PLAC8	-0.547396	0.837	0.896	2.06796e-39	3.7461e-35	NK
NT5C3A	-0.543261	0.104	0.204	9.61584e-15	1.74191e-10	NK
TRAF3IP3	-0.542327	0.418	0.562	1.79273e-24	3.24752e-20	NK
SAMD9	-0.538151	0.141	0.26	8.35635e-17	1.51375e-12	NK
HLA-A	-0.537641	0.96	0.995	4.11345e-78	7.45151e-74	NK
HNRNPF	-0.530107	0.33	0.452	5.30047e-21	9.6018e-17	NK
KLRC1	-0.516447	0.57	0.725	1.1229e-26	2.03413e-22	NK
APOBEC3G	-0.516273	0.372	0.508	1.2876e-20	2.33249e-16	NK
LGALS3BP	-0.511536	0.053	0.151	4.32803e-17	7.84023e-13	NK
EIF3E	-0.507677	0.442	0.587	3.55473e-24	6.4394e-20	NK
HN1	-0.505344	0.196	0.327	2.96541e-18	5.37183e-14	NK
PRF1	-0.499848	0.545	0.701	2.70133e-29	4.89346e-25	NK
IRF9	-0.495529	0.173	0.307	8.68307e-18	1.57294e-13	NK
GNLY	-0.493417	0.989	0.989	2.71779e-91	4.92328e-87	NK
RAC1	-0.492957	0.159	0.262	2.58507e-14	4.68286e-10	NK
GZMB	-0.490006	0.843	0.878	7.11534e-15	1.28894e-10	NK
OASL	-0.479881	0.059	0.146	2.7512e-14	4.98379e-10	NK
CD48	-0.467646	0.427	0.544	1.42603e-18	2.58325e-14	NK
NMI	-0.466371	0.158	0.254	1.15128e-12	2.08555e-08	NK
GIMAP7	-0.463957	0.392	0.506	1.13588e-16	2.05764e-12	NK
HLA-C	-0.457693	0.946	0.994	1.54201e-65	2.79335e-61	NK
OAS2	-0.453313	0.066	0.159	1.10681e-14	2.00499e-10	NK
S100A6	-0.452984	0.551	0.644	7.90984e-14	1.43287e-09	NK
RCBTB2	-0.452112	0.057	0.137	8.705e-13	1.57691e-08	NK
HERC5	-0.450718	0.031	0.119	1.1405e-16	2.06602e-12	NK
FXYD5	-0.448037	0.596	0.718	3.07329e-22	5.56726e-18	NK
DRAP1	-0.4465	0.541	0.657	4.9847e-21	9.02978e-17	NK
UBE2L6	-0.446311	0.256	0.37	2.49563e-14	4.52083e-10	NK
SNX3	-0.445186	0.299	0.424	8.17969e-17	1.48175e-12	NK
TUBB	-0.442657	0.291	0.355	3.4387e-08	0.000622921	NK
SP110	-0.442244	0.243	0.363	9.18569e-16	1.66399e-11	NK
B2M	-0.437661	0.999	1	6.41923e-159	1.16284e-154	NK
TAP1	-0.435481	0.19	0.278	3.22193e-11	5.83652e-07	NK
EIF4A2	-0.430513	0.492	0.596	1.85386e-17	3.35826e-13	NK
TMEM123	-0.429001	0.319	0.41	1.31324e-12	2.37893e-08	NK
SP100	-0.428229	0.307	0.419	1.68534e-14	3.05299e-10	NK
HIST3H2A	-0.427599	0.07	0.153	1.56293e-11	2.83124e-07	NK
H2AFZ	-0.427052	0.366	0.469	6.41858e-13	1.16273e-08	NK
HSPA8	-0.422258	0.451	0.555	7.22756e-15	1.30927e-10	NK
ANXA2	-0.421893	0.212	0.293	1.63086e-09	2.95431e-05	NK
CNBP	-0.415836	0.309	0.401	2.48739e-12	4.5059e-08	NK
SPATS2L	-0.414029	0.029	0.11	1.70403e-15	3.08685e-11	NK
CD300A	-0.412727	0.468	0.551	5.58955e-12	1.01255e-07	NK
PSIP1	-0.409452	0.18	0.274	9.27259e-12	1.67973e-07	NK
CD53	-0.408168	0.427	0.542	3.06779e-15	5.55731e-11	NK
HLA-B	-0.403989	0.995	1	1.50935e-76	2.7342e-72	NK
SELT	-0.403519	0.22	0.298	3.73858e-10	6.77244e-06	NK
UCP2	-0.401172	0.454	0.537	1.09832e-11	1.98961e-07	NK
RAN	-0.39947	0.335	0.424	9.65525e-12	1.74905e-07	NK
CCND3	-0.398546	0.431	0.541	8.18698e-16	1.48307e-11	NK
RHEB	-0.395026	0.144	0.228	2.44889e-10	4.43616e-06	NK
IFI16	-0.391486	0.366	0.482	2.57934e-14	4.67247e-10	NK
UBC	-0.390501	0.638	0.765	1.15252e-18	2.08778e-14	NK
ITGB7	-0.389977	0.292	0.374	2.94585e-10	5.3364e-06	NK
ITM2B	-0.389113	0.58	0.687	1.07858e-15	1.95385e-11	NK
SUMO2	-0.388529	0.629	0.733	3.59309e-20	6.50888e-16	NK
CALM2	-0.383358	0.668	0.777	1.33274e-18	2.41426e-14	NK
SRP9	-0.380612	0.315	0.395	7.09953e-11	1.28608e-06	NK
DCK	-0.379723	0.109	0.186	6.65161e-10	1.20494e-05	NK
PPM1K	-0.371948	0.11	0.189	6.49102e-10	1.17585e-05	NK
DDX60	-0.371379	0.029	0.102	1.94733e-13	3.52759e-09	NK
VIM	-0.368957	0.614	0.737	7.72748e-15	1.39983e-10	NK
ANXA5	-0.368874	0.093	0.153	1.12063e-07	0.00203003	NK
SCP2	-0.367209	0.298	0.389	3.43396e-11	6.22062e-07	NK
IGJ	-0.364894	0.081	0.135	7.73809e-07	0.0140176	NK
HMGB2	-0.36397	0.292	0.362	1.87696e-07	0.00340011	NK
PSMB9	-0.36283	0.58	0.679	2.2806e-16	4.13131e-12	NK
CARD16	-0.362686	0.237	0.32	2.67951e-09	4.85394e-05	NK
GNG5	-0.361415	0.39	0.482	2.77966e-12	5.03535e-08	NK
HELZ2	-0.359064	0.044	0.105	2.23404e-09	4.04696e-05	NK
PPDPF	-0.358522	0.455	0.548	1.85858e-11	3.36681e-07	NK
CAPZA1	-0.357432	0.235	0.338	5.79496e-12	1.04976e-07	NK
SHISA5	-0.355436	0.175	0.257	1.47061e-09	2.66401e-05	NK
ARPC5	-0.3524	0.46	0.553	1.59135e-12	2.88273e-08	NK
C19orf66	-0.349321	0.223	0.294	6.19564e-08	0.00112234	NK
RSL24D1	-0.34717	0.338	0.426	1.26731e-10	2.29573e-06	NK
PARP9	-0.346494	0.072	0.139	5.20832e-09	9.43487e-05	NK
GPR65	-0.342753	0.284	0.369	2.02597e-09	3.67005e-05	NK
TPST2	-0.342342	0.398	0.477	2.73629e-09	4.95678e-05	NK
CD9	-0.341021	0.053	0.1	1.71943e-06	0.0311474	NK
PTPN6	-0.34039	0.176	0.244	2.45863e-07	0.00445381	NK
MEF2C	-0.34006	0.08	0.14	2.07768e-07	0.00376371	NK
C17orf62	-0.339969	0.182	0.25	1.24886e-07	0.00226231	NK
H3F3B	-0.339027	0.951	0.985	1.8227e-26	3.30182e-22	NK
VAPA	-0.337411	0.293	0.373	7.8807e-10	1.42759e-05	NK
SELL	-0.33671	0.746	0.813	9.2188e-13	1.66999e-08	NK
MEAF6	-0.335235	0.192	0.262	7.95958e-08	0.00144188	NK
DBNL	-0.33406	0.209	0.272	6.02534e-07	0.0109149	NK
PCNP	-0.332828	0.209	0.272	2.50809e-07	0.00454341	NK
S1PR4	-0.33271	0.218	0.289	1.48603e-07	0.00269195	NK
ENO1	-0.33064	0.481	0.559	5.13215e-11	9.2969e-07	NK
GNB2	-0.329269	0.19	0.26	6.75818e-08	0.00122424	NK
DDX60L	-0.329168	0.041	0.103	1.00844e-09	1.8268e-05	NK
GDI2	-0.328872	0.202	0.274	1.75431e-08	0.000317794	NK
ANXA4	-0.328665	0.067	0.129	1.98693e-08	0.000359932	NK
C1D	-0.328645	0.155	0.219	2.42014e-07	0.00438408	NK
C11orf58	-0.327244	0.421	0.494	1.73857e-09	3.14943e-05	NK
SLFN5	-0.324318	0.332	0.427	6.89294e-10	1.24866e-05	NK
YWHAQ	-0.323729	0.464	0.524	1.35479e-08	0.000245421	NK
CAPZA2	-0.323316	0.197	0.271	5.17034e-08	0.000936606	NK
EVL	-0.32123	0.627	0.722	4.71334e-13	8.53821e-09	NK
ATP6V0E1	-0.313787	0.451	0.527	9.22605e-11	1.6713e-06	NK
TMEM66	-0.313102	0.345	0.421	2.36349e-08	0.000428147	NK
CHCHD10	-0.310129	0.082	0.14	2.22939e-07	0.00403855	NK
GLIPR2	-0.30645	0.331	0.42	3.49033e-09	6.32273e-05	NK
MCRS1	-0.303318	0.131	0.187	2.46293e-06	0.044616	NK
CAP1	-0.301673	0.385	0.437	1.96234e-07	0.00355478	NK
BIN2	-0.299797	0.422	0.495	9.37294e-09	0.000169791	NK
UBE2D3	-0.29887	0.492	0.587	4.59085e-11	8.31633e-07	NK
PLP2	-0.298618	0.242	0.317	4.21085e-08	0.000762796	NK
CLIC1	-0.296205	0.784	0.865	2.97822e-16	5.39504e-12	NK
CTSC	-0.294737	0.295	0.364	7.95541e-07	0.0144112	NK
SNRNP40	-0.293767	0.066	0.118	7.2984e-07	0.0132211	NK
SSU72	-0.292719	0.193	0.268	1.19366e-07	0.00216232	NK
ATP5D	-0.291529	0.442	0.522	1.1629e-09	2.1066e-05	NK
CORO1A	-0.291515	0.807	0.866	1.07852e-14	1.95374e-10	NK
SUMO1	-0.291442	0.385	0.442	1.18296e-07	0.00214294	NK
HMGN1	-0.28979	0.463	0.522	1.84138e-08	0.000333566	NK
ACTR3	-0.287997	0.42	0.482	1.99943e-07	0.00362197	NK
FCER1G	-0.284494	0.871	0.926	7.76947e-18	1.40744e-13	NK
TBC1D10C	-0.284359	0.312	0.39	3.49834e-07	0.00633724	NK
OSTF1	-0.283545	0.385	0.455	5.30772e-08	0.000961493	NK
MYL12A	-0.283151	0.874	0.923	4.22534e-18	7.65421e-14	NK
C1GALT1	-0.280873	0.064	0.113	2.44519e-06	0.0442946	NK
ARF1	-0.279018	0.35	0.409	3.73384e-07	0.00676385	NK
UQCR10	-0.276999	0.493	0.552	3.6418e-08	0.000659712	NK
BTG1	-0.275819	0.836	0.929	8.65798e-14	1.56839e-09	NK
NKG7	-0.267774	0.977	0.977	4.06417e-25	7.36225e-21	NK
CD37	-0.266668	0.5	0.585	3.00585e-08	0.000544509	NK
HIST1H1C	-0.266584	0.159	0.225	1.32058e-06	0.0239223	NK
YBX1	-0.266234	0.642	0.735	1.13623e-09	2.05828e-05	NK
FKBP1A	-0.266015	0.374	0.433	1.13679e-06	0.020593	NK
DDX24	-0.26411	0.356	0.434	4.31587e-08	0.00078182	NK
ALDOA	-0.263339	0.418	0.478	2.83559e-07	0.00513667	NK
SRSF3	-0.263011	0.518	0.577	1.15656e-07	0.00209511	NK
ERH	-0.256508	0.349	0.407	9.80587e-07	0.0177633	NK
WDR83OS	-0.253548	0.44	0.519	2.71296e-08	0.000491453	NK
RPIA	-0.252045	0.093	0.15	1.75914e-06	0.0318668	NK
ACTB	-0.250897	0.958	0.991	7.51596e-15	1.36152e-10	NK
C4orf3	-0.250169	0.458	0.519	9.04581e-08	0.00163865	NK
IFI27	-4.16204	0.163	0.879	9.60012e-85	1.73906e-80	ILC
ISG15	-2.3218	0.571	0.962	1.82315e-72	3.30264e-68	ILC
IFI6	-2.26484	0.281	0.826	3.01769e-56	5.46654e-52	ILC
IGLL5	-2.13401	0.025	0.536	3.50916e-38	6.35684e-34	ILC
IFI44L	-2.09378	0.197	0.762	8.52086e-53	1.54355e-48	ILC
MX1	-1.96955	0.084	0.575	3.35314e-37	6.07422e-33	ILC
GNLY	-1.72608	0.335	0.729	4.20522e-29	7.61775e-25	ILC
LY6E	-1.71456	0.596	0.954	4.24061e-66	7.68187e-62	ILC
IFITM3	-1.68817	0.552	0.927	6.87066e-53	1.24462e-48	ILC
MT2A	-1.58149	0.099	0.37	1.00817e-14	1.82629e-10	ILC
HES4	-1.51384	0.03	0.31	4.79091e-17	8.67873e-13	ILC
ISG20	-1.48977	0.217	0.595	1.70592e-25	3.09028e-21	ILC
IFIT3	-1.31776	0.054	0.311	2.10697e-14	3.81677e-10	ILC
IFI44	-1.30566	0.123	0.44	1.59291e-19	2.88556e-15	ILC
STAT1	-1.26504	0.207	0.569	6.90384e-22	1.25063e-17	ILC
ALDOC	-1.26101	0.103	0.314	1.04745e-10	1.89746e-06	ILC
EPSTI1	-1.25464	0.143	0.497	3.95461e-21	7.16377e-17	ILC
GZMA	-1.24178	0.079	0.257	1.07565e-08	0.000194855	ILC
TNFSF10	-1.22034	0.291	0.626	1.02931e-20	1.8646e-16	ILC
OAS1	-1.19	0.094	0.382	2.88333e-16	5.22315e-12	ILC
BST2	-1.15358	0.488	0.834	1.56809e-30	2.84059e-26	ILC
HSPA8	-1.14411	0.419	0.743	3.35771e-25	6.08249e-21	ILC
NT5C3A	-1.13313	0.059	0.309	1.1736e-13	2.12597e-09	ILC
RSAD2	-1.11893	0.025	0.226	1.70322e-11	3.08538e-07	ILC
CD164	-1.09369	0.394	0.707	2.772e-24	5.02147e-20	ILC
USP18	-1.08796	0.059	0.293	4.44943e-13	8.06013e-09	ILC
YWHAH	-1.07753	0.182	0.466	2.12829e-16	3.85539e-12	ILC
XAF1	-1.0647	0.148	0.483	2.27601e-18	4.12298e-14	ILC
TYMP	-1.05557	0.251	0.544	1.64054e-16	2.97184e-12	ILC
LGALS3BP	-1.02903	0.118	0.359	1.03747e-12	1.87938e-08	ILC
ALOX5AP	-1.02519	0.182	0.453	3.89439e-14	7.0547e-10	ILC
HIST1H2AC	-1.01531	0.049	0.272	3.36193e-12	6.09013e-08	ILC
ID2	-1.00265	0.488	0.794	2.22161e-20	4.02444e-16	ILC
KLRC1	-1.00024	0.325	0.657	4.78008e-19	8.65911e-15	ILC
EIF2AK2	-0.992927	0.108	0.381	1.70135e-14	3.082e-10	ILC
PLSCR1	-0.988903	0.133	0.393	1.91628e-13	3.47133e-09	ILC
S100A11	-0.979761	0.591	0.893	4.28939e-28	7.77022e-24	ILC
CMPK2	-0.975765	0.039	0.237	7.94248e-11	1.43878e-06	ILC
IRF7	-0.953777	0.217	0.468	5.66113e-13	1.02551e-08	ILC
UBE2L6	-0.938487	0.266	0.556	5.60884e-15	1.01604e-10	ILC
SAMD9L	-0.936921	0.177	0.413	8.29574e-12	1.50277e-07	ILC
TAP1	-0.931736	0.192	0.468	5.14458e-14	9.31941e-10	ILC
HLA-A	-0.925536	0.956	0.999	1.31918e-51	2.38969e-47	ILC
LGALS1	-0.914613	0.483	0.698	2.29614e-13	4.15946e-09	ILC
HSH2D	-0.893879	0.133	0.375	3.90586e-12	7.07546e-08	ILC
IFIT1	-0.892647	0.01	0.167	4.55148e-09	8.245e-05	ILC
LST1	-0.87732	0.714	0.926	5.62496e-25	1.01896e-20	ILC
ITGB7	-0.876337	0.227	0.487	9.47947e-14	1.71721e-09	ILC
NCKAP1	-0.86759	0.054	0.211	4.64199e-08	0.000840897	ILC
C19orf66	-0.862368	0.128	0.352	1.39046e-10	2.51881e-06	ILC
HLA-C	-0.846422	0.931	0.998	2.96753e-44	5.37567e-40	ILC
PSMB9	-0.845541	0.507	0.746	6.53082e-17	1.18306e-12	ILC
TRIM22	-0.836265	0.099	0.288	2.01418e-09	3.64869e-05	ILC
RHOC	-0.831625	0.222	0.456	3.37917e-11	6.12136e-07	ILC
IFITM2	-0.8279	0.872	0.99	2.31348e-30	4.19087e-26	ILC
HERC5	-0.819603	0.064	0.22	9.53074e-08	0.00172649	ILC
OAS3	-0.817912	0.044	0.24	4.95491e-10	8.97582e-06	ILC
CD53	-0.814141	0.379	0.643	1.53926e-13	2.78836e-09	ILC
HLA-B	-0.809426	0.99	1	1.08265e-55	1.96121e-51	ILC
SRP9	-0.797231	0.232	0.481	3.63932e-12	6.59263e-08	ILC
SP110	-0.795941	0.148	0.351	1.94969e-09	3.53186e-05	ILC
GBP5	-0.782904	0.094	0.274	2.05173e-08	0.000371671	ILC
ACTG1	-0.782482	0.69	0.932	1.35358e-20	2.45201e-16	ILC
ITM2C	-0.77314	0.227	0.463	1.15477e-10	2.09186e-06	ILC
SPATS2L	-0.77098	0.138	0.336	9.82742e-09	0.000178024	ILC
PRF1	-0.760142	0.059	0.199	7.93871e-07	0.014381	ILC
HN1	-0.75964	0.153	0.352	3.08752e-09	5.59304e-05	ILC
SPOCK2	-0.758288	0.271	0.478	3.56842e-10	6.4642e-06	ILC
COPZ1	-0.756618	0.099	0.283	6.69372e-09	0.000121257	ILC
TNFRSF18	-0.754179	0.65	0.875	1.10859e-17	2.00821e-13	ILC
SELT	-0.743904	0.246	0.453	3.81391e-10	6.90889e-06	ILC
MX2	-0.740886	0.108	0.298	1.24807e-08	0.000226088	ILC
RNF213	-0.738785	0.424	0.64	2.89489e-12	5.2441e-08	ILC
HIST1H1C	-0.725933	0.212	0.424	4.20199e-09	7.6119e-05	ILC
PRR5	-0.72542	0.187	0.375	2.78825e-08	0.000505091	ILC
CD63	-0.718212	0.463	0.669	4.67377e-11	8.46653e-07	ILC
IFI35	-0.717646	0.172	0.363	3.48881e-08	0.000631998	ILC
SHISA5	-0.717359	0.108	0.297	2.56186e-08	0.000464081	ILC
RAC1	-0.714686	0.153	0.331	5.15129e-08	0.000933155	ILC
PTGER2	-0.714148	0.079	0.239	1.45942e-07	0.00264374	ILC
SAMD9	-0.706601	0.128	0.293	3.38228e-07	0.00612701	ILC
APOL4	-0.705467	0.01	0.138	1.50627e-07	0.0027286	ILC
GBP2	-0.69812	0.153	0.339	7.33185e-08	0.00132816	ILC
TMEM123	-0.697991	0.404	0.649	1.48463e-11	2.6894e-07	ILC
RAP1B	-0.695624	0.433	0.671	1.39607e-12	2.52897e-08	ILC
TRIM69	-0.69242	0.034	0.184	6.47584e-08	0.0011731	ILC
HNRNPF	-0.690025	0.31	0.512	1.6138e-10	2.92339e-06	ILC
NCR3	-0.683852	0.153	0.349	1.46794e-08	0.000265917	ILC
PARP9	-0.681923	0.074	0.214	7.5291e-07	0.013639	ILC
TMEM167A	-0.672215	0.276	0.455	2.41246e-08	0.000437017	ILC
DCAF11	-0.668746	0.177	0.358	4.29709e-08	0.000778417	ILC
CHST12	-0.667587	0.128	0.295	2.87514e-07	0.00520831	ILC
CD2	-0.667336	0.197	0.37	1.23728e-06	0.0224133	ILC
RAB8A	-0.666575	0.192	0.377	2.79422e-08	0.000506172	ILC
ACAA1	-0.657897	0.069	0.218	2.83917e-07	0.00514315	ILC
ACTB	-0.652812	0.951	0.996	1.21661e-23	2.20388e-19	ILC
KIT	-0.652265	0.133	0.282	1.53941e-06	0.0278864	ILC
GSN	-0.651361	0.217	0.41	6.98892e-08	0.00126604	ILC
SH2D1B	-0.647582	0.108	0.293	3.69301e-08	0.000668988	ILC
IRF9	-0.644805	0.108	0.265	1.27349e-06	0.0230693	ILC
H2AFZ	-0.644557	0.31	0.51	1.5987e-09	2.89604e-05	ILC
B2M	-0.643959	1	1	1.88622e-57	3.41688e-53	ILC
SRSF9	-0.641075	0.103	0.265	3.06301e-07	0.00554865	ILC
CTSH	-0.639579	0.113	0.26	2.43405e-06	0.0440928	ILC
LGALS9	-0.637946	0.059	0.202	5.16831e-07	0.00936239	ILC
VAMP5	-0.636727	0.222	0.396	5.57769e-07	0.010104	ILC
ENO1	-0.635519	0.453	0.654	3.08651e-10	5.59122e-06	ILC
PIM1	-0.631057	0.207	0.36	1.5467e-06	0.0280184	ILC
TPI1	-0.63077	0.478	0.729	6.11531e-12	1.10779e-07	ILC
ANXA2	-0.629826	0.123	0.312	7.39024e-08	0.00133874	ILC
GBP1	-0.628525	0.049	0.18	2.27633e-06	0.0412357	ILC
HTATSF1	-0.628434	0.163	0.315	2.34926e-06	0.0425568	ILC
RALBP1	-0.622094	0.197	0.379	6.92862e-08	0.00125512	ILC
HNRNPK	-0.62146	0.443	0.664	2.44211e-10	4.42389e-06	ILC
RFC1	-0.61441	0.108	0.254	2.16322e-06	0.0391868	ILC
PSMB8	-0.612374	0.34	0.552	9.49043e-09	0.000171919	ILC
CHMP5	-0.611075	0.202	0.371	3.1131e-07	0.00563938	ILC
CD48	-0.605583	0.483	0.697	4.42231e-10	8.01101e-06	ILC
CAPZA1	-0.603521	0.167	0.342	4.52703e-07	0.00820072	ILC
ADAR	-0.600541	0.251	0.446	5.84057e-08	0.00105802	ILC
PPP4C	-0.60012	0.172	0.34	4.07259e-07	0.0073775	ILC
H2AFY	-0.598691	0.325	0.493	3.50224e-07	0.00634431	ILC
OASL	-0.596008	0	0.108	8.85648e-07	0.0160435	ILC
HMGB2	-0.591081	0.172	0.327	1.16072e-06	0.0210265	ILC
C4orf48	-0.586561	0.197	0.356	1.90956e-06	0.0345916	ILC
PTGES3	-0.582566	0.217	0.402	2.66851e-07	0.004834	ILC
SNX3	-0.578185	0.266	0.438	3.15936e-07	0.00572318	ILC
ARPC5L	-0.57503	0.123	0.274	2.07633e-06	0.0376127	ILC
DRAP1	-0.573556	0.458	0.624	5.83691e-08	0.00105736	ILC
LTB	-0.56969	0.916	0.983	2.39906e-11	4.3459e-07	ILC
ARPC5	-0.557353	0.409	0.615	9.11696e-09	0.000165154	ILC
TMIGD2	-0.548745	0.365	0.547	1.36772e-07	0.00247762	ILC
HNRNPA1	-0.5438	0.675	0.89	1.20047e-12	2.17464e-08	ILC
FCER1G	-0.542636	0.66	0.853	3.11078e-10	5.63519e-06	ILC
YWHAQ	-0.540147	0.31	0.51	7.5431e-08	0.00136643	ILC
HLA-E	-0.539942	0.768	0.945	1.22699e-13	2.2227e-09	ILC
TNFSF12	-0.537225	0.069	0.221	1.11215e-06	0.0201465	ILC
ARPC2	-0.53381	0.67	0.827	3.95364e-10	7.16201e-06	ILC
TMBIM6	-0.532605	0.419	0.599	8.17212e-07	0.0148038	ILC
RBX1	-0.530718	0.35	0.527	1.69456e-07	0.00306969	ILC
SP100	-0.527082	0.281	0.489	4.16958e-07	0.00755319	ILC
CALM1	-0.526861	0.739	0.907	1.70118e-10	3.08168e-06	ILC
CCND3	-0.526224	0.246	0.414	2.24656e-06	0.0406964	ILC
ATP6V0E1	-0.523833	0.419	0.614	3.49659e-09	6.33407e-05	ILC
ITM2B	-0.510547	0.7	0.876	3.95747e-10	7.16895e-06	ILC
SH3BGRL3	-0.508942	0.847	0.953	2.82474e-12	5.11702e-08	ILC
COPE	-0.504182	0.33	0.494	2.73285e-06	0.0495056	ILC
LAPTM5	-0.501502	0.384	0.579	9.62823e-07	0.0174415	ILC
GPR65	-0.488088	0.261	0.441	1.07669e-06	0.0195042	ILC
CORO1A	-0.486147	0.581	0.786	4.94572e-09	8.95917e-05	ILC
PSME2	-0.483107	0.552	0.732	1.64523e-07	0.00298034	ILC
TYROBP	-0.478538	0.635	0.851	1.4112e-10	2.5564e-06	ILC
UQCR10	-0.473795	0.389	0.591	4.80461e-07	0.00870356	ILC
NOP10	-0.471424	0.404	0.573	2.47164e-06	0.0447737	ILC
ARF1	-0.471186	0.315	0.479	5.31558e-07	0.00962917	ILC
UCP2	-0.46947	0.399	0.564	8.31275e-07	0.0150586	ILC
HNRNPA3	-0.456953	0.33	0.525	1.03595e-06	0.0187662	ILC
CALM2	-0.45606	0.537	0.706	2.01316e-07	0.00364684	ILC
GAPDH	-0.449543	0.803	0.921	4.39729e-09	7.96569e-05	ILC
TPM3	-0.44842	0.571	0.746	2.43726e-08	0.00044151	ILC
YBX1	-0.445208	0.66	0.848	1.51579e-08	0.000274586	ILC
RAC2	-0.443996	0.547	0.706	4.54342e-07	0.00823041	ILC
MYL12A	-0.441726	0.828	0.95	1.79355e-10	3.24901e-06	ILC
CYBA	-0.437767	0.68	0.825	2.26504e-06	0.0410312	ILC
EVL	-0.430354	0.562	0.732	3.68266e-07	0.00667115	ILC
TMSB10	-0.416299	0.97	0.998	2.2305e-11	4.04056e-07	ILC
MYL6	-0.408664	0.926	0.974	5.44616e-13	9.86573e-09	ILC
S100A6	-0.396909	0.803	0.933	1.70267e-07	0.00308439	ILC
VAMP8	-0.393281	0.66	0.783	1.09708e-06	0.0198736	ILC
UBC	-0.370226	0.655	0.828	3.31528e-07	0.00600563	ILC
CFL1	-0.257372	0.897	0.959	1.40696e-06	0.025487	ILC
IFI27	-6.00575	0.041	0.956	6.54654e-228	1.18591e-223	mDC2
ISG15	-2.51538	0.655	1	1.68236e-68	3.04759e-64	mDC2
IFI44L	-2.27773	0.191	0.926	5.76269e-102	1.04391e-97	mDC2
IFITM3	-2.1127	0.869	0.985	1.10992e-70	2.01061e-66	mDC2
LY6E	-1.93214	0.671	0.993	3.27379e-61	5.93047e-57	mDC2
IFI6	-1.86206	0.475	0.919	2.12599e-50	3.85124e-46	mDC2
MX1	-1.74863	0.3	0.853	4.83651e-55	8.76133e-51	mDC2
IFIT3	-1.74552	0.128	0.662	1.21745e-62	2.20541e-58	mDC2
IGLL5	-1.72971	0.035	0.515	4.75695e-91	8.61721e-87	mDC2
IFITM2	-1.64393	0.737	0.985	2.58945e-54	4.69079e-50	mDC2
PLAC8	-1.53703	0.143	0.588	4.90914e-43	8.8929e-39	mDC2
HSPA1A	-1.44362	0.181	0.456	3.54743e-18	6.42617e-14	mDC2
C1QB	-1.41664	0.256	0.493	6.67234e-12	1.2087e-07	mDC2
NT5C3A	-1.40547	0.137	0.507	2.10908e-33	3.82059e-29	mDC2
MT2A	-1.38494	0.418	0.816	1.66814e-29	3.02183e-25	mDC2
OAS2	-1.35168	0.177	0.625	6.57943e-42	1.19186e-37	mDC2
C1QA	-1.33995	0.231	0.404	2.36185e-08	0.00042785	mDC2
OAS1	-1.33257	0.301	0.75	1.29716e-39	2.3498e-35	mDC2
ISG20	-1.32745	0.203	0.676	4.44479e-43	8.05174e-39	mDC2
XAF1	-1.32097	0.386	0.757	3.32132e-32	6.01658e-28	mDC2
GNLY	-1.30404	0.218	0.559	9.44874e-25	1.71164e-20	mDC2
TNFSF10	-1.28357	0.463	0.816	4.5618e-27	8.2637e-23	mDC2
IRF7	-1.26512	0.401	0.794	9.61913e-32	1.74251e-27	mDC2
HSPA1B	-1.26027	0.046	0.287	1.91957e-28	3.4773e-24	mDC2
IFIT1	-1.25325	0.043	0.382	4.73741e-49	8.58181e-45	mDC2
RSAD2	-1.24253	0.051	0.441	1.18247e-55	2.14205e-51	mDC2
IFIT2	-1.24202	0.09	0.515	1.09602e-47	1.98545e-43	mDC2
LGALS3BP	-1.21084	0.139	0.537	2.60885e-38	4.72594e-34	mDC2
CXCL10	-1.20766	0.144	0.301	1.00462e-06	0.0181988	mDC2
EPSTI1	-1.20727	0.487	0.875	4.54476e-35	8.23284e-31	mDC2
MX2	-1.1725	0.311	0.721	3.03355e-31	5.49527e-27	mDC2
IFITM1	-1.0981	0.061	0.419	7.99661e-46	1.44859e-41	mDC2
USP18	-1.08809	0.041	0.382	1.45965e-51	2.64416e-47	mDC2
SAMD9	-1.07309	0.208	0.551	3.75135e-24	6.79557e-20	mDC2
CFD	-1.07014	0.15	0.419	1.0046e-17	1.81983e-13	mDC2
SIGLEC1	-1.06699	0.064	0.449	8.09459e-49	1.46633e-44	mDC2
IFI44	-1.05093	0.144	0.529	5.40712e-35	9.79499e-31	mDC2
STAT1	-1.02309	0.669	0.86	1.3739e-19	2.48883e-15	mDC2
APOBEC3A	-0.956497	0.022	0.199	7.02169e-25	1.27198e-20	mDC2
TYMP	-0.939009	0.798	1	2.90838e-26	5.26853e-22	mDC2
EIF2AK2	-0.922291	0.213	0.574	3.94273e-25	7.14226e-21	mDC2
CMPK2	-0.920211	0.095	0.419	1.75007e-30	3.17025e-26	mDC2
NCF1	-0.902473	0.507	0.684	1.00928e-08	0.000182831	mDC2
TRIM22	-0.883305	0.381	0.691	1.07195e-18	1.94184e-14	mDC2
FCN1	-0.862401	0.2	0.397	9.57062e-09	0.000173372	mDC2
CD300E	-0.86026	0.276	0.544	8.74033e-14	1.58331e-09	mDC2
S100A6	-0.843638	0.952	1	2.5706e-15	4.65665e-11	mDC2
UBE2L6	-0.837388	0.529	0.809	4.68599e-20	8.48868e-16	mDC2
OAS3	-0.83446	0.226	0.529	2.39009e-19	4.32965e-15	mDC2
RNF213	-0.820717	0.655	0.882	1.69503e-19	3.07055e-15	mDC2
VAMP5	-0.818593	0.401	0.596	1.57344e-09	2.85029e-05	mDC2
S100A4	-0.815594	0.922	0.978	1.64809e-15	2.98552e-11	mDC2
PARP9	-0.809549	0.231	0.544	1.63101e-19	2.95457e-15	mDC2
MARCKS	-0.806884	0.622	0.853	5.31955e-14	9.63636e-10	mDC2
SAMD9L	-0.790643	0.412	0.662	2.04515e-13	3.70478e-09	mDC2
SLFN5	-0.773422	0.148	0.39	6.02406e-15	1.09126e-10	mDC2
GRN	-0.761962	0.857	1	1.5482e-21	2.80456e-17	mDC2
CD9	-0.743323	0.118	0.301	6.78962e-10	1.22994e-05	mDC2
CHCHD10	-0.738795	0.391	0.625	1.08542e-12	1.96624e-08	mDC2
LPAR6	-0.738031	0.321	0.551	8.33389e-11	1.50968e-06	mDC2
TNFSF13B	-0.736365	0.726	0.897	2.43779e-17	4.41606e-13	mDC2
CLEC12A	-0.735781	0.421	0.669	1.16492e-11	2.11025e-07	mDC2
H3F3B	-0.725386	0.963	1	4.00679e-20	7.2583e-16	mDC2
RHOB	-0.717477	0.257	0.419	4.8045e-07	0.00870334	mDC2
PARP14	-0.710198	0.525	0.779	9.3826e-15	1.69966e-10	mDC2
OTOF	-0.708577	0	0.228	7.51034e-72	1.3605e-67	mDC2
S100A11	-0.705892	0.98	0.993	1.94478e-20	3.52298e-16	mDC2
TSC22D3	-0.697574	0.465	0.647	9.50296e-09	0.000172146	mDC2
RABGAP1L	-0.696306	0.23	0.544	7.69478e-18	1.39391e-13	mDC2
HERC5	-0.694784	0.069	0.279	1.43043e-17	2.59123e-13	mDC2
HLA-A	-0.692766	0.985	1	7.94705e-31	1.43961e-26	mDC2
C1QC	-0.69065	0.049	0.221	2.65477e-15	4.80911e-11	mDC2
PLSCR1	-0.683537	0.498	0.654	1.49243e-08	0.000270354	mDC2
TYROBP	-0.681175	0.98	0.993	2.12572e-25	3.85074e-21	mDC2
S100A10	-0.680047	0.858	0.963	3.21229e-09	5.81906e-05	mDC2
CD37	-0.671538	0.745	0.853	5.13059e-11	9.29407e-07	mDC2
EMP3	-0.668221	0.849	0.934	1.76534e-09	3.19791e-05	mDC2
IFI35	-0.653168	0.315	0.588	3.31892e-13	6.01222e-09	mDC2
DHRS9	-0.65184	0.279	0.478	3.93663e-09	7.1312e-05	mDC2
CCR1	-0.64799	0.13	0.353	2.8526e-13	5.16749e-09	mDC2
STAT2	-0.647362	0.245	0.471	6.02741e-11	1.09186e-06	mDC2
PPDPF	-0.645657	0.622	0.787	1.60974e-11	2.91605e-07	mDC2
SP110	-0.643259	0.475	0.699	5.58517e-10	1.01175e-05	mDC2
FPR3	-0.642642	0.386	0.625	9.00954e-11	1.63208e-06	mDC2
DRAP1	-0.639691	0.746	0.882	4.08468e-13	7.39939e-09	mDC2
CHMP5	-0.637556	0.365	0.603	8.30677e-12	1.50477e-07	mDC2
AXL	-0.636951	0.145	0.338	1.64975e-10	2.98851e-06	mDC2
OASL	-0.631881	0.05	0.265	7.00351e-22	1.26869e-17	mDC2
CST3	-0.630137	0.993	1	3.76141e-20	6.8138e-16	mDC2
ANKRD22	-0.618612	0.035	0.213	7.41518e-20	1.34326e-15	mDC2
FAM46A	-0.617627	0.302	0.5	4.02729e-09	7.29544e-05	mDC2
EVI2A	-0.616446	0.38	0.544	2.01956e-07	0.00365843	mDC2
SERPING1	-0.614565	0.079	0.309	1.82496e-18	3.30592e-14	mDC2
TGM1	-0.614473	0.013	0.228	3.31186e-42	5.99943e-38	mDC2
HSH2D	-0.609229	0.202	0.419	2.24877e-11	4.07365e-07	mDC2
HLA-C	-0.608954	0.975	1	6.73433e-27	1.21992e-22	mDC2
UBC	-0.607341	0.876	0.949	1.92263e-12	3.48284e-08	mDC2
PSMB9	-0.60527	0.826	0.934	1.85133e-12	3.35368e-08	mDC2
HELZ2	-0.604512	0.104	0.316	5.46318e-14	9.89655e-10	mDC2
TAP1	-0.600754	0.398	0.625	2.73079e-10	4.94682e-06	mDC2
CASP1	-0.596319	0.514	0.699	1.64929e-10	2.98768e-06	mDC2
TIMP1	-0.593041	0.724	0.831	3.61275e-07	0.0065445	mDC2
GBP1	-0.592185	0.433	0.632	5.55586e-08	0.00100644	mDC2
LGALS1	-0.590972	0.928	1	4.14491e-12	7.5085e-08	mDC2
MCL1	-0.586829	0.52	0.757	1.08761e-10	1.9702e-06	mDC2
ADAR	-0.58654	0.421	0.603	3.55927e-09	6.44761e-05	mDC2
ENHO	-0.57972	0.225	0.397	1.79647e-06	0.0325431	mDC2
PILRA	-0.57097	0.438	0.61	1.20589e-07	0.00218446	mDC2
DTX3L	-0.568567	0.168	0.36	1.63375e-09	2.95954e-05	mDC2
TMEM66	-0.567234	0.651	0.779	1.39419e-08	0.000252558	mDC2
BST2	-0.566934	0.624	0.787	1.35617e-08	0.000245671	mDC2
ANXA2	-0.566505	0.81	0.941	9.48822e-10	1.71879e-05	mDC2
C19orf66	-0.565847	0.187	0.441	1.44854e-13	2.62402e-09	mDC2
IFIH1	-0.564857	0.146	0.338	1.06346e-09	1.92645e-05	mDC2
TMEM123	-0.562407	0.569	0.779	5.03589e-11	9.12252e-07	mDC2
WDFY1	-0.559494	0.098	0.265	4.3398e-10	7.86154e-06	mDC2
B2M	-0.559375	1	1	5.49023e-33	9.94554e-29	mDC2
HLA-E	-0.554165	0.881	0.978	2.41132e-13	4.3681e-09	mDC2
HSPA8	-0.551733	0.685	0.824	4.01494e-09	7.27307e-05	mDC2
NAPA	-0.54691	0.256	0.434	3.00434e-08	0.000544236	mDC2
CD36	-0.54285	0.313	0.529	1.84523e-09	3.34263e-05	mDC2
TMEM173	-0.540927	0.169	0.353	4.13254e-09	7.4861e-05	mDC2
GIMAP4	-0.539906	0.09	0.221	3.75134e-07	0.00679556	mDC2
HIST1H2AC	-0.539675	0.078	0.265	1.06772e-13	1.93417e-09	mDC2
HLA-B	-0.5376	0.995	1	9.79559e-32	1.77447e-27	mDC2
RAC1	-0.535589	0.703	0.897	1.79477e-12	3.25123e-08	mDC2
ANXA1	-0.533247	0.564	0.743	2.50629e-07	0.00454015	mDC2
CAPN2	-0.528526	0.378	0.581	1.84987e-08	0.000335105	mDC2
SHISA5	-0.522484	0.22	0.412	2.12434e-08	0.000384825	mDC2
GBP4	-0.520528	0.292	0.456	1.25909e-06	0.0228085	mDC2
DOK2	-0.519755	0.58	0.757	5.17488e-09	9.37429e-05	mDC2
CD69	-0.519685	0.161	0.316	7.39234e-07	0.0133912	mDC2
C10orf54	-0.517828	0.671	0.801	7.60493e-09	0.000137763	mDC2
HSPB1	-0.517781	0.485	0.676	9.06746e-08	0.00164257	mDC2
LYSMD2	-0.514843	0.326	0.507	8.22359e-08	0.0014897	mDC2
GNB2	-0.513699	0.593	0.779	1.49247e-09	2.70362e-05	mDC2
CD68	-0.512557	0.485	0.654	1.24528e-06	0.0225582	mDC2
CD164	-0.50847	0.465	0.632	4.96758e-08	0.000899878	mDC2
MAFB	-0.507206	0.139	0.294	3.71112e-07	0.00672269	mDC2
RAB8A	-0.506278	0.45	0.596	5.07534e-07	0.00919397	mDC2
UNC93B1	-0.50521	0.295	0.507	2.39416e-09	4.33702e-05	mDC2
JAK2	-0.504723	0.273	0.449	3.11158e-07	0.00563663	mDC2
ZBP1	-0.496207	0.03	0.206	2.47699e-21	4.48707e-17	mDC2
CARD16	-0.494805	0.705	0.794	2.04026e-07	0.00369593	mDC2
C4orf48	-0.491968	0.475	0.676	9.49019e-08	0.00171915	mDC2
GAPT	-0.489058	0.069	0.243	7.66781e-13	1.38902e-08	mDC2
ITGB7	-0.48359	0.198	0.375	1.79275e-07	0.00324756	mDC2
IFI16	-0.480995	0.654	0.779	4.32343e-07	0.00783189	mDC2
AIF1	-0.480524	0.952	0.978	2.12347e-07	0.00384667	mDC2
PSMF1	-0.472075	0.29	0.456	2.95419e-07	0.00535152	mDC2
DNAJB1	-0.470927	0.112	0.265	3.38045e-08	0.000612368	mDC2
DOCK8	-0.468317	0.479	0.669	1.01383e-07	0.00183655	mDC2
FKBP8	-0.462813	0.385	0.544	6.47923e-07	0.0117371	mDC2
NMI	-0.46066	0.405	0.566	7.39347e-07	0.0133933	mDC2
CNP	-0.451903	0.127	0.287	3.9423e-08	0.000714147	mDC2
GIMAP1	-0.447974	0.056	0.191	9.74959e-10	1.76614e-05	mDC2
UBE2D3	-0.443156	0.767	0.868	9.23469e-09	0.000167286	mDC2
APOL6	-0.440511	0.247	0.434	1.69402e-07	0.00306871	mDC2
CYBA	-0.439388	0.974	1	3.90538e-12	7.0746e-08	mDC2
CD48	-0.438629	0.732	0.846	1.22986e-08	0.000222789	mDC2
LGALS9	-0.435404	0.658	0.779	2.08106e-06	0.0376984	mDC2
MARCH1	-0.416321	0.583	0.706	1.50789e-06	0.0273154	mDC2
GMPR	-0.414809	0.013	0.184	1.28017e-30	2.31903e-26	mDC2
C1orf43	-0.411286	0.281	0.456	5.11349e-07	0.00926309	mDC2
ASCL2	-0.40788	0.117	0.287	4.59305e-09	8.32031e-05	mDC2
ALDOA	-0.404204	0.79	0.897	7.52624e-07	0.0136338	mDC2
NEXN	-0.403336	0.033	0.176	1.23779e-14	2.24225e-10	mDC2
DNPEP	-0.400362	0.227	0.39	1.27752e-06	0.0231423	mDC2
LAPTM4A	-0.40007	0.416	0.581	1.71245e-06	0.0310211	mDC2
SH3BGRL3	-0.400018	0.989	0.985	2.71036e-09	4.90982e-05	mDC2
CTSS	-0.399898	0.89	0.941	1.52146e-06	0.0275612	mDC2
FLI1	-0.399642	0.182	0.353	1.89061e-07	0.00342484	mDC2
AP2S1	-0.392759	0.875	0.912	2.66601e-07	0.00482948	mDC2
SAMD4A	-0.392562	0.038	0.154	1.13315e-09	2.0527e-05	mDC2
PML	-0.378283	0.135	0.301	2.51581e-08	0.00045574	mDC2
SPI1	-0.377727	0.886	0.963	8.87952e-07	0.0160852	mDC2
FCER1G	-0.374858	0.96	1	6.45361e-09	0.000116907	mDC2
CTSL	-0.365857	0.04	0.147	1.32756e-08	0.000240487	mDC2
TRIM56	-0.359228	0.069	0.206	5.88034e-09	0.000106522	mDC2
HES4	-0.358257	0.027	0.11	1.94527e-07	0.00352385	mDC2
PTPRO	-0.35026	0.082	0.206	9.40523e-07	0.0170376	mDC2
MYL12A	-0.329937	0.923	0.978	1.98042e-06	0.0358753	mDC2
TMEM60	-0.32933	0.145	0.294	1.99265e-06	0.0360968	mDC2
IL12RB1	-0.328614	0.063	0.169	1.94925e-06	0.0353106	mDC2
AC009948.5	-0.311643	0.041	0.154	5.37188e-09	9.73116e-05	mDC2
ETV7	-0.306909	0.043	0.162	1.83013e-09	3.31529e-05	mDC2
OAZ1	-0.293993	0.988	1	1.17122e-08	0.000212167	mDC2
BLNK	-0.28639	0.026	0.11	1.34289e-07	0.00243264	mDC2
TCN2	-0.27149	0.037	0.132	2.23901e-07	0.00405597	mDC2
MBOAT1	-0.270248	0.019	0.103	3.56147e-09	6.4516e-05	mDC2
HERC6	-0.261721	0.034	0.118	1.8718e-06	0.0339077	mDC2
IFI27	-4.42868	0.074	0.867	1.97669e-24	3.58077e-20	CCL19+DC
ISG15	-3.16226	0.316	0.7	5.40342e-10	9.78829e-06	CCL19+DC
CXCL11	-2.69809	0.042	0.317	1.24926e-06	0.0226303	CCL19+DC
LY6E	-2.41661	0.158	0.733	6.72298e-15	1.21787e-10	CCL19+DC
HSPA1B	-2.28861	0.053	0.4	3.36513e-08	0.000609593	CCL19+DC
IFI44L	-2.10426	0.021	0.5	4.40175e-13	7.97377e-09	CCL19+DC
IFITM3	-2.03184	0.2	0.633	1.20853e-09	2.18925e-05	CCL19+DC
TUBB2B	-1.7878	0.074	0.383	5.74374e-07	0.0104048	CCL19+DC
IFI6	-1.75996	0.095	0.467	2.40225e-08	0.000435167	CCL19+DC
IGLL5	-1.5765	0.032	0.433	1.6517e-10	2.99205e-06	CCL19+DC
IFITM2	-1.56901	0.158	0.483	1.73428e-06	0.0314165	CCL19+DC
ISG20	-1.56438	0.221	0.567	1.29336e-06	0.0234292	CCL19+DC
MX1	-1.50953	0.095	0.433	1.05841e-07	0.00191732	CCL19+DC
IRF8	-1.45598	0.221	0.583	1.39969e-07	0.00253554	CCL19+DC
XAF1	-1.2049	0.084	0.383	1.21149e-06	0.0219461	CCL19+DC
RAB10	-1.09542	0.326	0.667	6.56944e-07	0.0119005	CCL19+DC
HERC5	-1.06661	0.032	0.333	1.58225e-07	0.00286625	CCL19+DC
OPTN	-1.0353	0.137	0.433	2.2885e-06	0.0414562	CCL19+DC
OAS1	-1.005	0.021	0.3	4.30979e-07	0.00780719	CCL19+DC
SP110	-0.978513	0.063	0.4	6.12316e-08	0.00110921	CCL19+DC
CFLAR	-0.975872	0.853	0.95	5.38004e-07	0.00974595	CCL19+DC
ATP6V0E1	-0.88284	0.684	0.9	1.23471e-07	0.00223668	CCL19+DC
UBC	-0.760937	0.832	0.933	2.42174e-06	0.0438697	CCL19+DC
B2M	-0.671713	1	1	2.31588e-10	4.19521e-06	CCL19+DC
IFI27	-3.72349	0.123	0.715	1.95835e-122	3.54755e-118	B
ISG15	-2.44863	0.514	0.909	1.36645e-113	2.47533e-109	B
IFIT3	-2.27336	0.048	0.494	1.06272e-88	1.92512e-84	B
IFI6	-2.07196	0.225	0.681	1.18217e-81	2.14149e-77	B
IFITM3	-1.93338	0.101	0.494	1.3638e-67	2.47053e-63	B
IFI44L	-1.91125	0.361	0.869	1.70356e-112	3.086e-108	B
IFIT1	-1.87537	0.01	0.395	3.1432e-82	5.6939e-78	B
MX1	-1.76219	0.25	0.648	7.36067e-68	1.33338e-63	B
IRF7	-1.63603	0.229	0.616	1.15188e-61	2.08662e-57	B
LY6E	-1.60325	0.602	0.876	9.58918e-86	1.73708e-81	B
PLSCR1	-1.56733	0.088	0.435	5.12399e-57	9.28211e-53	B
USP18	-1.5639	0.062	0.388	3.10642e-55	5.62728e-51	B
ISG20	-1.55254	0.57	0.886	1.00225e-79	1.81558e-75	B
OAS1	-1.54194	0.143	0.504	4.07355e-57	7.37924e-53	B
EPSTI1	-1.45164	0.297	0.652	5.34371e-57	9.68013e-53	B
IFITM2	-1.44907	0.565	0.867	3.16856e-76	5.73985e-72	B
TNFSF10	-1.41403	0.098	0.348	8.85857e-34	1.60473e-29	B
GNLY	-1.39124	0.193	0.441	5.63213e-29	1.02026e-24	B
NT5C3A	-1.34412	0.262	0.504	4.26793e-32	7.73136e-28	B
CCR7	-1.26485	0.13	0.386	3.92654e-33	7.11292e-29	B
IFITM1	-1.25256	0.147	0.378	6.89864e-28	1.24969e-23	B
SPATS2L	-1.24912	0.026	0.276	2.20286e-44	3.99048e-40	B
PPM1K	-1.24292	0.389	0.673	2.69222e-42	4.87695e-38	B
CMPK2	-1.23958	0.025	0.257	3.89355e-41	7.05317e-37	B
XAF1	-1.22895	0.289	0.608	1.17936e-43	2.13642e-39	B
RSAD2	-1.22791	0.031	0.257	2.77614e-38	5.02898e-34	B
MNDA	-1.20242	0.078	0.308	4.33314e-32	7.84949e-28	B
EIF2AK2	-1.19519	0.231	0.504	7.87418e-35	1.42641e-30	B
SAMD9L	-1.19464	0.318	0.586	3.85287e-36	6.97947e-32	B
IFIT2	-1.19004	0.041	0.262	4.00237e-34	7.25029e-30	B
COX5A	-1.18677	0.489	0.686	4.19175e-38	7.59336e-34	B
HERC5	-1.17307	0.045	0.276	3.99296e-36	7.23325e-32	B
BST2	-1.16527	0.387	0.641	3.18073e-37	5.76189e-33	B
HLA-C	-1.14909	0.872	0.987	7.81406e-104	1.41552e-99	B
SELL	-1.13437	0.459	0.669	3.44408e-31	6.23894e-27	B
IFI44	-1.1218	0.111	0.354	1.09579e-31	1.98502e-27	B
IFI35	-1.11418	0.146	0.371	6.20215e-27	1.12352e-22	B
HLA-A	-1.11098	0.942	0.998	7.91346e-97	1.43352e-92	B
TRIM22	-1.10585	0.304	0.536	2.19754e-29	3.98084e-25	B
MX2	-1.09543	0.227	0.432	1.11839e-22	2.02596e-18	B
TCL1A	-1.03942	0.687	0.899	4.9265e-43	8.92435e-39	B
CHCHD10	-1.03353	0.289	0.515	6.63314e-27	1.20159e-22	B
OAS3	-1.00726	0.033	0.222	4.11137e-29	7.44774e-25	B
UBE2L6	-0.996364	0.432	0.654	1.11945e-31	2.02789e-27	B
S100A11	-0.994218	0.208	0.447	9.38399e-26	1.69991e-21	B
SLFN5	-0.943062	0.077	0.266	2.74361e-23	4.97005e-19	B
HLA-B	-0.912647	0.986	1	2.44923e-121	4.43677e-117	B
B2M	-0.900596	1	1	3.86551e-145	7.00237e-141	B
LYL1	-0.897628	0.13	0.281	2.39622e-15	4.34076e-11	B
LAPTM5	-0.894275	0.632	0.829	2.62014e-32	4.74638e-28	B
CHMP5	-0.884554	0.176	0.329	2.97799e-15	5.39462e-11	B
PATL2	-0.876972	0.177	0.344	8.66178e-16	1.56908e-11	B
TYMP	-0.871242	0.295	0.479	2.64169e-19	4.78543e-15	B
MT2A	-0.867886	0.08	0.211	1.08745e-13	1.96992e-09	B
CLEC2D	-0.856286	0.238	0.428	2.6635e-18	4.82493e-14	B
EIF4A2	-0.845867	0.537	0.753	8.16874e-33	1.47977e-28	B
TMEM66	-0.837327	0.317	0.479	1.76499e-17	3.19728e-13	B
HLA-DPA1	-0.836971	0.918	0.983	1.56564e-58	2.83615e-54	B
SAMD9	-0.825754	0.169	0.338	8.79306e-16	1.59286e-11	B
CXCR4	-0.824375	0.327	0.5	5.20557e-16	9.42988e-12	B
GNG5	-0.820183	0.367	0.521	1.98788e-18	3.60105e-14	B
VIM	-0.818314	0.433	0.646	3.13109e-24	5.67197e-20	B
SNX3	-0.81762	0.57	0.766	9.41721e-30	1.70593e-25	B
IFI16	-0.81482	0.547	0.69	1.30649e-22	2.36671e-18	B
DRAP1	-0.814684	0.463	0.599	9.79623e-19	1.77459e-14	B
HLA-DRB1	-0.81142	0.973	0.996	9.49226e-59	1.71952e-54	B
OAS2	-0.810565	0.086	0.241	7.34959e-17	1.33138e-12	B
HSPA4	-0.798525	0.128	0.289	1.53966e-15	2.7891e-11	B
BTG1	-0.790536	0.744	0.892	4.61417e-33	8.35857e-29	B
NMI	-0.788921	0.169	0.325	4.72118e-15	8.55243e-11	B
DCK	-0.788274	0.186	0.333	1.64429e-13	2.97863e-09	B
TMSB10	-0.78806	0.998	1	4.4386e-93	8.04053e-89	B
CD47	-0.788012	0.328	0.502	1.69963e-18	3.07888e-14	B
TAP1	-0.78696	0.286	0.466	4.64091e-18	8.407e-14	B
NEXN	-0.785919	0.05	0.188	4.90883e-17	8.89234e-13	B
S100A6	-0.783887	0.448	0.578	1.0004e-14	1.81222e-10	B
MRPL44	-0.782507	0.243	0.369	1.37966e-11	2.49925e-07	B
PSMB9	-0.771719	0.731	0.838	2.37138e-30	4.29575e-26	B
HSPA8	-0.76927	0.44	0.586	9.72176e-17	1.7611e-12	B
SOCS1	-0.76609	0.046	0.154	6.44432e-13	1.16739e-08	B
HNRNPF	-0.765013	0.328	0.426	4.01934e-10	7.28104e-06	B
CD79A	-0.762127	0.926	0.989	7.39612e-51	1.33981e-46	B
SHISA5	-0.760577	0.233	0.399	2.03082e-15	3.67883e-11	B
CD72	-0.757923	0.315	0.401	2.77466e-07	0.0050263	B
UBC	-0.754674	0.625	0.852	1.35232e-32	2.44973e-28	B
WARS	-0.746327	0.146	0.251	1.15945e-08	0.000210034	B
TSPAN13	-0.744776	0.165	0.287	1.44625e-10	2.61988e-06	B
TNFAIP8	-0.740506	0.277	0.411	4.57907e-13	8.29499e-09	B
IRF9	-0.735249	0.235	0.373	5.74385e-12	1.0405e-07	B
CTA-384D8.34	-0.731863	0.066	0.194	4.1301e-14	7.48167e-10	B
C19orf66	-0.730312	0.131	0.272	3.57652e-13	6.47886e-09	B
MYL12A	-0.728676	0.737	0.865	9.22196e-27	1.67056e-22	B
RABGAP1L	-0.728425	0.167	0.316	5.19634e-13	9.41318e-09	B
LAPTM4A	-0.726564	0.178	0.295	1.73416e-10	3.14144e-06	B
HLA-E	-0.72652	0.847	0.945	5.43339e-37	9.84259e-33	B
CD164	-0.725831	0.282	0.395	2.34152e-10	4.24166e-06	B
HSH2D	-0.722026	0.275	0.418	2.99137e-13	5.41886e-09	B
LYSMD2	-0.720246	0.16	0.297	2.36736e-12	4.28847e-08	B
HLA-DQA1	-0.717848	0.761	0.869	2.13948e-26	3.87566e-22	B
ADAR	-0.716476	0.327	0.458	3.30689e-12	5.99043e-08	B
SRP9	-0.713855	0.334	0.468	2.39278e-14	4.33452e-10	B
DBI	-0.709042	0.495	0.641	3.2664e-18	5.91708e-14	B
PARP9	-0.707427	0.175	0.295	2.54309e-10	4.60681e-06	B
CD53	-0.703868	0.587	0.751	4.29401e-22	7.7786e-18	B
GBP1	-0.702647	0.118	0.226	4.141e-09	7.50142e-05	B
HLA-DMA	-0.702646	0.622	0.755	2.33727e-23	4.23397e-19	B
PPDPF	-0.700665	0.485	0.601	1.80623e-15	3.27198e-11	B
CYB561A3	-0.699608	0.443	0.551	1.52723e-12	2.76657e-08	B
KIAA0040	-0.69743	0.239	0.388	4.12057e-12	7.46441e-08	B
HLA-DMB	-0.692042	0.582	0.709	1.52511e-19	2.76273e-15	B
STX7	-0.688244	0.337	0.496	1.32352e-14	2.39756e-10	B
CHST12	-0.687989	0.111	0.226	1.42746e-10	2.58584e-06	B
FCRLA	-0.686742	0.295	0.378	9.73674e-07	0.0176381	B
HELZ2	-0.686244	0.077	0.2	8.4735e-13	1.53498e-08	B
EMP3	-0.68575	0.446	0.686	5.59367e-25	1.01329e-20	B
MRPL42	-0.685403	0.133	0.249	2.86677e-10	5.19315e-06	B
RTCB	-0.685084	0.104	0.215	2.13703e-10	3.87124e-06	B
LIMD2	-0.676121	0.813	0.888	6.2637e-29	1.13467e-24	B
IGLL5	-0.67477	0.717	0.802	2.48789e-07	0.00450682	B
SEP15	-0.673203	0.373	0.466	2.66765e-09	4.83245e-05	B
TSC22D3	-0.667645	0.442	0.555	1.23294e-09	2.23347e-05	B
C15orf57	-0.665455	0.151	0.257	8.83425e-09	0.000160032	B
PLAC8	-0.664011	0.863	0.943	1.3533e-31	2.45151e-27	B
CNBP	-0.662131	0.311	0.443	4.20146e-12	7.61095e-08	B
PMAIP1	-0.661974	0.262	0.382	1.46752e-09	2.65841e-05	B
FAM3C	-0.656725	0.186	0.3	2.69296e-09	4.8783e-05	B
S1PR4	-0.656554	0.176	0.314	9.28111e-12	1.68127e-07	B
GZMB	-0.654259	0.041	0.11	5.20808e-07	0.00943443	B
TUBA1B	-0.653723	0.281	0.376	3.06853e-08	0.000555865	B
LAT2	-0.652789	0.344	0.462	1.15122e-11	2.08543e-07	B
TMEM123	-0.651832	0.23	0.376	4.85301e-12	8.79123e-08	B
RAP1B	-0.651058	0.271	0.432	3.32432e-14	6.022e-10	B
FAM46A	-0.641428	0.061	0.175	2.9662e-12	5.37327e-08	B
LINC00926	-0.637463	0.448	0.538	1.31854e-09	2.38853e-05	B
GPBP1	-0.634665	0.35	0.466	1.06195e-10	1.92372e-06	B
TREX1	-0.633098	0.058	0.169	4.54385e-12	8.23119e-08	B
SNX2	-0.632835	0.287	0.392	1.0191e-08	0.00018461	B
CD74	-0.631788	0.995	1	9.71483e-84	1.75984e-79	B
LSM10	-0.630421	0.282	0.39	4.16062e-09	7.53697e-05	B
APOBEC3G	-0.629512	0.205	0.325	3.75522e-09	6.80258e-05	B
RAB8A	-0.624715	0.189	0.295	7.61765e-09	0.000137994	B
HVCN1	-0.623398	0.282	0.399	1.76632e-09	3.19968e-05	B
ITM2B	-0.620474	0.542	0.703	6.96554e-17	1.26181e-12	B
EVL	-0.617858	0.504	0.608	8.01254e-14	1.45147e-09	B
CYBA	-0.617129	0.862	0.958	1.16813e-27	2.11608e-23	B
CAPG	-0.6156	0.264	0.382	1.89039e-09	3.42444e-05	B
SELT	-0.615441	0.274	0.371	1.43999e-08	0.000260855	B
CAPZA2	-0.614693	0.171	0.272	6.51263e-08	0.00117976	B
LGALS3BP	-0.610556	0.111	0.211	1.21667e-08	0.000220399	B
SP110	-0.606779	0.577	0.7	1.04281e-15	1.88906e-11	B
IL2RG	-0.605951	0.459	0.555	4.41162e-11	7.99165e-07	B
SRSF2	-0.601603	0.416	0.527	6.77021e-11	1.22642e-06	B
PCNP	-0.600282	0.203	0.297	1.80589e-07	0.00327137	B
VPREB3	-0.600136	0.57	0.675	1.97122e-12	3.57087e-08	B
ZBP1	-0.598955	0.13	0.241	5.61369e-09	0.000101692	B
SMCHD1	-0.597244	0.379	0.464	3.52629e-08	0.000638788	B
PLP2	-0.595945	0.197	0.312	1.0601e-08	0.000192037	B
HLA-DRA	-0.589349	0.986	0.998	3.47964e-49	6.30336e-45	B
LAP3	-0.588349	0.119	0.213	1.3027e-07	0.00235984	B
STK17A	-0.587694	0.294	0.39	1.44864e-07	0.00262421	B
TBC1D10C	-0.584738	0.307	0.405	3.58722e-08	0.000649826	B
DDX24	-0.584015	0.473	0.576	3.20384e-11	5.80376e-07	B
RP11-66N24.4	-0.579492	0.067	0.16	7.13615e-09	0.000129271	B
HMGN2	-0.578485	0.561	0.643	1.47805e-12	2.67749e-08	B
SRSF3	-0.577427	0.421	0.511	7.83649e-09	0.000141958	B
ARPC5	-0.575047	0.443	0.561	5.16445e-12	9.35541e-08	B
GPSM3	-0.574546	0.623	0.741	4.23534e-16	7.67232e-12	B
PTGES3	-0.574453	0.282	0.397	2.72057e-09	4.92831e-05	B
DDX60L	-0.570701	0.054	0.143	2.54911e-09	4.61772e-05	B
CD38	-0.570079	0.104	0.215	3.5882e-09	6.50002e-05	B
TXNDC12	-0.569226	0.111	0.198	2.96604e-07	0.00537299	B
SH3BGRL	-0.568405	0.384	0.481	4.25224e-09	7.70294e-05	B
TMEM50A	-0.568359	0.234	0.35	1.65329e-09	2.99493e-05	B
HHEX	-0.568251	0.147	0.232	6.9368e-07	0.012566	B
NHP2L1	-0.565388	0.379	0.435	2.48883e-06	0.0450851	B
RBX1	-0.564627	0.482	0.574	4.25577e-11	7.70933e-07	B
ZNF92	-0.562697	0.05	0.137	5.58099e-09	0.0001011	B
SYPL1	-0.561027	0.255	0.354	9.62109e-08	0.00174286	B
CCND3	-0.555233	0.103	0.2	3.22695e-08	0.000584562	B
MS4A1	-0.554288	0.929	0.973	1.67307e-27	3.03076e-23	B
TMED2	-0.552879	0.193	0.278	1.03006e-06	0.0186595	B
HLA-DQB1	-0.551962	0.906	0.97	3.48733e-22	6.31731e-18	B
DYNLT1	-0.549569	0.107	0.19	1.44663e-06	0.0262057	B
RAB7A	-0.549399	0.194	0.278	1.98876e-06	0.0360264	B
EGLN2	-0.548175	0.13	0.213	1.35853e-06	0.0246098	B
HERC6	-0.54558	0.038	0.127	2.92949e-10	5.30677e-06	B
RP5-1028K7.2	-0.545242	0.098	0.209	2.69363e-09	4.87951e-05	B
CD37	-0.544325	0.909	0.983	4.87479e-26	8.83068e-22	B
CIRBP	-0.543537	0.639	0.781	2.07671e-17	3.76197e-13	B
C7orf50	-0.542848	0.059	0.146	1.8809e-08	0.000340725	B
H2AFZ	-0.541557	0.32	0.403	7.1894e-07	0.0130236	B
SCP2	-0.541289	0.223	0.308	6.2285e-07	0.0112829	B
UBE2D3	-0.538967	0.483	0.58	1.71004e-11	3.09774e-07	B
AIDA	-0.538834	0.187	0.281	9.68847e-07	0.0175507	B
B3GNT2	-0.535772	0.104	0.184	2.39186e-06	0.0433286	B
STAT1	-0.532158	0.545	0.618	1.41375e-08	0.000256101	B
PSMA5	-0.530168	0.237	0.319	1.47885e-06	0.0267893	B
GMFG	-0.529877	0.561	0.662	5.44527e-13	9.86411e-09	B
STAP1	-0.529304	0.175	0.268	1.00231e-06	0.0181568	B
SPIB	-0.527617	0.481	0.582	4.85699e-09	8.79844e-05	B
TSTD1	-0.527551	0.302	0.382	2.07023e-06	0.0375021	B
TMEM59	-0.52727	0.239	0.325	1.3724e-06	0.024861	B
TANK	-0.522821	0.187	0.287	4.00984e-07	0.00726383	B
PYCARD	-0.519894	0.298	0.382	1.0059e-06	0.0182219	B
IGFBP4	-0.519804	0.035	0.137	1.75406e-12	3.17748e-08	B
RNF213	-0.518735	0.527	0.58	9.64262e-08	0.00174676	B
MORF4L1	-0.518216	0.459	0.58	1.83412e-10	3.32252e-06	B
OASL	-0.517969	0.009	0.108	2.17208e-17	3.93472e-13	B
SEC61G	-0.516635	0.494	0.553	1.03616e-08	0.0001877	B
PSME2	-0.515621	0.639	0.753	1.44429e-15	2.61633e-11	B
ATP6V0E1	-0.515104	0.535	0.618	2.0817e-10	3.77099e-06	B
CD79B	-0.512571	0.935	0.97	5.04838e-25	9.14514e-21	B
C11orf58	-0.512131	0.496	0.546	1.58008e-07	0.00286231	B
CAST	-0.512113	0.271	0.373	8.60391e-08	0.0015586	B
NOP10	-0.511131	0.496	0.601	7.59908e-11	1.37657e-06	B
RHOH	-0.510461	0.327	0.405	1.06362e-06	0.0192674	B
PNRC1	-0.508718	0.496	0.568	6.00836e-08	0.00108841	B
ELF1	-0.504593	0.358	0.437	4.09674e-07	0.00742125	B
VAMP2	-0.501557	0.361	0.464	7.60811e-09	0.000137821	B
SUB1	-0.50145	0.688	0.783	2.07861e-12	3.76541e-08	B
LBH	-0.501366	0.329	0.414	2.26462e-06	0.0410237	B
PPP4C	-0.499379	0.229	0.312	2.74697e-06	0.0497613	B
DDX60	-0.499105	0.054	0.143	6.55281e-09	0.000118704	B
GCHFR	-0.497589	0.081	0.171	5.47746e-08	0.000992242	B
YWHAQ	-0.497386	0.285	0.361	2.22963e-06	0.0403897	B
CTD-2521M24.9	-0.492161	0.075	0.15	2.74942e-06	0.0498057	B
OARD1	-0.491775	0.142	0.238	3.20445e-07	0.00580487	B
CXXC1	-0.487857	0.095	0.179	7.34033e-07	0.013297	B
SUMO2	-0.487084	0.653	0.755	1.9584e-12	3.54764e-08	B
BIRC3	-0.48352	0.639	0.711	9.10804e-10	1.64992e-05	B
IGJ	-0.481441	0.302	0.388	1.32873e-06	0.02407	B
HMGB1	-0.479515	0.77	0.838	1.64068e-13	2.9721e-09	B
TMEM140	-0.477764	0.025	0.112	1.72327e-11	3.1217e-07	B
APOL3	-0.47733	0.094	0.177	9.21929e-07	0.0167008	B
HLA-F	-0.476632	0.358	0.439	3.63729e-07	0.00658896	B
HNRNPA1	-0.474087	0.721	0.857	7.99021e-16	1.44743e-11	B
PTMA	-0.471411	0.993	1	7.74741e-41	1.40344e-36	B
HMGN1	-0.462622	0.618	0.656	4.58724e-08	0.000830978	B
FAM65B	-0.457762	0.511	0.597	2.31155e-08	0.000418737	B
C4orf3	-0.451528	0.47	0.532	9.53454e-08	0.00172718	B
ARHGEF3	-0.448454	0.047	0.135	2.4283e-09	4.39886e-05	B
NAPA	-0.446891	0.079	0.16	6.967e-07	0.0126207	B
POLD4	-0.445285	0.582	0.648	4.39521e-09	7.96191e-05	B
VAMP8	-0.445128	0.474	0.532	3.01326e-07	0.00545851	B
ATP6V1G1	-0.442054	0.646	0.671	8.81702e-08	0.0015972	B
IRF1	-0.442032	0.502	0.563	1.55925e-06	0.0282459	B
MED28	-0.433774	0.184	0.281	1.72829e-06	0.031308	B
ANAPC16	-0.430265	0.497	0.544	1.15463e-06	0.0209161	B
MACROD2	-0.429501	0.054	0.127	1.03534e-06	0.0187551	B
IFIT5	-0.428094	0.037	0.101	6.15546e-07	0.0111506	B
COX5B	-0.427792	0.621	0.692	8.11211e-10	1.46951e-05	B
C1orf63	-0.426263	0.458	0.525	1.25686e-06	0.022768	B
PTPRCAP	-0.423403	0.858	0.899	7.54205e-14	1.36624e-09	B
SKP1	-0.419776	0.592	0.652	3.6289e-07	0.00657375	B
BTLA	-0.412013	0.049	0.12	7.72164e-07	0.0139877	B
SP100	-0.40283	0.504	0.557	1.58262e-06	0.0286692	B
RPL36AL	-0.395547	0.808	0.846	5.57153e-11	1.00928e-06	B
ARHGDIB	-0.392956	0.752	0.81	2.15315e-09	3.90044e-05	B
ARPC3	-0.391266	0.801	0.884	9.1436e-12	1.65636e-07	B
PSME1	-0.38944	0.786	0.821	5.73242e-08	0.00103843	B
HNRNPK	-0.373208	0.575	0.61	2.67815e-06	0.0485146	B
TMEM258	-0.373192	0.528	0.584	2.99127e-07	0.00541868	B
SRSF5	-0.373117	0.678	0.738	2.82399e-08	0.000511567	B
UBB	-0.365645	0.853	0.918	2.15681e-13	3.90706e-09	B
PNISR	-0.357497	0.726	0.759	1.2729e-06	0.0230585	B
CALM2	-0.353664	0.65	0.698	1.08095e-06	0.0195814	B
H3F3B	-0.353026	0.84	0.926	4.39589e-09	7.96316e-05	B
FTH1	-0.344338	0.944	0.966	2.80229e-15	5.07634e-11	B
HNRNPA2B1	-0.339955	0.687	0.741	1.76759e-06	0.0320199	B
COX7A2	-0.339768	0.649	0.686	2.45843e-07	0.00445344	B
CD52	-0.337372	0.974	0.987	1.98745e-16	3.60026e-12	B
MYL6	-0.328422	0.834	0.884	1.52218e-10	2.75742e-06	B
DDX5	-0.302936	0.926	0.962	1.54455e-08	0.000279796	B
YBX1	-0.298127	0.698	0.785	6.66064e-07	0.0120658	B
OAZ1	-0.284467	0.909	0.937	1.98293e-08	0.000359208	B
IGLL5	-2.82149	0.075	0.863	6.22279e-116	1.12726e-111	Eryth
IFI27	-1.52395	0.013	0.596	1.50429e-64	2.72502e-60	Eryth
GNLY	-1.07347	0.366	0.765	1.25687e-44	2.27682e-40	Eryth
EEF1A1	-0.91109	0.987	0.998	8.00429e-74	1.44998e-69	Eryth
TAF10	-0.907993	0.552	0.877	5.40083e-41	9.78361e-37	Eryth
ATP5B	-0.891415	0.788	0.995	2.39952e-50	4.34672e-46	Eryth
ASNS	-0.825014	0.562	0.875	1.73034e-34	3.1345e-30	Eryth
IGJ	-0.798487	0.314	0.512	7.00345e-10	1.26868e-05	Eryth
IMPDH2	-0.787322	0.65	0.937	1.2512e-34	2.26655e-30	Eryth
YBX1	-0.777954	0.827	0.979	1.15959e-30	2.10059e-26	Eryth
B2M	-0.767327	0.735	0.965	4.1375e-22	7.49509e-18	Eryth
LTB	-0.766975	0.199	0.413	3.4282e-12	6.21018e-08	Eryth
CCT8	-0.736368	0.585	0.895	1.54834e-29	2.80481e-25	Eryth
HNRNPF	-0.736311	0.794	0.986	1.22863e-37	2.22567e-33	Eryth
TUBB	-0.691872	0.807	0.99	1.15699e-32	2.09589e-28	Eryth
ISG15	-0.662032	0.124	0.418	5.53857e-21	1.00331e-16	Eryth
PHF10	-0.63399	0.618	0.87	3.73066e-22	6.75809e-18	Eryth
NONO	-0.623675	0.497	0.803	1.60216e-22	2.90231e-18	Eryth
CCT5	-0.623425	0.647	0.926	1.85665e-26	3.36331e-22	Eryth
YWHAE	-0.610099	0.673	0.911	6.29792e-25	1.14087e-20	Eryth
SRSF2	-0.606087	0.693	0.958	2.93968e-25	5.32524e-21	Eryth
KLHDC2	-0.604067	0.399	0.703	8.86902e-21	1.60662e-16	Eryth
HSPD1	-0.600541	0.627	0.831	5.80919e-16	1.05233e-11	Eryth
IL32	-0.598546	0.046	0.22	3.37726e-12	6.1179e-08	Eryth
NPM1	-0.595743	0.833	0.951	1.43591e-14	2.60115e-10	Eryth
HNRNPK	-0.595048	0.784	0.983	1.11134e-27	2.01319e-23	Eryth
SRSF1	-0.592136	0.565	0.842	3.55129e-22	6.43317e-18	Eryth
PPP1CC	-0.589633	0.533	0.845	3.13236e-21	5.67427e-17	Eryth
EIF3E	-0.585218	0.703	0.938	4.65703e-24	8.43621e-20	Eryth
CCT4	-0.566088	0.487	0.802	2.9089e-19	5.26947e-15	Eryth
VAPA	-0.5638	0.379	0.624	3.41206e-15	6.18095e-11	Eryth
RPL3	-0.562494	0.987	1	1.04851e-58	1.89938e-54	Eryth
CNBP	-0.561851	0.725	0.979	2.84921e-23	5.16134e-19	Eryth
HSPA8	-0.550773	0.657	0.919	1.4919e-19	2.70258e-15	Eryth
NKG7	-0.54539	0.078	0.297	1.42437e-14	2.58024e-10	Eryth
GCLM	-0.542613	0.588	0.897	1.07859e-20	1.95386e-16	Eryth
ARF1	-0.535619	0.556	0.849	6.79061e-18	1.23012e-13	Eryth
PSMD1	-0.533498	0.539	0.799	1.32213e-17	2.39504e-13	Eryth
UBE2D3	-0.532041	0.755	0.958	7.43741e-23	1.34729e-18	Eryth
EIF4A1	-0.531373	0.781	0.967	4.25766e-24	7.71276e-20	Eryth
RAP1B	-0.529896	0.366	0.645	6.77123e-17	1.22661e-12	Eryth
KHDRBS1	-0.529219	0.484	0.766	1.003e-17	1.81693e-13	Eryth
NT5DC2	-0.522541	0.369	0.632	7.22445e-15	1.30871e-10	Eryth
PSMC2	-0.520129	0.578	0.843	3.11366e-18	5.6404e-14	Eryth
EIF3D	-0.517332	0.598	0.87	4.45349e-18	8.0675e-14	Eryth
UBA2	-0.515149	0.454	0.72	1.31698e-16	2.38571e-12	Eryth
VCP	-0.513628	0.435	0.694	6.25964e-16	1.13393e-11	Eryth
ZNF207	-0.511967	0.51	0.765	3.71335e-18	6.72674e-14	Eryth
MARS	-0.50598	0.327	0.577	6.43446e-15	1.1656e-10	Eryth
MORF4L2	-0.505225	0.614	0.857	1.89465e-17	3.43215e-13	Eryth
EWSR1	-0.504458	0.696	0.93	9.92966e-18	1.79876e-13	Eryth
SLC25A3	-0.50119	0.866	0.972	6.73532e-23	1.2201e-18	Eryth
TIAL1	-0.498334	0.346	0.644	1.1825e-17	2.1421e-13	Eryth
TFDP1	-0.497058	0.441	0.71	4.90916e-18	8.89294e-14	Eryth
FH	-0.491385	0.425	0.669	4.4542e-14	8.06879e-10	Eryth
HSPA5	-0.487511	0.686	0.875	4.21645e-12	7.63809e-08	Eryth
ELAVL1	-0.477032	0.582	0.836	2.29545e-16	4.15821e-12	Eryth
ARPC2	-0.47604	0.438	0.659	5.51412e-12	9.98883e-08	Eryth
MCM7	-0.470738	0.673	0.922	2.98709e-15	5.41111e-11	Eryth
EIF3F	-0.470576	0.866	0.973	3.17638e-23	5.75402e-19	Eryth
TUBA1A	-0.470106	0.922	0.99	3.11169e-26	5.63682e-22	Eryth
GNAS	-0.46785	0.644	0.91	1.63006e-17	2.95285e-13	Eryth
HLA-B	-0.467247	0.507	0.681	5.34996e-07	0.00969145	Eryth
HNRNPM	-0.458453	0.686	0.893	1.50645e-17	2.72893e-13	Eryth
FKBP4	-0.458037	0.265	0.476	3.22187e-12	5.83642e-08	Eryth
TMEM238	-0.457813	0.271	0.486	2.81915e-12	5.10688e-08	Eryth
GZMB	-0.454862	0.098	0.25	1.1234e-08	0.000203505	Eryth
UBE2E3	-0.454848	0.575	0.848	6.96798e-16	1.26225e-11	Eryth
UBE2D2	-0.453309	0.5	0.741	9.11922e-14	1.65195e-09	Eryth
LMNA	-0.452399	0.699	0.93	2.71008e-13	4.90931e-09	Eryth
TCP1	-0.449817	0.667	0.903	4.1019e-15	7.43059e-11	Eryth
ARF4	-0.447865	0.408	0.644	4.86352e-13	8.81027e-09	Eryth
HERPUD1	-0.444657	0.229	0.419	2.27601e-10	4.12298e-06	Eryth
NDUFS2	-0.444102	0.425	0.672	4.46326e-13	8.08519e-09	Eryth
HSPA14	-0.443253	0.402	0.657	3.23251e-13	5.85568e-09	Eryth
HNRNPA1	-0.44233	0.66	0.854	7.87229e-14	1.42607e-09	Eryth
METTL9	-0.441078	0.379	0.616	8.01242e-13	1.45145e-08	Eryth
SRSF6	-0.439509	0.507	0.801	3.67044e-15	6.649e-11	Eryth
UQCRC1	-0.438295	0.575	0.821	7.32466e-14	1.32686e-09	Eryth
EIF3L	-0.437853	0.484	0.75	7.06346e-14	1.27955e-09	Eryth
NSMCE4A	-0.436328	0.471	0.717	3.41874e-12	6.19305e-08	Eryth
IFI6	-0.435607	0.033	0.226	1.45402e-14	2.63395e-10	Eryth
LY6E	-0.435506	0.092	0.257	4.45609e-10	8.0722e-06	Eryth
GNB2L1	-0.434534	0.993	0.998	4.70767e-40	8.52794e-36	Eryth
PSMD6	-0.432056	0.605	0.819	4.20724e-12	7.62142e-08	Eryth
MZB1	-0.431209	0.046	0.205	5.11069e-11	9.25802e-07	Eryth
HSPA4	-0.430415	0.467	0.69	9.51559e-12	1.72375e-07	Eryth
DNAJA2	-0.429909	0.51	0.779	4.53789e-13	8.22039e-09	Eryth
HSPE1	-0.425209	0.846	0.96	5.93484e-12	1.0751e-07	Eryth
YY1	-0.415388	0.441	0.65	1.41695e-11	2.56681e-07	Eryth
HDAC2	-0.412899	0.461	0.651	8.69129e-10	1.57443e-05	Eryth
NOA1	-0.41257	0.173	0.368	2.54151e-11	4.60394e-07	Eryth
RPL5	-0.412385	0.961	0.998	1.54604e-28	2.80064e-24	Eryth
RAC1	-0.406542	0.353	0.581	5.7985e-13	1.0504e-08	Eryth
ATP5A1	-0.405824	0.562	0.83	1.23105e-12	2.23005e-08	Eryth
RAB1A	-0.40525	0.431	0.673	1.02181e-12	1.85101e-08	Eryth
EIF4A2	-0.404149	0.503	0.743	5.53965e-12	1.00351e-07	Eryth
DDX39A	-0.404079	0.552	0.774	1.14015e-11	2.06538e-07	Eryth
HNRNPA3	-0.402599	0.922	0.997	6.81785e-21	1.23505e-16	Eryth
C5orf30	-0.401811	0.35	0.585	1.18865e-11	2.15323e-07	Eryth
FAM49B	-0.400683	0.288	0.542	2.77269e-14	5.02273e-10	Eryth
RPLP0	-0.399916	1	1	5.6773e-60	1.02844e-55	Eryth
PABPC1	-0.39576	0.899	0.982	6.96072e-21	1.26094e-16	Eryth
VDAC2	-0.395413	0.507	0.75	1.88311e-11	3.41125e-07	Eryth
SNX1	-0.393538	0.314	0.512	3.16917e-10	5.74095e-06	Eryth
QARS	-0.391666	0.327	0.539	6.48595e-11	1.17493e-06	Eryth
CTBP1	-0.38837	0.529	0.757	1.43248e-11	2.59495e-07	Eryth
KLRB1	-0.387956	0.049	0.163	1.5801e-07	0.00286235	Eryth
ETF1	-0.386165	0.464	0.689	2.27656e-11	4.12399e-07	Eryth
LRRC59	-0.385516	0.206	0.39	4.7927e-10	8.68198e-06	Eryth
YWHAH	-0.384126	0.647	0.849	1.51624e-10	2.74666e-06	Eryth
FAF1	-0.383814	0.255	0.441	1.86965e-09	3.38688e-05	Eryth
ACTL6A	-0.379763	0.582	0.807	8.10616e-11	1.46843e-06	Eryth
PCK2	-0.378863	0.307	0.528	2.56162e-10	4.64038e-06	Eryth
TUBB4B	-0.377622	0.869	0.978	5.03927e-13	9.12863e-09	Eryth
E2F4	-0.376825	0.592	0.801	2.25926e-11	4.09266e-07	Eryth
LSM14A	-0.375313	0.369	0.573	1.08231e-09	1.9606e-05	Eryth
DDX5	-0.375275	0.81	0.963	1.94196e-13	3.51786e-09	Eryth
RPL10	-0.374183	0.997	1	1.28373e-51	2.32547e-47	Eryth
TMEM147	-0.374152	0.562	0.73	1.01965e-08	0.00018471	Eryth
OLA1	-0.37213	0.48	0.687	1.55972e-09	2.82543e-05	Eryth
PSMD2	-0.370595	0.52	0.721	2.33281e-09	4.22588e-05	Eryth
ZNF622	-0.369391	0.176	0.382	2.91512e-11	5.28074e-07	Eryth
PUF60	-0.368219	0.444	0.649	1.28056e-09	2.31973e-05	Eryth
DNAJC2	-0.36696	0.412	0.564	9.5955e-08	0.00173822	Eryth
ATP5C1	-0.365722	0.863	0.966	5.59367e-16	1.01329e-11	Eryth
EIF4E	-0.363666	0.572	0.8	2.83292e-11	5.13184e-07	Eryth
FUBP1	-0.36085	0.395	0.61	5.80372e-10	1.05134e-05	Eryth
CHIC2	-0.359395	0.324	0.49	2.17337e-08	0.000393707	Eryth
CS	-0.358271	0.366	0.583	1.14116e-10	2.06721e-06	Eryth
AHSA1	-0.356957	0.559	0.72	1.48574e-08	0.000269142	Eryth
BAG1	-0.356531	0.454	0.67	7.90829e-11	1.43259e-06	Eryth
SRP72	-0.355971	0.477	0.707	2.75012e-10	4.98184e-06	Eryth
SNX2	-0.355915	0.196	0.377	1.45662e-09	2.63866e-05	Eryth
UBN1	-0.355423	0.229	0.423	1.08669e-09	1.96854e-05	Eryth
PAIP2	-0.354565	0.614	0.809	1.60649e-09	2.91015e-05	Eryth
RBBP7	-0.354505	0.52	0.767	2.75242e-10	4.98601e-06	Eryth
AP1AR	-0.352855	0.222	0.426	1.12307e-10	2.03444e-06	Eryth
TARDBP	-0.350916	0.48	0.677	2.59856e-08	0.00047073	Eryth
SSR4	-0.349542	0.52	0.681	7.64027e-07	0.0138403	Eryth
YWHAQ	-0.348257	0.418	0.643	1.78501e-10	3.23354e-06	Eryth
PSIP1	-0.347852	0.503	0.73	6.48544e-09	0.000117484	Eryth
PTGES3	-0.341484	0.676	0.855	1.16888e-10	2.11742e-06	Eryth
HSP90AB1	-0.339533	0.895	0.967	9.06797e-08	0.00164266	Eryth
SF3B1	-0.338117	0.725	0.894	6.07557e-09	0.000110059	Eryth
CHCHD10	-0.337722	0.81	0.92	6.9064e-11	1.25109e-06	Eryth
GPBP1	-0.337443	0.369	0.56	3.58478e-08	0.000649382	Eryth
CHCHD3	-0.337002	0.304	0.504	1.67585e-10	3.0358e-06	Eryth
MAX	-0.334464	0.33	0.547	1.16834e-09	2.11644e-05	Eryth
HNRNPA2B1	-0.332486	0.958	0.994	4.79435e-16	8.68497e-12	Eryth
RPL8	-0.328309	1	0.999	1.57702e-40	2.85677e-36	Eryth
RAB11B	-0.327909	0.33	0.54	1.44493e-09	2.6175e-05	Eryth
NDUFV1	-0.327212	0.605	0.815	2.86361e-08	0.000518742	Eryth
RPL7	-0.325442	1	1	6.5832e-31	1.19255e-26	Eryth
TMEM165	-0.324561	0.17	0.328	2.31519e-08	0.000419396	Eryth
DCUN1D5	-0.322386	0.471	0.694	1.67923e-10	3.04193e-06	Eryth
TUBA4A	-0.322381	0.902	0.993	2.45813e-12	4.45291e-08	Eryth
VMP1	-0.32109	0.363	0.53	5.56039e-07	0.0100726	Eryth
LMO2	-0.320434	0.618	0.845	4.53991e-09	8.22404e-05	Eryth
TGFB1	-0.320308	0.356	0.554	1.89969e-08	0.000344129	Eryth
ATP5G1	-0.319981	0.948	0.991	3.13613e-13	5.68111e-09	Eryth
WDR12	-0.317441	0.301	0.472	1.04718e-07	0.00189698	Eryth
NUP43	-0.314351	0.291	0.447	2.36118e-07	0.00427727	Eryth
TUBG1	-0.314248	0.366	0.55	3.89264e-08	0.000705151	Eryth
EIF3H	-0.314192	0.869	0.964	5.43958e-11	9.85381e-07	Eryth
SFPQ	-0.307712	0.585	0.81	3.54873e-09	6.42852e-05	Eryth
TRAF4	-0.307499	0.275	0.444	4.86383e-08	0.000881082	Eryth
PPID	-0.307494	0.435	0.634	3.55343e-08	0.000643705	Eryth
EIF4G2	-0.307278	0.693	0.855	3.49424e-08	0.000632982	Eryth
MED25	-0.305269	0.173	0.326	1.00222e-07	0.00181551	Eryth
CCNB1	-0.305013	0.399	0.578	8.03758e-07	0.0145601	Eryth
CTNNBL1	-0.304749	0.19	0.322	1.65818e-06	0.030038	Eryth
EIF4E2	-0.304371	0.578	0.757	4.11452e-08	0.000745344	Eryth
KANSL1	-0.302593	0.176	0.343	6.79046e-09	0.000123009	Eryth
MPP6	-0.302575	0.209	0.358	1.70759e-07	0.0030933	Eryth
EIF4H	-0.302278	0.382	0.598	5.23265e-09	9.47894e-05	Eryth
MRPL15	-0.302157	0.503	0.657	1.98552e-06	0.0359678	Eryth
HNRNPH2	-0.301372	0.412	0.611	2.60658e-08	0.000472182	Eryth
NCL	-0.301236	0.794	0.944	1.82503e-07	0.00330604	Eryth
PPM1G	-0.29963	0.699	0.873	2.60405e-08	0.000471723	Eryth
PSMD11	-0.298767	0.673	0.857	5.15086e-07	0.00933078	Eryth
ZFAND5	-0.297534	0.389	0.555	1.8893e-06	0.0342247	Eryth
HTRA2	-0.296618	0.444	0.661	3.09037e-07	0.0055982	Eryth
CLINT1	-0.29507	0.353	0.518	2.54566e-06	0.0461147	Eryth
CNOT2	-0.293145	0.229	0.407	4.74e-09	8.58652e-05	Eryth
PPP2R3C	-0.29274	0.154	0.308	6.0086e-08	0.00108846	Eryth
EEF1B2	-0.290034	0.967	0.995	3.22137e-17	5.83551e-13	Eryth
SUMO2	-0.289776	0.971	0.994	3.20588e-16	5.80746e-12	Eryth
TRIM27	-0.289426	0.373	0.576	3.15428e-07	0.00571397	Eryth
TMEM33	-0.287005	0.444	0.638	9.18346e-08	0.00166358	Eryth
MTA3	-0.285011	0.245	0.389	1.58055e-06	0.0286317	Eryth
ABCG2	-0.283681	0.49	0.663	1.57089e-06	0.0284567	Eryth
RBM42	-0.283165	0.461	0.635	7.94853e-07	0.0143988	Eryth
RAD23B	-0.283145	0.167	0.311	3.15192e-07	0.0057097	Eryth
BCL7C	-0.283018	0.529	0.718	7.88351e-07	0.014281	Eryth
PTMA	-0.28248	1	0.998	2.37498e-22	4.30228e-18	Eryth
PSMD12	-0.282439	0.556	0.732	3.95571e-07	0.00716576	Eryth
RPS3A	-0.281264	1	1	9.93758e-31	1.80019e-26	Eryth
EIF2B3	-0.280819	0.288	0.46	9.54126e-07	0.017284	Eryth
TM9SF3	-0.280524	0.252	0.426	5.56108e-08	0.00100739	Eryth
C9orf41	-0.280435	0.297	0.463	1.85396e-07	0.00335844	Eryth
RPL19	-0.280294	1	1	1.1326e-34	2.05171e-30	Eryth
RPL11	-0.280165	1	1	1.32937e-27	2.40815e-23	Eryth
DNAJC25	-0.279479	0.114	0.257	5.07959e-08	0.000920167	Eryth
NANS	-0.278318	0.497	0.688	4.56186e-07	0.00826381	Eryth
ISG20	-0.277892	0.042	0.172	1.54967e-08	0.000280723	Eryth
NOP56	-0.277528	0.569	0.751	1.48681e-06	0.0269336	Eryth
KRAS	-0.277355	0.268	0.428	1.79241e-07	0.00324696	Eryth
UTP18	-0.277161	0.242	0.41	2.9089e-07	0.00526948	Eryth
COPS2	-0.277029	0.353	0.531	1.29214e-06	0.0234071	Eryth
NUP85	-0.276292	0.222	0.378	3.47118e-07	0.00628805	Eryth
RAB14	-0.276017	0.448	0.614	1.17734e-07	0.00213274	Eryth
HNRNPLL	-0.275864	0.199	0.369	3.54049e-08	0.000641359	Eryth
SRPK1	-0.275056	0.412	0.57	1.51037e-06	0.0273603	Eryth
C14orf166	-0.274722	0.722	0.864	6.86639e-07	0.0124385	Eryth
SMARCA4	-0.273887	0.304	0.463	2.12226e-06	0.0384448	Eryth
GSPT1	-0.273788	0.578	0.756	8.40661e-07	0.0152286	Eryth
PSMC4	-0.272803	0.68	0.852	1.11217e-06	0.020147	Eryth
PRPF40A	-0.272355	0.611	0.783	2.02254e-07	0.00366382	Eryth
NAA15	-0.271893	0.363	0.547	6.71442e-07	0.0121632	Eryth
RPS20	-0.27104	1	0.999	1.4486e-26	2.62415e-22	Eryth
NAE1	-0.270827	0.327	0.484	1.32197e-06	0.0239474	Eryth
DKC1	-0.270117	0.392	0.57	1.17059e-06	0.0212053	Eryth
POLD2	-0.269836	0.366	0.549	2.37945e-08	0.000431038	Eryth
EIF3I	-0.269694	0.902	0.97	1.76803e-09	3.20279e-05	Eryth
GAPDH	-0.269128	0.814	0.925	1.16515e-07	0.00211067	Eryth
ACTR3	-0.26903	0.395	0.563	1.84997e-06	0.0335122	Eryth
FBL	-0.268695	0.569	0.755	5.42999e-07	0.00983642	Eryth
TMEM208	-0.26722	0.703	0.841	3.3832e-07	0.00612867	Eryth
DDX3X	-0.265967	0.5	0.692	3.83735e-07	0.00695136	Eryth
HSP90AA1	-0.26499	0.961	0.991	5.74987e-09	0.000104159	Eryth
PSPH	-0.264922	0.078	0.217	3.9184e-08	0.000709818	Eryth
UBE3A	-0.264803	0.405	0.594	2.57509e-07	0.00466478	Eryth
RAP1A	-0.263933	0.618	0.843	2.43156e-08	0.000440477	Eryth
BTBD1	-0.263721	0.209	0.348	1.09237e-06	0.0197884	Eryth
MLLT10	-0.263005	0.386	0.53	1.93969e-06	0.0351376	Eryth
AIFM1	-0.262751	0.324	0.49	7.51847e-07	0.0136197	Eryth
CIRH1A	-0.261609	0.16	0.317	5.47261e-08	0.000991363	Eryth
NOP58	-0.261378	0.631	0.787	4.63643e-07	0.0083989	Eryth
CSNK1A1	-0.259626	0.709	0.87	1.58543e-06	0.0287201	Eryth
STT3B	-0.259239	0.157	0.294	7.31861e-07	0.0132577	Eryth
CLDND1	-0.258487	0.17	0.311	8.40942e-07	0.0152337	Eryth
CLTA	-0.258228	0.824	0.918	1.32392e-07	0.00239827	Eryth
SUMO3	-0.257866	0.252	0.405	1.16974e-06	0.0211899	Eryth
HDHD2	-0.257731	0.137	0.297	4.31155e-08	0.000781037	Eryth
SNF8	-0.254789	0.641	0.805	1.70994e-06	0.0309756	Eryth
RPS5	-0.251686	1	0.999	3.22654e-24	5.84488e-20	Eryth
COPS5	-0.250338	0.513	0.724	1.02197e-07	0.0018513	Eryth
IFI27	-5.73973	0.042	0.955	0	0	Mono
ISG15	-3.05161	0.513	0.989	1.16345e-210	2.10759e-206	Mono
IFITM3	-2.38759	0.69	0.993	9.46307e-214	1.71423e-209	Mono
APOBEC3B	-2.29408	0.104	0.603	1.27288e-117	2.30581e-113	Mono
CXCL10	-2.06914	0.093	0.33	1.98484e-36	3.59555e-32	Mono
LY6E	-2.00572	0.566	0.985	3.06453e-183	5.55139e-179	Mono
PLAC8	-2.00566	0.157	0.657	1.24507e-111	2.25545e-107	Mono
IFITM2	-1.92158	0.544	0.972	2.55405e-158	4.62666e-154	Mono
IFI44L	-1.91607	0.168	0.772	7.5056e-152	1.35964e-147	Mono
IFIT3	-1.9033	0.082	0.594	3.84236e-128	6.96043e-124	Mono
ISG20	-1.80109	0.105	0.555	1.71442e-102	3.10567e-98	Mono
IFIT2	-1.75668	0.094	0.512	7.16976e-92	1.2988e-87	Mono
NT5C3A	-1.7412	0.084	0.553	2.79194e-113	5.0576e-109	Mono
RSAD2	-1.69054	0.04	0.477	7.75019e-115	1.40395e-110	Mono
IGLL5	-1.67858	0.027	0.397	1.1828e-98	2.14265e-94	Mono
GNLY	-1.64918	0.14	0.475	1.00541e-55	1.82131e-51	Mono
IFIT1	-1.61952	0.019	0.388	5.1157e-102	9.2671e-98	Mono
MT2A	-1.58748	0.445	0.872	4.29101e-87	7.77317e-83	Mono
IFI6	-1.57246	0.502	0.944	9.94314e-123	1.8012e-118	Mono
MX1	-1.52193	0.155	0.586	1.01888e-86	1.8457e-82	Mono
HSPA1B	-1.51735	0.02	0.202	3.48475e-42	6.31263e-38	Mono
APOBEC3A	-1.46381	0.271	0.716	3.20273e-76	5.80175e-72	Mono
TNFSF10	-1.46096	0.448	0.822	1.35232e-80	2.44973e-76	Mono
LGALS3BP	-1.29229	0.046	0.377	2.52098e-76	4.56676e-72	Mono
IRF7	-1.27804	0.258	0.664	2.19481e-72	3.97589e-68	Mono
IFITM1	-1.27358	0.018	0.353	2.48018e-90	4.49285e-86	Mono
OAS1	-1.25187	0.169	0.542	2.34094e-68	4.24061e-64	Mono
HSPA1A	-1.23202	0.139	0.334	4.38536e-25	7.94408e-21	Mono
XAF1	-1.21516	0.269	0.677	9.46501e-69	1.71459e-64	Mono
RHOB	-1.2052	0.302	0.605	4.70559e-43	8.52418e-39	Mono
MX2	-1.20468	0.195	0.553	3.12224e-58	5.65594e-54	Mono
OAS2	-1.19501	0.136	0.488	2.18638e-62	3.96063e-58	Mono
SAMD9	-1.14948	0.143	0.464	2.26253e-52	4.09857e-48	Mono
USP18	-1.14367	0.025	0.321	1.31842e-73	2.38833e-69	Mono
IFI44	-1.14261	0.093	0.438	2.58927e-65	4.69047e-61	Mono
TIMP1	-1.10802	0.634	0.881	9.15743e-53	1.65887e-48	Mono
CMPK2	-1.10419	0.069	0.378	1.08416e-62	1.96396e-58	Mono
EPSTI1	-1.08554	0.311	0.664	5.65204e-57	1.02387e-52	Mono
TYMP	-1.053	0.658	0.97	1.36115e-81	2.46572e-77	Mono
TRIM22	-1.03915	0.233	0.577	2.05417e-54	3.72114e-50	Mono
SIGLEC1	-1.03318	0.048	0.308	7.82431e-55	1.41737e-50	Mono
EIF2AK2	-1.03166	0.132	0.445	1.44026e-50	2.60903e-46	Mono
OASL	-1.02753	0.038	0.293	2.83231e-55	5.13072e-51	Mono
GIMAP4	-1.02505	0.303	0.625	3.63748e-47	6.5893e-43	Mono
HES4	-0.994356	0.044	0.249	5.14759e-39	9.32486e-35	Mono
HSPB1	-0.991439	0.281	0.521	1.46599e-26	2.65565e-22	Mono
DEFB1	-0.949201	0.006	0.147	3.10342e-37	5.62185e-33	Mono
PLSCR1	-0.948334	0.3	0.601	3.09764e-40	5.61137e-36	Mono
FCGR3A	-0.934787	0.282	0.584	2.7507e-34	4.98289e-30	Mono
IFI35	-0.934498	0.223	0.497	9.4512e-38	1.71209e-33	Mono
SERPING1	-0.920406	0.075	0.327	3.00306e-44	5.44004e-40	Mono
HERC5	-0.899669	0.067	0.293	4.72447e-39	8.55837e-35	Mono
SAMD9L	-0.862245	0.208	0.525	2.89483e-42	5.24399e-38	Mono
HLA-A	-0.855727	0.956	0.991	2.19652e-90	3.979e-86	Mono
OAS3	-0.855278	0.102	0.388	2.46307e-46	4.46186e-42	Mono
CTSD	-0.851634	0.35	0.571	1.79277e-22	3.2476e-18	Mono
SP110	-0.849385	0.245	0.536	7.5668e-36	1.37073e-31	Mono
CTSL	-0.848819	0.117	0.325	5.2937e-27	9.58953e-23	Mono
NEXN	-0.842188	0.032	0.223	5.03146e-39	9.11448e-35	Mono
PARP9	-0.824447	0.155	0.41	1.22642e-33	2.22166e-29	Mono
H3F3B	-0.822121	0.887	0.983	9.45233e-59	1.71229e-54	Mono
CFD	-0.816597	0.651	0.866	5.03394e-35	9.11898e-31	Mono
OTOF	-0.815607	0	0.184	3.39779e-55	6.1551e-51	Mono
CD300E	-0.814081	0.439	0.686	2.2756e-31	4.12224e-27	Mono
UBE2L6	-0.803067	0.334	0.612	1.78569e-34	3.23478e-30	Mono
GLUL	-0.797875	0.288	0.545	2.23385e-29	4.04662e-25	Mono
CCL2	-0.790744	0.014	0.102	4.61976e-18	8.3687e-14	Mono
CHMP5	-0.786463	0.234	0.469	1.11099e-28	2.01255e-24	Mono
PARP14	-0.769872	0.317	0.601	1.13034e-33	2.04761e-29	Mono
GBP1	-0.764847	0.264	0.506	1.00705e-25	1.82428e-21	Mono
GIMAP7	-0.756865	0.213	0.429	2.84824e-24	5.15959e-20	Mono
UBC	-0.748659	0.709	0.922	1.02172e-39	1.85084e-35	Mono
NKG7	-0.746809	0.069	0.184	1.13731e-13	2.06024e-09	Mono
FAM26F	-0.744242	0.212	0.353	3.72044e-13	6.73958e-09	Mono
HELZ2	-0.740485	0.067	0.263	1.41052e-31	2.55516e-27	Mono
TMEM123	-0.740306	0.399	0.623	5.61652e-27	1.01743e-22	Mono
DRAP1	-0.732841	0.489	0.748	1.19624e-34	2.16698e-30	Mono
C15orf48	-0.730153	0.083	0.16	7.05145e-07	0.0127737	Mono
MARCKS	-0.727392	0.605	0.801	1.94493e-29	3.52325e-25	Mono
GRN	-0.716564	0.703	0.902	7.4701e-36	1.35321e-31	Mono
C4orf48	-0.710356	0.336	0.605	1.61071e-29	2.9178e-25	Mono
CHCHD10	-0.702528	0.233	0.436	2.97146e-21	5.3828e-17	Mono
STAT1	-0.698278	0.521	0.772	1.17021e-31	2.11983e-27	Mono
JUN	-0.698222	0.506	0.651	3.13173e-14	5.67314e-10	Mono
HIST1H2AC	-0.69119	0.046	0.213	1.96718e-28	3.56354e-24	Mono
RABGAP1L	-0.684877	0.21	0.458	6.953e-27	1.25954e-22	Mono
GBP5	-0.679742	0.123	0.304	1.09907e-20	1.99097e-16	Mono
GBP4	-0.677531	0.237	0.443	9.65927e-21	1.74978e-16	Mono
SPATS2L	-0.674258	0.067	0.243	7.12288e-27	1.29031e-22	Mono
HLA-C	-0.671502	0.945	0.996	1.30749e-61	2.36852e-57	Mono
PPDPF	-0.670377	0.516	0.712	5.58235e-26	1.01124e-21	Mono
MNDA	-0.669685	0.707	0.879	4.46193e-25	8.08279e-21	Mono
ICAM2	-0.66957	0.194	0.388	4.87221e-20	8.826e-16	Mono
PSMB9	-0.66435	0.617	0.829	1.19063e-30	2.15684e-26	Mono
PTGES3	-0.664346	0.358	0.56	6.93873e-20	1.25695e-15	Mono
IFIH1	-0.661727	0.07	0.236	4.62718e-24	8.38215e-20	Mono
RAC1	-0.659332	0.469	0.701	1.11579e-25	2.02125e-21	Mono
ARPC5	-0.658346	0.588	0.839	4.38139e-33	7.93689e-29	Mono
EMP3	-0.653533	0.871	0.974	6.98692e-33	1.26568e-28	Mono
TXNIP	-0.653453	0.888	0.963	1.23593e-34	2.23888e-30	Mono
DTX3L	-0.652434	0.116	0.308	2.46111e-24	4.4583e-20	Mono
SLFN5	-0.649949	0.083	0.263	5.49164e-25	9.94811e-21	Mono
HLA-E	-0.64245	0.791	0.946	8.89604e-41	1.61152e-36	Mono
H1F0	-0.635004	0.044	0.173	2.56918e-20	4.65407e-16	Mono
CCR1	-0.630805	0.159	0.327	3.14987e-17	5.706e-13	Mono
LYL1	-0.62253	0.132	0.297	5.05409e-19	9.15548e-15	Mono
ADAR	-0.622306	0.273	0.494	1.10007e-22	1.99278e-18	Mono
S100A11	-0.611053	0.957	1	1.44161e-49	2.61147e-45	Mono
BUD31	-0.608635	0.187	0.384	3.99255e-21	7.23251e-17	Mono
LPAR6	-0.604611	0.193	0.384	1.33353e-19	2.41569e-15	Mono
TNFSF13B	-0.602794	0.613	0.82	1.10182e-25	1.99595e-21	Mono
RAB8A	-0.600764	0.253	0.456	1.18831e-19	2.15263e-15	Mono
TNNT1	-0.598338	0.064	0.206	6.0959e-19	1.10427e-14	Mono
SMCHD1	-0.593758	0.253	0.442	1.9884e-17	3.60198e-13	Mono
SCO2	-0.582083	0.351	0.544	5.57383e-17	1.0097e-12	Mono
EVL	-0.579466	0.194	0.386	1.01661e-18	1.84159e-14	Mono
HSH2D	-0.579141	0.106	0.276	7.38074e-20	1.33702e-15	Mono
BST2	-0.577977	0.389	0.597	8.27911e-21	1.49976e-16	Mono
CARD16	-0.574952	0.622	0.805	3.81727e-22	6.91499e-18	Mono
LYSMD2	-0.572287	0.198	0.36	2.0049e-15	3.63187e-11	Mono
DDX60	-0.571476	0.044	0.184	1.174e-22	2.1267e-18	Mono
GZMB	-0.569823	0.022	0.113	2.11503e-16	3.83138e-12	Mono
VAMP5	-0.569486	0.433	0.609	7.02314e-15	1.27224e-10	Mono
GCH1	-0.561719	0.171	0.341	4.42358e-16	8.01331e-12	Mono
ZC3HAV1	-0.556683	0.101	0.269	4.62895e-20	8.38535e-16	Mono
SDCBP	-0.554941	0.48	0.686	1.17529e-18	2.12903e-14	Mono
LGALS9	-0.554857	0.366	0.547	2.38512e-16	4.32064e-12	Mono
C19orf66	-0.552762	0.097	0.249	6.45994e-18	1.17022e-13	Mono
PRDX1	-0.552551	0.54	0.737	4.31931e-18	7.82443e-14	Mono
CD164	-0.549585	0.323	0.521	1.16562e-18	2.11153e-14	Mono
SHISA5	-0.547722	0.136	0.302	1.23562e-17	2.23833e-13	Mono
CASP1	-0.547488	0.367	0.553	1.35402e-16	2.45281e-12	Mono
SRGN	-0.545711	0.827	0.942	5.13751e-25	9.30661e-21	Mono
LTB	-0.543378	0.299	0.41	1.09728e-06	0.0198772	Mono
ATP5D	-0.536141	0.312	0.503	5.55136e-16	1.00563e-11	Mono
TMEM66	-0.532545	0.432	0.614	2.04924e-16	3.7122e-12	Mono
PILRA	-0.531704	0.414	0.584	9.4194e-16	1.70632e-11	Mono
CYBA	-0.531552	0.907	0.993	1.63236e-37	2.95702e-33	Mono
DYNLT1	-0.530352	0.261	0.442	7.44102e-16	1.34794e-11	Mono
STAT2	-0.529715	0.205	0.382	9.31449e-16	1.68732e-11	Mono
SAMD4A	-0.528805	0.071	0.208	1.36141e-17	2.46619e-13	Mono
RNASET2	-0.521583	0.51	0.685	3.6152e-15	6.54893e-11	Mono
IL4I1	-0.521192	0.106	0.224	1.34465e-11	2.43583e-07	Mono
TAP1	-0.519648	0.248	0.417	3.8996e-15	7.06412e-11	Mono
SPI1	-0.512841	0.685	0.863	7.85917e-21	1.42369e-16	Mono
TGM1	-0.512155	0.004	0.113	9.91656e-30	1.79638e-25	Mono
YWHAH	-0.511987	0.297	0.447	4.23739e-11	7.67603e-07	Mono
C3AR1	-0.509747	0.104	0.243	3.84109e-15	6.95813e-11	Mono
PSMA4	-0.506267	0.483	0.631	2.88307e-13	5.22268e-09	Mono
HLA-B	-0.506121	0.998	1	1.10842e-68	2.00789e-64	Mono
DDX60L	-0.505384	0.073	0.193	1.82803e-14	3.31147e-10	Mono
RBX1	-0.50118	0.555	0.742	5.22119e-18	9.45818e-14	Mono
IRF2	-0.498077	0.183	0.358	1.87416e-16	3.39505e-12	Mono
NMI	-0.497989	0.245	0.41	1.02391e-13	1.85481e-09	Mono
HERC6	-0.495024	0.018	0.126	5.0776e-22	9.19807e-18	Mono
LAMP2	-0.493951	0.222	0.382	1.03646e-13	1.87754e-09	Mono
FAM46A	-0.493904	0.142	0.262	1.11428e-10	2.01852e-06	Mono
LAPTM4A	-0.492972	0.323	0.492	2.18963e-13	3.96652e-09	Mono
CORO1A	-0.484461	0.689	0.835	8.08654e-17	1.46488e-12	Mono
GIMAP2	-0.477635	0.109	0.234	9.23005e-13	1.67202e-08	Mono
PML	-0.476672	0.055	0.193	1.11316e-19	2.01648e-15	Mono
BTG1	-0.468599	0.598	0.766	4.03607e-15	7.31134e-11	Mono
SPTLC2	-0.465494	0.074	0.189	2.01997e-13	3.65917e-09	Mono
CD69	-0.461492	0.067	0.167	1.35213e-11	2.44938e-07	Mono
RAB10	-0.461304	0.296	0.482	2.04184e-15	3.69878e-11	Mono
DNASE2	-0.459485	0.101	0.219	7.78493e-12	1.41024e-07	Mono
NR1H2	-0.45877	0.13	0.245	1.36825e-10	2.47859e-06	Mono
ATOX1	-0.458459	0.656	0.811	3.42119e-14	6.19749e-10	Mono
EVI2B	-0.457772	0.502	0.668	8.57444e-14	1.55326e-09	Mono
RAP1B	-0.452632	0.492	0.699	6.67789e-17	1.2097e-12	Mono
SLAMF7	-0.451999	0.115	0.224	1.27399e-09	2.30783e-05	Mono
BLVRA	-0.450004	0.232	0.371	1.07836e-10	1.95344e-06	Mono
MAT2B	-0.446726	0.162	0.301	5.70746e-12	1.03391e-07	Mono
PTP4A1	-0.446333	0.196	0.327	3.16129e-10	5.72667e-06	Mono
DDX58	-0.44474	0.039	0.156	2.12666e-18	3.85244e-14	Mono
DDAH2	-0.442393	0.212	0.314	1.37948e-07	0.00249893	Mono
IER2	-0.44235	0.637	0.764	1.02775e-09	1.86177e-05	Mono
GIMAP6	-0.441444	0.053	0.171	7.30142e-16	1.32265e-11	Mono
MYL12A	-0.439316	0.696	0.85	3.19908e-16	5.79513e-12	Mono
SELL	-0.439307	0.224	0.362	2.17936e-10	3.94791e-06	Mono
RHOC	-0.435971	0.377	0.555	3.95725e-11	7.16856e-07	Mono
B2M	-0.434712	1	1	9.44636e-54	1.71121e-49	Mono
TRAFD1	-0.430683	0.071	0.174	6.84422e-12	1.23983e-07	Mono
IFI16	-0.430017	0.425	0.609	3.62065e-14	6.55881e-10	Mono
TRIM25	-0.428847	0.079	0.189	2.9097e-12	5.27091e-08	Mono
ALDOA	-0.427845	0.647	0.779	4.83282e-13	8.75465e-09	Mono
HHEX	-0.426836	0.088	0.199	1.21101e-11	2.19375e-07	Mono
RNF213	-0.426066	0.523	0.683	4.17691e-13	7.56647e-09	Mono
GAPT	-0.421385	0.142	0.262	4.91226e-10	8.89856e-06	Mono
CAPZA2	-0.420938	0.447	0.592	4.26088e-10	7.71859e-06	Mono
CD53	-0.420372	0.504	0.66	2.79286e-12	5.05926e-08	Mono
S100A6	-0.419296	0.99	0.996	1.2039e-23	2.18086e-19	Mono
ZBP1	-0.418951	0.015	0.113	2.16298e-20	3.91824e-16	Mono
GMPR	-0.417641	0.009	0.106	3.26049e-23	5.90638e-19	Mono
KLHDC7B	-0.417634	0.056	0.169	1.82263e-14	3.30169e-10	Mono
ERP44	-0.416652	0.162	0.291	1.15886e-10	2.09928e-06	Mono
APOL6	-0.415716	0.248	0.404	1.01019e-11	1.82996e-07	Mono
SRP9	-0.414793	0.246	0.38	6.88673e-10	1.24753e-05	Mono
CD48	-0.414343	0.6	0.764	1.68075e-14	3.04468e-10	Mono
GMFG	-0.412726	0.71	0.859	2.94961e-14	5.34321e-10	Mono
FKBP1A	-0.412721	0.584	0.783	6.7694e-14	1.22628e-09	Mono
WIPF1	-0.412677	0.269	0.401	1.24499e-09	2.25529e-05	Mono
MTHFD2	-0.410468	0.169	0.273	5.71124e-08	0.00103459	Mono
CAPZA1	-0.410059	0.414	0.57	8.242e-11	1.49304e-06	Mono
ABI3	-0.407315	0.297	0.438	1.66758e-09	3.02082e-05	Mono
UBE2D1	-0.405338	0.239	0.351	2.88496e-08	0.000522611	Mono
CFP	-0.405184	0.619	0.755	4.43451e-09	8.03311e-05	Mono
SPCS2	-0.405005	0.239	0.39	3.86662e-11	7.00438e-07	Mono
SSB	-0.403463	0.237	0.356	2.20766e-08	0.000399918	Mono
LRRC25	-0.402948	0.331	0.475	2.49459e-10	4.51896e-06	Mono
TCN2	-0.402056	0.052	0.147	8.42152e-12	1.52556e-07	Mono
BUB3	-0.399736	0.077	0.184	1.75167e-11	3.17316e-07	Mono
HIST1H1C	-0.39937	0.127	0.245	4.88767e-10	8.85402e-06	Mono
CALM3	-0.397758	0.387	0.499	2.94575e-08	0.000533623	Mono
TRAF3IP3	-0.397111	0.212	0.338	4.06682e-09	7.36704e-05	Mono
PRR13	-0.395376	0.49	0.659	2.22358e-13	4.02801e-09	Mono
CIR1	-0.395345	0.181	0.33	1.69081e-12	3.0629e-08	Mono
MRPS18C	-0.394511	0.179	0.299	3.32873e-09	6.02999e-05	Mono
HIST2H2BE	-0.394064	0.053	0.147	2.96695e-11	5.37463e-07	Mono
MB21D1	-0.393819	0.095	0.204	7.95381e-11	1.44083e-06	Mono
EVI2A	-0.392767	0.335	0.468	7.81137e-09	0.000141503	Mono
ZCCHC2	-0.392701	0.052	0.141	6.30569e-11	1.14228e-06	Mono
APOBEC3G	-0.390132	0.088	0.187	2.63489e-10	4.7731e-06	Mono
NCK1	-0.386537	0.136	0.249	2.75604e-09	4.99256e-05	Mono
CD79B	-0.385969	0.097	0.18	3.31032e-07	0.00599665	Mono
RTCB	-0.385315	0.071	0.165	3.01115e-10	5.45469e-06	Mono
ARF4	-0.384612	0.159	0.258	7.33302e-08	0.00132838	Mono
PARP12	-0.38369	0.063	0.169	1.55543e-12	2.81766e-08	Mono
MS4A7	-0.383654	0.423	0.542	2.14614e-07	0.00388774	Mono
IFI27L2	-0.381734	0.296	0.434	6.56192e-10	1.18869e-05	Mono
FCN1	-0.38173	0.859	0.928	2.28733e-11	4.14349e-07	Mono
NAGK	-0.380801	0.422	0.562	1.68063e-09	3.04447e-05	Mono
NCF2	-0.380757	0.406	0.553	5.68573e-10	1.02997e-05	Mono
TFEC	-0.38027	0.128	0.243	5.1363e-10	9.30441e-06	Mono
EIF4A2	-0.379882	0.328	0.477	1.51502e-10	2.74446e-06	Mono
TSC22D3	-0.378304	0.539	0.685	5.78573e-10	1.04809e-05	Mono
RHOG	-0.378094	0.557	0.692	2.79464e-10	5.06249e-06	Mono
SUMO1	-0.376912	0.329	0.477	1.9836e-10	3.59329e-06	Mono
GBP3	-0.376555	0.065	0.173	1.2857e-12	2.32905e-08	Mono
MEAF6	-0.374041	0.138	0.236	5.46989e-08	0.00099087	Mono
GPBAR1	-0.372978	0.234	0.354	1.12555e-08	0.000203893	Mono
NENF	-0.372843	0.083	0.173	9.28943e-09	0.000168278	Mono
PTPN6	-0.372825	0.393	0.536	3.59659e-09	6.51523e-05	Mono
CORO1B	-0.372769	0.158	0.252	2.65483e-07	0.00480923	Mono
HCST	-0.372664	0.559	0.692	1.62745e-09	2.94813e-05	Mono
SCP2	-0.369334	0.193	0.323	5.72566e-10	1.0372e-05	Mono
CHORDC1	-0.369217	0.078	0.193	7.70908e-13	1.3965e-08	Mono
CD300A	-0.368098	0.197	0.299	2.51006e-07	0.00454697	Mono
FCER1G	-0.368098	0.936	0.989	1.19078e-20	2.1571e-16	Mono
MRPL27	-0.365805	0.151	0.254	3.97884e-08	0.000720767	Mono
RARRES3	-0.365622	0.192	0.301	7.49172e-08	0.00135712	Mono
PPM1K	-0.364884	0.04	0.122	3.25559e-11	5.8975e-07	Mono
MS4A4A	-0.364819	0.048	0.126	2.5422e-09	4.60519e-05	Mono
TBC1D10C	-0.364127	0.082	0.173	7.99444e-09	0.000144819	Mono
RHEB	-0.36394	0.28	0.403	2.60621e-08	0.000472115	Mono
SELPLG	-0.362979	0.365	0.519	3.23155e-10	5.85395e-06	Mono
HNRNPF	-0.362853	0.303	0.43	3.40632e-08	0.000617055	Mono
SNX3	-0.362369	0.516	0.685	2.58122e-11	4.67588e-07	Mono
MARCH1	-0.362009	0.366	0.492	1.80963e-08	0.000327814	Mono
MOB1A	-0.359499	0.51	0.64	1.9044e-09	3.44981e-05	Mono
LMNB1	-0.357981	0.046	0.128	3.39696e-10	6.15359e-06	Mono
SP140	-0.357478	0.026	0.102	4.12884e-12	7.4794e-08	Mono
VDAC3	-0.356183	0.105	0.199	2.05935e-08	0.000373052	Mono
ADAM10	-0.355865	0.105	0.204	1.09145e-08	0.000197717	Mono
KYNU	-0.353255	0.177	0.28	3.88303e-07	0.00703411	Mono
RNF145	-0.353064	0.119	0.2	8.86527e-07	0.0160594	Mono
ZFP36L2	-0.352702	0.609	0.735	1.85014e-07	0.00335153	Mono
SNX11	-0.352277	0.05	0.135	1.07773e-10	1.95231e-06	Mono
GIMAP5	-0.351631	0.027	0.109	2.64913e-13	4.7989e-09	Mono
DNAJB1	-0.35117	0.082	0.161	2.29123e-07	0.00415056	Mono
RICTOR	-0.350984	0.133	0.254	2.75391e-10	4.98871e-06	Mono
SNX2	-0.350904	0.237	0.34	5.87723e-07	0.0106466	Mono
BAZ1A	-0.350872	0.285	0.393	3.836e-07	0.00694891	Mono
TYROBP	-0.350366	0.988	1	3.38453e-29	6.13107e-25	Mono
JUP	-0.349265	0.12	0.221	3.43313e-08	0.000621911	Mono
SELT	-0.348545	0.239	0.351	8.46345e-08	0.00153315	Mono
SLC31A2	-0.347873	0.346	0.462	2.73558e-07	0.0049555	Mono
ASCL2	-0.346147	0.078	0.171	3.4231e-09	6.20095e-05	Mono
TREX1	-0.344491	0.182	0.297	3.81367e-08	0.000690846	Mono
NAPA	-0.34322	0.139	0.243	2.28822e-08	0.00041451	Mono
ETV7	-0.343121	0.021	0.102	4.8019e-14	8.69865e-10	Mono
HSPA8	-0.341626	0.422	0.553	8.84835e-09	0.000160288	Mono
LILRB4	-0.341118	0.293	0.406	1.86859e-07	0.00338494	Mono
NBN	-0.339428	0.097	0.178	6.58341e-07	0.0119258	Mono
TMEM230	-0.338752	0.216	0.334	4.43092e-08	0.000802662	Mono
BBX	-0.338439	0.105	0.206	8.53987e-09	0.0001547	Mono
NUCB1	-0.337644	0.165	0.25	2.37645e-06	0.0430493	Mono
FFAR2	-0.335458	0.069	0.154	1.97618e-08	0.000357984	Mono
TRIM69	-0.335298	0.084	0.169	5.10828e-08	0.000925365	Mono
TMEM30A	-0.334782	0.122	0.226	1.76126e-08	0.000319052	Mono
TRIM38	-0.334176	0.165	0.288	6.59708e-09	0.000119506	Mono
CD37	-0.33371	0.691	0.814	2.00741e-10	3.63642e-06	Mono
SERINC1	-0.333608	0.174	0.278	2.82389e-07	0.00511547	Mono
CUL1	-0.332761	0.075	0.158	3.83126e-08	0.000694032	Mono
ITGB7	-0.332655	0.095	0.193	5.56033e-09	0.000100725	Mono
RNF114	-0.331231	0.123	0.228	6.0897e-09	0.000110315	Mono
STAC3	-0.330587	0.09	0.191	1.0478e-09	1.89808e-05	Mono
ANKRD22	-0.329262	0.032	0.108	1.55011e-10	2.80802e-06	Mono
DEDD2	-0.328779	0.185	0.301	2.23157e-08	0.000404248	Mono
APOL3	-0.328205	0.203	0.308	4.66107e-07	0.00844354	Mono
DOCK8	-0.326443	0.36	0.508	3.5671e-09	6.46181e-05	Mono
MGAT2	-0.325507	0.048	0.141	1.06194e-11	1.9237e-07	Mono
EIF6	-0.323541	0.258	0.367	5.50131e-07	0.00996563	Mono
IL1RN	-0.323365	0.055	0.126	1.04311e-07	0.0018896	Mono
SNX20	-0.323318	0.115	0.212	2.95696e-08	0.000535653	Mono
WARS	-0.323216	0.494	0.644	2.68839e-09	4.87003e-05	Mono
DNAJA1	-0.32279	0.249	0.38	1.57942e-08	0.000286112	Mono
TPMT	-0.322121	0.124	0.206	1.68872e-06	0.0305911	Mono
TMEM165	-0.321974	0.198	0.304	3.72315e-07	0.00674448	Mono
SUB1	-0.321755	0.674	0.809	4.97384e-11	9.01012e-07	Mono
MTSS1	-0.320906	0.295	0.397	1.57246e-06	0.0284851	Mono
TMEM248	-0.318997	0.112	0.195	7.45891e-07	0.0135118	Mono
MOV10	-0.318942	0.036	0.113	1.07151e-10	1.94104e-06	Mono
NFE2	-0.318719	0.057	0.121	1.76003e-06	0.0318829	Mono
HIST1H2BK	-0.318486	0.147	0.237	1.87208e-06	0.0339128	Mono
MT1X	-0.318467	0.051	0.117	3.58653e-07	0.006497	Mono
CD2BP2	-0.318085	0.096	0.182	1.0728e-07	0.00194338	Mono
SIDT2	-0.317145	0.076	0.154	1.58225e-07	0.00286624	Mono
ITM2B	-0.316942	0.853	0.939	3.23711e-11	5.86403e-07	Mono
ZRANB2	-0.316517	0.135	0.232	1.81725e-07	0.00329195	Mono
ATP1B3	-0.316101	0.315	0.432	3.77989e-07	0.00684727	Mono
IGJ	-0.315545	0.119	0.2	2.02245e-06	0.0366368	Mono
OSCAR	-0.313678	0.175	0.28	2.16093e-07	0.00391452	Mono
JKAMP	-0.313007	0.085	0.167	1.92679e-07	0.00349038	Mono
TMEM9B	-0.31286	0.142	0.237	2.24366e-07	0.00406439	Mono
RNF181	-0.312499	0.355	0.477	6.64871e-07	0.0120441	Mono
JUNB	-0.311234	0.823	0.894	2.43079e-07	0.00440337	Mono
DOK2	-0.309686	0.392	0.521	3.77984e-07	0.00684717	Mono
C10orf54	-0.30913	0.548	0.644	2.15799e-06	0.0390919	Mono
CCM2	-0.308388	0.133	0.226	3.82145e-07	0.00692255	Mono
CHMP1A	-0.307858	0.092	0.174	1.52757e-07	0.00276718	Mono
C9orf72	-0.307681	0.245	0.353	7.00654e-07	0.0126923	Mono
TERF2IP	-0.306326	0.165	0.256	2.08064e-06	0.0376907	Mono
OGFR	-0.306266	0.129	0.213	2.56118e-06	0.0463959	Mono
MKRN1	-0.305997	0.203	0.317	5.28723e-08	0.000957783	Mono
AIP	-0.305973	0.174	0.284	3.19775e-08	0.000579272	Mono
RP11-489E7.4	-0.305399	0.043	0.106	1.92599e-07	0.00348894	Mono
LINC00493	-0.305268	0.259	0.375	1.65774e-07	0.00300299	Mono
MCL1	-0.305164	0.472	0.642	3.66956e-09	6.64741e-05	Mono
SUPT4H1	-0.304714	0.493	0.625	1.84087e-07	0.00333474	Mono
WDFY1	-0.30391	0.104	0.204	1.13172e-08	0.000205011	Mono
MAX	-0.303641	0.151	0.249	5.39526e-07	0.00977351	Mono
TMBIM1	-0.303636	0.128	0.217	8.87349e-07	0.0160743	Mono
TMEM50A	-0.302639	0.365	0.495	3.30549e-08	0.00059879	Mono
LAMTOR3	-0.302553	0.09	0.18	4.73331e-08	0.000857439	Mono
CAPZB	-0.301596	0.445	0.577	1.08946e-07	0.00197355	Mono
SH3GLB1	-0.301326	0.26	0.38	7.11533e-08	0.00128894	Mono
HSD17B11	-0.300422	0.273	0.388	6.14705e-07	0.0111354	Mono
PIK3AP1	-0.300211	0.228	0.341	2.87567e-07	0.00520927	Mono
C6orf62	-0.298647	0.3	0.43	1.38321e-07	0.00250569	Mono
PARP10	-0.298645	0.045	0.115	2.57874e-08	0.000467139	Mono
UBB	-0.298577	0.69	0.801	7.60713e-09	0.000137803	Mono
LAGE3	-0.297859	0.088	0.165	1.14263e-06	0.0206987	Mono
PSMC2	-0.297681	0.071	0.156	1.57234e-08	0.000284829	Mono
PSAP	-0.297448	0.978	0.993	3.3632e-16	6.09244e-12	Mono
GLRX	-0.296687	0.43	0.542	2.03139e-06	0.0367987	Mono
FPR2	-0.296406	0.049	0.117	1.83677e-07	0.00332731	Mono
ACTR3	-0.29562	0.567	0.701	1.87713e-08	0.000340041	Mono
SCIMP	-0.295179	0.326	0.456	7.84282e-08	0.00142073	Mono
SNRNP40	-0.294994	0.052	0.126	2.07277e-08	0.000375483	Mono
PCGF5	-0.294825	0.146	0.239	1.15867e-06	0.0209893	Mono
GIMAP1	-0.293112	0.114	0.202	5.17499e-07	0.00937449	Mono
ARRCCL19+DC	-0.292004	0.086	0.176	4.17793e-08	0.000756831	Mono
S100A4	-0.291196	0.993	0.993	4.15822e-15	7.53262e-11	Mono
C19orf24	-0.290163	0.159	0.252	1.43354e-06	0.0259685	Mono
ZNFX1	-0.289789	0.067	0.139	4.7334e-07	0.00857455	Mono
SDHD	-0.289115	0.138	0.23	6.17224e-07	0.011181	Mono
DCK	-0.288769	0.09	0.169	1.01999e-06	0.0184772	Mono
CCDC115	-0.287815	0.116	0.197	2.72176e-06	0.0493047	Mono
CALM2	-0.287302	0.834	0.911	2.16455e-07	0.00392108	Mono
MGEA5	-0.286137	0.2	0.302	9.66937e-07	0.0175161	Mono
ST8SIA4	-0.285474	0.102	0.199	3.42484e-08	0.00062041	Mono
ZFAND6	-0.285442	0.181	0.284	4.67329e-07	0.00846567	Mono
LIMD2	-0.28482	0.62	0.757	4.27088e-08	0.000773669	Mono
SEMA4D	-0.283988	0.07	0.145	3.43131e-07	0.00621582	Mono
ACP2	-0.283161	0.042	0.106	1.36814e-07	0.00247839	Mono
C1GALT1	-0.281519	0.094	0.171	1.78784e-06	0.0323867	Mono
MYL12B	-0.281309	0.59	0.703	6.99015e-07	0.0126627	Mono
RNF139	-0.280677	0.069	0.143	3.64204e-07	0.00659756	Mono
RAP2C	-0.28053	0.092	0.171	1.15008e-06	0.0208337	Mono
PAK1	-0.276318	0.281	0.386	2.69211e-06	0.0487675	Mono
PNRC1	-0.275534	0.566	0.714	1.39901e-07	0.00253431	Mono
ATP6V0E1	-0.272135	0.648	0.774	1.983e-08	0.000359221	Mono
CLIC1	-0.270991	0.752	0.874	4.09971e-08	0.000742662	Mono
GNB2	-0.26932	0.392	0.519	6.81146e-07	0.012339	Mono
HIAT1	-0.26897	0.044	0.109	1.26071e-07	0.00228378	Mono
RPL28	-0.268163	0.995	1	1.95327e-20	3.53836e-16	Mono
COA6	-0.266974	0.12	0.208	6.67623e-07	0.012094	Mono
LEPROTL1	-0.266517	0.197	0.306	5.36661e-07	0.00972161	Mono
ABHD3	-0.265866	0.078	0.163	7.98471e-08	0.00144643	Mono
ATP6V1G1	-0.265774	0.597	0.712	7.67772e-07	0.0139082	Mono
N4BP2L2	-0.264281	0.421	0.532	1.74632e-06	0.0316346	Mono
UBE2I	-0.263544	0.303	0.423	4.98207e-07	0.00902503	Mono
ABI1	-0.262801	0.165	0.26	1.34738e-06	0.0244078	Mono
CYB5B	-0.261689	0.06	0.137	5.31262e-08	0.000962381	Mono
PAIP2	-0.261547	0.345	0.46	1.75336e-06	0.0317621	Mono
PRRG4	-0.258739	0.053	0.126	8.48744e-08	0.0015375	Mono
UQCR10	-0.255192	0.561	0.685	1.82236e-07	0.0033012	Mono
RPL36AL	-0.252362	0.778	0.885	1.01217e-07	0.00183354	Mono
TSC22D4	-0.25036	0.148	0.243	1.80832e-06	0.0327576	Mono
IFI27	-5.59497	0.129	0.956	2.20112e-33	3.98734e-29	Plasma
IGLL5	-3.72851	0.919	1	2.07341e-22	3.75598e-18	Plasma
IFI6	-2.61982	0.677	0.995	1.40521e-31	2.54553e-27	Plasma
ISG15	-2.00544	0.823	0.991	6.29489e-20	1.14032e-15	Plasma
LGALS3BP	-1.56628	0.048	0.514	2.11913e-11	3.8388e-07	Plasma
RGS1	-1.43688	0.452	0.8	2.68422e-09	4.86246e-05	Plasma
HCST	-1.3671	0.484	0.747	1.26977e-08	0.000230019	Plasma
GNLY	-1.36138	0.371	0.653	8.89062e-07	0.0161054	Plasma
LY6E	-1.35735	0.548	0.886	6.27183e-14	1.13614e-09	Plasma
IFI44L	-1.31482	0.016	0.412	4.59259e-09	8.31949e-05	Plasma
TSC22D3	-1.30731	0.274	0.665	2.06196e-09	3.73524e-05	Plasma
IFITM2	-1.28418	0.21	0.64	8.73158e-11	1.58173e-06	Plasma
IFITM1	-1.2221	0.048	0.479	9.22346e-10	1.67083e-05	Plasma
HLA-A	-1.13476	0.968	1	3.35923e-15	6.08525e-11	Plasma
USP18	-1.07219	0.113	0.46	1.17393e-07	0.00212658	Plasma
OAS1	-1.03388	0.306	0.663	5.09673e-09	9.23273e-05	Plasma
MX1	-0.996478	0.371	0.744	4.2916e-09	7.77423e-05	Plasma
VAMP5	-0.977945	0.097	0.542	9.45262e-10	1.71234e-05	Plasma
CLEC2D	-0.967251	0.129	0.456	1.78395e-06	0.0323163	Plasma
RAC2	-0.962632	0.435	0.7	1.65258e-07	0.00299365	Plasma
CD79A	-0.945987	0.903	0.972	1.26356e-09	2.28894e-05	Plasma
IFI44	-0.940696	0.097	0.47	1.32653e-07	0.00240301	Plasma
MTDH	-0.885927	0.774	0.937	1.20215e-07	0.0021777	Plasma
UBE2L6	-0.839074	0.387	0.681	1.18002e-07	0.00213761	Plasma
LAP3	-0.814732	0.306	0.6	2.29737e-06	0.0416169	Plasma
CD74	-0.741311	1	0.998	3.72782e-08	0.000675295	Plasma
HLA-B	-0.631012	1	1	1.33712e-11	2.4222e-07	Plasma
RPS2	-0.629611	0.984	0.998	1.6776e-07	0.00303898	Plasma
HLA-C	-0.591529	0.984	0.998	9.1592e-10	1.65919e-05	Plasma
RPL28	-0.547181	0.968	0.998	9.24597e-07	0.0167491	Plasma
OAZ1	-0.530878	0.935	0.981	1.63611e-06	0.0296382	Plasma
B2M	-0.496037	1	1	1.42435e-09	2.5802e-05	Plasma
RPL15	-0.49032	0.984	0.993	5.12146e-07	0.00927752	Plasma
RPL10	-0.476427	1	1	2.58198e-07	0.00467725	Plasma
RPS14	-0.459873	1	0.995	5.2244e-07	0.009464	Plasma
FAU	-0.457305	1	0.995	1.89876e-07	0.0034396	Plasma
IFI27	-5.68553	0.017	0.955	1.26906e-91	2.29889e-87	pDC
ISG15	-2.91933	0.353	0.961	8.6144e-71	1.5605e-66	pDC
IFI44L	-2.80133	0.263	0.944	8.1739e-76	1.4807e-71	pDC
LY6E	-2.36624	0.246	0.935	1.42355e-69	2.57875e-65	pDC
IFI6	-2.27267	0.039	0.579	1.54428e-39	2.79747e-35	pDC
ISG20	-2.22656	0.168	0.812	1.57435e-53	2.85193e-49	pDC
MX1	-2.03462	0.358	0.91	2.70816e-55	4.90584e-51	pDC
NT5C3A	-1.7998	0.095	0.629	2.45041e-38	4.43891e-34	pDC
USP18	-1.74106	0.039	0.624	2.62702e-43	4.75884e-39	pDC
XAF1	-1.70374	0.103	0.697	5.65784e-43	1.02492e-38	pDC
IFIT3	-1.67248	0.022	0.306	8.50734e-18	1.54111e-13	pDC
STAT1	-1.6596	0.478	0.896	9.75837e-41	1.76773e-36	pDC
EPSTI1	-1.6172	0.138	0.694	4.75271e-40	8.60954e-36	pDC
SAMD9L	-1.61539	0.116	0.638	2.48947e-35	4.50968e-31	pDC
TNFSF10	-1.60356	0.034	0.435	5.88679e-26	1.06639e-21	pDC
IFI44	-1.58764	0.065	0.624	3.0522e-40	5.52906e-36	pDC
PARP14	-1.53961	0.134	0.635	5.07482e-33	9.19303e-29	pDC
MNDA	-1.5148	0.009	0.517	1.36907e-36	2.48007e-32	pDC
IFITM2	-1.51059	0.233	0.789	3.99229e-41	7.23203e-37	pDC
COX5A	-1.42881	0.595	0.941	2.99309e-47	5.42198e-43	pDC
S100A6	-1.32511	0.884	0.961	5.68818e-33	1.03041e-28	pDC
OAS1	-1.30255	0.246	0.697	2.51201e-29	4.5505e-25	pDC
PLSCR1	-1.29036	0.147	0.573	1.74508e-26	3.16121e-22	pDC
CCND2	-1.24852	0.095	0.385	1.72634e-15	3.12726e-11	pDC
CD38	-1.20542	0.103	0.475	1.66214e-21	3.01096e-17	pDC
IFIT2	-1.15933	0.108	0.323	5.58793e-10	1.01225e-05	pDC
CKS2	-1.15255	0.263	0.618	2.63042e-19	4.765e-15	pDC
HLA-A	-1.14883	0.948	0.997	3.5485e-49	6.42811e-45	pDC
HLA-C	-1.10117	0.935	1	7.17562e-53	1.29986e-48	pDC
UBE2L6	-1.08168	0.397	0.792	6.87193e-26	1.24485e-21	pDC
EIF2AK2	-1.07627	0.216	0.612	1.85964e-23	3.36873e-19	pDC
CXCL10	-1.07163	0.013	0.124	1.27194e-06	0.0230412	pDC
OAS2	-1.06551	0.099	0.514	2.13365e-23	3.8651e-19	pDC
RSAD2	-1.05107	0.017	0.284	2.01278e-16	3.64615e-12	pDC
MYBL2	-1.02704	0.56	0.806	1.76127e-16	3.19053e-12	pDC
CMPK2	-1.00632	0.034	0.323	1.94884e-17	3.53033e-13	pDC
TXN	-0.991526	0.871	0.941	3.2033e-12	5.80277e-08	pDC
LGALS3BP	-0.977246	0.017	0.289	7.22028e-17	1.30795e-12	pDC
SPATS2L	-0.973257	0.026	0.382	2.11846e-22	3.83758e-18	pDC
IFITM3	-0.967012	0.069	0.312	1.16923e-12	2.11806e-08	pDC
IGLL5	-0.95547	0.323	0.584	1.37153e-10	2.48453e-06	pDC
HERC5	-0.943201	0.095	0.447	1.34482e-18	2.43613e-14	pDC
SP110	-0.923387	0.478	0.817	7.57687e-22	1.37255e-17	pDC
CD69	-0.914466	0.06	0.295	3.80936e-12	6.90066e-08	pDC
PDE7A	-0.910874	0.134	0.433	1.83459e-15	3.32335e-11	pDC
PIM3	-0.897534	0.216	0.565	6.8155e-17	1.23463e-12	pDC
BTG1	-0.88301	0.685	0.885	4.1696e-16	7.55323e-12	pDC
MX2	-0.881894	0.259	0.551	1.45737e-13	2.64003e-09	pDC
SLFN5	-0.864437	0.065	0.385	7.94119e-18	1.43855e-13	pDC
IFI35	-0.863051	0.276	0.587	5.55204e-16	1.00575e-11	pDC
IFITM1	-0.859865	0.004	0.27	4.37226e-17	7.92034e-13	pDC
B3GNT2	-0.859431	0.112	0.39	1.78069e-13	3.22572e-09	pDC
RELB	-0.855613	0.155	0.419	7.9563e-13	1.44128e-08	pDC
HSH2D	-0.83091	0.172	0.517	2.35188e-16	4.26043e-12	pDC
C19orf66	-0.828018	0.039	0.306	2.31527e-15	4.19412e-11	pDC
TAP1	-0.824073	0.418	0.733	1.74086e-16	3.15357e-12	pDC
IFI16	-0.818289	0.379	0.744	3.3188e-18	6.01201e-14	pDC
RPSAP58	-0.81676	0.556	0.837	2.07949e-18	3.767e-14	pDC
BST2	-0.80975	0.776	0.921	4.2708e-20	7.73656e-16	pDC
HESX1	-0.806585	0.026	0.298	9.33634e-17	1.69128e-12	pDC
B2M	-0.802142	1	1	2.88721e-63	5.23018e-59	pDC
PSMB9	-0.80149	0.509	0.801	1.59784e-16	2.89449e-12	pDC
HLA-B	-0.791856	0.996	1	3.28938e-54	5.95872e-50	pDC
HLA-F	-0.787951	0.302	0.584	5.97319e-13	1.08204e-08	pDC
BIRC3	-0.78713	0.142	0.36	3.31363e-09	6.00264e-05	pDC
DRAP1	-0.776312	0.444	0.713	6.88053e-14	1.24641e-09	pDC
TYMP	-0.776035	0.323	0.565	5.12651e-11	9.28668e-07	pDC
SUB1	-0.762811	0.866	0.966	1.12363e-23	2.03546e-19	pDC
ZDHHC4	-0.756335	0.25	0.562	1.11238e-14	2.01507e-10	pDC
NMI	-0.747167	0.116	0.424	4.39901e-15	7.9688e-11	pDC
RAB7L1	-0.744355	0.267	0.562	4.25121e-12	7.70107e-08	pDC
ATF5	-0.731565	0.216	0.463	7.71786e-10	1.39809e-05	pDC
RP11-492E3.2	-0.728243	0.034	0.261	1.48448e-12	2.68913e-08	pDC
TUBB	-0.728189	0.603	0.812	3.37719e-13	6.11778e-09	pDC
CHMP5	-0.726447	0.409	0.688	3.19034e-13	5.77929e-09	pDC
TNFSF13B	-0.725942	0.422	0.702	5.27812e-13	9.56132e-09	pDC
SYNGR2	-0.71283	0.547	0.772	2.77704e-12	5.03061e-08	pDC
LGALS9	-0.707417	0.19	0.514	3.68154e-15	6.6691e-11	pDC
CD3E	-0.706076	0.086	0.272	1.03275e-08	0.000187082	pDC
TUBA1B	-0.700889	0.56	0.761	3.8522e-10	6.97827e-06	pDC
TRIM22	-0.700426	0.448	0.742	1.25348e-13	2.27067e-09	pDC
PARP9	-0.690191	0.056	0.329	2.30941e-14	4.1835e-10	pDC
CNP	-0.689011	0.276	0.545	1.77179e-11	3.20959e-07	pDC
PTGES3	-0.685033	0.409	0.691	3.07505e-13	5.57046e-09	pDC
PSMA2.1	-0.682384	0.53	0.77	3.31995e-11	6.01409e-07	pDC
S100A4	-0.675103	0.909	0.949	5.63112e-11	1.02008e-06	pDC
IFIH1	-0.670798	0.039	0.253	8.12747e-12	1.47229e-07	pDC
OAS3	-0.659856	0.009	0.233	5.58395e-14	1.01153e-09	pDC
CLIC1	-0.659337	0.612	0.812	1.69141e-12	3.064e-08	pDC
DYNLT1	-0.65086	0.134	0.379	3.87312e-11	7.01615e-07	pDC
PHF11	-0.637578	0.185	0.441	9.3841e-11	1.69993e-06	pDC
C1orf162	-0.63757	0.276	0.52	8.45531e-10	1.53168e-05	pDC
IGJ	-0.637396	0.996	0.997	4.35254e-15	7.88462e-11	pDC
IFIT1	-0.630375	0	0.138	3.88077e-09	7.03002e-05	pDC
IDH3A	-0.630182	0.509	0.73	2.55737e-10	4.63268e-06	pDC
HSPA8	-0.629955	0.517	0.739	3.4585e-10	6.26507e-06	pDC
P2RY6	-0.627251	0.06	0.289	1.71621e-11	3.10891e-07	pDC
GNLY	-0.622176	0.194	0.621	1.14798e-23	2.07957e-19	pDC
S100A11	-0.615338	0.616	0.775	2.40348e-08	0.00043539	pDC
TNFAIP8	-0.606909	0.155	0.362	2.06053e-08	0.000373264	pDC
SAMD9	-0.603725	0.138	0.362	2.20041e-09	3.98603e-05	pDC
SP100	-0.599999	0.237	0.486	1.2829e-09	2.32398e-05	pDC
STAT2	-0.599171	0.203	0.427	1.17308e-08	0.000212504	pDC
HLA-E	-0.592474	0.853	0.969	1.7052e-15	3.08897e-11	pDC
DCK	-0.591351	0.483	0.688	3.94607e-09	7.14831e-05	pDC
NEXN	-0.591291	0.03	0.216	3.81912e-10	6.91834e-06	pDC
PPA1	-0.579573	0.198	0.419	6.11072e-09	0.000110696	pDC
TREX1	-0.578964	0.108	0.309	7.59206e-09	0.00013753	pDC
PTGIR	-0.577942	0.047	0.213	2.47622e-08	0.000448566	pDC
ADAR	-0.574597	0.409	0.669	1.84844e-10	3.34845e-06	pDC
DDX60	-0.574123	0.026	0.216	8.81222e-11	1.59633e-06	pDC
SP140	-0.570686	0.03	0.233	2.76563e-11	5.00995e-07	pDC
CFLAR	-0.570148	0.302	0.492	9.58461e-07	0.0173625	pDC
FBXO6	-0.56847	0.155	0.357	3.00247e-08	0.000543897	pDC
C5orf56	-0.567006	0.121	0.329	4.07347e-09	7.37909e-05	pDC
MAP2K6	-0.565274	0.168	0.39	2.55848e-08	0.000463468	pDC
LAP3	-0.562217	0.371	0.567	2.47882e-07	0.00449038	pDC
ATOX1	-0.553607	0.491	0.694	7.3245e-07	0.0132683	pDC
RASGRP3	-0.549921	0.013	0.18	6.67924e-10	1.20994e-05	pDC
PSMA4	-0.548973	0.487	0.719	3.01159e-09	5.45549e-05	pDC
PSME2	-0.546477	0.655	0.843	1.22463e-10	2.21842e-06	pDC
DYNLL1	-0.536911	0.655	0.84	4.9726e-09	9.00786e-05	pDC
TSPAN13	-0.536556	0.754	0.885	4.12144e-09	7.46599e-05	pDC
DHX58	-0.535826	0.026	0.194	2.4903e-09	4.51117e-05	pDC
TOR3A	-0.531494	0.112	0.331	2.61555e-09	4.73808e-05	pDC
CHST12	-0.531182	0.19	0.452	2.29311e-10	4.15396e-06	pDC
SMIM5	-0.525014	0.397	0.59	1.68093e-06	0.0304501	pDC
GMPR	-0.518254	0.004	0.183	2.41961e-11	4.38313e-07	pDC
IRF7	-0.514846	0.845	0.992	8.66081e-12	1.56891e-07	pDC
DRAM2	-0.514207	0.134	0.36	2.61601e-09	4.7389e-05	pDC
RAC1	-0.510629	0.375	0.587	1.40147e-07	0.00253876	pDC
RNF213	-0.509511	0.578	0.781	4.78046e-08	0.00086598	pDC
FKBP1A	-0.506848	0.5	0.736	1.62024e-07	0.00293506	pDC
EVL	-0.50235	0.103	0.261	1.14028e-06	0.0206562	pDC
CCR10	-0.502185	0.017	0.152	9.50824e-08	0.00172242	pDC
UBE2E1	-0.494723	0.198	0.379	9.57448e-07	0.0173442	pDC
CKB	-0.491253	0	0.14	2.61347e-09	4.7343e-05	pDC
NECAP2	-0.486284	0.181	0.354	1.11815e-06	0.0202553	pDC
NAPA	-0.484984	0.302	0.548	1.01557e-08	0.000183971	pDC
TUBA1C	-0.484958	0.091	0.278	4.0474e-08	0.000733187	pDC
PSMB8	-0.481524	0.496	0.716	8.38545e-09	0.000151903	pDC
SH3BGRL	-0.481288	0.461	0.66	5.80921e-08	0.00105234	pDC
RWDD1	-0.469252	0.345	0.551	8.61171e-07	0.0156001	pDC
ACOT7	-0.468867	0.108	0.292	1.1261e-07	0.00203994	pDC
IRF9	-0.468622	0.129	0.298	1.97955e-06	0.0358595	pDC
CYTIP	-0.465731	0.073	0.258	1.76933e-08	0.000320515	pDC
LINC00938	-0.463198	0.086	0.27	4.65226e-08	0.000842757	pDC
LAGE3	-0.462559	0.259	0.441	2.23635e-06	0.0405115	pDC
TRAPPC4	-0.462523	0.116	0.278	1.82222e-06	0.0330095	pDC
DEK	-0.458771	0.332	0.528	6.77726e-07	0.012277	pDC
CHCHD10	-0.456419	0.409	0.61	2.33765e-06	0.0423465	pDC
CD48	-0.455543	0.461	0.643	1.67193e-06	0.030287	pDC
HNRNPA1	-0.451093	0.853	0.947	2.37443e-09	4.30128e-05	pDC
GSTK1	-0.446332	0.392	0.576	2.56632e-06	0.0464889	pDC
SRP19	-0.446117	0.263	0.486	2.61883e-07	0.00474401	pDC
ARL2	-0.44489	0.112	0.317	2.01873e-08	0.000365693	pDC
CCR7	-0.444766	0.034	0.174	3.32866e-07	0.00602986	pDC
ARHGEF3	-0.444327	0.039	0.163	2.74566e-06	0.0497377	pDC
AP2S1	-0.441507	0.487	0.691	3.2577e-07	0.00590132	pDC
IFI27L2	-0.440882	0.241	0.438	1.99599e-06	0.0361573	pDC
DBI	-0.435712	0.634	0.787	1.74593e-06	0.0316275	pDC
SMC6	-0.43559	0.362	0.57	2.01142e-06	0.0364368	pDC
ARID5A	-0.43277	0.293	0.514	6.10752e-07	0.0110638	pDC
USP30-AS1	-0.429977	0.043	0.18	1.08036e-06	0.0195707	pDC
PEBP1	-0.429132	0.582	0.75	7.93771e-07	0.0143792	pDC
ARPC5	-0.428356	0.569	0.77	3.91841e-08	0.00070982	pDC
SNX20	-0.426624	0.259	0.478	2.62702e-07	0.00475884	pDC
GNG5	-0.426259	0.638	0.787	3.87687e-07	0.00702295	pDC
UBE2N	-0.425628	0.185	0.385	1.5927e-07	0.00288518	pDC
SDHA	-0.423546	0.086	0.256	3.17894e-07	0.00575865	pDC
ACTB	-0.422702	0.987	1	1.10578e-09	2.00312e-05	pDC
APOL6	-0.421934	0.022	0.154	1.84519e-07	0.00334255	pDC
HERC6	-0.419931	0.017	0.14	4.30247e-07	0.00779392	pDC
NKG7	-0.419414	0.159	0.343	1.72712e-06	0.0312868	pDC
TRANK1	-0.418555	0.022	0.171	2.37082e-08	0.000429473	pDC
GSTP1	-0.41706	0.772	0.902	1.49376e-06	0.0270595	pDC
PAK1	-0.416558	0.052	0.199	5.15628e-07	0.00934061	pDC
STAP1	-0.413356	0.065	0.216	1.34567e-06	0.0243768	pDC
ATP6V0E1	-0.412434	0.711	0.84	6.08933e-07	0.0110308	pDC
UBE2L3	-0.412098	0.466	0.666	1.27271e-06	0.0230551	pDC
BTN3A2	-0.406141	0.026	0.16	2.59587e-07	0.00470241	pDC
MRPL52	-0.405804	0.228	0.449	8.00658e-08	0.00145039	pDC
RAC2	-0.404668	0.638	0.837	2.73922e-07	0.0049621	pDC
CD37	-0.404201	0.78	0.919	4.97241e-07	0.00900752	pDC
DTX3L	-0.403634	0.03	0.163	4.66537e-07	0.00845133	pDC
SELL	-0.403333	0.763	0.91	1.73738e-07	0.00314726	pDC
BCL2L13	-0.396975	0.086	0.242	2.05095e-06	0.0371529	pDC
CARD16	-0.391122	0.099	0.267	1.54952e-06	0.0280696	pDC
NOC3L	-0.387818	0.047	0.185	1.47033e-06	0.026635	pDC
RUFY4	-0.371361	0.009	0.115	1.37301e-06	0.0248721	pDC
PLAC8	-0.369022	0.983	0.994	5.20315e-09	9.42551e-05	pDC
MIR4435-1HG	-0.368799	0.039	0.169	1.85046e-06	0.0335211	pDC
UBB	-0.366939	0.918	0.978	3.61832e-08	0.000655458	pDC
CIRBP	-0.361923	0.75	0.882	2.36989e-06	0.0429305	pDC
UQCC2	-0.357824	0.168	0.36	1.07292e-06	0.0194359	pDC
PSMA3	-0.347594	0.302	0.522	1.1687e-06	0.0211711	pDC
SUMO2	-0.347147	0.733	0.902	9.99565e-07	0.0181071	pDC
FAS	-0.346254	0.004	0.112	5.54575e-07	0.0100461	pDC
SLFN12L	-0.339644	0.004	0.115	3.43006e-07	0.00621355	pDC
TGM1	-0.326077	0	0.101	6.00976e-07	0.0108867	pDC
MRPL44	-0.322348	0.043	0.174	2.554e-06	0.0462657	pDC
TMSB10	-0.31521	1	1	2.6955e-10	4.8829e-06	pDC
IFI27	-4.99051	0	0.911	4.22576e-25	7.65496e-21	NKdividing
IFI44L	-1.92995	0.188	0.762	3.08282e-14	5.58453e-10	NKdividing
ISG15	-1.7511	0.625	0.949	3.25273e-13	5.89232e-09	NKdividing
MX1	-1.71642	0.104	0.625	4.4827e-11	8.12041e-07	NKdividing
PLSCR1	-1.62924	0.083	0.582	1.64201e-10	2.97451e-06	NKdividing
IFI6	-1.54151	0.5	0.825	4.58837e-10	8.31183e-06	NKdividing
IFI44	-1.4139	0.062	0.567	2.64124e-10	4.7846e-06	NKdividing
YWHAH	-1.25514	0.25	0.651	5.9349e-09	0.000107511	NKdividing
LY6E	-1.21319	0.812	0.987	1.73366e-13	3.14052e-09	NKdividing
EPSTI1	-1.15129	0.188	0.638	1.81611e-08	0.000328989	NKdividing
XAF1	-1.13326	0.208	0.587	2.88081e-07	0.0052186	NKdividing
IFITM3	-1.11646	0.667	0.954	7.33076e-08	0.00132797	NKdividing
BST2	-1.0825	0.479	0.767	1.89884e-07	0.00343976	NKdividing
S100A11	-1.07188	0.521	0.873	1.18091e-08	0.000213923	NKdividing
IRF7	-0.998776	0.167	0.597	1.52831e-07	0.00276854	NKdividing
TUBB	-0.895301	0.875	0.967	3.99185e-09	7.23124e-05	NKdividing
HLA-A	-0.841598	1	1	4.22066e-12	7.64572e-08	NKdividing
HLA-C	-0.643217	0.938	0.997	2.52058e-09	4.56602e-05	NKdividing
STMN1	-0.629557	0.958	0.992	1.41371e-07	0.00256093	NKdividing
HLA-B	-0.617441	1	1	3.34535e-11	6.0601e-07	NKdividing
ISG20	-0.597297	0.375	0.734	3.7434e-07	0.00678117	NKdividing
B2M	-0.547124	1	1	8.42728e-12	1.5266e-07	NKdividing
IFI27	-4.79845	0.118	0.918	4.61119e-53	8.35316e-49	CD34+
ISG15	-2.73785	0.379	0.905	1.52679e-40	2.76578e-36	CD34+
GNLY	-2.67096	0.314	0.597	5.78795e-14	1.04849e-09	CD34+
IFI6	-2.24191	0.222	0.766	2.83007e-30	5.12667e-26	CD34+
IFI44L	-2.18309	0.163	0.749	3.43195e-31	6.21697e-27	CD34+
IGJ	-2.05167	0.261	0.649	2.31203e-15	4.18824e-11	CD34+
LY6E	-1.86923	0.451	0.866	2.08992e-30	3.78589e-26	CD34+
MX1	-1.76971	0.118	0.589	4.02482e-22	7.29096e-18	CD34+
IFITM3	-1.69087	0.425	0.584	1.19169e-08	0.000215874	CD34+
IFITM2	-1.6758	0.49	0.762	1.49038e-18	2.69982e-14	CD34+
LSP1	-1.55454	0.412	0.771	4.64335e-19	8.41143e-15	CD34+
CALM2	-1.53304	0.869	0.939	4.50991e-21	8.1697e-17	CD34+
ID2	-1.48702	0.314	0.58	2.66475e-10	4.8272e-06	CD34+
CTSW	-1.47323	0.288	0.576	2.03796e-12	3.69177e-08	CD34+
STAT1	-1.45816	0.34	0.649	9.59103e-15	1.73742e-10	CD34+
EPSTI1	-1.40166	0.248	0.61	1.51396e-16	2.74253e-12	CD34+
CORO1A	-1.34744	0.582	0.853	1.24202e-18	2.24991e-14	CD34+
OAS1	-1.31639	0.085	0.424	4.64043e-14	8.40614e-10	CD34+
TMSB4X	-1.30433	0.993	1	6.3139e-22	1.14376e-17	CD34+
S100A11	-1.29646	0.392	0.701	4.60304e-14	8.3384e-10	CD34+
IRF7	-1.28995	0.19	0.563	6.32662e-15	1.14607e-10	CD34+
ITGB7	-1.25241	0.163	0.498	1.24679e-12	2.25856e-08	CD34+
IGLL5	-1.25057	0.065	0.498	2.9487e-18	5.34157e-14	CD34+
TNFRSF18	-1.24146	0.144	0.394	4.64161e-08	0.000840827	CD34+
EIF2AK2	-1.23929	0.235	0.576	5.39977e-15	9.78168e-11	CD34+
ISG20	-1.23175	0.15	0.481	7.45942e-12	1.35127e-07	CD34+
B2M	-1.18479	1	1	1.16527e-44	2.11089e-40	CD34+
NKG7	-1.16101	0.248	0.519	2.30205e-09	4.17016e-05	CD34+
HLA-C	-1.13914	0.935	0.978	5.59377e-30	1.01331e-25	CD34+
ACTB	-1.1388	0.948	1	8.04161e-19	1.45674e-14	CD34+
ACY3	-1.09542	0.072	0.316	9.99082e-09	0.000180984	CD34+
CD74	-1.08555	0.889	0.939	1.51929e-09	2.7522e-05	CD34+
TYROBP	-1.07522	0.346	0.55	1.95297e-07	0.0035378	CD34+
IRF8	-1.07443	0.124	0.385	1.03998e-08	0.000188393	CD34+
TYMP	-1.07053	0.275	0.455	2.40054e-07	0.00434857	CD34+
XAF1	-1.05865	0.248	0.506	1.29151e-09	2.33957e-05	CD34+
CD53	-1.04875	0.451	0.667	5.84359e-11	1.05857e-06	CD34+
IFI35	-1.03033	0.137	0.437	6.3825e-11	1.15619e-06	CD34+
PLSCR1	-1.02203	0.261	0.506	7.29159e-10	1.32087e-05	CD34+
EVL	-1.00887	0.359	0.61	2.00747e-10	3.63654e-06	CD34+
HLA-B	-0.988177	0.98	0.996	9.55586e-30	1.73104e-25	CD34+
TRIM22	-0.952205	0.183	0.416	3.17289e-08	0.000574769	CD34+
IFI44	-0.941039	0.176	0.416	1.89933e-08	0.000344065	CD34+
PSMB9	-0.93966	0.595	0.697	1.70236e-09	3.08383e-05	CD34+
USP18	-0.938689	0.059	0.312	7.74448e-10	1.40291e-05	CD34+
FAM65B	-0.934667	0.307	0.519	2.15818e-07	0.00390954	CD34+
SLFN5	-0.901975	0.065	0.333	5.83424e-10	1.05687e-05	CD34+
IRF9	-0.901365	0.124	0.359	4.25169e-08	0.000770194	CD34+
MYL12A	-0.900223	0.797	0.883	1.31777e-13	2.38714e-09	CD34+
UBE2L6	-0.89461	0.438	0.589	3.97457e-07	0.00719993	CD34+
FAM49B	-0.891848	0.327	0.537	8.71204e-08	0.00157819	CD34+
SP110	-0.860253	0.281	0.567	2.95717e-10	5.35691e-06	CD34+
ACTR3	-0.85595	0.438	0.619	4.84303e-08	0.000877315	CD34+
BST2	-0.84803	0.536	0.732	2.04048e-10	3.69633e-06	CD34+
AKNA	-0.829722	0.176	0.398	4.08891e-07	0.00740707	CD34+
HCST	-0.819493	0.327	0.532	1.48115e-06	0.0268311	CD34+
ARF6	-0.811846	0.281	0.485	4.35357e-07	0.00788649	CD34+
MX2	-0.802578	0.105	0.303	1.24831e-06	0.0226132	CD34+
LGALS1	-0.797853	0.582	0.81	6.15186e-08	0.00111441	CD34+
CYTH4	-0.794539	0.229	0.437	2.18836e-06	0.0396422	CD34+
TSC22D3	-0.787558	0.425	0.606	2.39072e-06	0.0433078	CD34+
CYBA	-0.78415	0.732	0.866	4.31059e-12	7.80863e-08	CD34+
ARPC5	-0.769494	0.542	0.706	3.62725e-09	6.57076e-05	CD34+
ATP6V0E1	-0.759283	0.536	0.645	1.23645e-07	0.00223983	CD34+
UBC	-0.750465	0.745	0.913	1.09353e-10	1.98094e-06	CD34+
TMSB10	-0.741333	0.948	1	1.77646e-15	3.21805e-11	CD34+
HLA-A	-0.740303	0.954	0.987	2.66229e-14	4.82274e-10	CD34+
IFITM1	-0.736254	0.085	0.303	2.87908e-07	0.00521546	CD34+
ARPC1B	-0.735814	0.66	0.771	1.9308e-08	0.000349764	CD34+
OAS3	-0.728972	0.052	0.238	6.6885e-07	0.0121162	CD34+
MYL6	-0.728746	0.935	0.944	1.30988e-12	2.37284e-08	CD34+
PFN1	-0.728676	0.895	0.952	3.16544e-11	5.7342e-07	CD34+
SCP2	-0.677048	0.346	0.567	3.26336e-07	0.00591157	CD34+
HSPA8	-0.655354	0.66	0.801	8.00403e-07	0.0144993	CD34+
CFL1	-0.648055	0.928	0.957	4.46315e-12	8.08499e-08	CD34+
DRAP1	-0.633958	0.667	0.758	1.33121e-07	0.00241149	CD34+
OAS2	-0.621193	0.072	0.26	2.49289e-06	0.0451587	CD34+
EDF1	-0.604455	0.725	0.84	1.11922e-08	0.000202746	CD34+
CXCR3	-0.60309	0	0.143	1.08201e-06	0.0196007	CD34+
SRP14	-0.586121	0.922	0.935	3.90346e-12	7.07112e-08	CD34+
ARPC3	-0.566997	0.81	0.879	3.01971e-07	0.00547021	CD34+
ATP5E	-0.450392	0.961	0.978	4.35256e-08	0.000788466	CD34+

## Sheet: a-IFNAR vs HIV Up
Gene	avg_log2FC	pct.1	pct.2	p_val	p_val_adj	cell_type
JUN	1.11459	0.806	0.554	1.95279e-78	3.53747e-74	NK
WDR74	0.998149	0.448	0.194	4.91298e-58	8.89986e-54	NK
TNFAIP3	0.997903	0.585	0.253	2.47611e-80	4.48547e-76	NK
PABPC1	0.994002	0.899	0.666	5.54309e-111	1.00413e-106	NK
IL7R	0.963766	0.35	0.133	3.2469e-52	5.88175e-48	NK
FOS	0.930424	0.982	0.895	2.15623e-130	3.90602e-126	NK
MT-CO1	0.911617	0.998	0.963	6.29454e-172	1.14026e-167	NK
DUSP1	0.903577	0.883	0.639	2.36623e-86	4.28643e-82	NK
ZFP36	0.896588	0.801	0.524	1.70268e-75	3.0844e-71	NK
DUSP2	0.887713	0.677	0.374	1.98957e-66	3.6041e-62	NK
CCL4	0.870206	0.11	0.05	9.0654e-12	1.6422e-07	NK
BTG2	0.842242	0.445	0.193	2.91646e-55	5.28318e-51	NK
MT-ND3	0.828516	0.994	0.904	1.5583e-147	2.82286e-143	NK
HBA2	0.815616	0.187	0.038	2.73585e-53	4.95599e-49	NK
MT-CYB	0.81122	0.951	0.766	5.42638e-95	9.82988e-91	NK
TSC22D3	0.810162	0.8	0.561	5.95501e-58	1.07875e-53	NK
MT-CO3	0.809946	0.995	0.933	1.26036e-132	2.28315e-128	NK
JUNB	0.791211	0.792	0.523	1.12543e-61	2.03872e-57	NK
JUND	0.769112	0.527	0.247	1.3833e-55	2.50585e-51	NK
CXCR4	0.757927	0.288	0.105	1.43387e-44	2.59745e-40	NK
NR4A2	0.753114	0.414	0.169	6.62849e-54	1.20075e-49	NK
CD97	0.744942	0.613	0.353	2.47227e-47	4.47852e-43	NK
GZMK	0.7411	0.552	0.327	5.34075e-39	9.67477e-35	NK
MIR24-2	0.724772	0.285	0.104	9.02537e-43	1.63495e-38	NK
RPSAP58	0.724235	0.827	0.593	7.83146e-63	1.41867e-58	NK
NBEAL1	0.720891	0.853	0.634	1.37898e-68	2.49803e-64	NK
RP11-51J9.5	0.686931	0.332	0.141	2.31748e-39	4.19812e-35	NK
NEAT1	0.680901	0.96	0.848	1.39188e-54	2.52139e-50	NK
ATP5EP2	0.669518	0.454	0.213	2.74819e-46	4.97834e-42	NK
ITGB1	0.668647	0.585	0.339	2.9741e-42	5.38758e-38	NK
FCGR3A	0.6659	0.188	0.058	3.9702e-35	7.19202e-31	NK
SNHG9	0.660484	0.495	0.252	2.94699e-41	5.33847e-37	NK
FOSB	0.643088	0.509	0.294	3.50251e-32	6.3448e-28	NK
MT-ATP6	0.631904	0.968	0.86	1.54791e-72	2.80404e-68	NK
ZFP36L2	0.63024	0.808	0.596	6.71201e-42	1.21588e-37	NK
LYZ	0.626743	0.169	0.023	3.9706e-65	7.19274e-61	NK
IFRD1	0.61306	0.443	0.255	4.25398e-27	7.70608e-23	NK
PABPC4	0.612713	0.19	0.052	1.6963e-40	3.07284e-36	NK
SYTL3	0.606405	0.44	0.24	7.2486e-31	1.31308e-26	NK
YPEL5	0.587035	0.465	0.261	5.71702e-30	1.03564e-25	NK
RP11-489E7.4	0.583038	0.343	0.176	2.84866e-26	5.16034e-22	NK
LYAR	0.583022	0.498	0.274	1.61454e-34	2.92475e-30	NK
PPP1R15A	0.574802	0.756	0.562	4.23427e-32	7.67037e-28	NK
RPL17	0.560015	0.827	0.651	1.03791e-42	1.88017e-38	NK
SLC38A2	0.555789	0.552	0.354	7.65658e-25	1.38699e-20	NK
PIK3R1	0.554563	0.367	0.187	1.74329e-28	3.15796e-24	NK
NFKBIA	0.553869	0.869	0.714	4.26003e-39	7.71704e-35	NK
TLE4	0.546518	0.413	0.236	2.13036e-25	3.85915e-21	NK
BHLHE40	0.541591	0.437	0.236	2.02186e-29	3.6626e-25	NK
MT-ND2	0.539006	0.992	0.956	4.64837e-72	8.42052e-68	NK
KLF2	0.536529	0.5	0.295	7.57141e-27	1.37156e-22	NK
MT-ND1	0.535224	0.949	0.837	7.67931e-52	1.39111e-47	NK
ZEB2	0.530773	0.191	0.073	2.64335e-26	4.78842e-22	NK
KLF3	0.529526	0.263	0.116	9.70315e-27	1.75773e-22	NK
RP11-640M9.1	0.525456	0.301	0.15	7.57338e-24	1.37192e-19	NK
RPS17	0.522863	0.312	0.144	5.436e-30	9.84731e-26	NK
HBA1	0.522849	0.121	0.047	3.22194e-15	5.83655e-11	NK
BCLAF1	0.521791	0.514	0.325	3.16218e-25	5.72829e-21	NK
SNORA76	0.521528	0.259	0.115	3.6384e-27	6.59096e-23	NK
CRIP1	0.520905	0.743	0.568	1.71938e-24	3.11465e-20	NK
CSRNP1	0.51938	0.359	0.184	6.7373e-27	1.22046e-22	NK
RGS1	0.515478	0.324	0.172	6.15106e-23	1.11426e-18	NK
KIAA1551	0.514152	0.257	0.101	4.07942e-32	7.38986e-28	NK
LITAF	0.509744	0.601	0.364	9.24891e-31	1.67544e-26	NK
KLRC2	0.506268	0.364	0.213	2.52998e-19	4.58306e-15	NK
PYHIN1	0.504356	0.228	0.114	3.61105e-19	6.54142e-15	NK
SMAP2	0.500309	0.288	0.144	1.53714e-23	2.78453e-19	NK
PNRC1	0.498777	0.731	0.51	1.48968e-30	2.69855e-26	NK
IDS	0.498674	0.442	0.263	4.89165e-22	8.86123e-18	NK
MAFF	0.495979	0.336	0.165	6.10699e-27	1.10628e-22	NK
FAM43A	0.49518	0.306	0.139	3.73074e-29	6.75824e-25	NK
CCNL1	0.49421	0.703	0.512	8.72523e-27	1.58057e-22	NK
HAVCR2	0.49366	0.184	0.072	2.3599e-24	4.27495e-20	NK
HBB	0.493084	0.342	0.227	2.1958e-11	3.97769e-07	NK
PRMT2	0.492282	0.635	0.426	1.87051e-25	3.38843e-21	NK
LYST	0.485809	0.389	0.212	7.5059e-25	1.35969e-20	NK
CTD-2619J13.14	0.484071	0.13	0.021	3.91861e-45	7.09857e-41	NK
CMC1	0.476473	0.71	0.525	1.6626e-25	3.01181e-21	NK
ARL4C	0.47271	0.732	0.541	6.33298e-26	1.14722e-21	NK
ETS1	0.470724	0.5	0.318	6.72669e-23	1.21854e-18	NK
RGCC	0.470364	0.142	0.029	4.05389e-40	7.34363e-36	NK
RBMX	0.469251	0.475	0.293	1.35274e-22	2.45049e-18	NK
PTGDR	0.46326	0.329	0.177	8.46331e-21	1.53313e-16	NK
PPP2R5C	0.449433	0.3	0.17	8.27492e-17	1.499e-12	NK
RPS10	0.444062	0.953	0.891	2.12397e-47	3.84758e-43	NK
EEF1G	0.441049	0.134	0.034	4.42206e-31	8.01056e-27	NK
AC092580.4	0.439245	0.671	0.518	2.56239e-16	4.64178e-12	NK
DDX5	0.432563	0.987	0.946	2.34616e-50	4.25006e-46	NK
TUBA4A	0.431295	0.253	0.123	5.9594e-21	1.07955e-16	NK
EIF1	0.430136	0.996	0.968	2.6002e-58	4.71025e-54	NK
KLF6	0.427056	0.928	0.813	6.4697e-32	1.17199e-27	NK
MYADM	0.425946	0.36	0.227	5.93429e-14	1.075e-09	NK
IER2	0.424528	0.869	0.77	8.62499e-25	1.56242e-20	NK
GZMA	0.422164	0.432	0.278	1.73847e-18	3.14924e-14	NK
HSPA5	0.418473	0.366	0.225	2.17831e-16	3.94601e-12	NK
DTHD1	0.416482	0.147	0.054	1.27794e-21	2.31499e-17	NK
MATK	0.413801	0.588	0.399	9.79364e-20	1.77412e-15	NK
MT-CO2	0.408461	0.997	0.98	2.39203e-55	4.33316e-51	NK
STK17A	0.406163	0.606	0.427	1.40297e-18	2.54147e-14	NK
WHAMM	0.401539	0.249	0.121	3.01502e-20	5.46171e-16	NK
IL18RAP	0.400948	0.379	0.219	7.12455e-19	1.29061e-14	NK
CEP78	0.39649	0.313	0.189	1.5174e-14	2.74876e-10	NK
AKAP13	0.396056	0.581	0.399	7.00261e-19	1.26852e-14	NK
SYNE1	0.394943	0.275	0.15	1.44906e-16	2.62496e-12	NK
SYAP1	0.393726	0.233	0.118	2.66803e-17	4.83314e-13	NK
SH2D1A	0.388674	0.179	0.077	2.21546e-19	4.01331e-15	NK
MCL1	0.387271	0.408	0.266	7.9137e-15	1.43357e-10	NK
KLRG1	0.385557	0.174	0.073	3.4634e-19	6.27395e-15	NK
EIF4B	0.385072	0.275	0.148	4.70583e-17	8.52461e-13	NK
SBDS	0.383424	0.231	0.115	5.56014e-18	1.00722e-13	NK
SERTAD1	0.383049	0.197	0.1	6.27705e-15	1.13709e-10	NK
SRSF7	0.382493	0.654	0.474	2.97444e-16	5.38821e-12	NK
ARGLU1	0.38062	0.678	0.504	2.33503e-16	4.22991e-12	NK
CD2	0.380486	0.529	0.356	2.04215e-17	3.69936e-13	NK
LMNA	0.379968	0.6	0.433	3.62363e-17	6.56421e-13	NK
AKNA	0.378822	0.425	0.308	3.91556e-10	7.09304e-06	NK
APMAP	0.376049	0.333	0.193	2.37129e-16	4.2956e-12	NK
COTL1	0.374523	0.721	0.572	1.79496e-17	3.25158e-13	NK
DDX3X	0.37334	0.387	0.235	2.15607e-16	3.90572e-12	NK
PDE3B	0.372613	0.133	0.048	1.28283e-19	2.32384e-15	NK
NEIL1	0.369411	0.201	0.093	4.0836e-18	7.39743e-14	NK
NFKBIZ	0.368894	0.211	0.11	5.68808e-15	1.0304e-10	NK
HERC2	0.364628	0.262	0.15	2.1511e-14	3.89672e-10	NK
SLCO3A1	0.364592	0.18	0.077	1.44206e-19	2.6123e-15	NK
SUN2	0.364307	0.4	0.264	3.67558e-13	6.65831e-09	NK
MT-ND4L	0.361193	0.254	0.144	5.34573e-14	9.6838e-10	NK
RP11-356I2.4	0.360937	0.126	0.041	8.41922e-22	1.52514e-17	NK
BTG1	0.357361	0.975	0.929	1.05782e-30	1.91624e-26	NK
CD27	0.356066	0.188	0.084	4.09486e-18	7.41785e-14	NK
ARID5B	0.354288	0.196	0.095	2.48285e-16	4.49768e-12	NK
ITGB2	0.353455	0.86	0.72	4.70376e-21	8.52087e-17	NK
FRG1B	0.351894	0.336	0.206	1.90555e-13	3.4519e-09	NK
FAM46C	0.349794	0.159	0.062	6.10233e-20	1.10544e-15	NK
LAPTM5	0.349596	0.573	0.404	5.35875e-15	9.70737e-11	NK
TIPARP	0.348101	0.166	0.071	1.07871e-17	1.95408e-13	NK
RPS17L	0.347146	0.226	0.124	4.41067e-14	7.98993e-10	NK
SDR42E2	0.346659	0.168	0.071	3.0334e-18	5.49501e-14	NK
CLK1	0.346115	0.527	0.371	1.6707e-13	3.02647e-09	NK
EEF2	0.345707	0.773	0.628	5.50729e-18	9.97646e-14	NK
ABLIM1	0.343519	0.272	0.146	4.92472e-16	8.92112e-12	NK
RBM3	0.340482	0.546	0.412	5.02274e-11	9.09869e-07	NK
FOSL2	0.340445	0.195	0.099	3.15475e-14	5.71482e-10	NK
TXNIP	0.339311	0.821	0.663	2.03678e-16	3.68963e-12	NK
MIF	0.339243	0.586	0.429	2.98764e-13	5.41211e-09	NK
RBM23	0.338174	0.308	0.184	3.59216e-14	6.5072e-10	NK
RPL36A	0.337734	0.928	0.854	8.31261e-21	1.50583e-16	NK
HIST1H4C	0.336748	0.359	0.222	8.93524e-15	1.61862e-10	NK
NBPF10	0.335734	0.207	0.113	1.05216e-12	1.90598e-08	NK
C1orf21	0.335019	0.242	0.15	3.25169e-10	5.89044e-06	NK
PIP4K2A	0.333078	0.355	0.227	2.00091e-12	3.62464e-08	NK
STK4	0.331053	0.606	0.446	7.95173e-12	1.44046e-07	NK
REL	0.330525	0.376	0.234	4.71223e-14	8.53621e-10	NK
MAP2K3	0.328149	0.18	0.096	2.05908e-12	3.73003e-08	NK
SYNE2	0.326922	0.278	0.169	9.71377e-12	1.75965e-07	NK
DGKD	0.326815	0.118	0.049	3.91973e-14	7.10059e-10	NK
CHD2	0.32655	0.378	0.233	2.71791e-14	4.9235e-10	NK
ERGIC1	0.325441	0.19	0.098	1.70532e-13	3.08918e-09	NK
SNX29P2	0.324422	0.153	0.068	2.30565e-15	4.17668e-11	NK
CYTIP	0.323808	0.23	0.135	7.34132e-12	1.32988e-07	NK
ARHGAP9	0.322721	0.364	0.245	1.09727e-10	1.9877e-06	NK
TPT1	0.321109	0.981	0.986	1.01771e-35	1.84359e-31	NK
CD55	0.320734	0.247	0.137	6.38734e-14	1.15707e-09	NK
METTL12	0.318251	0.211	0.109	1.42163e-14	2.57529e-10	NK
TRA2A	0.317237	0.375	0.258	2.10275e-10	3.80913e-06	NK
MT-ND5	0.315195	0.778	0.633	1.01313e-14	1.83529e-10	NK
CD69	0.314726	0.662	0.53	8.46165e-12	1.53283e-07	NK
RP11-485G4.2	0.313379	0.135	0.064	2.54118e-12	4.60335e-08	NK
PDCD4	0.313302	0.338	0.211	1.52368e-12	2.76014e-08	NK
TTC3	0.312642	0.239	0.147	2.2024e-10	3.98964e-06	NK
FAM107B	0.31263	0.273	0.169	5.06023e-11	9.16661e-07	NK
RP11-347P5.1	0.312124	0.281	0.176	1.48211e-10	2.68484e-06	NK
AAK1	0.311193	0.392	0.256	2.78707e-12	5.04877e-08	NK
TXK	0.311004	0.417	0.284	2.0224e-11	3.66357e-07	NK
IL27RA	0.310921	0.209	0.124	2.52554e-10	4.57501e-06	NK
SH2D2A	0.310777	0.222	0.136	4.86419e-10	8.81148e-06	NK
IRF3	0.310526	0.308	0.19	3.07433e-12	5.56915e-08	NK
RP11-277L2.3	0.310216	0.147	0.071	8.82467e-13	1.59859e-08	NK
SEPT9	0.310055	0.353	0.232	6.57864e-11	1.19172e-06	NK
RPL3	0.309913	0.994	0.988	4.98878e-37	9.03717e-33	NK
MT-ND4	0.309156	0.988	0.948	7.63633e-28	1.38332e-23	NK
CDK11A	0.307889	0.391	0.264	4.97571e-10	9.0135e-06	NK
HERPUD1	0.307878	0.288	0.174	2.36065e-12	4.27631e-08	NK
AHNAK	0.307843	0.481	0.363	3.08851e-09	5.59484e-05	NK
TUBA1A	0.306699	0.386	0.289	8.60108e-08	0.00155809	NK
MBP	0.306489	0.603	0.428	8.90467e-15	1.61308e-10	NK
SOCS3	0.306161	0.105	0.036	1.77899e-16	3.22264e-12	NK
ATM	0.305276	0.58	0.432	4.12733e-11	7.47666e-07	NK
PTPRE	0.304977	0.208	0.116	5.64658e-12	1.02288e-07	NK
GATA3	0.304674	0.406	0.267	4.25093e-12	7.70056e-08	NK
EML4	0.303876	0.284	0.183	2.23711e-10	4.05253e-06	NK
EFHD2	0.303101	0.518	0.386	6.34664e-10	1.14969e-05	NK
RC3H1	0.302972	0.175	0.085	4.0575e-14	7.35016e-10	NK
LPGAT1	0.30276	0.212	0.117	2.81079e-12	5.09174e-08	NK
ACADVL	0.302729	0.196	0.12	4.18205e-09	7.57578e-05	NK
TACC1	0.302156	0.237	0.143	1.14403e-10	2.0724e-06	NK
RNF19A	0.302073	0.235	0.135	6.14948e-12	1.11398e-07	NK
CNOT6L	0.30193	0.218	0.121	1.87686e-12	3.39993e-08	NK
CHD3	0.301764	0.129	0.058	4.97194e-13	9.00667e-09	NK
FAM105B	0.301646	0.171	0.09	6.41098e-12	1.16135e-07	NK
EEF1A1	0.301373	0.999	0.998	1.86737e-48	3.38273e-44	NK
PITPNC1	0.301236	0.117	0.048	2.85016e-14	5.16306e-10	NK
RPS6KA5	0.30084	0.131	0.051	4.45841e-17	8.07641e-13	NK
RBM38	0.299656	0.154	0.072	5.12775e-14	9.28893e-10	NK
SMG1	0.298283	0.276	0.174	8.7778e-11	1.5901e-06	NK
MACF1	0.298082	0.339	0.232	2.9823e-09	5.40244e-05	NK
ATG2A	0.297997	0.244	0.14	3.2247e-12	5.84154e-08	NK
MVD	0.297981	0.129	0.057	1.40621e-13	2.54735e-09	NK
SRSF5	0.29787	0.831	0.725	1.42325e-13	2.57821e-09	NK
AL592183.1	0.296443	0.339	0.222	1.51933e-10	2.75227e-06	NK
CCDC88B	0.295742	0.188	0.105	4.10741e-11	7.44058e-07	NK
IRF2BP2	0.295078	0.177	0.093	2.66524e-12	4.82808e-08	NK
RGS2	0.294915	0.142	0.072	6.12945e-11	1.11035e-06	NK
METTL15	0.293631	0.13	0.056	2.65757e-14	4.81418e-10	NK
TGFB1	0.293416	0.443	0.323	4.05573e-09	7.34695e-05	NK
GOLIM4	0.292852	0.206	0.119	1.02083e-10	1.84923e-06	NK
DNAJB11	0.291503	0.24	0.145	9.90539e-11	1.79436e-06	NK
PCSK7	0.291171	0.49	0.37	1.11189e-08	0.000201419	NK
DNAJA1	0.29046	0.383	0.274	7.83338e-09	0.000141902	NK
RUNX3	0.289517	0.634	0.502	4.15795e-10	7.53213e-06	NK
JAK3	0.2892	0.133	0.061	3.49059e-13	6.3232e-09	NK
MUM1	0.288746	0.125	0.055	4.20437e-13	7.61622e-09	NK
IL16	0.288655	0.25	0.156	4.43698e-10	8.03759e-06	NK
SPTSSB	0.287398	0.288	0.18	1.16925e-10	2.11809e-06	NK
SORL1	0.286798	0.237	0.14	4.25404e-11	7.70619e-07	NK
RBM39	0.286285	0.802	0.665	3.01229e-13	5.45677e-09	NK
FYN	0.286228	0.278	0.186	3.8588e-08	0.000699021	NK
MDM4	0.284679	0.227	0.148	1.12003e-07	0.00202893	NK
IL4R	0.284601	0.147	0.068	9.30883e-14	1.6863e-09	NK
EPC1	0.284539	0.433	0.292	4.39191e-11	7.95594e-07	NK
CDK11B	0.284311	0.215	0.125	8.8453e-11	1.60233e-06	NK
TCF25	0.28377	0.493	0.364	9.49457e-09	0.000171994	NK
SLC38A1	0.282814	0.368	0.244	2.11301e-10	3.82772e-06	NK
EIF4G2	0.282183	0.487	0.355	3.6425e-10	6.59838e-06	NK
ICAM3	0.281826	0.523	0.38	1.50452e-10	2.72543e-06	NK
GYPC	0.280703	0.293	0.184	9.21895e-11	1.67001e-06	NK
NEU1	0.280157	0.118	0.052	4.0766e-12	7.38476e-08	NK
RN7SL1	0.27939	0.136	0.062	3.24429e-13	5.87702e-09	NK
CAPN12	0.278647	0.354	0.239	1.51939e-09	2.75237e-05	NK
PPP1R9A	0.277506	0.172	0.094	7.095e-11	1.28526e-06	NK
RP3-477O4.14	0.277277	0.104	0.043	1.82599e-12	3.30778e-08	NK
MIB2	0.276155	0.207	0.133	1.05754e-07	0.00191573	NK
SSH2	0.276122	0.185	0.108	1.75695e-09	3.18272e-05	NK
ITGA4	0.274038	0.225	0.142	9.78526e-09	0.00017726	NK
GOLGA8B	0.272892	0.104	0.043	1.66323e-12	3.01293e-08	NK
IRF1	0.272778	0.681	0.55	1.80946e-09	3.27784e-05	NK
EHD4	0.272732	0.2	0.122	8.2081e-09	0.00014869	NK
RNF115	0.271177	0.196	0.123	3.12986e-08	0.000566974	NK
HNRNPUL1	0.269198	0.269	0.176	5.2358e-09	9.48465e-05	NK
ZBTB1	0.269013	0.139	0.072	2.12926e-10	3.85716e-06	NK
RBM8A	0.267985	0.473	0.35	1.85205e-08	0.000335498	NK
RP11-356C4.3	0.267461	0.193	0.11	2.36635e-10	4.28664e-06	NK
GSAP	0.266813	0.144	0.077	1.11146e-09	2.01342e-05	NK
MOAP1	0.26678	0.143	0.078	2.24582e-09	4.0683e-05	NK
ZFP36L1	0.264814	0.404	0.29	2.64573e-08	0.000479274	NK
PARP8	0.26438	0.187	0.101	2.41948e-11	4.38289e-07	NK
SIRT2	0.263088	0.17	0.104	6.68052e-08	0.00121018	NK
SF1	0.262056	0.575	0.452	1.71415e-07	0.00310519	NK
B4GALT1	0.261986	0.224	0.152	9.41526e-07	0.0170557	NK
ADD1	0.260903	0.223	0.142	2.68832e-08	0.000486988	NK
EHD1	0.26052	0.214	0.119	1.01718e-11	1.84261e-07	NK
ADRBK1	0.260501	0.174	0.106	8.40075e-08	0.0015218	NK
PLEKHA2	0.260449	0.227	0.144	1.82675e-08	0.000330916	NK
TSPO	0.260002	0.511	0.38	1.63158e-08	0.000295561	NK
FBL	0.259272	0.316	0.212	7.23227e-09	0.000131013	NK
ITGAE	0.25911	0.102	0.042	1.85757e-12	3.36499e-08	NK
ARL4A	0.259105	0.241	0.158	3.19794e-08	0.000579307	NK
CLASP1	0.258937	0.131	0.059	4.62905e-13	8.38553e-09	NK
C1orf63	0.258087	0.681	0.539	1.81223e-09	3.28285e-05	NK
IER5	0.255411	0.133	0.065	3.77719e-11	6.84238e-07	NK
MTSS1	0.255274	0.125	0.061	2.83903e-10	5.14291e-06	NK
ACTN4	0.254591	0.372	0.253	4.56687e-09	8.27289e-05	NK
SMCR5	0.254567	0.178	0.098	3.30217e-10	5.98188e-06	NK
ARHGEF1	0.253749	0.386	0.265	1.98562e-09	3.59695e-05	NK
CHST2	0.253625	0.202	0.135	1.34729e-06	0.0244062	NK
SLC2A3	0.253583	0.14	0.074	1.01448e-09	1.83772e-05	NK
GALNT11	0.253162	0.122	0.056	1.37721e-11	2.49481e-07	NK
ZBTB10	0.252357	0.108	0.045	1.62474e-12	2.94322e-08	NK
RFTN1	0.251923	0.136	0.07	2.45738e-10	4.45154e-06	NK
GZMK	1.64039	0.178	0.018	1.10249e-31	1.99715e-27	ILC
MT-ND3	1.59923	0.97	0.697	1.42779e-72	2.58644e-68	ILC
FOS	1.57214	0.97	0.799	2.58644e-53	4.68534e-49	ILC
ZFP36L2	1.56111	0.716	0.335	2.49484e-35	4.5194e-31	ILC
CCL5	1.5335	0.239	0.092	1.64715e-11	2.98382e-07	ILC
MT-CYB	1.52555	0.919	0.595	2.3526e-52	4.26174e-48	ILC
WDR74	1.52408	0.492	0.192	6.50019e-26	1.17751e-21	ILC
NR4A2	1.38023	0.386	0.056	6.93021e-53	1.25541e-48	ILC
ITGB2	1.35617	0.574	0.158	1.30611e-44	2.36602e-40	ILC
SCN1B	1.27648	0.264	0.086	7.82537e-16	1.41757e-11	ILC
NKG7	1.27335	0.386	0.185	3.45284e-13	6.25482e-09	ILC
PABPC1	1.26842	0.934	0.736	3.27403e-39	5.9309e-35	ILC
RPSAP58	1.21026	0.883	0.524	7.39459e-45	1.33953e-40	ILC
BTG1	1.19444	0.97	0.779	1.35638e-41	2.45708e-37	ILC
RPL17	1.17418	0.914	0.619	1.01845e-39	1.84492e-35	ILC
CTSW	1.15075	0.492	0.312	2.17503e-10	3.94006e-06	ILC
ITGB1	1.14097	0.69	0.417	1.00099e-20	1.81329e-16	ILC
JUNB	1.13394	0.858	0.62	5.10743e-24	9.2521e-20	ILC
LMNA	1.09113	0.416	0.159	2.01387e-20	3.64812e-16	ILC
NBEAL1	1.0664	0.919	0.649	1.06757e-36	1.9339e-32	ILC
ZFP36	1.06396	0.848	0.614	1.25189e-22	2.2678e-18	ILC
SNORA76	1.05791	0.35	0.103	4.09847e-24	7.42437e-20	ILC
CD3G	1.05428	0.198	0.031	7.66443e-25	1.38841e-20	ILC
TSC22D3	1.02182	0.858	0.547	1.17029e-26	2.11998e-22	ILC
DUSP2	0.996922	0.213	0.035	5.05801e-26	9.16258e-22	ILC
DUSP1	0.971571	0.893	0.749	1.68229e-21	3.04746e-17	ILC
KLRD1	0.938011	0.239	0.072	3.64562e-15	6.60403e-11	ILC
MT-CO3	0.934337	0.97	0.823	2.97029e-31	5.38068e-27	ILC
SNHG9	0.927258	0.447	0.194	8.9332e-18	1.61825e-13	ILC
TLE4	0.923677	0.442	0.186	2.6324e-18	4.76859e-14	ILC
FOSB	0.92224	0.675	0.419	3.53347e-16	6.40088e-12	ILC
[truncated: 1,039 more rows]

## Sheet: a-IFNAR vs HIV Down
Gene	avg_log2FC	pct.1	pct.2	p_val	p_val_adj	cell_type
[truncated: 1,209 more rows]

[truncated: 6 more sheets: a-IFNAR vs cART Up, a-IFNAR vs cART Down, a-IFNAR vs Mock Up, a-IFNAR vs Mock Down, cART vs Mock Up, cART vs Mock Down]
