# Supplementary material for: Persistent Type I Interferon Signaling Impairs Innate Lymphoid Cells During HIV-1 Infection Under Suppressive ART
Source: Viruses. 2025 Aug 8;17(8):1099. doi: 10.3390/v17081099 (PMC12390710; doi:10.3390/v17081099)
Supplement: Supplementary file 1 [file viruses-17-01099-s001.zip › viruses-3744813-supplementary/viruses-3744813-supplementary/Supplemental Tables/Supplemental Table S3 Top10 GOBP enrichment of DEGs.xlsx]

## Sheet: HIV vs Mock Up
ID	Description	GeneRatio	BgRatio	pvalue	p.adjust	qvalue	geneID	Count	cell_type	up_down
GO:0009615	response to virus	33/84	408/18614	4.30852e-33	8.25943e-30	6.92538e-30	IFI27/IFI44L/ISG15/IFI6/ISG20/MX1/IFI44/IFITM3/OAS1/PLSCR1/STAT1/IRF7/STMN1/RSAD2/BST2/IFITM1/EIF2AK2/IRF9/TRIM22/NT5C3A/OAS3/MX2/HERC5/OASL/OAS2/PARP9/ZBP1/DDIT4/ADAR/LGALS9/IFI16/DDX60/NMI	33	NK	Up
GO:0051607	defense response to virus	29/84	303/18614	4.69728e-31	3.30847e-28	2.77409e-28	IFI27/IFI44L/ISG15/IFI6/ISG20/MX1/IFITM3/OAS1/PLSCR1/STAT1/IRF7/RSAD2/BST2/IFITM1/EIF2AK2/IRF9/TRIM22/NT5C3A/OAS3/MX2/HERC5/OASL/OAS2/PARP9/ZBP1/DDIT4/ADAR/IFI16/DDX60	29	NK	Up
GO:0140546	defense response to symbiont	29/84	304/18614	5.17757e-31	3.30847e-28	2.77409e-28	IFI27/IFI44L/ISG15/IFI6/ISG20/MX1/IFITM3/OAS1/PLSCR1/STAT1/IRF7/RSAD2/BST2/IFITM1/EIF2AK2/IRF9/TRIM22/NT5C3A/OAS3/MX2/HERC5/OASL/OAS2/PARP9/ZBP1/DDIT4/ADAR/IFI16/DDX60	29	NK	Up
GO:0050792	regulation of viral process	20/84	165/18614	1.8184e-23	8.71467e-21	7.30709e-21	ISG15/ISG20/MX1/IFITM3/OAS1/PLSCR1/LGALS1/LY6E/STAT1/RSAD2/BST2/IFITM1/EIF2AK2/TRIM22/OAS3/OASL/OAS2/ADAR/LGALS9/IFI16	20	NK	Up
GO:1903900	regulation of viral life cycle	19/84	143/18614	4.21192e-23	1.61485e-20	1.35402e-20	ISG15/ISG20/MX1/IFITM3/OAS1/PLSCR1/LGALS1/LY6E/RSAD2/BST2/IFITM1/EIF2AK2/TRIM22/OAS3/OASL/OAS2/ADAR/LGALS9/IFI16	19	NK	Up
GO:0048525	negative regulation of viral process	16/84	90/18614	1.07675e-21	3.44022e-19	2.88456e-19	ISG15/ISG20/MX1/IFITM3/OAS1/PLSCR1/LY6E/STAT1/RSAD2/BST2/IFITM1/EIF2AK2/OAS3/OASL/OAS2/IFI16	16	NK	Up
GO:0045071	negative regulation of viral genome replication	14/84	56/18614	2.3222e-21	6.35952e-19	5.33234e-19	ISG15/ISG20/MX1/IFITM3/OAS1/PLSCR1/RSAD2/BST2/IFITM1/EIF2AK2/OAS3/OASL/OAS2/IFI16	14	NK	Up
GO:0045069	regulation of viral genome replication	15/84	86/18614	2.96825e-20	7.11267e-18	5.96384e-18	ISG15/ISG20/MX1/IFITM3/OAS1/PLSCR1/RSAD2/BST2/IFITM1/EIF2AK2/OAS3/OASL/OAS2/ADAR/IFI16	15	NK	Up
GO:0016032	viral process	24/84	426/18614	4.07397e-20	8.67756e-18	7.27597e-18	IFI27/ISG15/ISG20/MX1/IFITM3/OAS1/PLSCR1/LGALS1/LY6E/STAT1/IRF7/RSAD2/BST2/IFITM1/EIF2AK2/TRIM22/OAS3/OASL/OAS2/CHMP5/PARP9/ADAR/LGALS9/IFI16	24	NK	Up
GO:0140888	interferon-mediated signaling pathway	15/84	100/18614	3.28715e-19	6.30146e-17	5.28366e-17	IFI27/ISG15/USP18/IFITM3/OAS1/STAT1/IRF7/IFITM1/OAS3/OAS2/SP100/PARP9/ZBP1/ADAR/PARP14	15	NK	Up
GO:0051607	defense response to virus	37/169	303/18614	3.0576e-31	2.68142e-28	2.17725e-28	IFI27/IFI6/ISG15/IFI44L/STAT1/MX1/IFITM3/IFIT3/ISG20/OAS1/BST2/PLSCR1/RSAD2/HERC5/IFIT1/NT5C3A/TRIM22/MX2/EIF2AK2/IFIT2/IRF7/OAS3/IFI16/PARP9/OASL/ADAR/ZBP1/IL12RB1/GBP1/IRF9/IFITM1/OAS2/DDX60/DTX3L/STAT2/ZNFX1/PML	37	ILC	Up
GO:0009615	response to virus	41/169	408/18614	3.33931e-31	2.68142e-28	2.17725e-28	IFI27/IFI6/ISG15/IFI44L/STAT1/MX1/IFITM3/IFIT3/ISG20/OAS1/IFI44/BST2/PLSCR1/RSAD2/HERC5/IFIT1/NT5C3A/TRIM22/MX2/EIF2AK2/IFIT2/IRF7/OAS3/IFI16/PARP9/OASL/ADAR/ZBP1/IL12RB1/PIM2/GBP1/LGALS9/IRF9/IFITM1/OAS2/DDX60/DTX3L/STAT2/NMI/ZNFX1/PML	41	ILC	Up
GO:0140546	defense response to symbiont	37/169	304/18614	3.45692e-31	2.68142e-28	2.17725e-28	IFI27/IFI6/ISG15/IFI44L/STAT1/MX1/IFITM3/IFIT3/ISG20/OAS1/BST2/PLSCR1/RSAD2/HERC5/IFIT1/NT5C3A/TRIM22/MX2/EIF2AK2/IFIT2/IRF7/OAS3/IFI16/PARP9/OASL/ADAR/ZBP1/IL12RB1/GBP1/IRF9/IFITM1/OAS2/DDX60/DTX3L/STAT2/ZNFX1/PML	37	ILC	Up
GO:0002831	regulation of response to biotic stimulus	37/169	463/18614	1.45095e-24	8.44091e-22	6.85383e-22	ISG15/STAT1/USP18/OAS1/GBP5/PLSCR1/RSAD2/HERC5/HLA-A/HLA-B/IRF7/OAS3/IFI16/CFH/PARP9/PARP14/IFI35/TXK/KLRC1/OASL/HLA-E/ADAR/ZBP1/IL12RB1/GRN/LGALS9/HLA-F/SH2D1B/IL4I1/HMGB2/DDX60/DTX3L/PIK3AP1/STAT2/NMI/USP15/ZNFX1	37	ILC	Up
GO:0045088	regulation of innate immune response	32/169	373/18614	3.28188e-22	1.52739e-19	1.2402e-19	ISG15/USP18/OAS1/GBP5/PLSCR1/RSAD2/HLA-A/HLA-B/IRF7/OAS3/IFI16/CFH/PARP9/PARP14/IFI35/TXK/KLRC1/OASL/HLA-E/ADAR/ZBP1/GRN/LGALS9/HLA-F/SH2D1B/HMGB2/DDX60/PIK3AP1/STAT2/NMI/USP15/ZNFX1	32	ILC	Up
GO:1903900	regulation of viral life cycle	22/169	143/18614	4.88748e-21	1.89553e-18	1.53913e-18	ISG15/MX1/LY6E/IFITM3/ISG20/OAS1/BST2/PLSCR1/RSAD2/IFIT1/TRIM22/EIF2AK2/OAS3/IFI16/OASL/ADAR/CD74/FURIN/LGALS9/IFITM1/OAS2/ZNFX1	22	ILC	Up
GO:0050792	regulation of viral process	23/169	165/18614	6.0806e-21	2.02136e-18	1.6413e-18	ISG15/STAT1/MX1/LY6E/IFITM3/ISG20/OAS1/BST2/PLSCR1/RSAD2/IFIT1/TRIM22/EIF2AK2/OAS3/IFI16/OASL/ADAR/CD74/FURIN/LGALS9/IFITM1/OAS2/ZNFX1	23	ILC	Up
GO:0045071	negative regulation of viral genome replication	16/169	56/18614	3.14634e-20	9.15193e-18	7.43117e-18	ISG15/MX1/IFITM3/ISG20/OAS1/BST2/PLSCR1/RSAD2/IFIT1/EIF2AK2/OAS3/IFI16/OASL/IFITM1/OAS2/ZNFX1	16	ILC	Up
GO:0048525	negative regulation of viral process	18/169	90/18614	1.50589e-19	3.89357e-17	3.16149e-17	ISG15/STAT1/MX1/LY6E/IFITM3/ISG20/OAS1/BST2/PLSCR1/RSAD2/IFIT1/EIF2AK2/OAS3/IFI16/OASL/IFITM1/OAS2/ZNFX1	18	ILC	Up
GO:0045824	negative regulation of innate immune response	17/169	78/18614	3.31512e-19	7.71429e-17	6.26384e-17	ISG15/USP18/OAS1/HLA-A/HLA-B/OAS3/IFI16/PARP14/KLRC1/HLA-E/ADAR/GRN/LGALS9/HLA-F/STAT2/NMI/USP15	17	ILC	Up
GO:0051607	defense response to virus	40/154	303/18614	6.23348e-37	6.15569e-34	4.88978e-34	IFI27/ISG15/IFITM3/IFI44L/IFI6/IFIT3/CXCL10/MX1/STAT1/NT5C3A/IFIT2/IFITM2/ISG20/OAS1/RSAD2/IFIT1/OAS2/IRF7/IFITM1/GBP1/MX2/APOBEC3A/OAS3/PARP9/EIF2AK2/IRF1/HERC5/TRIM22/STAT2/IFI16/OASL/DTX3L/BST2/IFIH1/ADAR/FGL2/ZBP1/CASP1/PML/MLKL	40	mDC2	Up
GO:0140546	defense response to symbiont	40/154	304/18614	7.1344e-37	6.15569e-34	4.88978e-34	IFI27/ISG15/IFITM3/IFI44L/IFI6/IFIT3/CXCL10/MX1/STAT1/NT5C3A/IFIT2/IFITM2/ISG20/OAS1/RSAD2/IFIT1/OAS2/IRF7/IFITM1/GBP1/MX2/APOBEC3A/OAS3/PARP9/EIF2AK2/IRF1/HERC5/TRIM22/STAT2/IFI16/OASL/DTX3L/BST2/IFIH1/ADAR/FGL2/ZBP1/CASP1/PML/MLKL	40	mDC2	Up
GO:0009615	response to virus	44/154	408/18614	8.14963e-37	6.15569e-34	4.88978e-34	IFI27/ISG15/IFITM3/IFI44L/IFI6/IFIT3/CXCL10/MX1/STAT1/NT5C3A/IFIT2/IFITM2/ISG20/OAS1/RSAD2/IFIT1/OAS2/IRF7/IFITM1/GBP1/MX2/APOBEC3A/IFI44/OAS3/PARP9/EIF2AK2/IRF1/HERC5/TRIM22/JAK2/STAT2/IFI16/OASL/DTX3L/BST2/IFIH1/ADAR/HSPB1/FGL2/NMI/ZBP1/CASP1/PML/MLKL	44	mDC2	Up
GO:0002831	regulation of response to biotic stimulus	38/154	463/18614	3.01458e-27	1.70776e-24	1.35656e-24	ISG15/STAT1/OAS1/RSAD2/NCF1/IRF7/USP18/PARP14/HSPA1B/HLA-A/OAS3/PARP9/IRF1/HERC5/SERPING1/TYROBP/STAT2/HLA-B/IFI16/IFI35/HLA-E/OASL/DTX3L/WDFY1/IFIH1/ADAR/HLA-F/CARD16/GRN/CTSS/CLEC7A/FGL2/NMI/MNDA/ZBP1/GBP5/SCIMP/CASP1	38	mDC2	Up
GO:0045088	regulation of innate immune response	33/154	373/18614	1.09623e-24	4.96813e-22	3.94644e-22	ISG15/OAS1/RSAD2/NCF1/IRF7/USP18/PARP14/HSPA1B/HLA-A/OAS3/PARP9/IRF1/SERPING1/TYROBP/STAT2/HLA-B/IFI16/IFI35/HLA-E/OASL/WDFY1/IFIH1/ADAR/HLA-F/GRN/CTSS/CLEC7A/NMI/MNDA/ZBP1/GBP5/SCIMP/CASP1	33	mDC2	Up
GO:0045071	negative regulation of viral genome replication	17/154	56/18614	1.19848e-22	4.52627e-20	3.59545e-20	ISG15/IFITM3/MX1/IFITM2/ISG20/OAS1/RSAD2/IFIT1/OAS2/IFITM1/APOBEC3A/OAS3/EIF2AK2/IFI16/OASL/BST2/IFIH1	17	mDC2	Up
GO:1903900	regulation of viral life cycle	22/154	143/18614	6.0034e-22	1.91281e-19	1.51944e-19	ISG15/IFITM3/LY6E/MX1/IFITM2/ISG20/OAS1/RSAD2/IFIT1/OAS2/IFITM1/APOBEC3A/OAS3/EIF2AK2/TRIM22/IFI16/OASL/BST2/AXL/IFIH1/ADAR/LGALS1	22	mDC2	Up
GO:0050792	regulation of viral process	23/154	165/18614	6.81909e-22	1.91281e-19	1.51944e-19	ISG15/IFITM3/LY6E/MX1/STAT1/IFITM2/ISG20/OAS1/RSAD2/IFIT1/OAS2/IFITM1/APOBEC3A/OAS3/EIF2AK2/TRIM22/IFI16/OASL/BST2/AXL/IFIH1/ADAR/LGALS1	23	mDC2	Up
GO:0048525	negative regulation of viral process	19/154	90/18614	7.59722e-22	1.91281e-19	1.51944e-19	ISG15/IFITM3/LY6E/MX1/STAT1/IFITM2/ISG20/OAS1/RSAD2/IFIT1/OAS2/IFITM1/APOBEC3A/OAS3/EIF2AK2/IFI16/OASL/BST2/IFIH1	19	mDC2	Up
GO:0045069	regulation of viral genome replication	18/154	86/18614	1.12454e-20	2.54821e-18	2.02418e-18	ISG15/IFITM3/MX1/IFITM2/ISG20/OAS1/RSAD2/IFIT1/OAS2/IFITM1/APOBEC3A/OAS3/EIF2AK2/IFI16/OASL/BST2/IFIH1/ADAR	18	mDC2	Up
GO:0048525	negative regulation of viral process	3/10	90/18614	1.2799e-05	0.00146403	0.000667949	ISG15/ISG20/LY6E	3	CCL19+DC	Up
GO:0051607	defense response to virus	4/10	303/18614	1.33804e-05	0.00146403	0.000667949	IFI27/ISG15/ISG20/IFI44L	4	CCL19+DC	Up
GO:0140546	defense response to symbiont	4/10	304/18614	1.35553e-05	0.00146403	0.000667949	IFI27/ISG15/ISG20/IFI44L	4	CCL19+DC	Up
GO:0019058	viral life cycle	4/10	320/18614	1.65896e-05	0.00146403	0.000667949	IFI27/ISG15/ISG20/LY6E	4	CCL19+DC	Up
GO:0019079	viral genome replication	3/10	129/18614	3.76594e-05	0.00200875	0.00091647	IFI27/ISG15/ISG20	3	CCL19+DC	Up
GO:0002428	antigen processing and presentation of peptide antigen via MHC class Ib	2/10	18/18614	3.95627e-05	0.00200875	0.00091647	B2M/HLA-A	2	CCL19+DC	Up
GO:0009615	response to virus	4/10	408/18614	4.30194e-05	0.00200875	0.00091647	IFI27/ISG15/ISG20/IFI44L	4	CCL19+DC	Up
GO:0016032	viral process	4/10	426/18614	5.092e-05	0.00200875	0.00091647	IFI27/ISG15/ISG20/LY6E	4	CCL19+DC	Up
GO:1903900	regulation of viral life cycle	3/10	143/18614	5.12145e-05	0.00200875	0.00091647	ISG15/ISG20/LY6E	3	CCL19+DC	Up
GO:0019885	antigen processing and presentation of endogenous peptide antigen via MHC class I	2/10	23/18614	6.5327e-05	0.00211412	0.000964544	B2M/HLA-A	2	CCL19+DC	Up
GO:0051607	defense response to virus	36/145	303/18614	1.58279e-32	1.93586e-29	1.56425e-29	IFI27/ISG15/IFI6/IFIT3/IFITM3/IFIT1/IFI44L/PLSCR1/IFITM1/ISG20/MX1/IRF7/RSAD2/OAS1/HERC5/IFIT2/NT5C3A/STAT1/IFITM2/EIF2AK2/MX2/TRIM22/OAS3/IFI16/BST2/GBP1/PMAIP1/PARP9/OAS2/IRF9/ADAR/IRF1/IFIH1/TREX1/DDX60/OASL	36	B	Up
GO:0140546	defense response to symbiont	36/145	304/18614	1.78502e-32	1.93586e-29	1.56425e-29	IFI27/ISG15/IFI6/IFIT3/IFITM3/IFIT1/IFI44L/PLSCR1/IFITM1/ISG20/MX1/IRF7/RSAD2/OAS1/HERC5/IFIT2/NT5C3A/STAT1/IFITM2/EIF2AK2/MX2/TRIM22/OAS3/IFI16/BST2/GBP1/PMAIP1/PARP9/OAS2/IRF9/ADAR/IRF1/IFIH1/TREX1/DDX60/OASL	36	B	Up
GO:0009615	response to virus	39/145	408/18614	1.34588e-31	9.73072e-29	7.86278e-29	IFI27/ISG15/IFI6/IFIT3/IFITM3/IFIT1/IFI44L/PLSCR1/IFITM1/ISG20/MX1/IRF7/RSAD2/OAS1/HERC5/IFIT2/IFI44/NT5C3A/STAT1/IFITM2/EIF2AK2/MX2/TRIM22/OAS3/IFI16/BST2/GBP1/PMAIP1/PARP9/OAS2/IRF9/ADAR/CXCR4/NMI/IRF1/IFIH1/TREX1/DDX60/OASL	39	B	Up
GO:0050792	regulation of viral process	26/145	165/18614	8.36588e-27	4.5364e-24	3.66558e-24	ISG15/IFITM3/IFIT1/PLSCR1/IFITM1/ISG20/LY6E/MX1/RSAD2/OAS1/STAT1/IFITM2/EIF2AK2/TRIM22/OAS3/IFI16/BST2/HLA-DRB1/OAS2/ADAR/CXCR4/CD74/IFIH1/OASL/SNX3/HMGB1	26	B	Up
GO:1903900	regulation of viral life cycle	24/145	143/18614	1.77865e-25	7.71576e-23	6.23462e-23	ISG15/IFITM3/IFIT1/PLSCR1/IFITM1/ISG20/LY6E/MX1/RSAD2/OAS1/IFITM2/EIF2AK2/TRIM22/OAS3/IFI16/BST2/HLA-DRB1/OAS2/ADAR/CD74/IFIH1/OASL/SNX3/HMGB1	24	B	Up
GO:0048525	negative regulation of viral process	20/145	90/18614	5.62915e-24	2.03494e-21	1.6443e-21	ISG15/IFITM3/IFIT1/PLSCR1/IFITM1/ISG20/LY6E/MX1/RSAD2/OAS1/STAT1/IFITM2/EIF2AK2/OAS3/IFI16/BST2/OAS2/IFIH1/OASL/SNX3	20	B	Up
GO:0045071	negative regulation of viral genome replication	17/145	56/18614	4.13155e-23	1.28019e-20	1.03444e-20	ISG15/IFITM3/IFIT1/PLSCR1/IFITM1/ISG20/MX1/RSAD2/OAS1/IFITM2/EIF2AK2/OAS3/IFI16/BST2/OAS2/IFIH1/OASL	17	B	Up
GO:0045069	regulation of viral genome replication	18/145	86/18614	3.67104e-21	9.9531e-19	8.04247e-19	ISG15/IFITM3/IFIT1/PLSCR1/IFITM1/ISG20/MX1/RSAD2/OAS1/IFITM2/EIF2AK2/OAS3/IFI16/BST2/OAS2/ADAR/IFIH1/OASL	18	B	Up
GO:0016032	viral process	29/145	426/18614	2.45055e-19	5.85972e-17	4.73487e-17	IFI27/ISG15/IFITM3/IFIT1/PLSCR1/IFITM1/ISG20/LY6E/MX1/IRF7/RSAD2/OAS1/STAT1/IFITM2/EIF2AK2/TRIM22/OAS3/IFI16/BST2/HLA-DRB1/PARP9/OAS2/ADAR/CXCR4/CD74/IFIH1/OASL/SNX3/HMGB1	29	B	Up
GO:0019058	viral life cycle	26/145	320/18614	2.70158e-19	5.85972e-17	4.73487e-17	IFI27/ISG15/IFITM3/IFIT1/PLSCR1/IFITM1/ISG20/LY6E/MX1/RSAD2/OAS1/IFITM2/EIF2AK2/TRIM22/OAS3/IFI16/BST2/HLA-DRB1/OAS2/ADAR/CXCR4/CD74/IFIH1/OASL/SNX3/HMGB1	26	B	Up
GO:0019079	viral genome replication	5/28	129/18614	1.27889e-06	0.000920802	0.000679832	IFI27/ISG15/EEF1A1/CTBP1/ISG20	5	Eryth	Up
GO:1990748	cellular detoxification	4/28	115/18614	2.5243e-05	0.00613494	0.00452945	MGST3/PRDX2/GPX1/GSTM3	4	Eryth	Up
GO:0097237	cellular response to toxic substance	4/28	124/18614	3.39374e-05	0.00613494	0.00452945	MGST3/PRDX2/GPX1/GSTM3	4	Eryth	Up
GO:0016032	viral process	6/28	426/18614	3.4083e-05	0.00613494	0.00452945	IFI27/ISG15/EIF3F/EEF1A1/CTBP1/ISG20	6	Eryth	Up
GO:0098754	detoxification	4/28	144/18614	6.08759e-05	0.00876613	0.00647207	MGST3/PRDX2/GPX1/GSTM3	4	Eryth	Up
GO:0002181	cytoplasmic translation	4/28	159/18614	8.94526e-05	0.0106299	0.00784807	EIF3F/RPL18A/RPS4X/RPL13	4	Eryth	Up
GO:0019058	viral life cycle	5/28	320/18614	0.000103346	0.0106299	0.00784807	IFI27/ISG15/EEF1A1/CTBP1/ISG20	5	Eryth	Up
GO:0006787	porphyrin-containing compound catabolic process	2/28	13/18614	0.000168465	0.0134772	0.0099503	BLVRB/UROD	2	Eryth	Up
GO:0033015	tetrapyrrole catabolic process	2/28	13/18614	0.000168465	0.0134772	0.0099503	BLVRB/UROD	2	Eryth	Up
GO:0097191	extrinsic apoptotic signaling pathway	4/28	227/18614	0.000350424	0.0247249	0.0182545	IFI27/IFI6/PRDX2/GPX1	4	Eryth	Up
GO:0051607	defense response to virus	49/202	303/18614	1.35283e-43	2.13385e-40	1.72251e-40	IFI27/ISG15/CXCL10/IFITM3/APOBEC3B/IFIT2/IFIT3/IFI6/IFIT1/IFI44L/ISG20/NT5C3A/RSAD2/APOBEC3A/IFITM2/STAT1/GBP1/IFITM1/MX1/OAS1/MX2/OAS2/OASL/PARP9/IRF7/HERC5/PLSCR1/TRIM22/EIF2AK2/OAS3/IRF1/DTX3L/ADAR/IFI16/IFIH1/IRF2/DDX60/STAT2/DDX60L/BST2/GBP3/CASP1/PML/TRIM38/ZC3HAV1/TRIM25/ZBP1/IL15/FGL2	49	Mono	Up
GO:0140546	defense response to symbiont	49/202	304/18614	1.59959e-43	2.13385e-40	1.72251e-40	IFI27/ISG15/CXCL10/IFITM3/APOBEC3B/IFIT2/IFIT3/IFI6/IFIT1/IFI44L/ISG20/NT5C3A/RSAD2/APOBEC3A/IFITM2/STAT1/GBP1/IFITM1/MX1/OAS1/MX2/OAS2/OASL/PARP9/IRF7/HERC5/PLSCR1/TRIM22/EIF2AK2/OAS3/IRF1/DTX3L/ADAR/IFI16/IFIH1/IRF2/DDX60/STAT2/DDX60L/BST2/GBP3/CASP1/PML/TRIM38/ZC3HAV1/TRIM25/ZBP1/IL15/FGL2	49	Mono	Up
GO:0009615	response to virus	53/202	408/18614	4.21452e-42	3.74812e-39	3.02558e-39	IFI27/ISG15/CXCL10/IFITM3/APOBEC3B/IFIT2/IFIT3/IFI6/IFIT1/IFI44L/ISG20/NT5C3A/RSAD2/APOBEC3A/IFITM2/STAT1/GBP1/IFITM1/MX1/HSPB1/OAS1/MX2/OAS2/OASL/IFI44/PARP9/IRF7/HERC5/PLSCR1/TRIM22/EIF2AK2/OAS3/IRF1/DTX3L/ADAR/IFI16/NMI/IFIH1/IRF2/DDX60/STAT2/DDX60L/BST2/GBP3/CASP1/PML/LGALS9/TRIM38/ZC3HAV1/TRIM25/ZBP1/IL15/FGL2	53	Mono	Up
GO:0050792	regulation of viral process	30/202	165/18614	2.77274e-28	1.84942e-25	1.4929e-25	ISG15/IFITM3/APOBEC3B/LY6E/IFIT1/ISG20/RSAD2/APOBEC3A/IFITM2/STAT1/IFITM1/MX1/OAS1/OAS2/OASL/PLSCR1/TRIM22/EIF2AK2/OAS3/ADAR/IFI16/IFIH1/BST2/DYNLT1/LARP7/LGALS9/TRIM38/ZC3HAV1/CD74/TRIM25	30	Mono	Up
GO:0002831	regulation of response to biotic stimulus	43/202	463/18614	7.42031e-28	3.95948e-25	3.1962e-25	ISG15/RSAD2/STAT1/HSPA1B/USP18/SERPING1/OAS1/GBP5/OASL/PARP9/IRF7/PARP14/HERC5/HLA-A/IFI35/PLSCR1/MNDA/OAS3/IRF1/DTX3L/ADAR/IFI16/HLA-E/IL4I1/NMI/IFIH1/CARD16/HLA-B/DDX60/STAT2/GRN/SCIMP/TRAFD1/CASP1/LGALS9/FFAR2/TRIM38/HLA-F/ZBP1/IL15/OPTN/FGL2/TYROBP	43	Mono	Up
GO:0048525	negative regulation of viral process	24/202	90/18614	4.16126e-27	1.85037e-24	1.49367e-24	ISG15/IFITM3/APOBEC3B/LY6E/IFIT1/ISG20/RSAD2/APOBEC3A/IFITM2/STAT1/IFITM1/MX1/OAS1/OAS2/OASL/PLSCR1/EIF2AK2/OAS3/IFI16/IFIH1/BST2/LARP7/ZC3HAV1/TRIM25	24	Mono	Up
GO:1903900	regulation of viral life cycle	27/202	143/18614	5.43074e-26	2.06989e-23	1.67087e-23	ISG15/IFITM3/APOBEC3B/LY6E/IFIT1/ISG20/RSAD2/APOBEC3A/IFITM2/IFITM1/MX1/OAS1/OAS2/OASL/PLSCR1/TRIM22/EIF2AK2/OAS3/ADAR/IFI16/IFIH1/BST2/LGALS9/TRIM38/ZC3HAV1/CD74/TRIM25	27	Mono	Up
GO:0045071	negative regulation of viral genome replication	20/202	56/18614	1.09915e-25	3.66567e-23	2.95904e-23	ISG15/IFITM3/APOBEC3B/IFIT1/ISG20/RSAD2/APOBEC3A/IFITM2/IFITM1/MX1/OAS1/OAS2/OASL/PLSCR1/EIF2AK2/OAS3/IFI16/IFIH1/BST2/ZC3HAV1	20	Mono	Up
GO:0019058	viral life cycle	35/202	320/18614	4.28685e-25	1.27081e-22	1.02584e-22	IFI27/ISG15/IFITM3/APOBEC3B/LY6E/IFIT1/ISG20/RSAD2/APOBEC3A/IFITM2/IFITM1/MX1/HSPA1B/OAS1/OAS2/OASL/SIGLEC1/CTSL/PLSCR1/TRIM22/EIF2AK2/OAS3/CCL2/ADAR/IFI16/IFIH1/BST2/CHMP5/DYNLT1/LGALS9/TRIM38/ZC3HAV1/CD74/TRIM25/CD81	35	Mono	Up
GO:0016032	viral process	39/202	426/18614	4.9853e-25	1.33008e-22	1.07368e-22	IFI27/ISG15/IFITM3/APOBEC3B/LY6E/IFIT1/ISG20/RSAD2/APOBEC3A/IFITM2/STAT1/IFITM1/MX1/HSPA1B/OAS1/OAS2/OASL/SIGLEC1/PARP9/IRF7/CTSL/PLSCR1/TRIM22/EIF2AK2/OAS3/CCL2/ADAR/IFI16/IFIH1/BST2/CHMP5/DYNLT1/LARP7/LGALS9/TRIM38/ZC3HAV1/CD74/TRIM25/CD81	39	Mono	Up
GO:0034976	response to endoplasmic reticulum stress	34/276	259/18614	1.80517e-22	5.22776e-19	4.58892e-19	HERPUD1/XBP1/HSP90B1/MANF/SDF2L1/DERL3/JUN/CALR/HSPA5/PDIA4/HM13/UBE2J1/TMBIM6/ERLEC1/SEC61B/DNAJB9/P4HB/PDIA6/DERL1/CAV1/TMEM258/TMED2/CREB3L2/SERP1/UFM1/DERL2/SYVN1/DNAJC3/AUP1/UBXN4/HYOU1/MAN1A1/OS9/SEL1L	34	plasma	Up
GO:0070972	protein localization to endoplasmic reticulum	19/276	80/18614	4.92973e-18	7.13824e-15	6.26594e-15	HERPUD1/SSR3/SPCS3/SPCS2/SPCS1/HSPA5/KDELR2/SEC61B/SEC62/TRAM1/SEC61G/SRPRB/KDELR1/SEC61A1/SRP54/HYOU1/MAN1A1/OS9/RER1	19	plasma	Up
GO:0036503	ERAD pathway	21/276	109/18614	8.6528e-18	8.35284e-15	7.33211e-15	HERPUD1/XBP1/HSP90B1/SDF2L1/DERL3/CALR/HSPA5/HM13/UBE2J1/ERLEC1/SEC61B/DNAJB9/DERL1/CAV1/DERL2/SYVN1/AUP1/UBXN4/MAN1A1/OS9/SEL1L	21	plasma	Up
GO:0030970	retrograde protein transport, ER to cytosol	13/276	29/18614	6.93279e-17	4.01547e-14	3.52478e-14	HERPUD1/HSP90B1/DERL3/HM13/UBE2J1/ERLEC1/SEC61B/DERL1/DERL2/SYVN1/AUP1/OS9/SEL1L	13	plasma	Up
GO:1903513	endoplasmic reticulum to cytosol transport	13/276	29/18614	6.93279e-17	4.01547e-14	3.52478e-14	HERPUD1/HSP90B1/DERL3/HM13/UBE2J1/ERLEC1/SEC61B/DERL1/DERL2/SYVN1/AUP1/OS9/SEL1L	13	plasma	Up
GO:0032527	protein exit from endoplasmic reticulum	15/276	48/18614	1.77513e-16	6.98474e-14	6.1312e-14	HERPUD1/HSP90B1/DERL3/HM13/UBE2J1/ERLEC1/SEC61B/DERL1/SAR1B/DERL2/SYVN1/AUP1/OS9/SEL1L/SAR1A	15	plasma	Up
GO:0045047	protein targeting to ER	15/276	48/18614	1.77513e-16	6.98474e-14	6.1312e-14	HERPUD1/SSR3/SPCS3/SPCS2/SPCS1/HSPA5/SEC61B/SEC62/TRAM1/SEC61G/SRPRB/SEC61A1/SRP54/HYOU1/MAN1A1	15	plasma	Up
GO:0018279	protein N-linked glycosylation via asparagine	12/276	24/18614	2.05289e-16	6.98474e-14	6.1312e-14	DERL3/UBE2J1/RPN2/DAD1/ALG5/DDOST/OSTC/RPN1/OST4/MGAT2/ST6GAL1/MGAT1	12	plasma	Up
GO:0030433	ubiquitin-dependent ERAD pathway	18/276	83/18614	2.17067e-16	6.98474e-14	6.1312e-14	HERPUD1/HSP90B1/DERL3/CALR/HSPA5/UBE2J1/ERLEC1/SEC61B/DNAJB9/DERL1/CAV1/DERL2/SYVN1/AUP1/UBXN4/MAN1A1/OS9/SEL1L	18	plasma	Up
GO:0072599	establishment of protein localization to endoplasmic reticulum	15/276	52/18614	6.90107e-16	1.99855e-13	1.75432e-13	HERPUD1/SSR3/SPCS3/SPCS2/SPCS1/HSPA5/SEC61B/SEC62/TRAM1/SEC61G/SRPRB/SEC61A1/SRP54/HYOU1/MAN1A1	15	plasma	Up
GO:0051607	defense response to virus	43/195	303/18614	2.30548e-36	3.71567e-33	3.03926e-33	IFI27/ISG15/IFI6/IFI44L/ISG20/STAT1/NT5C3A/IFIT3/MX1/IFIT2/IFITM2/CXCL10/OAS1/RSAD2/OAS2/HERC5/IFITM3/PLSCR1/EIF2AK2/IFITM1/MX2/IFI16/PARP9/BST2/OAS3/IFIT1/IFIH1/DDX60/ADAR/TRIM22/DHX58/STAT2/IRF9/CD40/TREX1/IRF1/DTX3L/PML/TRIM25/APOBEC3G/TRIM56/PMAIP1/IRF7	43	pDC	Up
GO:0140546	defense response to symbiont	43/195	304/18614	2.66356e-36	3.71567e-33	3.03926e-33	IFI27/ISG15/IFI6/IFI44L/ISG20/STAT1/NT5C3A/IFIT3/MX1/IFIT2/IFITM2/CXCL10/OAS1/RSAD2/OAS2/HERC5/IFITM3/PLSCR1/EIF2AK2/IFITM1/MX2/IFI16/PARP9/BST2/OAS3/IFIT1/IFIH1/DDX60/ADAR/TRIM22/DHX58/STAT2/IRF9/CD40/TREX1/IRF1/DTX3L/PML/TRIM25/APOBEC3G/TRIM56/PMAIP1/IRF7	43	pDC	Up
GO:0009615	response to virus	46/195	408/18614	2.50215e-34	2.327e-31	1.90339e-31	IFI27/ISG15/IFI6/IFI44L/ISG20/STAT1/NT5C3A/IFIT3/MX1/IFI44/IFIT2/IFITM2/CXCL10/OAS1/RSAD2/OAS2/HERC5/IFITM3/PLSCR1/EIF2AK2/IFITM1/MX2/IFI16/PARP9/BST2/OAS3/IFIT1/LGALS9/IFIH1/DDX60/ADAR/NMI/TRIM22/DHX58/STAT2/IRF9/CD40/TREX1/IRF1/DTX3L/PML/TRIM25/APOBEC3G/TRIM56/PMAIP1/IRF7	46	pDC	Up
GO:0002831	regulation of response to biotic stimulus	39/195	463/18614	2.73753e-24	1.90943e-21	1.56183e-21	ISG15/STAT1/USP18/PARP14/MNDA/HLA-A/OAS1/RSAD2/HERC5/PLSCR1/HLA-B/BIRC3/HSPA1B/HLA-E/IFI35/IFI16/PARP9/HLA-F/OAS3/LGALS9/NFKBIA/IFIH1/DDX60/ADAR/NMI/DHX58/MAP2K6/STAT2/CD40/TREX1/IRF1/DTX3L/CARD16/AP3B1/APOBEC3G/LY86/TRIM56/IRF7/PAK1	39	pDC	Up
GO:0048525	negative regulation of viral process	20/195	90/18614	2.53345e-21	1.34506e-18	1.1002e-18	ISG15/ISG20/LY6E/STAT1/MX1/IFITM2/OAS1/RSAD2/OAS2/IFITM3/PLSCR1/EIF2AK2/IFITM1/IFI16/BST2/OAS3/IFIT1/IFIH1/TRIM25/APOBEC3G	20	pDC	Up
GO:0045088	regulation of innate immune response	33/195	373/18614	2.8926e-21	1.34506e-18	1.1002e-18	ISG15/USP18/PARP14/MNDA/HLA-A/OAS1/RSAD2/PLSCR1/HLA-B/BIRC3/HSPA1B/HLA-E/IFI35/IFI16/PARP9/HLA-F/OAS3/LGALS9/NFKBIA/IFIH1/DDX60/ADAR/NMI/DHX58/MAP2K6/STAT2/CD40/TREX1/IRF1/AP3B1/TRIM56/IRF7/PAK1	33	pDC	Up
GO:0045071	negative regulation of viral genome replication	17/195	56/18614	7.44758e-21	2.96839e-18	2.42802e-18	ISG15/ISG20/MX1/IFITM2/OAS1/RSAD2/OAS2/IFITM3/PLSCR1/EIF2AK2/IFITM1/IFI16/BST2/OAS3/IFIT1/IFIH1/APOBEC3G	17	pDC	Up
GO:0050792	regulation of viral process	24/195	165/18614	9.3078e-21	3.2461e-18	2.65517e-18	ISG15/ISG20/LY6E/STAT1/MX1/IFITM2/OAS1/RSAD2/OAS2/IFITM3/PLSCR1/EIF2AK2/IFITM1/IFI16/BST2/DYNLT1/OAS3/IFIT1/LGALS9/IFIH1/ADAR/TRIM22/TRIM25/APOBEC3G	24	pDC	Up
GO:1903900	regulation of viral life cycle	22/195	143/18614	1.17873e-19	3.65407e-17	2.98888e-17	ISG15/ISG20/LY6E/MX1/IFITM2/OAS1/RSAD2/OAS2/IFITM3/PLSCR1/EIF2AK2/IFITM1/IFI16/BST2/OAS3/IFIT1/LGALS9/IFIH1/ADAR/TRIM22/TRIM25/APOBEC3G	22	pDC	Up
GO:0034340	response to type I interferon	18/195	83/18614	4.29705e-19	1.19888e-16	9.80633e-17	IFI27/ISG15/STAT1/USP18/MX1/IFITM2/OAS1/OAS2/IFITM3/IFITM1/OAS3/IFIT1/SP100/ADAR/STAT2/TREX1/TRIM56/IRF7	18	pDC	Up
GO:0051607	defense response to virus	26/169	303/18614	3.70602e-18	5.10425e-15	4.26783e-15	IFI27/IFI6/ISG15/IFI44L/ISG20/IFITM3/STAT1/MX1/PLSCR1/OAS1/IRF7/IFIT3/IFITM1/IRF9/BST2/RSAD2/OAS3/MX2/HERC5/IFITM2/EIF2AK2/PARP9/ADAR/OASL/ZBP1/PRF1	26	NKdividing	Up
GO:0140546	defense response to symbiont	26/169	304/18614	4.02226e-18	5.10425e-15	4.26783e-15	IFI27/IFI6/ISG15/IFI44L/ISG20/IFITM3/STAT1/MX1/PLSCR1/OAS1/IRF7/IFIT3/IFITM1/IRF9/BST2/RSAD2/OAS3/MX2/HERC5/IFITM2/EIF2AK2/PARP9/ADAR/OASL/ZBP1/PRF1	26	NKdividing	Up
GO:0009615	response to virus	28/169	408/18614	6.0919e-17	5.15375e-14	4.30922e-14	IFI27/IFI6/ISG15/IFI44L/ISG20/IFITM3/IFI44/STAT1/MX1/PLSCR1/OAS1/IRF7/IFIT3/IFITM1/IRF9/STMN1/BST2/RSAD2/OAS3/MX2/HERC5/IFITM2/EIF2AK2/PARP9/ADAR/OASL/ZBP1/PRF1	28	NKdividing	Up
GO:0050792	regulation of viral process	19/169	165/18614	6.93058e-16	4.27858e-13	3.57747e-13	ISG15/ISG20/IFITM3/LGALS1/STAT1/LY6E/MX1/PLSCR1/OAS1/IFITM1/BST2/RSAD2/OAS3/TOP2A/IFITM2/EIF2AK2/ADAR/OASL/HMGB1	19	NKdividing	Up
GO:1903900	regulation of viral life cycle	18/169	143/18614	8.42905e-16	4.27858e-13	3.57747e-13	ISG15/ISG20/IFITM3/LGALS1/LY6E/MX1/PLSCR1/OAS1/IFITM1/BST2/RSAD2/OAS3/TOP2A/IFITM2/EIF2AK2/ADAR/OASL/HMGB1	18	NKdividing	Up
GO:0045069	regulation of viral genome replication	15/169	86/18614	1.55936e-15	6.04154e-13	5.05153e-13	ISG15/ISG20/IFITM3/MX1/PLSCR1/OAS1/IFITM1/BST2/RSAD2/OAS3/TOP2A/IFITM2/EIF2AK2/ADAR/OASL	15	NKdividing	Up
GO:0016032	viral process	27/169	426/18614	1.6663e-15	6.04154e-13	5.05153e-13	IFI27/ISG15/ISG20/IFITM3/LGALS1/STAT1/LY6E/MX1/PLSCR1/OAS1/IRF7/IFITM1/BST2/RSAD2/OAS3/TOP2A/IFITM2/CDK1/EIF2AK2/PARP9/CHMP5/ADAR/OASL/JUN/ITGB7/HMGB1/NUCKS1	27	NKdividing	Up
GO:0045071	negative regulation of viral genome replication	13/169	56/18614	2.40585e-15	7.10414e-13	5.94001e-13	ISG15/ISG20/IFITM3/MX1/PLSCR1/OAS1/IFITM1/BST2/RSAD2/OAS3/IFITM2/EIF2AK2/OASL	13	NKdividing	Up
GO:0019079	viral genome replication	17/169	129/18614	2.5192e-15	7.10414e-13	5.94001e-13	IFI27/ISG15/ISG20/IFITM3/MX1/PLSCR1/OAS1/IFITM1/BST2/RSAD2/OAS3/TOP2A/IFITM2/EIF2AK2/ADAR/OASL/NUCKS1	17	NKdividing	Up
GO:0048525	negative regulation of viral process	15/169	90/18614	3.17744e-15	8.06435e-13	6.74287e-13	ISG15/ISG20/IFITM3/STAT1/LY6E/MX1/PLSCR1/OAS1/IFITM1/BST2/RSAD2/OAS3/IFITM2/EIF2AK2/OASL	15	NKdividing	Up
GO:0009615	response to virus	29/146	408/18614	9.16281e-20	2.21923e-16	1.66184e-16	IFI27/ISG15/IFI44L/IFITM2/IFI6/MX1/STAT1/ISG20/IFITM3/SAMHD1/IRF7/DDIT4/OAS1/EIF2AK2/IFITM1/FGR/IFI44/PLSCR1/TRIM22/MX2/PTPRC/XCL1/BST2/FGL2/CFL1/OAS3/OAS2/ITGAX/IFIT1	29	CD34+	Up
GO:0051607	defense response to virus	25/146	303/18614	1.15804e-18	1.01225e-15	7.5801e-16	IFI27/ISG15/IFI44L/IFITM2/IFI6/MX1/STAT1/ISG20/IFITM3/SAMHD1/IRF7/DDIT4/OAS1/EIF2AK2/IFITM1/PLSCR1/TRIM22/MX2/PTPRC/BST2/FGL2/OAS3/OAS2/ITGAX/IFIT1	25	CD34+	Up
GO:0140546	defense response to symbiont	25/146	304/18614	1.25382e-18	1.01225e-15	7.5801e-16	IFI27/ISG15/IFI44L/IFITM2/IFI6/MX1/STAT1/ISG20/IFITM3/SAMHD1/IRF7/DDIT4/OAS1/EIF2AK2/IFITM1/PLSCR1/TRIM22/MX2/PTPRC/BST2/FGL2/OAS3/OAS2/ITGAX/IFIT1	25	CD34+	Up
GO:0050792	regulation of viral process	20/146	165/18614	2.16893e-18	1.31328e-15	9.83437e-16	ISG15/IFITM2/LY6E/MX1/STAT1/ISG20/CD74/IFITM3/OAS1/GSN/HLA-DRB1/EIF2AK2/LGALS1/IFITM1/PLSCR1/TRIM22/BST2/OAS3/OAS2/IFIT1	20	CD34+	Up
GO:1903900	regulation of viral life cycle	19/146	143/18614	2.75309e-18	1.3336e-15	9.98648e-16	ISG15/IFITM2/LY6E/MX1/ISG20/CD74/IFITM3/OAS1/GSN/HLA-DRB1/EIF2AK2/LGALS1/IFITM1/PLSCR1/TRIM22/BST2/OAS3/OAS2/IFIT1	19	CD34+	Up
GO:0048525	negative regulation of viral process	16/146	90/18614	1.15914e-17	4.67905e-15	3.50385e-15	ISG15/IFITM2/LY6E/MX1/STAT1/ISG20/IFITM3/OAS1/GSN/EIF2AK2/IFITM1/PLSCR1/BST2/OAS3/OAS2/IFIT1	16	CD34+	Up
GO:0045071	negative regulation of viral genome replication	13/146	56/18614	3.49582e-16	1.20956e-13	9.0576e-14	ISG15/IFITM2/MX1/ISG20/IFITM3/OAS1/EIF2AK2/IFITM1/PLSCR1/BST2/OAS3/OAS2/IFIT1	13	CD34+	Up
GO:0034340	response to type I interferon	14/146	83/18614	2.94424e-15	8.91367e-13	6.67489e-13	IFI27/ISG15/IFITM2/MX1/STAT1/IFITM3/SAMHD1/IRF7/OAS1/IFITM1/USP18/OAS3/OAS2/IFIT1	14	CD34+	Up
GO:0016032	viral process	25/146	426/18614	3.57194e-15	9.6125e-13	7.1982e-13	IFI27/ISG15/IFITM2/LY6E/MX1/ITGB7/STAT1/ISG20/CD74/IFITM3/IRF7/OAS1/GSN/HLA-DRB1/TNFRSF4/EIF2AK2/LGALS1/IFITM1/PLSCR1/TRIM22/BST2/CFL1/OAS3/OAS2/IFIT1	25	CD34+	Up
GO:0019058	viral life cycle	22/146	320/18614	7.40908e-15	1.79448e-12	1.34377e-12	IFI27/ISG15/IFITM2/LY6E/MX1/ITGB7/ISG20/CD74/IFITM3/OAS1/GSN/HLA-DRB1/TNFRSF4/EIF2AK2/LGALS1/IFITM1/PLSCR1/TRIM22/BST2/OAS3/OAS2/IFIT1	22	CD34+	Up

## Sheet: HIV vs Mock Down
ID	Description	GeneRatio	BgRatio	pvalue	p.adjust	qvalue	geneID	Count	cell_type	up_down
GO:0002768	immune response-regulating cell surface receptor signaling pathway	14/80	329/18614	1.16261e-10	2.53682e-07	1.94829e-07	CD3D/SH2D1A/FCGR3A/FCRL3/LAT2/NFKBIA/CD160/CD247/KLRC2/LCK/LAPTM5/NCR3/TNFAIP3/CYBA	14	NK	Down
GO:0002429	immune response-activating cell surface receptor signaling pathway	13/80	302/18614	4.96922e-10	5.42142e-07	4.16368e-07	CD3D/SH2D1A/FCRL3/LAT2/NFKBIA/CD160/CD247/KLRC2/LCK/LAPTM5/NCR3/TNFAIP3/CYBA	13	NK	Down
GO:0002443	leukocyte mediated immunity	14/80	401/18614	1.53406e-09	1.11577e-06	8.5692e-07	KLRB1/SH2D1A/FCGR3A/LAT2/GZMM/CD27/CD160/ITGB2/KLRC2/IL7R/PTGDR/CD2/NCR3/IL27RA	14	NK	Down
GO:0002764	immune response-regulating signaling pathway	14/80	450/18614	6.7014e-09	3.59212e-06	2.75877e-06	CD3D/SH2D1A/FCGR3A/FCRL3/LAT2/NFKBIA/CD160/CD247/KLRC2/LCK/LAPTM5/NCR3/TNFAIP3/CYBA	14	NK	Down
GO:0001909	leukocyte mediated cytotoxicity	9/80	139/18614	8.23125e-09	3.59212e-06	2.75877e-06	KLRB1/SH2D1A/FCGR3A/GZMM/CD160/KLRC2/IL7R/CD2/NCR3	9	NK	Down
GO:0001906	cell killing	10/80	197/18614	1.21411e-08	4.02968e-06	3.09482e-06	KLRB1/LYZ/SH2D1A/FCGR3A/GZMM/CD160/KLRC2/IL7R/CD2/NCR3	10	NK	Down
GO:1903131	mononuclear cell differentiation	14/80	474/18614	1.29275e-08	4.02968e-06	3.09482e-06	JUN/CD3D/FCRL3/CD27/JUNB/FOS/LCK/IL7R/RORA/ACTB/ITGB1/CD2/ZFP36L1/SLC25A5	14	NK	Down
GO:0002253	activation of immune response	14/80	495/18614	2.22819e-08	6.07738e-06	4.66746e-06	CD3D/SH2D1A/FCRL3/LAT2/NFKBIA/CD160/CD247/PYHIN1/KLRC2/LCK/LAPTM5/NCR3/TNFAIP3/CYBA	14	NK	Down
GO:0002757	immune response-activating signaling pathway	13/80	423/18614	2.84109e-08	6.88805e-06	5.29007e-06	CD3D/SH2D1A/FCRL3/LAT2/NFKBIA/CD160/CD247/KLRC2/LCK/LAPTM5/NCR3/TNFAIP3/CYBA	13	NK	Down
GO:0042267	natural killer cell mediated cytotoxicity	7/80	76/18614	3.57018e-08	7.79012e-06	5.98286e-06	KLRB1/SH2D1A/FCGR3A/CD160/KLRC2/CD2/NCR3	7	NK	Down
GO:0002181	cytoplasmic translation	34/112	159/18614	3.81832e-44	8.2094e-41	7.2307e-41	RPL17/PABPC1/RPS10/RPL7/RPL4/RPS27/RPS21/EIF3L/RPL5/RPL6/RPL3/RPL21/RPL39/RPL36A/RPL10/RPS29/RPL13/RPS28/RPS6/RPSA/RPS27A/RPS3A/RPL27/RPL34/RPL13A/RPL9/RPS8/RPLP2/RPS15A/RPL18A/RPL10A/RPS5/RPL37A/RPS7	34	ILC	Down
GO:0042254	ribosome biogenesis	14/112	298/18614	3.1554e-09	3.39205e-06	2.98766e-06	WDR74/RPL7/RPS27/RPS21/RPL5/RPL6/RPL10/RPS28/RPS6/RPSA/RPL27/RPS8/RPS5/RPS7	14	ILC	Down
GO:0042274	ribosomal small subunit biogenesis	8/112	78/18614	2.20466e-08	1.3563e-05	1.1946e-05	RPS27/RPS21/RPS28/RPS6/RPSA/RPS8/RPS5/RPS7	8	ILC	Down
GO:0022613	ribonucleoprotein complex biogenesis	16/112	475/18614	2.52334e-08	1.3563e-05	1.1946e-05	WDR74/RPL7/RPS27/RPS21/EIF3L/RPL5/RPL6/RPL10/RPS28/RPS6/RPSA/RPL27/RPL13A/RPS8/RPS5/RPS7	16	ILC	Down
GO:0042255	ribosome assembly	7/112	60/18614	7.01564e-08	3.01673e-05	2.65708e-05	RPS27/RPL5/RPL6/RPL10/RPS28/RPSA/RPS5	7	ILC	Down
GO:0006364	rRNA processing	10/112	218/18614	7.89602e-07	0.000282941	0.000249209	WDR74/RPL7/RPS27/RPS21/RPL5/RPS28/RPS6/RPL27/RPS8/RPS7	10	ILC	Down
GO:0016072	rRNA metabolic process	10/112	257/18614	3.47907e-06	0.00106857	0.00094118	WDR74/RPL7/RPS27/RPS21/RPL5/RPS28/RPS6/RPL27/RPS8/RPS7	10	ILC	Down
GO:0000028	ribosomal small subunit assembly	4/112	19/18614	4.48996e-06	0.00120668	0.00106282	RPS27/RPS28/RPSA/RPS5	4	ILC	Down
GO:1903131	mononuclear cell differentiation	13/112	474/18614	5.51068e-06	0.00131644	0.0011595	FOS/CD3G/CD3D/JUNB/SLC25A5/ANXA1/PTGER4/ITM2A/ZBTB16/GATA3/LCK/RPS6/ACTB	13	ILC	Down
GO:0030098	lymphocyte differentiation	12/112	422/18614	9.01422e-06	0.00193806	0.00170701	CD3G/CD3D/JUNB/SLC25A5/ANXA1/PTGER4/ITM2A/ZBTB16/GATA3/LCK/RPS6/ACTB	12	ILC	Down
GO:0002181	cytoplasmic translation	74/113	159/18614	3.60604e-132	5.35136e-129	4.95735e-129	RPL5/RPL3/RPL7/RPS3A/RPS6/RPL9/RPS27A/RPL6/RPL4/RPSA/RPL21/RPS7/RPS8/RPL10A/RPS4X/RPLP0/RPS15A/RPL10/EIF3E/RPL23/RPS13/EIF3L/RPL7A/RPL34/RPS29/RPL36A/RPL39/RPL22/RPS23/RPL27/RPS21/RPS2/PABPC1/RPS3/RPL26/RPL13/EIF3F/RPS11/RPL15/RPS10/RPS5/RPL17/RPL13A/RPS12/RPL27A/RPLP1/RPS28/RPS14/RPS24/RPS16/RPL37A/RPL35A/RPL14/RPL18A/RPLP2/RPL8/RPL23A/RPL12/RPL19/RPL32/RPS27/RPS25/RPL18/RPL11/RPL24/RPS18/RPL37/…	74	mDC2	Down
GO:0042254	ribosome biogenesis	26/113	298/18614	5.19728e-23	3.85638e-20	3.57244e-20	RPL5/RPL7/RPS6/RPL6/RPSA/RPS7/RPS8/RPLP0/RPL10/RPL27/RPS21/RPL26/RPS5/RPS28/RPS14/RPS24/RPS16/NPM1/RPL35A/RPL14/RPL23A/RPS27/RPS25/RPL11/RPL38/RPL35	26	mDC2	Down
GO:0022613	ribonucleoprotein complex biogenesis	30/113	475/18614	1.96005e-22	9.69573e-20	8.98186e-20	RPL5/RPL7/RPS6/RPL6/RPSA/RPS7/RPS8/RPLP0/RPL10/EIF3E/EIF3L/RPL27/RPS21/RPL26/EIF3F/RPS5/RPL13A/RPS28/RPS14/RPS24/RPS16/NPM1/RPL35A/RPL14/RPL23A/RPS27/RPS25/RPL11/RPL38/RPL35	30	mDC2	Down
GO:0042274	ribosomal small subunit biogenesis	14/113	78/18614	2.98224e-17	9.03482e-15	8.3696e-15	RPS6/RPSA/RPS7/RPS8/RPS21/RPS5/RPS28/RPS14/RPS24/RPS16/NPM1/RPS27/RPS25/RPL38	14	mDC2	Down
GO:0042255	ribosome assembly	13/113	60/18614	3.04408e-17	9.03482e-15	8.3696e-15	RPL5/RPL6/RPSA/RPLP0/RPL10/RPS5/RPS28/RPS14/NPM1/RPL23A/RPS27/RPL11/RPL38	13	mDC2	Down
GO:0042273	ribosomal large subunit biogenesis	13/113	69/18614	2.17671e-16	5.38374e-14	4.98735e-14	RPL5/RPL7/RPL6/RPLP0/RPL10/RPL26/NPM1/RPL35A/RPL14/RPL23A/RPL11/RPL38/RPL35	13	mDC2	Down
GO:0006364	rRNA processing	18/113	218/18614	1.07277e-15	2.27427e-13	2.10682e-13	RPL5/RPL7/RPS6/RPS7/RPS8/RPL27/RPS21/RPL26/RPS28/RPS14/RPS24/RPS16/RPL35A/RPL14/RPS27/RPS25/RPL11/RPL35	18	mDC2	Down
GO:0016072	rRNA metabolic process	18/113	257/18614	1.91833e-14	3.5585e-12	3.29649e-12	RPL5/RPL7/RPS6/RPS7/RPS8/RPL27/RPS21/RPL26/RPS28/RPS14/RPS24/RPS16/RPL35A/RPL14/RPS27/RPS25/RPL11/RPL35	18	mDC2	Down
GO:0022618	ribonucleoprotein complex assembly	16/113	231/18614	7.17784e-13	1.18355e-10	1.0964e-10	RPL5/RPL6/RPSA/RPLP0/RPL10/EIF3E/EIF3L/EIF3F/RPS5/RPL13A/RPS28/RPS14/RPL23A/RPS27/RPL11/RPL38	16	mDC2	Down
GO:0071826	ribonucleoprotein complex subunit organization	16/113	239/18614	1.2113e-12	1.79756e-10	1.66521e-10	RPL5/RPL6/RPSA/RPLP0/RPL10/EIF3E/EIF3L/EIF3F/RPS5/RPL13A/RPS28/RPS14/RPL23A/RPS27/RPL11/RPL38	16	mDC2	Down
GO:0002181	cytoplasmic translation	28/36	159/18614	2.83028e-52	1.22551e-49	9.11647e-50	RPL4/RPL5/RPL21/RPL6/RPS11/RPS3A/RPS27A/RPL7/RPL3/RPS8/RPLP0/RPS21/RPL35A/RPL9/RPS23/RPS7/RPS29/RPL34/RPS12/RPS6/RPL8/RPL13A/RPS3/RPL18A/RPL19/RPS2/RPS9/RPL10	28	CCL19+DC	Down
GO:0042254	ribosome biogenesis	11/36	298/18614	6.20159e-12	1.34264e-09	9.98783e-10	RPL5/RPL6/RPL7/RPS8/RPLP0/RPS21/RPL35A/RPS7/RPS6/RPS9/RPL10	11	CCL19+DC	Down
GO:0022613	ribonucleoprotein complex biogenesis	12/36	475/18614	4.76914e-11	6.88346e-09	5.12055e-09	RPL5/RPL6/RPL7/RPS8/RPLP0/RPS21/RPL35A/RPS7/RPS6/RPL13A/RPS9/RPL10	12	CCL19+DC	Down
GO:0042273	ribosomal large subunit biogenesis	6/36	69/18614	3.70739e-09	4.01324e-07	2.98542e-07	RPL5/RPL6/RPL7/RPLP0/RPL35A/RPL10	6	CCL19+DC	Down
GO:0000027	ribosomal large subunit assembly	4/36	25/18614	1.44771e-07	1.23897e-05	9.21664e-06	RPL5/RPL6/RPLP0/RPL10	4	CCL19+DC	Down
GO:0006364	rRNA processing	7/36	218/18614	1.71682e-07	1.23897e-05	9.21664e-06	RPL5/RPL7/RPS8/RPS21/RPL35A/RPS7/RPS6	7	CCL19+DC	Down
GO:0042274	ribosomal small subunit biogenesis	5/36	78/18614	3.86374e-07	2.39e-05	1.7779e-05	RPS8/RPS21/RPS7/RPS6/RPS9	5	CCL19+DC	Down
GO:0016072	rRNA metabolic process	7/36	257/18614	5.22734e-07	2.8293e-05	2.10469e-05	RPL5/RPL7/RPS8/RPS21/RPL35A/RPS7/RPS6	7	CCL19+DC	Down
GO:0002399	MHC class II protein complex assembly	3/36	16/18614	3.6566e-06	0.000158331	0.000117781	HLA-DQB1/HLA-DRA/HLA-DPB1	3	CCL19+DC	Down
GO:0002503	peptide antigen assembly with MHC class II protein complex	3/36	16/18614	3.6566e-06	0.000158331	0.000117781	HLA-DQB1/HLA-DRA/HLA-DPB1	3	CCL19+DC	Down
GO:0002181	cytoplasmic translation	61/129	159/18614	3.31231e-95	6.63125e-92	5.87499e-92	RPL3/RPL5/RPL22L1/RPL7/RPS8/RPL10A/RPL10/RPS18/RPL6/RPS4X/RPL13/RPL4/RPS3A/RPL7A/RPS2/RPL12/EIF3L/RPL18A/RPS7/RPS5/RPSA/RPL9/RPS6/RPL39/RPL21/RPLP0/RPS21/RPL34/RPL13A/RPS15A/RPS11/RPL23/RPL18/RPL8/RPS27A/RPS9/RPL37A/RPL11/RPS3/RPS20/RPS13/RPL27/RPL37/RPS28/RPS16/RPS19/RPL22/PKM/RPS23/PABPC1/RPL15/RPL29/RPS10/RPL35A/RPS14/RPL26/RPL35/RPLP2/RPL32/RPL31/RPL19	61	B	Down
GO:0042254	ribosome biogenesis	22/129	298/18614	1.11824e-16	1.11936e-13	9.91701e-14	RPL5/RPL7/RPS8/RPL10/RPL6/RPS7/RPS5/RPSA/RPS6/RPLP0/RPS21/RPS9/RPL11/RPL27/RPS28/RPS16/RPS19/RPL35A/RPS14/FBL/RPL26/RPL35	22	B	Down
GO:0022613	ribonucleoprotein complex biogenesis	25/129	475/18614	2.12803e-15	1.42011e-12	1.25815e-12	RPL5/RPL7/RPS8/RPL10/RPL6/EIF3L/RPS7/RPS5/RPSA/RPS6/RPLP0/RPS21/RPL13A/RPS9/RPL11/RPL27/RPS28/RPS16/RPS19/RPL35A/SNRPF/RPS14/FBL/RPL26/RPL35	25	B	Down
GO:0006364	rRNA processing	16/129	218/18614	2.39164e-12	1.19702e-09	1.0605e-09	RPL5/RPL7/RPS8/RPS7/RPS6/RPS21/RPL11/RPL27/RPS28/RPS16/RPS19/RPL35A/RPS14/FBL/RPL26/RPL35	16	B	Down
GO:0042274	ribosomal small subunit biogenesis	11/129	78/18614	6.02991e-12	2.41438e-09	2.13903e-09	RPS8/RPS7/RPS5/RPSA/RPS6/RPS21/RPS9/RPS28/RPS16/RPS19/RPS14	11	B	Down
GO:0042255	ribosome assembly	10/129	60/18614	1.00899e-11	3.36668e-09	2.98273e-09	RPL5/RPL10/RPL6/RPS5/RPSA/RPLP0/RPL11/RPS28/RPS19/RPS14	10	B	Down
GO:0016072	rRNA metabolic process	16/129	257/18614	2.90071e-11	8.29603e-09	7.34992e-09	RPL5/RPL7/RPS8/RPS7/RPS6/RPS21/RPL11/RPL27/RPS28/RPS16/RPS19/RPL35A/RPS14/FBL/RPL26/RPL35	16	B	Down
GO:1904667	negative regulation of ubiquitin protein ligase activity	6/129	12/18614	8.80008e-11	2.20222e-08	1.95107e-08	RPL5/RPS7/RPL23/RPL11/RPS20/RPL37	6	B	Down
GO:0042273	ribosomal large subunit biogenesis	9/129	69/18614	1.11008e-09	2.32583e-07	2.06059e-07	RPL5/RPL7/RPL10/RPL6/RPLP0/RPL11/RPL35A/RPL26/RPL35	9	B	Down
GO:1901798	positive regulation of signal transduction by p53 class mediator	7/129	30/18614	1.16176e-09	2.32583e-07	2.06059e-07	RPS7/RPL23/RPL11/RPS20/MYC/RPL37/RPL26	7	B	Down
GO:0002181	cytoplasmic translation	23/117	159/18614	3.6961e-25	6.47188e-22	5.45467e-22	RPL6/RPS29/RPL38/RPS28/RPL36/RPS21/RPL39/RPL37/EIF2S2/RPL37A/EIF3J/RPS27/RPL41/DENR/RPS15A/RPL36A/RPL21/RPS10/RPL26/EIF4A1/RPL29/RWDD1/YBX3	23	Eryth	Down
GO:0022613	ribonucleoprotein complex biogenesis	20/117	475/18614	1.59162e-11	1.39346e-08	1.17445e-08	RPL6/RPL38/RPS28/RPS21/EIF2S2/WDR43/EIF3J/RPS27/NPM1/WDR74/NOP10/SNRPG/DENR/SNRPB2/HSP90AA1/HSP90AB1/DDX3X/RAN/SNRPF/RPL26	20	Eryth	Down
GO:0002399	MHC class II protein complex assembly	6/117	16/18614	4.12214e-10	1.80447e-07	1.52085e-07	HLA-DRA/HLA-DRB1/HLA-DPB1/HLA-DQB1/HLA-DPA1/HLA-DQA1	6	Eryth	Down
GO:0002503	peptide antigen assembly with MHC class II protein complex	6/117	16/18614	4.12214e-10	1.80447e-07	1.52085e-07	HLA-DRA/HLA-DRB1/HLA-DPB1/HLA-DQB1/HLA-DPA1/HLA-DQA1	6	Eryth	Down
GO:0019886	antigen processing and presentation of exogenous peptide antigen via MHC class II	7/117	31/18614	7.50463e-10	2.62812e-07	2.21505e-07	HLA-DRA/CD74/HLA-DRB1/HLA-DPB1/HLA-DQB1/HLA-DPA1/HLA-DQA1	7	Eryth	Down
GO:0002495	antigen processing and presentation of peptide antigen via MHC class II	7/117	35/18614	1.87977e-09	4.27838e-07	3.60593e-07	HLA-DRA/CD74/HLA-DRB1/HLA-DPB1/HLA-DQB1/HLA-DPA1/HLA-DQA1	7	Eryth	Down
GO:0002396	MHC protein complex assembly	6/117	20/18614	1.95471e-09	4.27838e-07	3.60593e-07	HLA-DRA/HLA-DRB1/HLA-DPB1/HLA-DQB1/HLA-DPA1/HLA-DQA1	6	Eryth	Down
GO:0002501	peptide antigen assembly with MHC protein complex	6/117	20/18614	1.95471e-09	4.27838e-07	3.60593e-07	HLA-DRA/HLA-DRB1/HLA-DPB1/HLA-DQB1/HLA-DPA1/HLA-DQA1	6	Eryth	Down
GO:0002504	antigen processing and presentation of peptide or polysaccharide antigen via MHC class II	7/117	37/18614	2.84832e-09	5.54157e-07	4.67058e-07	HLA-DRA/CD74/HLA-DRB1/HLA-DPB1/HLA-DQB1/HLA-DPA1/HLA-DQA1	7	Eryth	Down
GO:0002478	antigen processing and presentation of exogenous peptide antigen	7/117	40/18614	5.07835e-09	8.89218e-07	7.49457e-07	HLA-DRA/CD74/HLA-DRB1/HLA-DPB1/HLA-DQB1/HLA-DPA1/HLA-DQA1	7	Eryth	Down
GO:0002181	cytoplasmic translation	65/124	159/18614	8.57196e-106	1.72382e-102	1.52761e-102	RPL5/RPS3A/RPL7/RPL21/RPL6/RPS27A/RPL3/RPL10A/RPL4/RPL23/RPS6/RPL9/RPS8/RPL27/RPS13/RPL22/RPL34/RPL7A/RPL10/RPS15A/RPS10/RPS7/YBX3/PABPC1/EIF3L/RPL13/RPS24/RPL36A/RPS16/RPL39/RPS4X/RPL26/RPS21/RPSA/RPL37/EIF3E/RPLP1/RPLP0/RPS23/RPL37A/RPS28/RPS3/RPS2/RPL29/RPL12/RPS11/RPL15/RPL13A/RPL23A/RPL11/RPS27/RPL32/RPS5/RPLP2/RPL18A/RPS18/RPS14/RPS12/RPL35A/RPS29/RPL19/RPL27A/RPL14/RPL18/RPS25	65	Mono	Down
GO:0042254	ribosome biogenesis	23/124	298/18614	3.10594e-18	3.12303e-15	2.76756e-15	RPL5/RPL7/RPL6/RPS6/RPS8/RPL27/RPL10/RPS7/RPS24/RPS16/RPL26/RPS21/RPSA/RPLP0/RPS28/RPL23A/RPL11/RPS27/RPS5/RPS14/RPL35A/RPL14/RPS25	23	Mono	Down
GO:0022613	ribonucleoprotein complex biogenesis	27/124	475/18614	6.79687e-18	4.55617e-15	4.03758e-15	RPL5/RPL7/RPL6/RPS6/RPS8/RPL27/RPL10/RPS7/EIF3L/LSM4/RPS24/RPS16/RPL26/RPS21/RPSA/EIF3E/RPLP0/RPS28/RPL13A/RPL23A/RPL11/RPS27/RPS5/RPS14/RPL35A/RPL14/RPS25	27	Mono	Down
GO:0006364	rRNA processing	17/124	218/18614	8.96404e-14	4.50667e-11	3.99372e-11	RPL5/RPL7/RPS6/RPS8/RPL27/RPS7/RPS24/RPS16/RPL26/RPS21/RPS28/RPL11/RPS27/RPS14/RPL35A/RPL14/RPS25	17	Mono	Down
GO:0042274	ribosomal small subunit biogenesis	12/124	78/18614	1.32996e-13	5.34911e-11	4.74027e-11	RPS6/RPS8/RPS7/RPS24/RPS16/RPS21/RPSA/RPS28/RPS27/RPS5/RPS14/RPS25	12	Mono	Down
GO:0042255	ribosome assembly	11/124	60/18614	1.89862e-13	6.36355e-11	5.63924e-11	RPL5/RPL6/RPL10/RPSA/RPLP0/RPS28/RPL23A/RPL11/RPS27/RPS5/RPS14	11	Mono	Down
GO:0016072	rRNA metabolic process	17/124	257/18614	1.31155e-12	3.76789e-10	3.33903e-10	RPL5/RPL7/RPS6/RPS8/RPL27/RPS7/RPS24/RPS16/RPL26/RPS21/RPS28/RPL11/RPS27/RPS14/RPL35A/RPL14/RPS25	17	Mono	Down
GO:0042273	ribosomal large subunit biogenesis	10/124	69/18614	2.90705e-11	7.30759e-09	6.47583e-09	RPL5/RPL7/RPL6/RPL10/RPL26/RPLP0/RPL23A/RPL11/RPL35A/RPL14	10	Mono	Down
GO:0022618	ribonucleoprotein complex assembly	15/124	231/18614	3.89787e-11	8.70957e-09	7.71823e-09	RPL5/RPL6/RPL10/EIF3L/LSM4/RPSA/EIF3E/RPLP0/RPS28/RPL13A/RPL23A/RPL11/RPS27/RPS5/RPS14	15	Mono	Down
GO:0071826	ribonucleoprotein complex subunit organization	15/124	239/18614	6.31324e-11	1.26959e-08	1.12509e-08	RPL5/RPL6/RPL10/EIF3L/LSM4/RPSA/EIF3E/RPLP0/RPS28/RPL13A/RPL23A/RPL11/RPS27/RPS5/RPS14	15	Mono	Down
GO:0002181	cytoplasmic translation	71/309	159/18614	4.74809e-85	1.71833e-81	1.4909e-81	RPL36A/EIF3E/RPL39/RPS23/RPL7/RPS12/RPL31/RPS3A/RPS3/RPS27/RPL5/RPS10/RPL34/RPSA/RPL26/RPL13A/RPS29/RPL38/RPL9/RPL30/RPS24/EIF3L/PABPC1/RPL32/RPS21/RPS15A/RPL37/RPS28/RPL35A/RPL22/RPL11/RPS27A/RPS13/RPL23/RPL37A/RPL6/RPL24/RPS6/RPS4X/RPS8/RPL10A/RPL36/RPL14/RPL4/RPLP2/RPL27/RPS7/RPS20/RPL13/RPL15/RPS2/RPS14/RPL23A/RPS25/RPL3/RPL12/RPL18/RPL19/RPL10/RPS9/RPS18/RPS11/RPL28/RPS15/RPS16/RPL7A/UBA52/R…	71	plasma	Down
GO:0042274	ribosomal small subunit biogenesis	16/309	78/18614	1.53618e-13	2.77972e-10	2.41181e-10	RPS27/RPSA/RPL38/RPS24/NPM1/RPS21/RPS28/RPS6/RPS8/RPS7/RPS14/RPS25/RPS9/RPS15/RPS16/RPS5	16	plasma	Down
GO:0042254	ribosome biogenesis	27/309	298/18614	8.72705e-13	1.05277e-09	9.13431e-10	RPL7/RPS27/RPL5/RPSA/RPL26/RPL38/RPS24/NPM1/RPS21/DDX17/RPS28/RPL35A/RPL11/RPL6/RPS6/RPS8/RPL14/RPL27/RPS7/RPS14/RPL23A/RPS25/RPL10/RPS9/RPS15/RPS16/RPS5	27	plasma	Down
GO:0022613	ribonucleoprotein complex biogenesis	33/309	475/18614	3.92252e-12	3.5489e-09	3.07917e-09	EIF3E/RPL7/SF1/SRSF5/RPS27/RPL5/CELF2/RPSA/RPL26/RPL13A/RPL38/RPS24/EIF3L/NPM1/RPS21/DDX17/RPS28/RPL35A/RPL11/RPL6/RPS6/RPS8/RPL14/RPL27/RPS7/RPS14/RPL23A/RPS25/RPL10/RPS9/RPS15/RPS16/RPS5	33	plasma	Down
GO:0042255	ribosome assembly	13/309	60/18614	1.45142e-11	1.05054e-08	9.11494e-09	RPS27/RPL5/RPSA/RPL38/NPM1/RPS28/RPL11/RPL6/RPS14/RPL23A/RPL10/RPS15/RPS5	13	plasma	Down
GO:1904667	negative regulation of ubiquitin protein ligase activity	7/309	12/18614	2.39483e-10	1.44448e-07	1.25329e-07	RPL5/RPL37/RPL11/RPL23/RPS7/RPS20/RPS15	7	plasma	Down
GO:0006364	rRNA processing	19/309	218/18614	4.41126e-09	2.28062e-06	1.97876e-06	RPL7/RPS27/RPL5/RPL26/RPS24/RPS21/DDX17/RPS28/RPL35A/RPL11/RPS6/RPS8/RPL14/RPL27/RPS7/RPS14/RPS25/RPS15/RPS16	19	plasma	Down
GO:1904666	regulation of ubiquitin protein ligase activity	8/309	27/18614	8.89045e-09	4.02182e-06	3.4895e-06	RPL5/RPL37/RPL11/RPL23/RPS7/RPS20/PTEN/RPS15	8	plasma	Down
GO:0030098	lymphocyte differentiation	26/309	422/18614	1.04141e-08	4.18765e-06	3.63338e-06	SOX4/HLA-DRA/ACTB/RUNX3/ANXA1/ID2/TOP2B/FOXP1/LGALS9/SPI1/CDK6/SLC25A5/CD3E/HHEX/RPL22/LCK/IRF8/ST3GAL1/MYB/RPS6/BRD7/RHOA/IL18/LEF1/PTGER4/RUNX2	26	plasma	Down
GO:0000028	ribosomal small subunit assembly	7/309	19/18614	1.37866e-08	4.98937e-06	4.32899e-06	RPS27/RPSA/RPL38/RPS28/RPS14/RPS15/RPS5	7	plasma	Down
GO:0002181	cytoplasmic translation	37/117	159/18614	7.73202e-49	1.69176e-45	1.52606e-45	RPL10/RPS3A/RPL21/RPL3/RPS8/RPL34/RPS21/RPL6/PABPC1/RPL22L1/RPS18/RPL23/RPL13/RPL7/MIF4GD/RPS3/RPL36A/RPS11/RPS13/RPL35A/RPL39/RPL27/RPS27A/RPL23A/RPL5/RPL9/RPS28/RPS14/RPL10A/RPL13A/RPL12/RPS27/RPS23/RPS15A/RPL37A/RPS29/RPS2	37	pDC	Down
GO:0042254	ribosome biogenesis	13/117	298/18614	4.88517e-08	5.34438e-05	4.82089e-05	WDR74/RPL10/RPS8/RPS21/RPL6/RPL7/RPL35A/RPL27/RPL23A/RPL5/RPS28/RPS14/RPS27	13	pDC	Down
GO:0042255	ribosome assembly	7/117	60/18614	9.48499e-08	6.91772e-05	6.24013e-05	RPL10/RPL6/RPL23A/RPL5/RPS28/RPS14/RPS27	7	pDC	Down
GO:0042273	ribosomal large subunit biogenesis	7/117	69/18614	2.52912e-07	0.000138343	0.000124792	WDR74/RPL10/RPL6/RPL7/RPL35A/RPL23A/RPL5	7	pDC	Down
GO:0006364	rRNA processing	10/117	218/18614	1.18277e-06	0.000517582	0.000466885	WDR74/RPS8/RPS21/RPL7/RPL35A/RPL27/RPL5/RPS28/RPS14/RPS27	10	pDC	Down
GO:0022613	ribonucleoprotein complex biogenesis	14/117	475/18614	1.71137e-06	0.000624081	0.000562952	WDR74/RPL10/RPS8/RPS21/RPL6/RPL7/RPL35A/RPL27/RPL23A/RPL5/RPS28/RPS14/RPL13A/RPS27	14	pDC	Down
GO:0016072	rRNA metabolic process	10/117	257/18614	5.16232e-06	0.00161359	0.00145554	WDR74/RPS8/RPS21/RPL7/RPL35A/RPL27/RPL5/RPS28/RPS14/RPS27	10	pDC	Down
GO:0000027	ribosomal large subunit assembly	4/117	25/18614	1.69348e-05	0.00463166	0.00417799	RPL10/RPL6/RPL23A/RPL5	4	pDC	Down
GO:0140694	non-membrane-bounded organelle assembly	11/117	390/18614	3.53109e-05	0.00858447	0.00774362	RPL10/RPL6/ACTG1/GSN/RPS3/RPL23A/RPL5/RPS28/RPS14/RPS27/RPS23	11	pDC	Down
GO:0031960	response to corticosteroid	7/117	166/18614	8.61265e-05	0.0156159	0.0140863	PTGDS/FOSB/FOS/DDIT4/ZFP36L2/RPL27/CYBA	7	pDC	Down
GO:0002181	cytoplasmic translation	71/263	159/18614	1.16302e-90	3.46114e-87	2.99202e-87	RPS2/RPL5/RPLP0/RPL9/RPS8/RPS18/RPL3/RPS12/RPS4X/EIF4A1/RPS3A/RPL10A/RPL7A/RPL13/RPL4/RPS5/RPS23/RPL6/RPL22/RPL12/RPL22L1/RPS6/RPL18A/RPL10/PKM/RPL7/RPL39/RPL27/RPL19/RPS13/RPL23/RPL8/YBX1/RPS3/RPS21/RPS24/PABPC1/RPS27A/RPS10/RPSA/RPL37A/RPS7/RPL36A/RPS16/RPS28/RPL35/SYNCRIP/RPL32/RPL24/EIF2S2/RPLP2/RPL41/EIF3J/RPLP1/RPL34/RPS11/RPL15/RPS15A/RPL37/EIF3I/RPL36/RPS19/RPS14/RPL18/RPS29/RPS27/RPS9/RP…	71	NKdividing	Down
GO:0042254	ribosome biogenesis	41/263	298/18614	1.2358e-28	1.83887e-25	1.58963e-25	WDR74/C1QBP/RPL5/RPLP0/RPS8/RPS5/RPL6/RPS6/RPL10/NPM1/RPL7/DDX21/RPL27/FBL/PRKDC/RPS21/RPS24/NHP2/RPSA/RPS7/RPS16/RPS28/MRPL20/RPL35/TMA16/NPM3/MRTO4/DKC1/PDCD11/WDR43/RRP15/IMP4/NIFK/RPS19/RPS14/RPS27/RPS9/RPL35A/EXOSC5/WDR18/ZNF593	41	NKdividing	Down
GO:0022613	ribonucleoprotein complex biogenesis	46/263	475/18614	2.27125e-25	2.25308e-22	1.9477e-22	HSP90AB1/WDR74/C1QBP/RPL5/RPLP0/RPS8/RPS5/RPL6/RPS6/RPL10/NPM1/RPL7/DDX21/RPL27/FBL/PRKDC/RPS21/RPS24/NHP2/RPSA/RPS7/RPS16/RPS28/HSP90AA1/MRPL20/RPL35/TMA16/NPM3/EIF2S2/EIF3J/MRTO4/DKC1/PDCD11/WDR43/EIF3I/RRP15/IMP4/NIFK/RPS19/RPS14/RPS27/RPS9/RPL35A/EXOSC5/WDR18/ZNF593	46	NKdividing	Down
GO:0006364	rRNA processing	30/263	218/18614	3.8723e-21	2.88099e-18	2.4905e-18	WDR74/RPL5/RPS8/RPS6/RPL7/DDX21/RPL27/FBL/PRKDC/RPS21/RPS24/NHP2/RPS7/RPS16/RPS28/RPL35/NPM3/MRTO4/DKC1/PDCD11/WDR43/RRP15/IMP4/NIFK/RPS19/RPS14/RPS27/RPL35A/EXOSC5/WDR18	30	NKdividing	Down
GO:0016072	rRNA metabolic process	31/263	257/18614	4.35954e-20	2.5948e-17	2.2431e-17	WDR74/NCL/RPL5/RPS8/RPS6/RPL7/DDX21/RPL27/FBL/PRKDC/RPS21/RPS24/NHP2/RPS7/RPS16/RPS28/RPL35/NPM3/MRTO4/DKC1/PDCD11/WDR43/RRP15/IMP4/NIFK/RPS19/RPS14/RPS27/RPL35A/EXOSC5/WDR18	31	NKdividing	Down
GO:0042274	ribosomal small subunit biogenesis	17/263	78/18614	6.16594e-16	3.0583e-13	2.64378e-13	RPS8/RPS5/RPS6/NPM1/PRKDC/RPS21/RPS24/RPSA/RPS7/RPS16/RPS28/WDR43/IMP4/RPS19/RPS14/RPS27/RPS9	17	NKdividing	Down
GO:0034470	ncRNA processing	33/263	432/18614	2.70364e-15	1.14943e-12	9.93637e-13	WDR74/RPL5/RPS8/RPS6/RPL7/DDX21/RPL27/FBL/PRKDC/RPS21/RPS24/NHP2/RPS7/RPS16/RPS28/RPL35/NPM3/MRTO4/DKC1/PDCD11/WDR43/RRP15/IMP4/NIFK/RPS19/RPS14/RPS27/RPL35A/EXOSC5/NCBP2/WDR18/QTRT1/TRMT1	33	NKdividing	Down
GO:0042255	ribosome assembly	15/263	60/18614	3.61033e-15	1.34304e-12	1.16101e-12	C1QBP/RPL5/RPLP0/RPS5/RPL6/RPL10/NPM1/PRKDC/RPSA/RPS28/MRPL20/MRTO4/RPS19/RPS14/RPS27	15	NKdividing	Down
GO:0042273	ribosomal large subunit biogenesis	14/263	69/18614	6.91499e-13	2.28656e-10	1.97664e-10	WDR74/RPL5/RPLP0/RPL6/RPL10/NPM1/RPL7/MRPL20/RPL35/TMA16/MRTO4/RRP15/NIFK/RPL35A	14	NKdividing	Down
GO:1904816	positive regulation of protein localization to chromosome, telomeric region	7/263	12/18614	7.74049e-11	2.30357e-08	1.99134e-08	CCT8/CCT5/CCT2/DKC1/CCT3/CCT6A/GNL3	7	NKdividing	Down
GO:0002181	cytoplasmic translation	70/493	159/18614	5.29625e-68	2.18205e-64	1.85369e-64	RPS21/RPL36A/RPL5/RPS8/RPL37A/RPLP0/RPL22L1/RPL3/RPL7A/RPS3A/RPS6/RPS3/RPL7/RPS29/RPL4/RPS18/RPL12/RPS2/RPS4X/RPL23/RPL29/RPL18A/RPL14/RPS23/RPL38/EIF3L/RPL13/RPL34/YBX3/RPL9/EIF3E/RPL10A/RPL22/RPL6/RPS24/RPS5/RPS12/RPL35/RPS20/YBX1/RPL37/RPL39/EIF3A/RPS14/RPSA/RPS7/RPL32/RPL24/RPS27A/HNRNPD/RPS15A/RPL19/RPL26/RPL21/RPL35A/RPLP1/RPS25/RPL15/RPL36/RPL31/RPL18/RPS9/RPL13A/RPL8/RPS28/RPL27A/RPS13/RP…	70	CD34+	Down
GO:0022613	ribonucleoprotein complex biogenesis	50/493	475/18614	6.96429e-17	1.43464e-13	1.21875e-13	HSP90AB1/RPS21/RPL5/RPS8/NPM1/HSP90AA1/RPLP0/WDR74/DKC1/RPS6/PA2G4/FBL/RPL7/RAN/PRKDC/RUVBL2/RPL14/LYAR/RPL38/EIF3L/SNRPD1/EIF3E/RPL6/RPS24/C1QBP/NPM3/RPS5/SNRPE/RPL35/CLNS1A/SNRPF/EIF3A/RPS14/RPSA/RPS7/DDX1/MRPS2/RPL26/TAF9/RPL35A/NOP56/RPS25/RUVBL1/RPS9/EXOSC8/RPL13A/RPS28/EBNA1BP2/DDX21/XRCC5	50	CD34+	Down
GO:0033044	regulation of chromosome organization	36/493	250/18614	1.04669e-16	1.43746e-13	1.22114e-13	TOP2A/MYC/UBE2C/CENPF/DKC1/BIRC5/ZWINT/CDC20/HNRNPA1/DNMT1/SMC2/RUVBL2/SMC4/MCM2/CCT7/MAD2L1/CCT3/AURKB/CCT5/FEN1/TCP1/CCNB1/CCT2/TACC3/HNRNPD/DLGAP5/TAL1/CCT6A/ACTL6A/CDCA5/RUVBL1/INO80C/PLK1/XRCC5/SPC25/CDCA8	36	CD34+	Down
GO:1990748	cellular detoxification	24/493	115/18614	3.05216e-15	3.14372e-12	2.67064e-12	HBA2/HBG2/HBB/HBG1/HBA1/HBM/HBD/PRDX2/ALDH1A1/PRDX1/CAT/CD36/MGST3/PRDX3/GSTO1/APOE/SOD1/MGST1/HBQ1/PRDX6/GSTT1/DHFR/PRDX4/ESD	24	CD34+	Down
GO:0042744	hydrogen peroxide catabolic process	14/493	30/18614	6.87023e-15	5.66107e-12	4.80916e-12	HBA2/HBG2/HBB/HBG1/HBA1/HBM/HBD/PRDX2/SNCA/PRDX1/CAT/PRDX3/HBQ1/PRDX4	14	CD34+	Down
GO:0098869	cellular oxidant detoxification	22/493	99/18614	1.10149e-14	7.56356e-12	6.42535e-12	HBA2/HBG2/HBB/HBG1/HBA1/HBM/HBD/PRDX2/PRDX1/CAT/CD36/MGST3/PRDX3/GSTO1/APOE/SOD1/MGST1/HBQ1/PRDX6/GSTT1/DHFR/PRDX4	22	CD34+	Down
GO:0006778	porphyrin-containing compound metabolic process	17/493	53/18614	1.5851e-14	9.32943e-12	7.92549e-12	BLVRB/ALAS2/UROD/HMBS/TMEM14C/BLVRA/FXN/TSPO/FECH/SPTA1/TMEM14B/UROS/ALAD/ABCB10/CPOX/EIF2AK1/PGRMC1	17	CD34+	Down
GO:0097237	cellular response to toxic substance	24/493	124/18614	1.82559e-14	9.40178e-12	7.98695e-12	HBA2/HBG2/HBB/HBG1/HBA1/HBM/HBD/PRDX2/ALDH1A1/PRDX1/CAT/CD36/MGST3/PRDX3/GSTO1/APOE/SOD1/MGST1/HBQ1/PRDX6/GSTT1/DHFR/PRDX4/ESD	24	CD34+	Down
GO:0042254	ribosome biogenesis	36/493	298/18614	2.82018e-14	1.29101e-11	1.09674e-11	RPS21/RPL5/RPS8/NPM1/RPLP0/WDR74/DKC1/RPS6/PA2G4/FBL/RPL7/RAN/PRKDC/RPL14/LYAR/RPL38/RPL6/RPS24/C1QBP/NPM3/RPS5/RPL35/RPS14/RPSA/RPS7/MRPS2/RPL26/RPL35A/NOP56/RPS25/RPS9/EXOSC8/RPS28/EBNA1BP2/DDX21/XRCC5	36	CD34+	Down
GO:0006779	porphyrin-containing compound biosynthetic process	14/493	35/18614	9.7062e-14	3.59163e-11	3.05114e-11	ALAS2/UROD/HMBS/TMEM14C/FXN/TSPO/FECH/SPTA1/TMEM14B/UROS/ALAD/ABCB10/CPOX/PGRMC1	14	CD34+	Down

## Sheet: cART vs HIV Up
ID	Description	GeneRatio	BgRatio	pvalue	p.adjust	qvalue	geneID	Count	cell_type	up_down
GO:0043484	regulation of RNA splicing	11/130	182/18614	6.11419e-08	0.000100463	7.86217e-05	HNRNPL/CCNL1/HNRNPH1/RBM39/SLC38A2/AHNAK/TRA2A/SF1/PIK3R1/TRA2B/RBM38	11	NK	Up
GO:1903311	regulation of mRNA metabolic process	14/130	329/18614	7.61372e-08	0.000100463	7.86217e-05	BTG2/ZFP36/HNRNPL/PABPC1/RBM39/TRA2A/ZFP36L1/PABPC4/SF1/TNRC6B/RC3H1/CDK11A/TRA2B/RBM38	14	NK	Up
GO:0009612	response to mechanical stimulus	11/130	215/18614	3.30301e-07	0.000290555	0.000227386	FOSB/JUN/JUND/BTG2/FOS/NFKBIA/SLC38A2/FYN/CXCR4/IRF1/PTGER4	11	NK	Up
GO:1900151	regulation of nuclear-transcribed mRNA catabolic process, deadenylation-dependent decay	5/130	26/18614	8.99312e-07	0.000583126	0.00045635	ZFP36/PABPC1/ZFP36L1/TNRC6B/RC3H1	5	NK	Up
GO:1903706	regulation of hemopoiesis	14/130	415/18614	1.25727e-06	0.000583126	0.00045635	FOS/ZFP36/NFKBIA/NFKBIZ/RUNX3/ZFP36L1/RC3H1/ZBTB1/PIK3R1/KLF10/IRF1/KAT6B/RASGRP1/JAK3	14	NK	Up
GO:0097193	intrinsic apoptotic signaling pathway	12/130	301/18614	1.35257e-06	0.000583126	0.00045635	CRIP1/EIF5A/MIF/PPP1R15A/PMAIP1/DDIT3/IER3/MCL1/DDX3X/TPT1/PIK3R1/BCLAF1	12	NK	Up
GO:0060213	positive regulation of nuclear-transcribed mRNA poly(A) tail shortening	4/130	13/18614	1.54675e-06	0.000583126	0.00045635	BTG2/ZFP36/PABPC1/TNRC6B	4	NK	Up
GO:0060211	regulation of nuclear-transcribed mRNA poly(A) tail shortening	4/130	15/18614	2.92105e-06	0.000856516	0.000670303	BTG2/ZFP36/PABPC1/TNRC6B	4	NK	Up
GO:1900153	positive regulation of nuclear-transcribed mRNA catabolic process, deadenylation-dependent decay	4/130	15/18614	2.92105e-06	0.000856516	0.000670303	ZFP36/PABPC1/ZFP36L1/TNRC6B	4	NK	Up
GO:0042113	B cell activation	11/130	276/18614	3.81463e-06	0.00100668	0.000787821	TNFAIP3/MIF/NFKBIZ/ITGB1/ZFP36L1/KLF6/RC3H1/ZBTB1/PIK3R1/RASGRP1/JAK3	11	NK	Up
GO:0002181	cytoplasmic translation	57/104	159/18614	1.05807e-93	1.71408e-90	1.63278e-90	RPL39/RPS29/RPS10/RPL36A/RPL7/RPS27/RPS21/RPL21/RPS8/RPL5/RPS28/RPL17/RPL34/RPL37A/RPL13/RPS27A/RPL10/RPL13A/RPL9/RPS5/RPL18A/RPS3A/RPS6/RPLP2/RPL27/RPS18/RPL6/RPSA/RPS4X/RPS14/RPS24/RPS3/RPS15A/RPL3/RPL38/RPL35A/RPS23/RPS16/RPL18/RPL30/RPL22/RPL32/RPS13/RPL7A/RPL37/RPL31/RPL41/RPL10A/RPL11/RPS9/RPL26/RPS7/RPL23A/RPS26/RPS11/RPS25/RPL27A	57	ILC	Up
GO:0042254	ribosome biogenesis	24/104	298/18614	2.33308e-21	1.8898e-18	1.80016e-18	WDR74/RPL7/RPS27/RPS21/RPS8/RPL5/RPS28/RPL10/RPS5/RPS6/RPL27/RPL6/RPSA/RPS14/RPS24/RPL38/RPL35A/RPS16/RPL11/RPS9/RPL26/RPS7/RPL23A/RPS25	24	ILC	Up
GO:0022613	ribonucleoprotein complex biogenesis	26/104	475/18614	6.89489e-19	3.72324e-16	3.54664e-16	WDR74/RNU11/RPL7/RPS27/RPS21/RPS8/RPL5/RPS28/RPL10/RPL13A/RPS5/RPS6/RPL27/RPL6/RPSA/RPS14/RPS24/RPL38/RPL35A/RPS16/RPL11/RPS9/RPL26/RPS7/RPL23A/RPS25	26	ILC	Up
GO:0042274	ribosomal small subunit biogenesis	14/104	78/18614	8.90194e-18	3.60529e-15	3.43428e-15	RPS27/RPS21/RPS8/RPS28/RPS5/RPS6/RPSA/RPS14/RPS24/RPL38/RPS16/RPS9/RPS7/RPS25	14	ILC	Up
GO:0006364	rRNA processing	17/104	218/18614	4.38082e-15	1.41939e-12	1.35206e-12	WDR74/RPL7/RPS27/RPS21/RPS8/RPL5/RPS28/RPS6/RPL27/RPS14/RPS24/RPL35A/RPS16/RPL11/RPL26/RPS7/RPS25	17	ILC	Up
GO:0042255	ribosome assembly	11/104	60/18614	2.6286e-14	7.09723e-12	6.76058e-12	RPS27/RPL5/RPS28/RPL10/RPS5/RPL6/RPSA/RPS14/RPL38/RPL11/RPL23A	11	ILC	Up
GO:0016072	rRNA metabolic process	17/104	257/18614	6.671e-14	1.54386e-11	1.47063e-11	WDR74/RPL7/RPS27/RPS21/RPS8/RPL5/RPS28/RPS6/RPL27/RPS14/RPS24/RPL35A/RPS16/RPL11/RPL26/RPS7/RPS25	17	ILC	Up
GO:0042273	ribosomal large subunit biogenesis	10/104	69/18614	4.92709e-12	9.97735e-10	9.50409e-10	WDR74/RPL7/RPL5/RPL10/RPL6/RPL38/RPL35A/RPL11/RPL26/RPL23A	10	ILC	Up
GO:0034470	ncRNA processing	18/104	432/18614	2.8553e-11	5.13954e-09	4.89575e-09	WDR74/RPL7/RPS27/RPS21/RPS8/RPL5/RPS28/RPS6/RPL27/DDX5/RPS14/RPS24/RPL35A/RPS16/RPL11/RPL26/RPS7/RPS25	18	ILC	Up
GO:0022618	ribonucleoprotein complex assembly	13/104	231/18614	5.33038e-10	8.63521e-08	8.22561e-08	RNU11/RPS27/RPL5/RPS28/RPL10/RPL13A/RPS5/RPL6/RPSA/RPS14/RPL38/RPL11/RPL23A	13	ILC	Up
GO:0002181	cytoplasmic translation	59/81	159/18614	1.37524e-108	1.2776e-105	1.0944e-105	RPL5/RPL7/RPL6/RPL9/RPS27A/RPS3A/RPS6/RPL3/RPS8/RPL21/RPS29/RPL39/RPS13/RPS4X/RPS15A/RPS7/RPL34/RPSA/RPL10/RPL10A/RPLP0/RPL4/RPL23/RPS21/RPS23/RPL27/RPL7A/RPL36A/RPL22/RPS24/RPL13/RPS28/RPS14/RPS11/RPL15/RPL26/RPL27A/RPS3/RPS16/RPLP1/RPL13A/RPS5/RPL37A/RPS25/RPS27/RPS12/RPS26/RPL24/RPL14/RPL12/RPLP2/RPL18A/RPL8/RPS18/RPS20/RPL32/RPL18/RPS2/RPL19	59	mDC2	Up
GO:0042254	ribosome biogenesis	21/81	298/18614	5.55563e-20	2.58059e-17	2.21055e-17	RPL5/RPL7/RPL6/RPS6/RPS8/WDR74/RPS7/RPSA/RPL10/RPLP0/RPS21/RPL27/RPS24/RPS28/RPS14/RPL26/RPS16/RPS5/RPS25/RPS27/RPL14	21	mDC2	Up
GO:0022613	ribonucleoprotein complex biogenesis	22/81	475/18614	5.1028e-17	1.58017e-14	1.35359e-14	RPL5/RPL7/RPL6/RPS6/RPS8/WDR74/RPS7/RPSA/RPL10/RPLP0/RPS21/RPL27/RPS24/RPS28/RPS14/RPL26/RPS16/RPL13A/RPS5/RPS25/RPS27/RPL14	22	mDC2	Up
GO:0042274	ribosomal small subunit biogenesis	12/81	78/18614	6.80401e-16	1.58023e-13	1.35364e-13	RPS6/RPS8/RPS7/RPSA/RPS21/RPS24/RPS28/RPS14/RPS16/RPS5/RPS25/RPS27	12	mDC2	Up
GO:0006364	rRNA processing	16/81	218/18614	1.2354e-15	2.29537e-13	1.96624e-13	RPL5/RPL7/RPS6/RPS8/WDR74/RPS7/RPS21/RPL27/RPS24/RPS28/RPS14/RPL26/RPS16/RPS25/RPS27/RPL14	16	mDC2	Up
GO:0016072	rRNA metabolic process	16/81	257/18614	1.64852e-14	2.55246e-12	2.18646e-12	RPL5/RPL7/RPS6/RPS8/WDR74/RPS7/RPS21/RPL27/RPS24/RPS28/RPS14/RPL26/RPS16/RPS25/RPS27/RPL14	16	mDC2	Up
GO:0042255	ribosome assembly	9/81	60/18614	4.37484e-12	5.80604e-10	4.97351e-10	RPL5/RPL6/RPSA/RPL10/RPLP0/RPS28/RPS14/RPS5/RPS27	9	mDC2	Up
GO:0034470	ncRNA processing	16/81	432/18614	4.5412e-11	5.27347e-09	4.5173e-09	RPL5/RPL7/RPS6/RPS8/WDR74/RPS7/RPS21/RPL27/RPS24/RPS28/RPS14/RPL26/RPS16/RPS25/RPS27/RPL14	16	mDC2	Up
GO:0042273	ribosomal large subunit biogenesis	8/81	69/18614	6.08902e-10	6.28522e-08	5.38398e-08	RPL5/RPL7/RPL6/WDR74/RPL10/RPLP0/RPL26/RPL14	8	mDC2	Up
GO:0002399	MHC class II protein complex assembly	5/81	16/18614	5.79192e-09	4.89154e-07	4.19014e-07	HLA-DPB1/HLA-DRA/HLA-DQA1/HLA-DQB1/HLA-DRB1	5	mDC2	Up
GO:0002181	cytoplasmic translation	4/8	159/18614	3.4942e-07	6.49922e-05	3.08961e-05	RPL5/RPL7/RPS8/RPS29	4	CCL19+DC	Up
GO:0006364	rRNA processing	3/8	218/18614	8.49637e-05	0.00790162	0.00375629	RPL5/RPL7/RPS8	3	CCL19+DC	Up
GO:0016072	rRNA metabolic process	3/8	257/18614	0.000138401	0.00858087	0.00407919	RPL5/RPL7/RPS8	3	CCL19+DC	Up
GO:0042254	ribosome biogenesis	3/8	298/18614	0.000214325	0.00996613	0.00473772	RPL5/RPL7/RPS8	3	CCL19+DC	Up
GO:0042273	ribosomal large subunit biogenesis	2/8	69/18614	0.000373769	0.0139042	0.00660981	RPL5/RPL7	2	CCL19+DC	Up
GO:0034470	ncRNA processing	3/8	432/18614	0.000637362	0.0181783	0.00864163	RPL5/RPL7/RPS8	3	CCL19+DC	Up
GO:0008630	intrinsic apoptotic signaling pathway in response to DNA damage	2/8	103/18614	0.000830816	0.0181783	0.00864163	CRIP1/CD44	2	CCL19+DC	Up
GO:0022613	ribonucleoprotein complex biogenesis	3/8	475/18614	0.000840381	0.0181783	0.00864163	RPL5/RPL7/RPS8	3	CCL19+DC	Up
GO:1901796	regulation of signal transduction by p53 class mediator	2/8	106/18614	0.000879594	0.0181783	0.00864163	CD44/RPL5	2	CCL19+DC	Up
GO:0072331	signal transduction by p53 class mediator	2/8	173/18614	0.00231791	0.0431131	0.0204952	CD44/RPL5	2	CCL19+DC	Up
GO:0002181	cytoplasmic translation	75/150	159/18614	3.95569e-121	8.04588e-118	7.3909e-118	RPS8/RPL7/RPS18/RPL39/RPL10/RPL5/RPL10A/RPL13/RPS4X/RPL3/RPL12/RPL6/RPL23/RPL7A/RPS3A/RPS11/RPS21/RPS28/RPS5/RPL18A/RPL34/RPL21/RPS9/RPL9/RPS29/RPL13A/RPS7/RPS27A/RPL37A/RPL18/RPL11/RPS15A/RPS3/RPL37/RPL27/RPS20/RPS19/RPL4/PABPC1/RPSA/RPL22L1/EIF3L/RPS6/RPS13/RPS10/RPS23/RPS16/RPLP0/RPS2/RPL8/RPL17/RPLP2/RPL22/RPL36A/RPS14/RPLP1/RPS24/RPL29/RPL24/RPL26/RPL19/RPL27A/RPL38/RPL32/RPL35A/RPS15/RPL36/…	75	B	Up
GO:0042254	ribosome biogenesis	28/150	298/18614	4.90833e-22	4.99177e-19	4.58541e-19	WDR74/RPS8/RPL7/RPL10/RPL5/RPL6/RPS21/RPS28/RPS5/RPS9/RPS7/RPL11/RPL27/RPS19/RPSA/RPS6/RPS16/RPLP0/RPS14/RPS24/FBL/RPL26/RPL38/RPL35A/RPS15/RPL35/RPS27/RPL23A	28	B	Up
GO:0022613	ribonucleoprotein complex biogenesis	31/150	475/18614	1.18075e-19	8.00547e-17	7.35378e-17	WDR74/RPS8/RPL7/RPL10/RPL5/RPL6/RPS21/RPS28/RPS5/RPS9/RPL13A/RPS7/RPL11/RPL27/RPS19/RPSA/EIF3L/RPS6/RPS16/RPLP0/RPS14/SNRPF/RPS24/FBL/RPL26/RPL38/RPL35A/RPS15/RPL35/RPS27/RPL23A	31	B	Up
GO:0042255	ribosome assembly	14/150	60/18614	3.31306e-17	1.68469e-14	1.54755e-14	RPL10/RPL5/RPL6/RPS28/RPS5/RPL11/RPS19/RPSA/RPLP0/RPS14/RPL38/RPS15/RPS27/RPL23A	14	B	Up
GO:0042274	ribosomal small subunit biogenesis	15/150	78/18614	5.43549e-17	2.21116e-14	2.03116e-14	RPS8/RPS21/RPS28/RPS5/RPS9/RPS7/RPS19/RPSA/RPS6/RPS16/RPS14/RPS24/RPL38/RPS15/RPS27	15	B	Up
GO:0006364	rRNA processing	20/150	218/18614	9.3327e-16	3.16379e-13	2.90624e-13	WDR74/RPS8/RPL7/RPL5/RPS21/RPS28/RPS7/RPL11/RPL27/RPS19/RPS6/RPS16/RPS14/RPS24/FBL/RPL26/RPL35A/RPS15/RPL35/RPS27	20	B	Up
GO:0016072	rRNA metabolic process	20/150	257/18614	2.2199e-14	6.45039e-12	5.92529e-12	WDR74/RPS8/RPL7/RPL5/RPS21/RPS28/RPS7/RPL11/RPL27/RPS19/RPS6/RPS16/RPS14/RPS24/FBL/RPL26/RPL35A/RPS15/RPL35/RPS27	20	B	Up
GO:0042273	ribosomal large subunit biogenesis	12/150	69/18614	2.85415e-13	7.25667e-11	6.66594e-11	WDR74/RPL7/RPL10/RPL5/RPL6/RPL11/RPLP0/RPL26/RPL38/RPL35A/RPL35/RPL23A	12	B	Up
GO:0000028	ribosomal small subunit assembly	8/150	19/18614	1.03304e-12	2.33467e-10	2.14462e-10	RPS28/RPS5/RPS19/RPSA/RPS14/RPL38/RPS15/RPS27	8	B	Up
GO:1901798	positive regulation of signal transduction by p53 class mediator	9/150	30/18614	1.39314e-12	2.71385e-10	2.49293e-10	EIF5A/RPL23/RPS7/RPL11/RPL37/RPS20/MYC/RPL26/RPS15	9	B	Up
GO:0002181	cytoplasmic translation	17/83	159/18614	3.59862e-19	5.16402e-16	4.20471e-16	RPS29/RPL6/RPL38/RPS28/RPL39/RPL37/RPL41/RPL36/RPS27/RPL37A/EIF3J/RPL21/RPS21/RPS17/RPL36A/EIF2S2/RPL26	17	Eryth	Up
GO:0002399	MHC class II protein complex assembly	8/83	16/18614	1.38209e-15	6.61099e-13	5.38287e-13	HLA-DRA/HLA-DRB1/HLA-DPB1/HLA-DQB1/HLA-DPA1/HLA-DQA1/HLA-DMA/HLA-DMB	8	Eryth	Up
GO:0002503	peptide antigen assembly with MHC class II protein complex	8/83	16/18614	1.38209e-15	6.61099e-13	5.38287e-13	HLA-DRA/HLA-DRB1/HLA-DPB1/HLA-DQB1/HLA-DPA1/HLA-DQA1/HLA-DMA/HLA-DMB	8	Eryth	Up
GO:0019886	antigen processing and presentation of exogenous peptide antigen via MHC class II	9/83	31/18614	8.29968e-15	2.97751e-12	2.42438e-12	HLA-DRA/HLA-DRB1/HLA-DPB1/CD74/HLA-DQB1/HLA-DPA1/HLA-DQA1/HLA-DMA/HLA-DMB	9	Eryth	Up
GO:0002396	MHC protein complex assembly	8/83	20/18614	1.33349e-14	3.18926e-12	2.59679e-12	HLA-DRA/HLA-DRB1/HLA-DPB1/HLA-DQB1/HLA-DPA1/HLA-DQA1/HLA-DMA/HLA-DMB	8	Eryth	Up
GO:0002501	peptide antigen assembly with MHC protein complex	8/83	20/18614	1.33349e-14	3.18926e-12	2.59679e-12	HLA-DRA/HLA-DRB1/HLA-DPB1/HLA-DQB1/HLA-DPA1/HLA-DQA1/HLA-DMA/HLA-DMB	8	Eryth	Up
GO:0002495	antigen processing and presentation of peptide antigen via MHC class II	9/83	35/18614	2.86542e-14	5.87411e-12	4.78288e-12	HLA-DRA/HLA-DRB1/HLA-DPB1/CD74/HLA-DQB1/HLA-DPA1/HLA-DQA1/HLA-DMA/HLA-DMB	9	Eryth	Up
GO:0002504	antigen processing and presentation of peptide or polysaccharide antigen via MHC class II	9/83	37/18614	5.0125e-14	8.99118e-12	7.32089e-12	HLA-DRA/HLA-DRB1/HLA-DPB1/CD74/HLA-DQB1/HLA-DPA1/HLA-DQA1/HLA-DMA/HLA-DMB	9	Eryth	Up
GO:0002478	antigen processing and presentation of exogenous peptide antigen	9/83	40/18614	1.08995e-13	1.73787e-11	1.41503e-11	HLA-DRA/HLA-DRB1/HLA-DPB1/CD74/HLA-DQB1/HLA-DPA1/HLA-DQA1/HLA-DMA/HLA-DMB	9	Eryth	Up
GO:0019884	antigen processing and presentation of exogenous antigen	9/83	49/18614	7.92906e-13	1.13782e-10	9.26448e-11	HLA-DRA/HLA-DRB1/HLA-DPB1/CD74/HLA-DQB1/HLA-DPA1/HLA-DQA1/HLA-DMA/HLA-DMB	9	Eryth	Up
GO:0002181	cytoplasmic translation	71/139	159/18614	4.17402e-115	9.92164e-112	8.90164e-112	RPL5/RPL7/RPL6/RPS3A/RPS8/RPS27A/RPL21/RPL10A/RPL9/RPS13/RPS6/RPL23/RPL3/RPL39/RPL27/RPL34/RPL22/YBX3/RPS29/RPL36A/RPS10/RPS7/RPS24/RPL10/RPS15A/RPS4X/RPL13/RPLP0/RPL4/RPL7A/RPS16/RPS21/PABPC1/RPSA/RPS23/RPS3/RPS5/RPS28/RPL12/RPL18A/RPL15/RPLP1/RPL23A/RPS14/RPL26/RPL37A/RPS27/RPL13A/RPL27A/RPS25/EIF3L/RPL11/RPS11/RPL29/RPL18/RPS18/RPLP2/RPL19/RPS26/RPL35A/RPS12/RPL32/RPL37/RPL24/RPL31/RPS20/RPL30…	71	Mono	Up
GO:0042254	ribosome biogenesis	25/139	298/18614	2.22993e-19	2.65027e-16	2.37781e-16	RPL5/RPL7/RPL6/RPS8/WDR74/RPS6/RPL27/RPS7/RPS24/RPL10/RPLP0/RPS16/RPS21/RPSA/RPS5/RPS28/RPL23A/RPS14/RPL26/RPS27/RPS25/RPL11/RPL35A/RPS9/RPL14	25	Mono	Up
GO:0022613	ribonucleoprotein complex biogenesis	27/139	475/18614	1.48461e-16	1.17631e-13	1.05538e-13	RPL5/RPL7/RPL6/RPS8/WDR74/RPS6/RPL27/RPS7/RPS24/RPL10/RPLP0/RPS16/RPS21/RPSA/RPS5/RPS28/RPL23A/RPS14/RPL26/RPS27/RPL13A/RPS25/EIF3L/RPL11/RPL35A/RPS9/RPL14	27	Mono	Up
GO:0042274	ribosomal small subunit biogenesis	13/139	78/18614	1.84893e-14	1.09873e-11	9.85771e-12	RPS8/RPS6/RPS7/RPS24/RPS16/RPS21/RPSA/RPS5/RPS28/RPS14/RPS27/RPS25/RPS9	13	Mono	Up
GO:0006364	rRNA processing	18/139	218/18614	4.51826e-14	2.14798e-11	1.92716e-11	RPL5/RPL7/RPS8/WDR74/RPS6/RPL27/RPS7/RPS24/RPS16/RPS21/RPS28/RPS14/RPL26/RPS27/RPS25/RPL11/RPL35A/RPL14	18	Mono	Up
GO:0016072	rRNA metabolic process	19/139	257/18614	6.36526e-14	2.52171e-11	2.26246e-11	RPL5/RPL7/RPS8/WDR74/RPS6/RPL27/TCOF1/RPS7/RPS24/RPS16/RPS21/RPS28/RPS14/RPL26/RPS27/RPS25/RPL11/RPL35A/RPL14	19	Mono	Up
GO:0042255	ribosome assembly	11/139	60/18614	6.76274e-13	2.29643e-10	2.06035e-10	RPL5/RPL6/RPL10/RPLP0/RPSA/RPS5/RPS28/RPL23A/RPS14/RPS27/RPL11	11	Mono	Up
GO:0042273	ribosomal large subunit biogenesis	11/139	69/18614	3.39979e-12	1.01016e-09	9.06312e-10	RPL5/RPL7/RPL6/WDR74/RPL10/RPLP0/RPL23A/RPL26/RPL11/RPL35A/RPL14	11	Mono	Up
GO:1904667	negative regulation of ubiquitin protein ligase activity	6/139	12/18614	1.38537e-10	3.65892e-08	3.28276e-08	RPL5/RPL23/RPS7/RPL11/RPL37/RPS20	6	Mono	Up
GO:1903321	negative regulation of protein modification by small protein conjugation or removal	11/139	97/18614	1.55309e-10	3.6917e-08	3.31218e-08	RPL5/RPL23/TNFAIP3/RPS7/CTNNB1/RPS3/PPIA/RPL11/TSPO/RPL37/RPS20	11	Mono	Up
GO:0042744	hydrogen peroxide catabolic process	4/31	30/18614	1.67316e-07	0.000141382	0.000102855	PRDX2/HBG1/HBA2/HBG2	4	plasma	Up
GO:0098869	cellular oxidant detoxification	5/31	99/18614	5.85191e-07	0.000247243	0.000179869	PRDX2/HBG1/HBA2/S100A9/HBG2	5	plasma	Up
GO:1990748	cellular detoxification	5/31	115/18614	1.2325e-06	0.000278616	0.000202693	PRDX2/HBG1/HBA2/S100A9/HBG2	5	plasma	Up
GO:0015670	carbon dioxide transport	3/31	14/18614	1.50363e-06	0.000278616	0.000202693	HBG1/HBA2/HBG2	3	plasma	Up
GO:0097237	cellular response to toxic substance	5/31	124/18614	1.7892e-06	0.000278616	0.000202693	PRDX2/HBG1/HBA2/S100A9/HBG2	5	plasma	Up
GO:0042743	hydrogen peroxide metabolic process	4/31	55/18614	2.02267e-06	0.000278616	0.000202693	PRDX2/HBG1/HBA2/HBG2	4	plasma	Up
GO:0015671	oxygen transport	3/31	16/18614	2.30806e-06	0.000278616	0.000202693	HBG1/HBA2/HBG2	3	plasma	Up
GO:0098754	detoxification	5/31	144/18614	3.73426e-06	0.000394431	0.000286948	PRDX2/HBG1/HBA2/S100A9/HBG2	5	plasma	Up
GO:0002260	lymphocyte homeostasis	4/31	72/18614	5.98212e-06	0.000532716	0.000387551	TNFRSF13B/LGALS2/PRDX2/TNFRSF17	4	plasma	Up
GO:0015669	gas transport	3/31	22/18614	6.30433e-06	0.000532716	0.000387551	HBG1/HBA2/HBG2	3	plasma	Up
GO:0002181	cytoplasmic translation	38/94	159/18614	4.31115e-55	7.70834e-52	7.24727e-52	RPS8/RPL34/RPL21/RPL7/RPS18/RPS13/RPL10/RPL6/RPL23/RPS3A/RPL39/RPS21/RPS3/RPS28/RPL9/RPL13/RPL5/RPLP0/RPL3/RPS29/RPS11/RPS27A/PABPC1/RPL10A/RPL13A/RPS23/RPS26/RPL27/RPLP2/RPS27/RPL12/RPL18A/RPS4X/RPS9/RPS7/RPS14/RPS6/RPS15A	38	pDC	Up
GO:0042254	ribosome biogenesis	15/94	298/18614	2.44342e-11	2.18442e-08	2.05376e-08	WDR74/RPS8/RPL7/RPL10/RPL6/RPS21/RPS28/RPL5/RPLP0/RPL27/RPS27/RPS9/RPS7/RPS14/RPS6	15	pDC	Up
GO:0022613	ribonucleoprotein complex biogenesis	17/94	475/18614	2.14343e-10	1.27748e-07	1.20107e-07	WDR74/RNU11/RPS8/RPL7/RPL10/RPL6/RPS21/RPS28/RPL5/RPLP0/RPL13A/RPL27/RPS27/RPS9/RPS7/RPS14/RPS6	17	pDC	Up
GO:0042274	ribosomal small subunit biogenesis	8/94	78/18614	5.48217e-09	2.45053e-06	2.30395e-06	RPS8/RPS21/RPS28/RPS27/RPS9/RPS7/RPS14/RPS6	8	pDC	Up
GO:0006364	rRNA processing	11/94	218/18614	1.30209e-08	4.65627e-06	4.37776e-06	WDR74/RPS8/RPL7/RPS21/RPS28/RPL5/RPL27/RPS27/RPS7/RPS14/RPS6	11	pDC	Up
GO:0042255	ribosome assembly	7/94	60/18614	2.07334e-08	6.17854e-06	5.80898e-06	RPL10/RPL6/RPS28/RPL5/RPLP0/RPS27/RPS14	7	pDC	Up
GO:0016072	rRNA metabolic process	11/94	257/18614	7.05204e-08	1.80129e-05	1.69355e-05	WDR74/RPS8/RPL7/RPS21/RPS28/RPL5/RPL27/RPS27/RPS7/RPS14/RPS6	11	pDC	Up
GO:0042273	ribosomal large subunit biogenesis	6/94	69/18614	1.30956e-06	0.000292687	0.00027518	WDR74/RPL7/RPL10/RPL6/RPL5/RPLP0	6	pDC	Up
GO:0034470	ncRNA processing	12/94	432/18614	1.79456e-06	0.000356519	0.000335194	RPPH1/WDR74/RPS8/RPL7/RPS21/RPS28/RPL5/RPL27/RPS27/RPS7/RPS14/RPS6	12	pDC	Up
GO:0022618	ribonucleoprotein complex assembly	9/94	231/18614	2.54459e-06	0.000454973	0.000427759	RNU11/RPL10/RPL6/RPS28/RPL5/RPLP0/RPL13A/RPS27/RPS14	9	pDC	Up
GO:0002181	cytoplasmic translation	10/16	159/18614	1.19034e-17	1.48792e-15	1.02745e-15	RPL9/RPS8/RPS21/RPL5/RPLP0/RPS4X/RPS29/RPLP1/RPS28/RPL35	10	NKdividing	Up
GO:0042254	ribosome biogenesis	7/16	298/18614	2.54041e-09	1.58775e-07	1.09639e-07	WDR74/RPS8/RPS21/RPL5/RPLP0/RPS28/RPL35	7	NKdividing	Up
GO:0006364	rRNA processing	6/16	218/18614	1.74924e-08	7.2885e-07	5.0329e-07	WDR74/RPS8/RPS21/RPL5/RPS28/RPL35	6	NKdividing	Up
GO:0016072	rRNA metabolic process	6/16	257/18614	4.66063e-08	1.45645e-06	1.00571e-06	WDR74/RPS8/RPS21/RPL5/RPS28/RPL35	6	NKdividing	Up
GO:0022613	ribonucleoprotein complex biogenesis	7/16	475/18614	6.32024e-08	1.58006e-06	1.09107e-06	WDR74/RPS8/RPS21/RPL5/RPLP0/RPS28/RPL35	7	NKdividing	Up
GO:0042273	ribosomal large subunit biogenesis	4/16	69/18614	3.04265e-07	6.33886e-06	4.37715e-06	WDR74/RPL5/RPLP0/RPL35	4	NKdividing	Up
GO:0034470	ncRNA processing	6/16	432/18614	9.92367e-07	1.77208e-05	1.22367e-05	WDR74/RPS8/RPS21/RPL5/RPS28/RPL35	6	NKdividing	Up
GO:0030490	maturation of SSU-rRNA	3/16	54/18614	1.25835e-05	0.000196618	0.00013577	RPS8/RPS21/RPS28	3	NKdividing	Up
GO:0042255	ribosome assembly	3/16	60/18614	1.73059e-05	0.00024036	0.000165975	RPL5/RPLP0/RPS28	3	NKdividing	Up
GO:0042274	ribosomal small subunit biogenesis	3/16	78/18614	3.81122e-05	0.000476403	0.000328969	RPS8/RPS21/RPS28	3	NKdividing	Up
GO:0002181	cytoplasmic translation	44/127	159/18614	2.46153e-60	5.73537e-57	5.09667e-57	RPS8/RPS29/RPL36A/RPL5/RPS21/RPL7/RPS3/YBX3/RPS3A/RPL39/RPLP0/RPS24/RPL37A/RPL7A/RPL34/RPS6/RPL3/RPS27A/RPL23/RPL38/RPL6/RPS23/RPL9/RPL13/RPS14/RPS18/RPS4X/RPL12/RPL22/RPS26/RPL29/RPS28/RPL13A/RPL21/RPL10A/RPL18A/RPS15A/RPS12/RPS7/RPS25/RPL18/RPS20/RPS27/RPL27	44	CD34+	Up
GO:0042744	hydrogen peroxide catabolic process	10/127	30/18614	4.08122e-15	4.75462e-12	4.22513e-12	HBA2/HBB/HBG2/HBG1/HBA1/HBM/HBD/PRDX2/SNCA/CAT	10	CD34+	Up
GO:0015669	gas transport	8/127	22/18614	1.10879e-12	8.61164e-10	7.65263e-10	HBA2/HBB/HBG2/HBG1/HBA1/HBM/HBD/RHAG	8	CD34+	Up
GO:0015670	carbon dioxide transport	7/127	14/18614	1.92094e-12	1.11895e-09	9.9434e-10	HBA2/HBB/HBG2/HBG1/HBA1/HBD/RHAG	7	CD34+	Up
GO:0042743	hydrogen peroxide metabolic process	10/127	55/18614	3.44246e-12	1.60419e-09	1.42554e-09	HBA2/HBB/HBG2/HBG1/HBA1/HBM/HBD/PRDX2/SNCA/CAT	10	CD34+	Up
GO:0042274	ribosomal small subunit biogenesis	11/127	78/18614	5.07528e-12	1.9709e-09	1.75142e-09	RPS8/RPS21/RPS24/PRKDC/RPS6/RPL38/RPS14/RPS28/RPS7/RPS25/RPS27	11	CD34+	Up
GO:0015671	oxygen transport	7/127	16/18614	6.3311e-12	2.10735e-09	1.87267e-09	HBA2/HBB/HBG2/HBG1/HBA1/HBM/HBD	7	CD34+	Up
GO:0034101	erythrocyte homeostasis	13/127	139/18614	1.17024e-11	3.40833e-09	3.02877e-09	AHSP/HMGB2/ALAS2/GATA2/CDK6/KLF1/RPS24/PRKDC/RHAG/RPS6/RPS14/GATA1/TRIM58	13	CD34+	Up
GO:0042254	ribosome biogenesis	17/127	298/18614	2.06917e-11	5.35686e-09	4.76031e-09	RPS8/RPL5/RPS21/RPL7/WDR74/RPLP0/RPS24/PRKDC/RPS6/RPL38/RPL6/RPS14/RPS28/RPS7/RPS25/RPS27/RPL27	17	CD34+	Up
GO:0048872	homeostasis of number of cells	17/127	304/18614	2.83336e-11	6.60173e-09	5.86655e-09	AHSP/PRDX2/HMGB2/ALAS2/GATA2/CDK6/KLF1/RPS24/PRKDC/SLC40A1/RHAG/RPS6/SPTA1/RPS14/GATA1/TRIM58/SLC39A3	17	CD34+	Up

## Sheet: cART vs HIV Down
ID	Description	GeneRatio	BgRatio	pvalue	p.adjust	qvalue	geneID	Count	cell_type	up_down
GO:0009615	response to virus	33/167	408/18614	2.9301e-22	7.76771e-19	6.69606e-19	IFI27/IFI44L/ISG15/IFI6/MX1/OAS1/IFI44/PLSCR1/ISG20/IRF7/BST2/EIF2AK2/IFITM3/STAT1/TRIM22/STMN1/MX2/RSAD2/OAS3/NT5C3A/APOBEC3G/PRF1/IRF9/OASL/NMI/OAS2/HERC5/IFI16/DDX60/PARP9/ENO1/DDX60L/ARF1	33	NK	Down
GO:0051607	defense response to virus	28/167	303/18614	1.63713e-20	1.5818e-17	1.36357e-17	IFI27/IFI44L/ISG15/IFI6/MX1/OAS1/PLSCR1/ISG20/IRF7/BST2/EIF2AK2/IFITM3/STAT1/TRIM22/MX2/RSAD2/OAS3/NT5C3A/APOBEC3G/PRF1/IRF9/OASL/OAS2/HERC5/IFI16/DDX60/PARP9/DDX60L	28	NK	Down
GO:0140546	defense response to symbiont	28/167	304/18614	1.79004e-20	1.5818e-17	1.36357e-17	IFI27/IFI44L/ISG15/IFI6/MX1/OAS1/PLSCR1/ISG20/IRF7/BST2/EIF2AK2/IFITM3/STAT1/TRIM22/MX2/RSAD2/OAS3/NT5C3A/APOBEC3G/PRF1/IRF9/OASL/OAS2/HERC5/IFI16/DDX60/PARP9/DDX60L	28	NK	Down
GO:0048525	negative regulation of viral process	17/167	90/18614	3.66458e-18	2.4287e-15	2.09363e-15	ISG15/MX1/OAS1/PLSCR1/ISG20/BST2/EIF2AK2/LY6E/IFITM3/STAT1/RSAD2/OAS3/APOBEC3G/OASL/OAS2/SNX3/IFI16	17	NK	Down
GO:0045071	negative regulation of viral genome replication	14/167	56/18614	5.27543e-17	2.79703e-14	2.41115e-14	ISG15/MX1/OAS1/PLSCR1/ISG20/BST2/EIF2AK2/IFITM3/RSAD2/OAS3/APOBEC3G/OASL/OAS2/IFI16	14	NK	Down
GO:0050792	regulation of viral process	19/167	165/18614	5.5384e-16	2.44705e-13	2.10945e-13	ISG15/MX1/OAS1/PLSCR1/ISG20/BST2/EIF2AK2/LY6E/IFITM3/LGALS1/STAT1/TRIM22/RSAD2/OAS3/APOBEC3G/OASL/OAS2/SNX3/IFI16	19	NK	Down
GO:1903900	regulation of viral life cycle	18/167	143/18614	6.81125e-16	2.57952e-13	2.22364e-13	ISG15/MX1/OAS1/PLSCR1/ISG20/BST2/EIF2AK2/LY6E/IFITM3/LGALS1/TRIM22/RSAD2/OAS3/APOBEC3G/OASL/OAS2/SNX3/IFI16	18	NK	Down
GO:0016032	viral process	27/167	426/18614	1.22544e-15	4.06079e-13	3.50055e-13	IFI27/ISG15/MX1/OAS1/PLSCR1/ISG20/IRF7/BST2/EIF2AK2/LY6E/IFITM3/LGALS1/STAT1/TRIM22/CHMP5/RSAD2/OAS3/APOBEC3G/OASL/OAS2/SNX3/HSPA8/RAN/IFI16/ITGB7/PARP9/VAPA	27	NK	Down
GO:0019079	viral genome replication	17/167	129/18614	2.05999e-15	6.06782e-13	5.2307e-13	IFI27/ISG15/MX1/OAS1/PLSCR1/ISG20/BST2/EIF2AK2/IFITM3/RSAD2/OAS3/APOBEC3G/OASL/OAS2/HSPA8/IFI16/VAPA	17	NK	Down
GO:0019058	viral life cycle	23/167	320/18614	1.31891e-14	3.49643e-12	3.01406e-12	IFI27/ISG15/MX1/OAS1/PLSCR1/ISG20/BST2/EIF2AK2/LY6E/IFITM3/LGALS1/TRIM22/CHMP5/RSAD2/OAS3/APOBEC3G/OASL/OAS2/SNX3/HSPA8/IFI16/ITGB7/VAPA	23	NK	Down
GO:0009615	response to virus	34/159	408/18614	4.33284e-24	1.13e-20	8.90285e-21	IFI27/ISG15/IFI6/IFI44L/MX1/IFITM3/ISG20/IFIT3/IFI44/STAT1/OAS1/BST2/NT5C3A/RSAD2/EIF2AK2/PLSCR1/IRF7/IFIT1/TRIM22/IFITM2/HERC5/OAS3/PRF1/MX2/PARP9/IRF9/LGALS9/ENO1/GBP1/ADAR/OASL/ARF1/VAMP8/CFL1	34	ILC	Down
GO:0051607	defense response to virus	29/159	303/18614	2.78428e-22	2.6574e-19	2.09366e-19	IFI27/ISG15/IFI6/IFI44L/MX1/IFITM3/ISG20/IFIT3/STAT1/OAS1/BST2/NT5C3A/RSAD2/EIF2AK2/PLSCR1/IRF7/IFIT1/TRIM22/IFITM2/HERC5/OAS3/PRF1/MX2/PARP9/IRF9/GBP1/ADAR/OASL/VAMP8	29	ILC	Down
GO:0140546	defense response to symbiont	29/159	304/18614	3.05683e-22	2.6574e-19	2.09366e-19	IFI27/ISG15/IFI6/IFI44L/MX1/IFITM3/ISG20/IFIT3/STAT1/OAS1/BST2/NT5C3A/RSAD2/EIF2AK2/PLSCR1/IRF7/IFIT1/TRIM22/IFITM2/HERC5/OAS3/PRF1/MX2/PARP9/IRF9/GBP1/ADAR/OASL/VAMP8	29	ILC	Down
GO:0016032	viral process	30/159	426/18614	3.33087e-19	2.17173e-16	1.71102e-16	IFI27/ISG15/MX1/LY6E/IFITM3/ISG20/STAT1/OAS1/BST2/HSPA8/RSAD2/EIF2AK2/PLSCR1/IRF7/LGALS1/IFIT1/ITGB7/TRIM22/IFITM2/OAS3/PARP9/GSN/LGALS9/HTATSF1/CHMP5/ADAR/OASL/SNX3/VAMP8/CFL1	30	ILC	Down
GO:0050792	regulation of viral process	21/159	165/18614	6.36039e-19	2.91778e-16	2.2988e-16	ISG15/MX1/LY6E/IFITM3/ISG20/STAT1/OAS1/BST2/RSAD2/EIF2AK2/PLSCR1/LGALS1/IFIT1/TRIM22/IFITM2/OAS3/GSN/LGALS9/ADAR/OASL/SNX3	21	ILC	Down
GO:1903900	regulation of viral life cycle	20/159	143/18614	6.71268e-19	2.91778e-16	2.2988e-16	ISG15/MX1/LY6E/IFITM3/ISG20/OAS1/BST2/RSAD2/EIF2AK2/PLSCR1/LGALS1/IFIT1/TRIM22/IFITM2/OAS3/GSN/LGALS9/ADAR/OASL/SNX3	20	ILC	Down
GO:0048525	negative regulation of viral process	17/159	90/18614	1.56848e-18	5.84369e-16	4.60401e-16	ISG15/MX1/LY6E/IFITM3/ISG20/STAT1/OAS1/BST2/RSAD2/EIF2AK2/PLSCR1/IFIT1/IFITM2/OAS3/GSN/OASL/SNX3	17	ILC	Down
GO:0019058	viral life cycle	26/159	320/18614	2.98835e-18	9.74202e-16	7.67534e-16	IFI27/ISG15/MX1/LY6E/IFITM3/ISG20/OAS1/BST2/HSPA8/RSAD2/EIF2AK2/PLSCR1/LGALS1/IFIT1/ITGB7/TRIM22/IFITM2/OAS3/GSN/LGALS9/HTATSF1/CHMP5/ADAR/OASL/SNX3/VAMP8	26	ILC	Down
GO:0019079	viral genome replication	17/159	129/18614	8.95887e-16	2.59608e-13	2.04535e-13	IFI27/ISG15/MX1/IFITM3/ISG20/OAS1/BST2/HSPA8/RSAD2/EIF2AK2/PLSCR1/IFIT1/IFITM2/OAS3/HTATSF1/ADAR/OASL	17	ILC	Down
GO:0045071	negative regulation of viral genome replication	13/159	56/18614	1.07896e-15	2.81392e-13	2.21697e-13	ISG15/MX1/IFITM3/ISG20/OAS1/BST2/RSAD2/EIF2AK2/PLSCR1/IFIT1/IFITM2/OAS3/OASL	13	ILC	Down
GO:0009615	response to virus	46/170	408/18614	2.87632e-37	7.65677e-34	5.86164e-34	IFI27/ISG15/IFI44L/IFITM3/IFI6/MX1/IFIT3/IFITM2/NT5C3A/OAS2/OAS1/ISG20/IRF7/IFIT1/RSAD2/IFIT2/CXCL10/MX2/IFITM1/IFI44/STAT1/APOBEC3A/EIF2AK2/TRIM22/OAS3/PARP9/HERC5/PLSCR1/STAT2/OASL/CASP1/GBP1/ADAR/DTX3L/BST2/IFIH1/HSPB1/UNC93B1/JAK2/ZBP1/IFI16/NMI/LGALS9/PML/TRIM56/IL12RB1	46	mDC2	Down
GO:0051607	defense response to virus	41/170	303/18614	2.10814e-36	2.14739e-33	1.64394e-33	IFI27/ISG15/IFI44L/IFITM3/IFI6/MX1/IFIT3/IFITM2/NT5C3A/OAS2/OAS1/ISG20/IRF7/IFIT1/RSAD2/IFIT2/CXCL10/MX2/IFITM1/STAT1/APOBEC3A/EIF2AK2/TRIM22/OAS3/PARP9/HERC5/PLSCR1/STAT2/OASL/CASP1/GBP1/ADAR/DTX3L/BST2/IFIH1/UNC93B1/ZBP1/IFI16/PML/TRIM56/IL12RB1	41	mDC2	Down
GO:0140546	defense response to symbiont	41/170	304/18614	2.42005e-36	2.14739e-33	1.64394e-33	IFI27/ISG15/IFI44L/IFITM3/IFI6/MX1/IFIT3/IFITM2/NT5C3A/OAS2/OAS1/ISG20/IRF7/IFIT1/RSAD2/IFIT2/CXCL10/MX2/IFITM1/STAT1/APOBEC3A/EIF2AK2/TRIM22/OAS3/PARP9/HERC5/PLSCR1/STAT2/OASL/CASP1/GBP1/ADAR/DTX3L/BST2/IFIH1/UNC93B1/ZBP1/IFI16/PML/TRIM56/IL12RB1	41	mDC2	Down
GO:0002831	regulation of response to biotic stimulus	41/170	463/18614	6.78769e-29	4.51721e-26	3.45815e-26	ISG15/HSPA1A/OAS1/IRF7/HSPA1B/RSAD2/USP18/STAT1/NCF1/FCN1/OAS3/PARP9/GRN/PARP14/HERC5/HLA-A/PLSCR1/TYROBP/IFI35/STAT2/OASL/SERPING1/CASP1/ADAR/DTX3L/IFIH1/WDFY1/HLA-E/CD36/HLA-B/UNC93B1/ZBP1/CARD16/IFI16/NMI/CYBA/LGALS9/CTSS/SPI1/TRIM56/IL12RB1	41	mDC2	Down
GO:0045088	regulation of innate immune response	36/170	373/18614	1.19066e-26	6.3391e-24	4.8529e-24	ISG15/HSPA1A/OAS1/IRF7/HSPA1B/RSAD2/USP18/NCF1/FCN1/OAS3/PARP9/GRN/PARP14/HLA-A/PLSCR1/TYROBP/IFI35/STAT2/OASL/SERPING1/CASP1/ADAR/IFIH1/WDFY1/HLA-E/CD36/HLA-B/UNC93B1/ZBP1/IFI16/NMI/CYBA/LGALS9/CTSS/SPI1/TRIM56	36	mDC2	Down
GO:0019058	viral life cycle	33/170	320/18614	2.27148e-25	1.00778e-22	7.71505e-23	IFI27/ISG15/IFITM3/LY6E/MX1/IFITM2/HSPA1A/OAS2/OAS1/ISG20/HSPA1B/IFIT1/RSAD2/IFITM1/SIGLEC1/APOBEC3A/EIF2AK2/TRIM22/FCN1/OAS3/PLSCR1/CHMP5/AXL/OASL/LGALS1/ADAR/BST2/IFIH1/HSPA8/ITGB7/IFI16/LGALS9/CTSL	33	mDC2	Down
GO:1903900	regulation of viral life cycle	25/170	143/18614	3.58112e-25	1.36185e-22	1.04256e-22	ISG15/IFITM3/LY6E/MX1/IFITM2/OAS2/OAS1/ISG20/IFIT1/RSAD2/IFITM1/APOBEC3A/EIF2AK2/TRIM22/FCN1/OAS3/PLSCR1/AXL/OASL/LGALS1/ADAR/BST2/IFIH1/IFI16/LGALS9	25	mDC2	Down
GO:0050792	regulation of viral process	26/170	165/18614	6.31843e-25	2.10246e-22	1.60954e-22	ISG15/IFITM3/LY6E/MX1/IFITM2/OAS2/OAS1/ISG20/IFIT1/RSAD2/IFITM1/STAT1/APOBEC3A/EIF2AK2/TRIM22/FCN1/OAS3/PLSCR1/AXL/OASL/LGALS1/ADAR/BST2/IFIH1/IFI16/LGALS9	26	mDC2	Down
GO:0016032	viral process	36/170	426/18614	1.21671e-24	3.59875e-22	2.75502e-22	IFI27/ISG15/IFITM3/LY6E/MX1/IFITM2/HSPA1A/OAS2/OAS1/ISG20/IRF7/HSPA1B/IFIT1/RSAD2/IFITM1/SIGLEC1/STAT1/APOBEC3A/EIF2AK2/TRIM22/FCN1/OAS3/PARP9/PLSCR1/CHMP5/AXL/OASL/LGALS1/ADAR/BST2/IFIH1/HSPA8/ITGB7/IFI16/LGALS9/CTSL	36	mDC2	Down
GO:0048525	negative regulation of viral process	21/170	90/18614	4.15094e-24	1.10498e-21	8.45918e-22	ISG15/IFITM3/LY6E/MX1/IFITM2/OAS2/OAS1/ISG20/IFIT1/RSAD2/IFITM1/STAT1/APOBEC3A/EIF2AK2/FCN1/OAS3/PLSCR1/OASL/BST2/IFIH1/IFI16	21	mDC2	Down
GO:0051607	defense response to virus	10/23	303/18614	1.06897e-12	3.86062e-10	2.73246e-10	IFI27/ISG15/IFI44L/IFITM3/IFI6/IFITM2/ISG20/MX1/HERC5/OAS1	10	CCL19+DC	Down
GO:0140546	defense response to symbiont	10/23	304/18614	1.10461e-12	3.86062e-10	2.73246e-10	IFI27/ISG15/IFI44L/IFITM3/IFI6/IFITM2/ISG20/MX1/HERC5/OAS1	10	CCL19+DC	Down
GO:0048525	negative regulation of viral process	7/23	90/18614	1.12128e-11	2.61259e-09	1.84914e-09	ISG15/LY6E/IFITM3/IFITM2/ISG20/MX1/OAS1	7	CCL19+DC	Down
GO:0009615	response to virus	10/23	408/18614	2.03528e-11	3.55665e-09	2.51732e-09	IFI27/ISG15/IFI44L/IFITM3/IFI6/IFITM2/ISG20/MX1/HERC5/OAS1	10	CCL19+DC	Down
GO:0045071	negative regulation of viral genome replication	6/23	56/18614	5.45978e-11	7.63278e-09	5.40231e-09	ISG15/IFITM3/IFITM2/ISG20/MX1/OAS1	6	CCL19+DC	Down
GO:0019058	viral life cycle	9/23	320/18614	7.75456e-11	9.03406e-09	6.39411e-09	IFI27/ISG15/LY6E/HSPA1B/IFITM3/IFITM2/ISG20/MX1/OAS1	9	CCL19+DC	Down
GO:0019079	viral genome replication	7/23	129/18614	1.45647e-10	1.45439e-08	1.02938e-08	IFI27/ISG15/IFITM3/IFITM2/ISG20/MX1/OAS1	7	CCL19+DC	Down
GO:1903900	regulation of viral life cycle	7/23	143/18614	3.01355e-10	2.63309e-08	1.86364e-08	ISG15/LY6E/IFITM3/IFITM2/ISG20/MX1/OAS1	7	CCL19+DC	Down
GO:0034340	response to type I interferon	6/23	83/18614	6.21393e-10	4.82615e-08	3.41585e-08	IFI27/ISG15/IFITM3/IFITM2/MX1/OAS1	6	CCL19+DC	Down
GO:0045069	regulation of viral genome replication	6/23	86/18614	7.72198e-10	5.23264e-08	3.70355e-08	ISG15/IFITM3/IFITM2/ISG20/MX1/OAS1	6	CCL19+DC	Down
GO:0051607	defense response to virus	42/246	303/18614	1.09819e-30	1.75574e-27	1.474e-27	IFI27/ISG15/IFIT3/IFI6/IFITM3/IFI44L/IFIT1/MX1/IRF7/PLSCR1/ISG20/OAS1/IFITM2/NT5C3A/IFITM1/RSAD2/EIF2AK2/IFIT2/HERC5/BST2/TRIM22/MX2/OAS3/IFI16/OAS2/IRF9/ADAR/PARP9/GBP1/PMAIP1/TREX1/APOBEC3G/ZBP1/DDX60L/STAT1/TANK/PYCARD/OASL/DDX60/VAMP8/IRF1/IFIT5	42	B	Down
GO:0140546	defense response to symbiont	42/246	304/18614	1.2604e-30	1.75574e-27	1.474e-27	IFI27/ISG15/IFIT3/IFI6/IFITM3/IFI44L/IFIT1/MX1/IRF7/PLSCR1/ISG20/OAS1/IFITM2/NT5C3A/IFITM1/RSAD2/EIF2AK2/IFIT2/HERC5/BST2/TRIM22/MX2/OAS3/IFI16/OAS2/IRF9/ADAR/PARP9/GBP1/PMAIP1/TREX1/APOBEC3G/ZBP1/DDX60L/STAT1/TANK/PYCARD/OASL/DDX60/VAMP8/IRF1/IFIT5	42	B	Down
GO:0009615	response to virus	45/246	408/18614	1.67189e-28	1.55263e-25	1.30349e-25	IFI27/ISG15/IFIT3/IFI6/IFITM3/IFI44L/IFIT1/MX1/IRF7/PLSCR1/ISG20/OAS1/IFITM2/NT5C3A/IFITM1/RSAD2/EIF2AK2/IFIT2/HERC5/BST2/IFI44/TRIM22/MX2/OAS3/CXCR4/IFI16/OAS2/NMI/IRF9/ADAR/PARP9/GBP1/PMAIP1/TREX1/APOBEC3G/ZBP1/DDX60L/STAT1/TANK/PYCARD/OASL/DDX60/VAMP8/IRF1/IFIT5	45	B	Down
GO:0050792	regulation of viral process	29/246	165/18614	2.12456e-24	1.47976e-21	1.24231e-21	ISG15/IFITM3/IFIT1/MX1/LY6E/PLSCR1/ISG20/OAS1/IFITM2/IFITM1/RSAD2/EIF2AK2/BST2/TRIM22/OAS3/CXCR4/SNX3/IFI16/HLA-DRB1/OAS2/ADAR/CD74/APOBEC3G/DYNLT1/RAB7A/STAT1/OASL/HMGB1/IFIT5	29	B	Down
GO:1903900	regulation of viral life cycle	25/246	143/18614	4.17355e-21	2.3255e-18	1.95234e-18	ISG15/IFITM3/IFIT1/MX1/LY6E/PLSCR1/ISG20/OAS1/IFITM2/IFITM1/RSAD2/EIF2AK2/BST2/TRIM22/OAS3/SNX3/IFI16/HLA-DRB1/OAS2/ADAR/CD74/APOBEC3G/OASL/HMGB1/IFIT5	25	B	Down
GO:0045071	negative regulation of viral genome replication	18/246	56/18614	1.09816e-20	4.44736e-18	3.73372e-18	ISG15/IFITM3/IFIT1/MX1/PLSCR1/ISG20/OAS1/IFITM2/IFITM1/RSAD2/EIF2AK2/BST2/OAS3/IFI16/OAS2/APOBEC3G/OASL/IFIT5	18	B	Down
GO:0048525	negative regulation of viral process	21/246	90/18614	1.11743e-20	4.44736e-18	3.73372e-18	ISG15/IFITM3/IFIT1/MX1/LY6E/PLSCR1/ISG20/OAS1/IFITM2/IFITM1/RSAD2/EIF2AK2/BST2/OAS3/SNX3/IFI16/OAS2/APOBEC3G/STAT1/OASL/IFIT5	21	B	Down
GO:0019058	viral life cycle	32/246	320/18614	4.03829e-19	1.40633e-16	1.18067e-16	IFI27/ISG15/IFITM3/IFIT1/MX1/LY6E/PLSCR1/ISG20/OAS1/IFITM2/IFITM1/RSAD2/EIF2AK2/BST2/TRIM22/OAS3/CHMP5/CXCR4/SNX3/IFI16/HLA-DRB1/OAS2/HSPA8/ADAR/CD74/APOBEC3G/DYNLT1/RAB7A/OASL/HMGB1/VAMP8/IFIT5	32	B	Down
GO:0045069	regulation of viral genome replication	19/246	86/18614	2.46971e-18	7.64514e-16	6.41837e-16	ISG15/IFITM3/IFIT1/MX1/PLSCR1/ISG20/OAS1/IFITM2/IFITM1/RSAD2/EIF2AK2/BST2/OAS3/IFI16/OAS2/ADAR/APOBEC3G/OASL/IFIT5	19	B	Down
GO:0016032	viral process	35/246	426/18614	4.35494e-18	1.21329e-15	1.0186e-15	IFI27/ISG15/IFITM3/IFIT1/MX1/IRF7/LY6E/PLSCR1/ISG20/OAS1/IFITM2/IFITM1/RSAD2/EIF2AK2/BST2/TRIM22/OAS3/CHMP5/CXCR4/SNX3/IFI16/HLA-DRB1/OAS2/HSPA8/ADAR/PARP9/CD74/APOBEC3G/DYNLT1/RAB7A/STAT1/OASL/HMGB1/VAMP8/IFIT5	35	B	Down
GO:0002181	cytoplasmic translation	24/227	159/18614	1.42942e-19	3.93519e-16	3.2982e-16	YBX1/EIF3E/RPL3/CNBP/EIF4A1/EIF3D/EIF3F/EIF3L/RPL5/EIF4A2/RPLP0/PABPC1/ETF1/RPL10/RPL8/RPL7/EIF3H/RPS3A/EIF2B3/RPL19/RPL11/RPS20/EIF3I/RPS5	24	Eryth	Down
GO:0006413	translational initiation	20/227	123/18614	3.79213e-17	5.21986e-14	4.37492e-14	NPM1/EIF3E/EIF4A1/KHDRBS1/EIF3D/EIF3F/EIF3L/EIF4A2/EIF4E/PAIP2/EIF3H/EIF4G2/EIF4E2/EIF4H/RPS3A/EIF2B3/EIF3I/DDX3X/RPS5/COPS5	20	Eryth	Down
GO:0022613	ribonucleoprotein complex biogenesis	31/227	475/18614	2.39625e-14	2.19896e-11	1.84301e-11	NPM1/SRSF1/EIF3E/EIF3D/EIF3F/SRSF6/EIF3L/RPL5/RPLP0/RPL10/ZNF622/PUF60/PSIP1/PTGES3/HSP90AB1/SF3B1/RPL7/WDR12/EIF3H/RPL11/ISG20/NOP56/UTP18/SRPK1/DKC1/EIF3I/FBL/DDX3X/HSP90AA1/NOP58/RPS5	31	Eryth	Down
GO:0006457	protein folding	21/227	220/18614	3.41514e-13	2.35047e-10	1.97e-10	B2M/CCT8/CCT5/HSPD1/CCT4/HSPA8/HSPA5/FKBP4/TCP1/HSPA14/HSPA4/DNAJA2/HSPE1/DNAJC2/AHSA1/BAG1/PTGES3/HSP90AB1/PPID/DNAJC25/HSP90AA1	21	Eryth	Down
GO:0008380	RNA splicing	29/227	466/18614	5.83493e-13	3.21271e-10	2.69267e-10	TAF10/YBX1/HNRNPF/NONO/SRSF2/HNRNPK/SRSF1/HSPA8/KHDRBS1/HNRNPM/HNRNPA1/SRSF6/DDX39A/HNRNPA3/PABPC1/DDX5/PUF60/TARDBP/PSIP1/SF3B1/HNRNPA2B1/SFPQ/CTNNBL1/HNRNPH2/NCL/RBM42/HNRNPLL/SRPK1/PRPF40A	29	Eryth	Down
GO:0071826	ribonucleoprotein complex subunit organization	21/227	239/18614	1.72078e-12	7.89552e-10	6.61746e-10	SRSF1/EIF3E/EIF3D/VCP/EIF3F/SRSF6/EIF3L/RPL5/RPLP0/RPL10/PUF60/PSIP1/PTGES3/HSP90AB1/SF3B1/EIF3H/RPL11/SRPK1/EIF3I/HSP90AA1/RPS5	21	Eryth	Down
GO:0022618	ribonucleoprotein complex assembly	20/227	231/18614	7.81307e-12	3.07277e-09	2.57538e-09	SRSF1/EIF3E/EIF3D/EIF3F/SRSF6/EIF3L/RPL5/RPLP0/RPL10/PUF60/PSIP1/PTGES3/HSP90AB1/SF3B1/EIF3H/RPL11/SRPK1/EIF3I/HSP90AA1/RPS5	20	Eryth	Down
GO:0000377	RNA splicing, via transesterification reactions with bulged adenosine as nucleophile	23/227	325/18614	1.28482e-11	3.93012e-09	3.29395e-09	HNRNPF/SRSF2/HNRNPK/SRSF1/HSPA8/KHDRBS1/HNRNPM/HNRNPA1/SRSF6/DDX39A/HNRNPA3/PABPC1/DDX5/PUF60/PSIP1/SF3B1/HNRNPA2B1/SFPQ/CTNNBL1/NCL/RBM42/SRPK1/PRPF40A	23	Eryth	Down
GO:0000398	mRNA splicing, via spliceosome	23/227	325/18614	1.28482e-11	3.93012e-09	3.29395e-09	HNRNPF/SRSF2/HNRNPK/SRSF1/HSPA8/KHDRBS1/HNRNPM/HNRNPA1/SRSF6/DDX39A/HNRNPA3/PABPC1/DDX5/PUF60/PSIP1/SF3B1/HNRNPA2B1/SFPQ/CTNNBL1/NCL/RBM42/SRPK1/PRPF40A	23	Eryth	Down
GO:0000375	RNA splicing, via transesterification reactions	23/227	329/18614	1.64742e-11	4.53535e-09	3.80121e-09	HNRNPF/SRSF2/HNRNPK/SRSF1/HSPA8/KHDRBS1/HNRNPM/HNRNPA1/SRSF6/DDX39A/HNRNPA3/PABPC1/DDX5/PUF60/PSIP1/SF3B1/HNRNPA2B1/SFPQ/CTNNBL1/NCL/RBM42/SRPK1/PRPF40A	23	Eryth	Down
GO:0051607	defense response to virus	50/354	303/18614	2.23174e-32	4.66673e-29	3.89309e-29	IFI27/ISG15/IFITM3/APOBEC3B/CXCL10/IFITM2/IFI44L/IFIT3/ISG20/IFIT2/NT5C3A/RSAD2/IFIT1/IFI6/MX1/APOBEC3A/IRF7/IFITM1/OAS1/MX2/OAS2/TRIM22/EIF2AK2/OASL/PLSCR1/HERC5/OAS3/PARP9/GBP1/STAT1/IFIH1/DTX3L/ADAR/BST2/DDX60/ZC3HAV1/CASP1/STAT2/DDX60L/IRF2/PML/IFI16/TRIM25/ZBP1/APOBEC3G/GBP3/TREX1/TRIM38/MOV10/ZNFX1	50	Mono	Down
GO:0140546	defense response to symbiont	50/354	304/18614	2.62767e-32	4.66673e-29	3.89309e-29	IFI27/ISG15/IFITM3/APOBEC3B/CXCL10/IFITM2/IFI44L/IFIT3/ISG20/IFIT2/NT5C3A/RSAD2/IFIT1/IFI6/MX1/APOBEC3A/IRF7/IFITM1/OAS1/MX2/OAS2/TRIM22/EIF2AK2/OASL/PLSCR1/HERC5/OAS3/PARP9/GBP1/STAT1/IFIH1/DTX3L/ADAR/BST2/DDX60/ZC3HAV1/CASP1/STAT2/DDX60L/IRF2/PML/IFI16/TRIM25/ZBP1/APOBEC3G/GBP3/TREX1/TRIM38/MOV10/ZNFX1	50	Mono	Down
GO:0009615	response to virus	54/354	408/18614	6.22877e-30	7.37487e-27	6.15228e-27	IFI27/ISG15/IFITM3/APOBEC3B/CXCL10/IFITM2/IFI44L/IFIT3/ISG20/IFIT2/NT5C3A/RSAD2/IFIT1/IFI6/MX1/APOBEC3A/IRF7/IFITM1/OAS1/MX2/OAS2/IFI44/TRIM22/EIF2AK2/OASL/HSPB1/PLSCR1/HERC5/OAS3/PARP9/GBP1/STAT1/IFIH1/DTX3L/ADAR/BST2/DDX60/ZC3HAV1/LGALS9/CASP1/STAT2/DDX60L/IRF2/NMI/PML/IFI16/TRIM25/ZBP1/APOBEC3G/GBP3/TREX1/TRIM38/MOV10/ZNFX1	54	Mono	Down
GO:0002831	regulation of response to biotic stimulus	52/354	463/18614	2.21932e-25	1.97076e-22	1.64405e-22	ISG15/RSAD2/HSPA1B/IRF7/OAS1/HSPA1A/USP18/OASL/PLSCR1/IFI35/SERPING1/HERC5/HLA-A/OAS3/PARP9/PARP14/GRN/STAT1/GBP5/MNDA/IFIH1/DTX3L/HLA-E/ADAR/CARD16/DDX60/LGALS9/CASP1/CYBA/STAT2/IL4I1/SPI1/HLA-B/NMI/NR1H2/TRAFD1/IFI16/ZBP1/APOBEC3G/FCN1/PTPN6/CD300A/TYROBP/TREX1/FFAR2/TRIM38/WDFY1/PIK3AP1/FPR2/SCIMP/ZNFX1/PAK1	52	Mono	Down
GO:0048525	negative regulation of viral process	27/354	90/18614	2.97147e-25	2.11094e-22	1.76099e-22	ISG15/IFITM3/APOBEC3B/LY6E/IFITM2/ISG20/RSAD2/IFIT1/MX1/APOBEC3A/IFITM1/OAS1/OAS2/EIF2AK2/OASL/PLSCR1/OAS3/STAT1/IFIH1/BST2/ZC3HAV1/IFI16/TRIM25/APOBEC3G/FCN1/SNX3/ZNFX1	27	Mono	Down
GO:0016032	viral process	49/354	426/18614	2.0988e-24	1.24249e-21	1.03651e-21	IFI27/ISG15/IFITM3/APOBEC3B/LY6E/IFITM2/ISG20/RSAD2/IFIT1/MX1/HSPA1B/APOBEC3A/IRF7/IFITM1/OAS1/HSPA1A/OAS2/TRIM22/SIGLEC1/EIF2AK2/OASL/PLSCR1/OAS3/CTSL/PARP9/CCL2/CHMP5/STAT1/JUN/IFIH1/ADAR/BST2/ZC3HAV1/LGALS9/DYNLT1/IFI16/TRIM25/SSB/APOBEC3G/FCN1/SELPLG/SNX3/HSPA8/TRIM38/ITGB7/MGAT2/CHMP1A/PARP10/ZNFX1	49	Mono	Down
GO:0045071	negative regulation of viral genome replication	22/354	56/18614	8.59298e-24	4.36032e-21	3.63748e-21	ISG15/IFITM3/APOBEC3B/IFITM2/ISG20/RSAD2/IFIT1/MX1/APOBEC3A/IFITM1/OAS1/OAS2/EIF2AK2/OASL/PLSCR1/OAS3/IFIH1/BST2/ZC3HAV1/IFI16/APOBEC3G/ZNFX1	22	Mono	Down
GO:0045088	regulation of innate immune response	45/354	373/18614	2.56464e-23	1.0758e-20	8.97458e-21	ISG15/RSAD2/HSPA1B/IRF7/OAS1/HSPA1A/USP18/OASL/PLSCR1/IFI35/SERPING1/HLA-A/OAS3/PARP9/PARP14/GRN/GBP5/MNDA/IFIH1/HLA-E/ADAR/DDX60/LGALS9/CASP1/CYBA/STAT2/SPI1/HLA-B/NMI/NR1H2/TRAFD1/IFI16/ZBP1/FCN1/PTPN6/CD300A/TYROBP/TREX1/FFAR2/WDFY1/PIK3AP1/FPR2/SCIMP/ZNFX1/PAK1	45	Mono	Down
GO:0050792	regulation of viral process	32/354	165/18614	3.00602e-23	1.0758e-20	8.97458e-21	ISG15/IFITM3/APOBEC3B/LY6E/IFITM2/ISG20/RSAD2/IFIT1/MX1/APOBEC3A/IFITM1/OAS1/OAS2/TRIM22/EIF2AK2/OASL/PLSCR1/OAS3/STAT1/IFIH1/ADAR/BST2/ZC3HAV1/LGALS9/DYNLT1/IFI16/TRIM25/APOBEC3G/FCN1/SNX3/TRIM38/ZNFX1	32	Mono	Down
GO:0019058	viral life cycle	42/354	320/18614	3.02872e-23	1.0758e-20	8.97458e-21	IFI27/ISG15/IFITM3/APOBEC3B/LY6E/IFITM2/ISG20/RSAD2/IFIT1/MX1/HSPA1B/APOBEC3A/IFITM1/OAS1/HSPA1A/OAS2/TRIM22/SIGLEC1/EIF2AK2/OASL/PLSCR1/OAS3/CTSL/CCL2/CHMP5/IFIH1/ADAR/BST2/ZC3HAV1/LGALS9/DYNLT1/IFI16/TRIM25/APOBEC3G/FCN1/SELPLG/SNX3/HSPA8/TRIM38/ITGB7/CHMP1A/ZNFX1	42	Mono	Down
GO:0034340	response to type I interferon	7/35	83/18614	1.64597e-10	1.14065e-07	7.43283e-08	IFI27/ISG15/IFITM2/IFITM1/USP18/OAS1/MX1	7	plasma	Down
GO:0019883	antigen processing and presentation of endogenous antigen	5/35	32/18614	3.38727e-09	1.0504e-06	6.8447e-07	HLA-A/CD74/HLA-B/HLA-C/B2M	5	plasma	Down
GO:0060337	type I interferon-mediated signaling pathway	6/35	76/18614	5.59796e-09	1.0504e-06	6.8447e-07	IFI27/ISG15/IFITM2/IFITM1/USP18/OAS1	6	plasma	Down
GO:0071357	cellular response to type I interferon	6/35	77/18614	6.0629e-09	1.0504e-06	6.8447e-07	IFI27/ISG15/IFITM2/IFITM1/USP18/OAS1	6	plasma	Down
GO:1903900	regulation of viral life cycle	7/35	143/18614	7.65417e-09	1.06087e-06	6.91293e-07	ISG15/LY6E/IFITM2/IFITM1/OAS1/MX1/CD74	7	plasma	Down
GO:0048525	negative regulation of viral process	6/35	90/18614	1.56467e-08	1.80719e-06	1.17762e-06	ISG15/LY6E/IFITM2/IFITM1/OAS1/MX1	6	plasma	Down
GO:0050792	regulation of viral process	7/35	165/18614	2.06561e-08	2.04495e-06	1.33255e-06	ISG15/LY6E/IFITM2/IFITM1/OAS1/MX1/CD74	7	plasma	Down
GO:0140888	interferon-mediated signaling pathway	6/35	100/18614	2.95585e-08	2.42157e-06	1.57796e-06	IFI27/ISG15/IFITM2/IFITM1/USP18/OAS1	6	plasma	Down
GO:0002428	antigen processing and presentation of peptide antigen via MHC class Ib	4/35	18/18614	3.1449e-08	2.42157e-06	1.57796e-06	HLA-A/HLA-B/HLA-C/B2M	4	plasma	Down
GO:0009615	response to virus	9/35	408/18614	4.55872e-08	3.15919e-06	2.05862e-06	IFI27/IFI6/ISG15/IFI44L/IFITM2/IFITM1/OAS1/MX1/IFI44	9	plasma	Down
GO:0051607	defense response to virus	36/181	303/18614	7.70716e-29	1.12995e-25	9.53818e-26	IFI27/ISG15/IFI44L/IFI6/ISG20/MX1/NT5C3A/IFIT3/STAT1/IFITM2/OAS1/PLSCR1/IFIT2/EIF2AK2/CXCL10/OAS2/RSAD2/IFITM3/HERC5/MX2/IFITM1/IFI16/BST2/TRIM22/PARP9/IFIH1/OAS3/IFIT1/STAT2/TREX1/ADAR/DDX60/DHX58/IRF7/IRF9/DTX3L	36	pDC	Down
GO:0140546	defense response to symbiont	36/181	304/18614	8.67522e-29	1.12995e-25	9.53818e-26	IFI27/ISG15/IFI44L/IFI6/ISG20/MX1/NT5C3A/IFIT3/STAT1/IFITM2/OAS1/PLSCR1/IFIT2/EIF2AK2/CXCL10/OAS2/RSAD2/IFITM3/HERC5/MX2/IFITM1/IFI16/BST2/TRIM22/PARP9/IFIH1/OAS3/IFIT1/STAT2/TREX1/ADAR/DDX60/DHX58/IRF7/IRF9/DTX3L	36	pDC	Down
GO:0009615	response to virus	39/181	408/18614	1.27452e-27	1.10671e-24	9.34199e-25	IFI27/ISG15/IFI44L/IFI6/ISG20/MX1/NT5C3A/IFIT3/STAT1/IFI44/IFITM2/OAS1/PLSCR1/IFIT2/EIF2AK2/CXCL10/OAS2/RSAD2/IFITM3/HERC5/MX2/IFITM1/IFI16/BST2/NMI/LGALS9/TRIM22/PARP9/IFIH1/OAS3/IFIT1/STAT2/TREX1/ADAR/DDX60/DHX58/IRF7/IRF9/DTX3L	39	pDC	Down
GO:0045071	negative regulation of viral genome replication	16/181	56/18614	9.67347e-20	6.29985e-17	5.31786e-17	ISG15/ISG20/MX1/IFITM2/OAS1/PLSCR1/EIF2AK2/OAS2/RSAD2/IFITM3/IFITM1/IFI16/BST2/IFIH1/OAS3/IFIT1	16	pDC	Down
GO:0048525	negative regulation of viral process	18/181	90/18614	5.28108e-19	2.42145e-16	2.04401e-16	ISG15/LY6E/ISG20/MX1/STAT1/IFITM2/OAS1/PLSCR1/EIF2AK2/OAS2/RSAD2/IFITM3/IFITM1/IFI16/BST2/IFIH1/OAS3/IFIT1	18	pDC	Down
GO:0050792	regulation of viral process	22/181	165/18614	5.57724e-19	2.42145e-16	2.04401e-16	ISG15/LY6E/ISG20/MX1/STAT1/IFITM2/OAS1/PLSCR1/EIF2AK2/OAS2/RSAD2/IFITM3/IFITM1/IFI16/BST2/LGALS9/TRIM22/IFIH1/OAS3/DYNLT1/IFIT1/ADAR	22	pDC	Down
GO:0019079	viral genome replication	20/181	129/18614	1.11287e-18	4.14145e-16	3.49591e-16	IFI27/ISG15/ISG20/MX1/IFITM2/OAS1/PLSCR1/EIF2AK2/OAS2/RSAD2/IFITM3/IFITM1/IFI16/BST2/IFIH1/OAS3/IFIT1/HSPA8/ADAR/DEK	20	pDC	Down
GO:0034340	response to type I interferon	17/181	83/18614	3.38036e-18	1.10073e-15	9.29153e-16	IFI27/ISG15/MX1/USP18/STAT1/IFITM2/OAS1/OAS2/IFITM3/IFITM1/OAS3/IFIT1/SP100/STAT2/TREX1/ADAR/IRF7	17	pDC	Down
GO:0045069	regulation of viral genome replication	17/181	86/18614	6.4389e-18	1.8637e-15	1.5732e-15	ISG15/ISG20/MX1/IFITM2/OAS1/PLSCR1/EIF2AK2/OAS2/RSAD2/IFITM3/IFITM1/IFI16/BST2/IFIH1/OAS3/IFIT1/ADAR	17	pDC	Down
GO:1903900	regulation of viral life cycle	20/181	143/18614	9.12423e-18	2.37686e-15	2.00637e-15	ISG15/LY6E/ISG20/MX1/IFITM2/OAS1/PLSCR1/EIF2AK2/OAS2/RSAD2/IFITM3/IFITM1/IFI16/BST2/LGALS9/TRIM22/IFIH1/OAS3/IFIT1/ADAR	20	pDC	Down
GO:0009615	response to virus	12/21	408/18614	2.57725e-15	1.4278e-12	8.57276e-13	IFI27/IFI44L/ISG15/MX1/PLSCR1/IFI6/IFI44/IFITM3/BST2/IRF7/STMN1/ISG20	12	NKdividing	Down
GO:0051607	defense response to virus	10/21	303/18614	3.39198e-13	6.47338e-11	3.88673e-11	IFI27/IFI44L/ISG15/MX1/PLSCR1/IFI6/IFITM3/BST2/IRF7/ISG20	10	NKdividing	Down
GO:0140546	defense response to symbiont	10/21	304/18614	3.50544e-13	6.47338e-11	3.88673e-11	IFI27/IFI44L/ISG15/MX1/PLSCR1/IFI6/IFITM3/BST2/IRF7/ISG20	10	NKdividing	Down
GO:0048525	negative regulation of viral process	7/21	90/18614	5.3601e-12	7.42373e-10	4.45734e-10	ISG15/MX1/PLSCR1/LY6E/IFITM3/BST2/ISG20	7	NKdividing	Down
GO:0045071	negative regulation of viral genome replication	6/21	56/18614	2.94847e-11	3.2669e-09	1.96151e-09	ISG15/MX1/PLSCR1/IFITM3/BST2/ISG20	6	NKdividing	Down
GO:0019079	viral genome replication	7/21	129/18614	6.98804e-11	6.45229e-09	3.87407e-09	IFI27/ISG15/MX1/PLSCR1/IFITM3/BST2/ISG20	7	NKdividing	Down
GO:1903900	regulation of viral life cycle	7/21	143/18614	1.4478e-10	1.14583e-08	6.87975e-09	ISG15/MX1/PLSCR1/LY6E/IFITM3/BST2/ISG20	7	NKdividing	Down
GO:0016032	viral process	9/21	426/18614	3.64887e-10	2.31666e-08	1.39096e-08	IFI27/ISG15/MX1/PLSCR1/LY6E/IFITM3/BST2/IRF7/ISG20	9	NKdividing	Down
GO:0050792	regulation of viral process	7/21	165/18614	3.96431e-10	2.31666e-08	1.39096e-08	ISG15/MX1/PLSCR1/LY6E/IFITM3/BST2/ISG20	7	NKdividing	Down
GO:0045069	regulation of viral genome replication	6/21	86/18614	4.18169e-10	2.31666e-08	1.39096e-08	ISG15/MX1/PLSCR1/IFITM3/BST2/ISG20	6	NKdividing	Down
GO:0050792	regulation of viral process	17/76	165/18614	1.3535e-19	1.55058e-16	1.22291e-16	ISG15/LY6E/MX1/IFITM3/IFITM2/STAT1/OAS1/EIF2AK2/ISG20/CD74/PLSCR1/TRIM22/BST2/LGALS1/IFITM1/OAS3/OAS2	17	CD34+	Down
GO:0051607	defense response to virus	20/76	303/18614	4.36797e-19	1.55058e-16	1.22291e-16	IFI27/ISG15/IFI6/IFI44L/MX1/IFITM3/IFITM2/STAT1/OAS1/IRF7/EIF2AK2/ISG20/PLSCR1/TRIM22/IRF9/BST2/MX2/IFITM1/OAS3/OAS2	20	CD34+	Down
GO:0009615	response to virus	22/76	408/18614	4.40445e-19	1.55058e-16	1.22291e-16	IFI27/ISG15/IFI6/IFI44L/MX1/IFITM3/IFITM2/STAT1/OAS1/IRF7/EIF2AK2/ISG20/PLSCR1/TRIM22/IFI44/IRF9/BST2/MX2/IFITM1/OAS3/CFL1/OAS2	22	CD34+	Down
GO:1903900	regulation of viral life cycle	16/76	143/18614	4.55876e-19	1.55058e-16	1.22291e-16	ISG15/LY6E/MX1/IFITM3/IFITM2/OAS1/EIF2AK2/ISG20/CD74/PLSCR1/TRIM22/BST2/LGALS1/IFITM1/OAS3/OAS2	16	CD34+	Down
GO:0140546	defense response to symbiont	20/76	304/18614	4.66199e-19	1.55058e-16	1.22291e-16	IFI27/ISG15/IFI6/IFI44L/MX1/IFITM3/IFITM2/STAT1/OAS1/IRF7/EIF2AK2/ISG20/PLSCR1/TRIM22/IRF9/BST2/MX2/IFITM1/OAS3/OAS2	20	CD34+	Down
GO:0048525	negative regulation of viral process	14/76	90/18614	7.16163e-19	1.98496e-16	1.56551e-16	ISG15/LY6E/MX1/IFITM3/IFITM2/STAT1/OAS1/EIF2AK2/ISG20/PLSCR1/BST2/IFITM1/OAS3/OAS2	14	CD34+	Down
GO:0016032	viral process	22/76	426/18614	1.10915e-18	2.63502e-16	2.0782e-16	IFI27/ISG15/LY6E/MX1/IFITM3/IFITM2/STAT1/OAS1/IRF7/ITGB7/EIF2AK2/ISG20/CD74/PLSCR1/TRIM22/BST2/LGALS1/IFITM1/OAS3/HSPA8/CFL1/OAS2	22	CD34+	Down
GO:0045071	negative regulation of viral genome replication	12/76	56/18614	4.18389e-18	8.69727e-16	6.85938e-16	ISG15/MX1/IFITM3/IFITM2/OAS1/EIF2AK2/ISG20/PLSCR1/BST2/IFITM1/OAS3/OAS2	12	CD34+	Down
GO:0019058	viral life cycle	19/76	320/18614	2.73553e-17	5.05465e-15	3.98652e-15	IFI27/ISG15/LY6E/MX1/IFITM3/IFITM2/OAS1/ITGB7/EIF2AK2/ISG20/CD74/PLSCR1/TRIM22/BST2/LGALS1/IFITM1/OAS3/HSPA8/OAS2	19	CD34+	Down
GO:0019079	viral genome replication	14/76	129/18614	1.36821e-16	2.27533e-14	1.79451e-14	IFI27/ISG15/MX1/IFITM3/IFITM2/OAS1/EIF2AK2/ISG20/PLSCR1/BST2/IFITM1/OAS3/HSPA8/OAS2	14	CD34+	Down

## Sheet: a-IFNAR vs cART Up
ID	Description	GeneRatio	BgRatio	pvalue	p.adjust	qvalue	geneID	Count	cell_type	up_down
GO:0001909	leukocyte mediated cytotoxicity	11/130	139/18614	3.6824e-09	8.66836e-06	7.45007e-06	IL7R/KLRC1/IL18RAP/PRF1/HAVCR2/HLA-E/HLA-C/CD2/LYST/HLA-B/HLA-A	11	NK	Up
GO:0001911	negative regulation of leukocyte mediated cytotoxicity	6/130	26/18614	2.1212e-08	2.49665e-05	2.14576e-05	IL7R/KLRC1/HAVCR2/HLA-E/HLA-B/HLA-A	6	NK	Up
GO:0031342	negative regulation of cell killing	6/130	29/18614	4.30209e-08	3.07697e-05	2.64452e-05	IL7R/KLRC1/HAVCR2/HLA-E/HLA-B/HLA-A	6	NK	Up
GO:0042267	natural killer cell mediated cytotoxicity	8/130	76/18614	5.76849e-08	3.07697e-05	2.64452e-05	KLRC1/IL18RAP/HAVCR2/HLA-E/CD2/LYST/HLA-B/HLA-A	8	NK	Up
GO:0031341	regulation of cell killing	9/130	110/18614	7.6611e-08	3.07697e-05	2.64452e-05	IL7R/KLRC1/IL18RAP/PRF1/HAVCR2/HLA-E/HLA-C/HLA-B/HLA-A	9	NK	Up
GO:0002228	natural killer cell mediated immunity	8/130	79/18614	7.84274e-08	3.07697e-05	2.64452e-05	KLRC1/IL18RAP/HAVCR2/HLA-E/CD2/LYST/HLA-B/HLA-A	8	NK	Up
GO:0002707	negative regulation of lymphocyte mediated immunity	7/130	56/18614	1.20195e-07	4.0312e-05	3.46463e-05	IL7R/KLRC1/HAVCR2/HLA-E/HLA-B/HLA-A/NDFIP1	7	NK	Up
GO:0001906	cell killing	11/130	197/18614	1.36999e-07	4.0312e-05	3.46463e-05	IL7R/KLRC1/IL18RAP/PRF1/HAVCR2/HLA-E/HLA-C/CD2/LYST/HLA-B/HLA-A	11	NK	Up
GO:0001913	T cell mediated cytotoxicity	7/130	59/18614	1.73763e-07	4.54487e-05	3.90612e-05	IL7R/KLRC1/PRF1/HLA-E/HLA-C/HLA-B/HLA-A	7	NK	Up
GO:0045953	negative regulation of natural killer cell mediated cytotoxicity	5/130	20/18614	2.19209e-07	5.16017e-05	4.43494e-05	KLRC1/HAVCR2/HLA-E/HLA-B/HLA-A	5	NK	Up
GO:0001906	cell killing	5/21	197/18614	2.2376e-06	0.00176994	0.00106934	GNLY/NKG7/KLRD1/PRF1/HLA-E	5	ILC	Up
GO:0019079	viral genome replication	4/21	129/18614	1.20254e-05	0.00425748	0.00257222	CCL5/PABPC1/HSPA8/EEF1A1	4	ILC	Up
GO:0001909	leukocyte mediated cytotoxicity	4/21	139/18614	1.61472e-05	0.00425748	0.00257222	NKG7/KLRD1/PRF1/HLA-E	4	ILC	Up
GO:0001913	T cell mediated cytotoxicity	3/21	59/18614	3.86289e-05	0.00763886	0.00461514	KLRD1/PRF1/HLA-E	3	ILC	Up
GO:0002443	leukocyte mediated immunity	5/21	401/18614	6.92708e-05	0.00915706	0.00553237	NKG7/KLRD1/PRF1/ITGB2/HLA-E	5	ILC	Up
GO:0031343	positive regulation of cell killing	3/21	74/18614	7.61937e-05	0.00915706	0.00553237	KLRD1/PRF1/HLA-E	3	ILC	Up
GO:0042267	natural killer cell mediated cytotoxicity	3/21	76/18614	8.25104e-05	0.00915706	0.00553237	NKG7/KLRD1/HLA-E	3	ILC	Up
GO:0002228	natural killer cell mediated immunity	3/21	79/18614	9.26124e-05	0.00915706	0.00553237	NKG7/KLRD1/HLA-E	3	ILC	Up
GO:0051851	modulation by host of symbiont process	3/21	83/18614	0.000107294	0.00942992	0.00569723	CCL5/HSPA8/EEF1A1	3	ILC	Up
GO:1900153	positive regulation of nuclear-transcribed mRNA catabolic process, deadenylation-dependent decay	2/21	15/18614	0.000126165	0.00997967	0.00602937	ZFP36L2/PABPC1	2	ILC	Up
GO:0006402	mRNA catabolic process	10/64	268/18614	2.47444e-08	2.7321e-05	2.17066e-05	PABPC4/PABPC1/HSPA1B/ZFP36/PNRC1/ZFP36L2/CIRBP/EIF4A3/HNRNPA0/EIF3E	10	mDC2	Up
GO:0034655	nucleobase-containing compound catabolic process	12/64	447/18614	3.36673e-08	2.7321e-05	2.17066e-05	PABPC4/PABPC1/HSPA1B/ZFP36/PNRC1/ZFP36L2/CIRBP/TYMP/MGAT1/EIF4A3/HNRNPA0/EIF3E	12	mDC2	Up
GO:0044270	cellular nitrogen compound catabolic process	12/64	486/18614	8.39383e-08	3.56113e-05	2.82931e-05	PABPC4/PABPC1/HSPA1B/ZFP36/PNRC1/ZFP36L2/CIRBP/TYMP/MGAT1/EIF4A3/HNRNPA0/EIF3E	12	mDC2	Up
GO:0046700	heterocycle catabolic process	12/64	488/18614	8.77665e-08	3.56113e-05	2.82931e-05	PABPC4/PABPC1/HSPA1B/ZFP36/PNRC1/ZFP36L2/CIRBP/TYMP/MGAT1/EIF4A3/HNRNPA0/EIF3E	12	mDC2	Up
GO:0006401	RNA catabolic process	10/64	319/18614	1.26766e-07	4.11484e-05	3.26924e-05	PABPC4/PABPC1/HSPA1B/ZFP36/PNRC1/ZFP36L2/CIRBP/EIF4A3/HNRNPA0/EIF3E	10	mDC2	Up
GO:1903311	regulation of mRNA metabolic process	10/64	329/18614	1.68806e-07	4.56621e-05	3.62785e-05	PABPC4/PABPC1/RBM3/ZFP36/ZFP36L2/CIRBP/EIF4A3/RBMX/HNRNPA1/HNRNPA0	10	mDC2	Up
GO:0043484	regulation of RNA splicing	7/64	182/18614	2.95517e-06	0.000685177	0.000544373	RBM3/CIRBP/SLC38A2/RBMX/HNRNPA1/HNRNPA0/FAM50A	7	mDC2	Up
GO:0008380	RNA splicing	10/64	466/18614	3.96554e-06	0.000753287	0.000598486	PABPC1/RBM3/CIRBP/SLC38A2/EIF4A3/RBMX/HNRNPA1/HNRNPA0/FAM50A/SRSF2	10	mDC2	Up
GO:0017148	negative regulation of translation	8/64	276/18614	4.5543e-06	0.000753287	0.000598486	PABPC1/ZFP36/ZFP36L2/RGS2/CIRBP/EIF4A3/EIF3E/ATF4	8	mDC2	Up
GO:0000956	nuclear-transcribed mRNA catabolic process	6/64	126/18614	4.64132e-06	0.000753287	0.000598486	PABPC1/ZFP36/PNRC1/ZFP36L2/EIF4A3/EIF3E	6	mDC2	Up
GO:0002181	cytoplasmic translation	7/56	159/18614	4.74424e-07	0.000610109	0.000548834	RPL17/EIF3E/PABPC1/EIF4A2/EIF3L/RPS17/RPL4	7	B	Up
GO:0000377	RNA splicing, via transesterification reactions with bulged adenosine as nucleophile	7/56	325/18614	5.16215e-05	0.0179278	0.0161273	HNRNPA0/PABPC1/HNRNPA1/SRSF2/HNRNPF/SRSF9/CIRBP	7	B	Up
GO:0000398	mRNA splicing, via spliceosome	7/56	325/18614	5.16215e-05	0.0179278	0.0161273	HNRNPA0/PABPC1/HNRNPA1/SRSF2/HNRNPF/SRSF9/CIRBP	7	B	Up
GO:0000375	RNA splicing, via transesterification reactions	7/56	329/18614	5.5763e-05	0.0179278	0.0161273	HNRNPA0/PABPC1/HNRNPA1/SRSF2/HNRNPF/SRSF9/CIRBP	7	B	Up
GO:0006402	mRNA catabolic process	6/56	268/18614	0.000149577	0.0336477	0.0302684	PNRC1/HNRNPA0/EIF3E/PABPC1/APEX1/CIRBP	6	B	Up
GO:1903312	negative regulation of mRNA metabolic process	4/56	96/18614	0.000198695	0.0336477	0.0302684	HNRNPA0/PABPC1/SRSF9/CIRBP	4	B	Up
GO:0002183	cytoplasmic translational initiation	3/56	38/18614	0.000201924	0.0336477	0.0302684	EIF3E/EIF4A2/EIF3L	3	B	Up
GO:0043484	regulation of RNA splicing	5/56	182/18614	0.00021575	0.0336477	0.0302684	HNRNPA0/HNRNPA1/HNRNPF/SRSF9/CIRBP	5	B	Up
GO:0000184	nuclear-transcribed mRNA catabolic process, nonsense-mediated decay	3/56	40/18614	0.000235482	0.0336477	0.0302684	PNRC1/EIF3E/PABPC1	3	B	Up
GO:0048024	regulation of mRNA splicing, via spliceosome	4/56	108/18614	0.000312091	0.0401349	0.036104	HNRNPA0/HNRNPA1/SRSF9/CIRBP	4	B	Up
GO:0002181	cytoplasmic translation	11/81	159/18614	9.03498e-11	1.35163e-07	1.22495e-07	RPS10/RPL6/RPL3/RPL7A/RPL36/RPS2/RPL26/RPS29/RPL13A/RPS16/RPL18	11	Eryth	Up
GO:0046501	protoporphyrinogen IX metabolic process	4/81	11/18614	1.07279e-07	8.02448e-05	7.2724e-05	ALAS2/ALAD/PPOX/EIF2AK1	4	Eryth	Up
GO:0006334	nucleosome assembly	6/81	118/18614	1.25809e-05	0.00627368	0.00568568	RBBP4/RSF1/SMARCA5/NAP1L4/SSRP1/ANP32B	6	Eryth	Up
GO:0015670	carbon dioxide transport	3/81	14/18614	2.79143e-05	0.00916098	0.00830238	CA2/HBA1/HBA2	3	Eryth	Up
GO:0034728	nucleosome organization	6/81	138/18614	3.06182e-05	0.00916098	0.00830238	RBBP4/RSF1/SMARCA5/NAP1L4/SSRP1/ANP32B	6	Eryth	Up
GO:1990830	cellular response to leukemia inhibitory factor	5/81	102/18614	8.24483e-05	0.0124752	0.011306	GCLM/TFRC/SMARCA5/SRSF3/RPS16	5	Eryth	Up
GO:0006778	porphyrin-containing compound metabolic process	4/81	53/18614	8.28499e-05	0.0124752	0.011306	ALAS2/ALAD/PPOX/EIF2AK1	4	Eryth	Up
GO:0000377	RNA splicing, via transesterification reactions with bulged adenosine as nucleophile	8/81	325/18614	8.42588e-05	0.0124752	0.011306	HNRNPH1/PSIP1/HNRNPK/SRSF3/ALYREF/HNRNPF/SRSF6/SRSF2	8	Eryth	Up
GO:0000398	mRNA splicing, via spliceosome	8/81	325/18614	8.42588e-05	0.0124752	0.011306	HNRNPH1/PSIP1/HNRNPK/SRSF3/ALYREF/HNRNPF/SRSF6/SRSF2	8	Eryth	Up
GO:1990823	response to leukemia inhibitory factor	5/81	103/18614	8.63616e-05	0.0124752	0.011306	GCLM/TFRC/SMARCA5/SRSF3/RPS16	5	Eryth	Up
GO:0002237	response to molecule of bacterial origin	17/163	366/18614	2.39374e-08	7.15969e-05	5.7979e-05	CEBPB/SPI1/C5AR1/SLC11A1/ZFP36/MAPKAPK3/CASP1/MEF2C/CD55/CD68/NFKBIZ/HNRNPA0/TNFRSF1B/MIR142/PTGER4/ABCA1/HCK	17	Mono	Up
GO:0032496	response to lipopolysaccharide	16/163	345/18614	6.46149e-08	9.66315e-05	7.8252e-05	CEBPB/SPI1/SLC11A1/ZFP36/MAPKAPK3/CASP1/MEF2C/CD55/CD68/NFKBIZ/HNRNPA0/TNFRSF1B/MIR142/PTGER4/ABCA1/HCK	16	Mono	Up
GO:0110053	regulation of actin filament organization	13/163	268/18614	7.06059e-07	0.000564271	0.000456946	RAC1/COTL1/C9orf72/ARF1/VASP/CAPZA2/ARPC5/PRKCD/CAPZB/PTGER4/MTSS1/HCK/GRB2	13	Mono	Up
GO:0050727	regulation of inflammatory response	16/163	414/18614	7.54626e-07	0.000564271	0.000456946	CEBPB/NEAT1/HLA-E/ZFP36/CASP1/ANXA1/FGR/NFKBIZ/TNFRSF1B/PRKCD/MIR142/CTSC/PIK3AP1/KLF4/PTGER4/HCK	16	Mono	Up
GO:0006909	phagocytosis	12/163	236/18614	1.17205e-06	0.000701123	0.000567768	RAC1/SLC11A1/ICAM3/BIN2/ANXA1/CD300A/FGR/PRKCD/SNX3/ABCA1/ITGB1/HCK	12	Mono	Up
GO:0010324	membrane invagination	7/163	65/18614	1.57711e-06	0.00078619	0.000636655	RAC1/BIN2/ARF1/CD300A/SNX3/ABCA1/SNX18	7	Mono	Up
GO:0002764	immune response-regulating signaling pathway	16/163	450/18614	2.23751e-06	0.000956058	0.000774213	FCGR3A/C5AR1/CTSS/C3AR1/MAPKAPK3/CASP1/MEF2C/CD300A/FGR/NFKBIZ/PRKCD/PIK3AP1/KHDRBS1/LAPTM5/HCK/GRB2	16	Mono	Up
GO:0071222	cellular response to lipopolysaccharide	11/163	224/18614	4.63104e-06	0.00160016	0.00129581	CEBPB/SPI1/ZFP36/CASP1/MEF2C/CD55/CD68/NFKBIZ/TNFRSF1B/ABCA1/HCK	11	Mono	Up
GO:0002757	immune response-activating signaling pathway	15/163	423/18614	4.86802e-06	0.00160016	0.00129581	C5AR1/CTSS/C3AR1/MAPKAPK3/CASP1/MEF2C/CD300A/FGR/NFKBIZ/PRKCD/PIK3AP1/KHDRBS1/LAPTM5/HCK/GRB2	15	Mono	Up
GO:1902903	regulation of supramolecular fiber organization	14/163	376/18614	5.87331e-06	0.00160016	0.00129581	RAC1/COTL1/MID1IP1/C9orf72/ARF1/VASP/CAPZA2/ARPC5/PRKCD/CAPZB/PTGER4/MTSS1/HCK/GRB2	14	Mono	Up
GO:0002181	cytoplasmic translation	1/2	159/18614	0.0170114	0.0170114		RPL36A	1	plasma	Up

## Sheet: a-IFNAR vs cART Down
ID	Description	GeneRatio	BgRatio	pvalue	p.adjust	qvalue	geneID	Count	cell_type	up_down
GO:1903900	regulation of viral life cycle	4/15	143/18614	4.26859e-06	0.000766381	0.000476806	LGALS1/IFITM1/ISG15/IFITM3	4	NK	Down
GO:0046596	regulation of viral entry into host cell	3/15	48/18614	7.1648e-06	0.000766381	0.000476806	LGALS1/IFITM1/IFITM3	3	NK	Down
GO:0050792	regulation of viral process	4/15	165/18614	7.53021e-06	0.000766381	0.000476806	LGALS1/IFITM1/ISG15/IFITM3	4	NK	Down
GO:0052372	modulation by symbiont of entry into host	3/15	55/18614	1.0831e-05	0.000766381	0.000476806	LGALS1/IFITM1/IFITM3	3	NK	Down
GO:0045071	negative regulation of viral genome replication	3/15	56/18614	1.14385e-05	0.000766381	0.000476806	IFITM1/ISG15/IFITM3	3	NK	Down
GO:0043903	regulation of biological process involved in symbiotic interaction	3/15	61/18614	1.48152e-05	0.000827182	0.000514633	LGALS1/IFITM1/IFITM3	3	NK	Down
GO:0060337	type I interferon-mediated signaling pathway	3/15	76/18614	2.87295e-05	0.00111212	0.000691906	IFITM1/ISG15/IFITM3	3	NK	Down
GO:0071357	cellular response to type I interferon	3/15	77/18614	2.98797e-05	0.00111212	0.000691906	IFITM1/ISG15/IFITM3	3	NK	Down
GO:0019221	cytokine-mediated signaling pathway	5/15	492/18614	3.04833e-05	0.00111212	0.000691906	EIF5A/IFITM1/ISG15/IFITM3/TMSB4X	5	NK	Down
GO:0042989	sequestering of actin monomers	2/15	11/18614	3.31975e-05	0.00111212	0.000691906	TMSB10/TMSB4X	2	NK	Down
GO:0002181	cytoplasmic translation	5/6	159/18614	2.54443e-10	5.59775e-09	2.67835e-09	RPS24/RPLP1/RPL28/RPL39/RPL37A	5	ILC	Down
GO:0014911	positive regulation of smooth muscle cell migration	2/10	46/18614	0.000265491	0.0271428	0.0145423	S100A11/AIF1	2	mDC2	Down
GO:0045071	negative regulation of viral genome replication	2/10	56/18614	0.000393899	0.0271428	0.0145423	IFITM3/ISG15	2	mDC2	Down
GO:0051607	defense response to virus	3/10	303/18614	0.000470823	0.0271428	0.0145423	IFITM3/IFI6/ISG15	3	mDC2	Down
GO:0140546	defense response to symbiont	3/10	304/18614	0.000475381	0.0271428	0.0145423	IFITM3/IFI6/ISG15	3	mDC2	Down
GO:0060337	type I interferon-mediated signaling pathway	2/10	76/18614	0.000724802	0.0271428	0.0145423	IFITM3/ISG15	2	mDC2	Down
GO:0071357	cellular response to type I interferon	2/10	77/18614	0.000743917	0.0271428	0.0145423	IFITM3/ISG15	2	mDC2	Down
GO:0034340	response to type I interferon	2/10	83/18614	0.000863704	0.0271428	0.0145423	IFITM3/ISG15	2	mDC2	Down
GO:0045069	regulation of viral genome replication	2/10	86/18614	0.000926866	0.0271428	0.0145423	IFITM3/ISG15	2	mDC2	Down
GO:0014910	regulation of smooth muscle cell migration	2/10	90/18614	0.00101446	0.0271428	0.0145423	S100A11/AIF1	2	mDC2	Down
GO:0048525	negative regulation of viral process	2/10	90/18614	0.00101446	0.0271428	0.0145423	IFITM3/ISG15	2	mDC2	Down
GO:0002181	cytoplasmic translation	5/6	159/18614	2.54443e-10	8.39662e-09	3.48185e-09	RPS25/RPL28/RPS24/RPS5/RPL27A	5	B	Down
GO:0042274	ribosomal small subunit biogenesis	3/6	78/18614	1.40293e-06	2.31484e-05	9.59901e-06	RPS25/RPS24/RPS5	3	B	Down
GO:0042254	ribosome biogenesis	3/6	298/18614	7.83927e-05	0.00086232	0.000357581	RPS25/RPS24/RPS5	3	B	Down
GO:0022613	ribonucleoprotein complex biogenesis	3/6	475/18614	0.000311835	0.00257264	0.0010668	RPS25/RPS24/RPS5	3	B	Down
GO:0006364	rRNA processing	2/6	218/18614	0.00198554	0.0131045	0.0054341	RPS25/RPS24	2	B	Down
GO:0016072	rRNA metabolic process	2/6	257/18614	0.00274596	0.0151028	0.00626273	RPS25/RPS24	2	B	Down
GO:0006450	regulation of translational fidelity	1/6	18/18614	0.00578885	0.022402	0.0092895	RPS5	1	B	Down
GO:0048535	lymph node development	1/6	18/18614	0.00578885	0.022402	0.0092895	LTB	1	B	Down
GO:0000028	ribosomal small subunit assembly	1/6	19/18614	0.00610963	0.022402	0.0092895	RPS5	1	B	Down
GO:0034470	ncRNA processing	2/6	432/18614	0.00757722	0.0250048	0.0103688	RPS25/RPS24	2	B	Down
GO:0002181	cytoplasmic translation	27/37	159/18614	4.52336e-49	1.49271e-46	1.22369e-46	RPL27/RPL22L1/RPS25/RPS13/EIF3I/RPL15/RPL31/RPL11/RPL30/RPS5/RPL23A/RPS23/RPL12/RPS14/RPS20/RPL10/RPS12/RPL19/RPL27A/RPL8/RPL32/RPL18A/RPL35/RPL22/RPL23/FAU/RPS19	27	Eryth	Down
GO:0022613	ribonucleoprotein complex biogenesis	11/37	475/18614	1.25084e-09	2.05313e-07	1.68311e-07	RPL27/RPS25/EIF3I/RPL11/RPS5/RPL23A/SNRPE/RPS14/RPL10/RPL35/RPS19	11	Eryth	Down
GO:0042255	ribosome assembly	6/37	60/18614	1.86648e-09	2.05313e-07	1.68311e-07	RPL11/RPS5/RPL23A/RPS14/RPL10/RPS19	6	Eryth	Down
GO:0042254	ribosome biogenesis	9/37	298/18614	5.14182e-09	4.242e-07	3.47749e-07	RPL27/RPS25/RPL11/RPS5/RPL23A/RPS14/RPL10/RPL35/RPS19	9	Eryth	Down
GO:0022618	ribonucleoprotein complex assembly	8/37	231/18614	1.4111e-08	9.31328e-07	7.63481e-07	EIF3I/RPL11/RPS5/RPL23A/SNRPE/RPS14/RPL10/RPS19	8	Eryth	Down
GO:0071826	ribonucleoprotein complex subunit organization	8/37	239/18614	1.83991e-08	1.01195e-06	8.29573e-07	EIF3I/RPL11/RPS5/RPL23A/SNRPE/RPS14/RPL10/RPS19	8	Eryth	Down
GO:1904667	negative regulation of ubiquitin protein ligase activity	3/37	12/18614	1.57104e-06	7.40634e-05	6.07154e-05	RPL11/RPS20/RPL23	3	Eryth	Down
GO:0006364	rRNA processing	6/37	218/18614	4.13525e-06	0.000170579	0.000139837	RPL27/RPS25/RPL11/RPS14/RPL35/RPS19	6	Eryth	Down
GO:0000028	ribosomal small subunit assembly	3/37	19/18614	6.85367e-06	0.000251301	0.000206011	RPS5/RPS14/RPS19	3	Eryth	Down
GO:0140694	non-membrane-bounded organelle assembly	7/37	390/18614	1.00525e-05	0.000275363	0.000225736	RPL11/RPS5/RPL23A/RPS23/RPS14/RPL10/RPS19	7	Eryth	Down
GO:0002181	cytoplasmic translation	28/46	159/18614	2.46247e-47	1.93058e-44	1.33492e-44	RPS8/RPS24/RPS5/RPSA/RPL39/RPS18/RPL28/RPL13A/RPL10A/RPL18A/RPS13/RPL13/RPS16/RPLP2/RPS25/RPS12/RPS23/RPL12/RPL30/RPL27/RPL35/FAU/RPS15/RPL23A/RPS27A/RPL19/RPS27/RPL7	28	Mono	Down
GO:0002399	MHC class II protein complex assembly	7/46	16/18614	3.92507e-15	1.02575e-12	7.09267e-13	HLA-DPA1/HLA-DPB1/HLA-DQA1/HLA-DRB1/HLA-DRA/HLA-DMA/HLA-DQB1	7	Mono	Down
GO:0002503	peptide antigen assembly with MHC class II protein complex	7/46	16/18614	3.92507e-15	1.02575e-12	7.09267e-13	HLA-DPA1/HLA-DPB1/HLA-DQA1/HLA-DRB1/HLA-DRA/HLA-DMA/HLA-DQB1	7	Mono	Down
GO:0019886	antigen processing and presentation of exogenous peptide antigen via MHC class II	8/46	31/18614	5.53142e-15	1.08416e-12	7.49652e-13	HLA-DPA1/HLA-DPB1/HLA-DQA1/HLA-DRB1/CD74/HLA-DRA/HLA-DMA/HLA-DQB1	8	Mono	Down
GO:0002495	antigen processing and presentation of peptide antigen via MHC class II	8/46	35/18614	1.63833e-14	2.56889e-12	1.77629e-12	HLA-DPA1/HLA-DPB1/HLA-DQA1/HLA-DRB1/CD74/HLA-DRA/HLA-DMA/HLA-DQB1	8	Mono	Down
GO:0002396	MHC protein complex assembly	7/46	20/18614	2.64025e-14	2.62419e-12	1.81452e-12	HLA-DPA1/HLA-DPB1/HLA-DQA1/HLA-DRB1/HLA-DRA/HLA-DMA/HLA-DQB1	7	Mono	Down
GO:0002501	peptide antigen assembly with MHC protein complex	7/46	20/18614	2.64025e-14	2.62419e-12	1.81452e-12	HLA-DPA1/HLA-DPB1/HLA-DQA1/HLA-DRB1/HLA-DRA/HLA-DMA/HLA-DQB1	7	Mono	Down
GO:0002504	antigen processing and presentation of peptide or polysaccharide antigen via MHC class II	8/46	37/18614	2.67774e-14	2.62419e-12	1.81452e-12	HLA-DPA1/HLA-DPB1/HLA-DQA1/HLA-DRB1/CD74/HLA-DRA/HLA-DMA/HLA-DQB1	8	Mono	Down
GO:0002478	antigen processing and presentation of exogenous peptide antigen	8/46	40/18614	5.30487e-14	4.62113e-12	3.19533e-12	HLA-DPA1/HLA-DPB1/HLA-DQA1/HLA-DRB1/CD74/HLA-DRA/HLA-DMA/HLA-DQB1	8	Mono	Down
GO:0019884	antigen processing and presentation of exogenous antigen	8/46	49/18614	3.06033e-13	2.3993e-11	1.65902e-11	HLA-DPA1/HLA-DPB1/HLA-DQA1/HLA-DRB1/CD74/HLA-DRA/HLA-DMA/HLA-DQB1	8	Mono	Down
GO:0046598	positive regulation of viral entry into host cell	1/3	14/18614	0.00225479	0.0407936	0.0128822	LGALS1	1	plasma	Down
GO:0075294	positive regulation by symbiont of entry into host	1/3	14/18614	0.00225479	0.0407936	0.0128822	LGALS1	1	plasma	Down
GO:2000288	positive regulation of myoblast proliferation	1/3	14/18614	0.00225479	0.0407936	0.0128822	MALAT1	1	plasma	Down
GO:1903902	positive regulation of viral life cycle	1/3	24/18614	0.00386328	0.0407936	0.0128822	LGALS1	1	plasma	Down
GO:2000291	regulation of myoblast proliferation	1/3	25/18614	0.00402403	0.0407936	0.0128822	MALAT1	1	plasma	Down
GO:0002313	mature B cell differentiation involved in immune response	1/3	32/18614	0.00514882	0.0407936	0.0128822	LGALS1	1	plasma	Down
GO:0051450	myoblast proliferation	1/3	34/18614	0.00547004	0.0407936	0.0128822	MALAT1	1	plasma	Down
GO:0002335	mature B cell differentiation	1/3	38/18614	0.00611226	0.0407936	0.0128822	LGALS1	1	plasma	Down
GO:0031295	T cell costimulation	1/3	45/18614	0.00723547	0.0407936	0.0128822	LGALS1	1	plasma	Down
GO:0031294	lymphocyte costimulation	1/3	47/18614	0.00755624	0.0407936	0.0128822	LGALS1	1	plasma	Down
GO:0002181	cytoplasmic translation	5/6	159/18614	2.54443e-10	2.41721e-08	9.64206e-09	RPS24/RPL26/RPS13/RPL39/RPS27	5	pDC	Down
GO:0006364	rRNA processing	3/6	218/18614	3.08759e-05	0.00143828	0.000573718	RPS24/RPL26/RPS27	3	pDC	Down
GO:0016072	rRNA metabolic process	3/6	257/18614	5.04543e-05	0.00143828	0.000573718	RPS24/RPL26/RPS27	3	pDC	Down
GO:1902229	regulation of intrinsic apoptotic signaling pathway in response to DNA damage	2/6	38/18614	6.05591e-05	0.00143828	0.000573718	RPL26/TPT1	2	pDC	Down
GO:0042254	ribosome biogenesis	3/6	298/18614	7.83927e-05	0.00148946	0.000594134	RPS24/RPL26/RPS27	3	pDC	Down
GO:0034470	ncRNA processing	3/6	432/18614	0.000235676	0.0034907	0.00139241	RPS24/RPL26/RPS27	3	pDC	Down
GO:0042274	ribosomal small subunit biogenesis	2/6	78/18614	0.00025721	0.0034907	0.00139241	RPS24/RPS27	2	pDC	Down
GO:0022613	ribonucleoprotein complex biogenesis	3/6	475/18614	0.000311835	0.00370304	0.00147711	RPS24/RPL26/RPS27	3	pDC	Down
GO:0008630	intrinsic apoptotic signaling pathway in response to DNA damage	2/6	103/18614	0.000448312	0.00473218	0.00188763	RPL26/TPT1	2	pDC	Down
GO:2001242	regulation of intrinsic apoptotic signaling pathway	2/6	173/18614	0.00125704	0.0119419	0.00476351	RPL26/TPT1	2	pDC	Down
GO:0002181	cytoplasmic translation	3/4	159/18614	2.43123e-06	0.000106974	1.27959e-05	RPL23A/RPS16/RPS27	3	CD34+	Down
GO:0042254	ribosome biogenesis	3/4	298/18614	1.60576e-05	0.000353268	4.22569e-05	RPL23A/RPS16/RPS27	3	CD34+	Down
GO:0042255	ribosome assembly	2/4	60/18614	6.10509e-05	0.000712847	8.52688e-05	RPL23A/RPS27	2	CD34+	Down
GO:0022613	ribonucleoprotein complex biogenesis	3/4	475/18614	6.48043e-05	0.000712847	8.52688e-05	RPL23A/RPS16/RPS27	3	CD34+	Down
GO:0042274	ribosomal small subunit biogenesis	2/4	78/18614	0.000103446	0.000910324	0.00010889	RPS16/RPS27	2	CD34+	Down
GO:0006364	rRNA processing	2/4	218/18614	0.000806619	0.00532637	0.000637126	RPS16/RPS27	2	CD34+	Down
GO:0022618	ribonucleoprotein complex assembly	2/4	231/18614	0.000905075	0.00532637	0.000637126	RPL23A/RPS27	2	CD34+	Down
GO:0071826	ribonucleoprotein complex subunit organization	2/4	239/18614	0.000968431	0.00532637	0.000637126	RPL23A/RPS27	2	CD34+	Down
GO:0016072	rRNA metabolic process	2/4	257/18614	0.00111867	0.00546906	0.000654194	RPS16/RPS27	2	CD34+	Down
GO:0140694	non-membrane-bounded organelle assembly	2/4	390/18614	0.00255484	0.0112413	0.00134465	RPL23A/RPS27	2	CD34+	Down

## Sheet: a-IFNAR vs HIV Up
ID	Description	GeneRatio	BgRatio	pvalue	p.adjust	qvalue	geneID	Count	cell_type	up_down
GO:0043484	regulation of RNA splicing	16/227	182/18614	8.27644e-10	2.23943e-06	1.7407e-06	SLC38A2/PIK3R1/CCNL1/RBMX/DDX5/SRSF7/CLK1/RBM3/RBM23/TRA2A/AHNAK/RBM38/SRSF5/RBM39/RBM8A/SF1	16	NK	Up
GO:0042113	B cell activation	19/227	276/18614	1.33737e-09	2.23943e-06	1.7407e-06	TNFAIP3/IL7R/ITGB1/ZFP36L2/PIK3R1/KLF6/NFKBIZ/CD27/LAPTM5/MIF/IL27RA/ATM/RC3H1/IRF2BP2/TGFB1/JAK3/ITGA4/ZBTB1/ZFP36L1	19	NK	Up
GO:1903311	regulation of mRNA metabolic process	20/227	329/18614	4.16742e-09	4.65223e-06	3.61615e-06	PABPC1/ZFP36/BTG2/ZFP36L2/PABPC4/RBMX/DDX5/SRSF7/RBM3/RBM23/TRA2A/CDK11A/RC3H1/CNOT6L/RBM38/RBM39/CDK11B/RBM8A/ZFP36L1/SF1	20	NK	Up
GO:0022407	regulation of cell-cell adhesion	24/227	491/18614	8.30302e-09	6.95171e-06	5.40352e-06	IL7R/HAVCR2/ETS1/RGCC/MYADM/AKNA/NFKBIZ/CD27/ITGB2/LAPTM5/CD55/MBP/GATA3/RC3H1/CCDC88B/TGFB1/RUNX3/JAK3/FYN/IL4R/ITGA4/IRF1/ZBTB1/CHST2	24	NK	Up
GO:0050684	regulation of mRNA processing	13/227	139/18614	1.5716e-08	1.05266e-05	8.18224e-06	RBMX/DDX5/SRSF7/RBM3/RBM23/TRA2A/CDK11A/RBM38/RBM39/CDK11B/RBM8A/ZFP36L1/SF1	13	NK	Up
GO:0000956	nuclear-transcribed mRNA catabolic process	12/227	126/18614	4.63643e-08	2.5879e-05	2.01156e-05	PABPC1/ZFP36/BTG2/ZFP36L2/PNRC1/DDX5/ATM/RC3H1/CNOT6L/SMG1/RBM8A/ZFP36L1	12	NK	Up
GO:1903131	mononuclear cell differentiation	22/227	474/18614	8.94662e-08	4.28032e-05	3.32707e-05	JUN/IL7R/FOS/JUNB/ITGB1/ZFP36L2/PIK3R1/KLF6/CD2/NFKBIZ/CD27/ATM/GATA3/RC3H1/IRF2BP2/RUNX3/JAK3/IL4R/ITGA4/IRF1/ZBTB1/ZFP36L1	22	NK	Up
GO:0002443	leukocyte mediated immunity	20/227	401/18614	1.12129e-07	4.69399e-05	3.64861e-05	IL7R/FCGR3A/KLRC2/HAVCR2/LYST/PTGDR/IL18RAP/SH2D1A/CD2/NFKBIZ/CD27/ITGB2/CD55/IL27RA/GATA3/TGFB1/JAK3/IL4R/ZBTB1/RFTN1	20	NK	Up
GO:0001819	positive regulation of cytokine production	22/227	489/18614	1.53503e-07	5.00727e-05	3.89212e-05	FCGR3A/PIK3R1/PYHIN1/HAVCR2/RGCC/CD2/DDX3X/LAPTM5/MIF/CD55/TXK/IL27RA/IRF3/MBP/GATA3/CCDC88B/TGFB1/IL16/SORL1/IL4R/IRF1/RFTN1	22	NK	Up
GO:0071216	cellular response to biotic stimulus	16/227	264/18614	1.63261e-07	5.00727e-05	3.89212e-05	TNFAIP3/ZFP36/NFKBIA/LITAF/HAVCR2/HSPA5/NFKBIZ/TXNIP/MIF/MAP2K3/CD55/PDCD4/IRF3/TGFB1/SIRT2/TSPO	16	NK	Up
GO:0002181	cytoplasmic translation	32/122	159/18614	3.22912e-39	6.45178e-36	5.71724e-36	PABPC1/RPL17/RPS17/RPL36A/RPS10/RPL7/RPS29/RPL4/EIF3L/RPL3/RPL39/RPS27/RPL5/RPS21/RPL21/RPL34/RPS8/RPL6/RPL13A/RPS27A/RPL13/RPS3A/RPL9/RPS28/RPS6/RPL10/RPS3/RPSA/RPS15A/RPS2/RPL27/RPL18A	32	ILC	Up
GO:0042254	ribosome biogenesis	14/122	298/18614	9.73196e-09	9.72223e-06	8.61535e-06	WDR74/RPS17/LYAR/RPL7/RPS27/RPL5/RPS21/RPS8/RPL6/RPS28/RPS6/RPL10/RPSA/RPL27	14	ILC	Up
GO:0022613	ribonucleoprotein complex biogenesis	16/122	475/18614	8.64014e-08	5.75433e-05	5.0992e-05	WDR74/RPS17/LYAR/RPL7/EIF3L/RPS27/RPL5/RPS21/RPS8/RPL6/RPL13A/RPS28/RPS6/RPL10/RPSA/RPL27	16	ILC	Up
GO:0006364	rRNA processing	11/122	218/18614	1.98764e-07	9.92827e-05	8.79793e-05	WDR74/RPS17/LYAR/RPL7/RPS27/RPL5/RPS21/RPS8/RPS28/RPS6/RPL27	11	ILC	Up
GO:1903131	mononuclear cell differentiation	15/122	474/18614	4.99985e-07	0.000199794	0.000177047	FOS/ZFP36L2/ITGB1/JUNB/CD3G/HLA-DRA/PTGER4/ZBTB16/CD3D/NFKBID/SLC25A5/ITM2A/DNAJB9/RASGRP1/RPS6	15	ILC	Up
GO:0030098	lymphocyte differentiation	14/122	422/18614	7.05672e-07	0.00022411	0.000198595	ZFP36L2/ITGB1/JUNB/CD3G/HLA-DRA/PTGER4/ZBTB16/CD3D/NFKBID/SLC25A5/ITM2A/DNAJB9/RASGRP1/RPS6	14	ILC	Up
GO:0042274	ribosomal small subunit biogenesis	7/122	78/18614	7.85169e-07	0.00022411	0.000198595	RPS17/RPS27/RPS21/RPS8/RPS28/RPS6/RPSA	7	ILC	Up
GO:0016072	rRNA metabolic process	11/122	257/18614	1.02018e-06	0.000254789	0.000225781	WDR74/RPS17/LYAR/RPL7/RPS27/RPL5/RPS21/RPS8/RPS28/RPS6/RPL27	11	ILC	Up
GO:0060213	positive regulation of nuclear-transcribed mRNA poly(A) tail shortening	4/122	13/18614	1.19977e-06	0.000266348	0.000236024	PABPC1/ZFP36/BTG2/TOB1	4	ILC	Up
GO:0006413	translational initiation	8/122	123/18614	1.48396e-06	0.000296496	0.00026274	CCL5/RPS17/EIF3L/PPP1R15A/EIF1/RPL13A/RPS3A/RPS3	8	ILC	Up
GO:0002181	cytoplasmic translation	43/80	159/18614	1.55984e-69	2.01532e-66	1.71911e-66	RPL5/RPL17/PABPC1/RPL36A/RPL7/RPL3/RPL9/RPS29/RPS27A/RPL4/RPS3A/RPS10/RPS6/RPL6/RPS8/EIF3L/RPL21/RPSA/RPS7/RPLP0/RPS13/EIF3E/RPS17/RPS15A/RPL34/RPL10/RPS4X/RPL39/RPS21/RPL23/RPL7A/RPL27/RPS11/RPS28/RPL10A/RPL22/RPS3/RPL13/RPS23/RPL15/RPS14/RPS2/RPL37A	43	mDC2	Up
GO:0042254	ribosome biogenesis	15/80	298/18614	2.13281e-12	1.3778e-09	1.17529e-09	WDR74/RPL5/RPL7/RPS6/RPL6/RPS8/RPSA/RPS7/RPLP0/RPS17/RPL10/RPS21/RPL27/RPS28/RPS14	15	mDC2	Up
GO:0022613	ribonucleoprotein complex biogenesis	17/80	475/18614	1.43527e-11	6.18122e-09	5.27272e-09	WDR74/RPL5/RPL7/RPS6/RPL6/RPS8/EIF3L/RPSA/RPS7/RPLP0/EIF3E/RPS17/RPL10/RPS21/RPL27/RPS28/RPS14	17	mDC2	Up
GO:0042274	ribosomal small subunit biogenesis	8/80	78/18614	1.49619e-09	4.83268e-07	4.12239e-07	RPS6/RPS8/RPSA/RPS7/RPS17/RPS21/RPS28/RPS14	8	mDC2	Up
GO:0006364	rRNA processing	11/80	218/18614	2.28034e-09	5.89239e-07	5.02634e-07	WDR74/RPL5/RPL7/RPS6/RPS8/RPS7/RPS17/RPS21/RPL27/RPS28/RPS14	11	mDC2	Up
GO:0042255	ribosome assembly	7/80	60/18614	6.66354e-09	1.43488e-06	1.22399e-06	RPL5/RPL6/RPSA/RPLP0/RPL10/RPS28/RPS14	7	mDC2	Up
GO:0016072	rRNA metabolic process	11/80	257/18614	1.26875e-08	2.34176e-06	1.99757e-06	WDR74/RPL5/RPL7/RPS6/RPS8/RPS7/RPS17/RPS21/RPL27/RPS28/RPS14	11	mDC2	Up
GO:0140694	non-membrane-bounded organelle assembly	12/80	390/18614	1.00943e-07	1.63024e-05	1.39063e-05	RPL5/FSCN1/RPL6/RPSA/RPLP0/RPL10/GSN/ACTG1/RPS28/RPS3/RPS23/RPS14	12	mDC2	Up
GO:0042273	ribosomal large subunit biogenesis	6/80	69/18614	5.03359e-07	7.226e-05	6.16394e-05	WDR74/RPL5/RPL7/RPL6/RPLP0/RPL10	6	mDC2	Up
GO:0022618	ribonucleoprotein complex assembly	9/80	231/18614	6.44769e-07	8.33042e-05	7.10604e-05	RPL5/RPL6/EIF3L/RPSA/RPLP0/EIF3E/RPL10/RPS28/RPS14	9	mDC2	Up
GO:0002181	cytoplasmic translation	6/13	159/18614	5.77119e-10	1.35046e-07	8.26191e-08	PABPC1/RPL4/RPL36A/RPS29/RPS11/RPS8	6	CCL19+DC	Up
GO:0002181	cytoplasmic translation	52/144	159/18614	7.86544e-73	1.56208e-69	1.42075e-69	RPL17/PABPC1/RPL5/RPL7/RPL3/RPS8/RPL4/EIF3L/RPL6/RPL13/RPS18/RPL10/RPS4X/RPS17/RPS10/RPL10A/RPL39/RPL23/RPL22L1/RPS7/RPS3A/RPL7A/RPL34/RPS11/RPS2/RPL36A/RPL12/RPS27A/RPL18A/RPS21/RPS29/RPL21/RPL9/RPL13A/RPS15A/RPS6/RPL37A/RPL11/RPS9/RPL18/RPL37/RPS28/RPS20/RPLP0/RPS5/RPS3/RPS19/RPSA/RPL27/RPS13/RPS23/RPL22	52	B	Up
GO:0042254	ribosome biogenesis	18/144	298/18614	1.70256e-11	1.69065e-08	1.53768e-08	RPL5/RPL7/RPS8/WDR74/RPL6/RPL10/RPS17/RPS7/RPS21/RPS6/RPL11/RPS9/RPS28/RPLP0/RPS5/RPS19/RPSA/RPL27	18	B	Up
GO:0022613	ribonucleoprotein complex biogenesis	21/144	475/18614	1.11155e-10	7.35844e-08	6.69268e-08	RPL5/RPL7/RPS8/WDR74/EIF3L/RPL6/RPL10/RPS17/RPS7/RPS21/RPL13A/RPS6/RPL11/RPS9/RPS28/SRSF6/RPLP0/RPS5/RPS19/RPSA/RPL27	21	B	Up
GO:1904667	negative regulation of ubiquitin protein ligase activity	6/144	12/18614	1.7168e-10	8.5239e-08	7.7527e-08	RPL5/RPL23/RPS7/RPL11/RPL37/RPS20	6	B	Up
GO:0042274	ribosomal small subunit biogenesis	10/144	78/18614	4.5009e-10	1.78776e-07	1.62601e-07	RPS8/RPS17/RPS7/RPS21/RPS6/RPS9/RPS28/RPS5/RPS19/RPSA	10	B	Up
GO:0042255	ribosome assembly	9/144	60/18614	8.15618e-10	2.6997e-07	2.45544e-07	RPL5/RPL6/RPL10/RPL11/RPS28/RPLP0/RPS5/RPS19/RPSA	9	B	Up
GO:0051444	negative regulation of ubiquitin-protein transferase activity	6/144	22/18614	1.30075e-08	3.6904e-06	3.35651e-06	RPL5/RPL23/RPS7/RPL11/RPL37/RPS20	6	B	Up
GO:1904666	regulation of ubiquitin protein ligase activity	6/144	27/18614	4.99872e-08	1.24093e-05	1.12866e-05	RPL5/RPL23/RPS7/RPL11/RPL37/RPS20	6	B	Up
GO:1901798	positive regulation of signal transduction by p53 class mediator	6/144	30/18614	9.83743e-08	2.17079e-05	1.97439e-05	RPL23/RPS7/MYC/RPL11/RPL37/RPS20	6	B	Up
GO:0006364	rRNA processing	12/144	218/18614	1.31253e-07	2.42103e-05	2.20198e-05	RPL5/RPL7/RPS8/WDR74/RPS17/RPS7/RPS21/RPS6/RPL11/RPS28/RPS19/RPL27	12	B	Up
GO:0002181	cytoplasmic translation	22/137	159/18614	4.6485e-22	9.97104e-19	8.79791e-19	RPS29/RPL6/RPL38/RPS28/RPL36/RPS10/RPL39/EIF3J/RPL26/CPEB4/RPS16/RPL21/RPL13A/RPS15A/RPL37/RPL18/RPL36A/RPL7A/RPS21/RPL41/RPL10A/RPS27	22	Eryth	Up
GO:0015670	carbon dioxide transport	7/137	14/18614	3.29545e-12	3.53437e-09	3.11854e-09	HBA1/HBA2/CA2/HBD/HBB/HBG1/HBG2	7	Eryth	Up
GO:0015669	gas transport	7/137	22/18614	1.55923e-10	1.11485e-07	9.83684e-08	HBA1/HBA2/CA2/HBD/HBB/HBG1/HBG2	7	Eryth	Up
GO:0002399	MHC class II protein complex assembly	6/137	16/18614	1.07321e-09	3.83671e-07	3.38531e-07	HLA-DRA/HLA-DPB1/HLA-DRB1/HLA-DQB1/HLA-DPA1/HLA-DQA1	6	Eryth	Up
GO:0002503	peptide antigen assembly with MHC class II protein complex	6/137	16/18614	1.07321e-09	3.83671e-07	3.38531e-07	HLA-DRA/HLA-DPB1/HLA-DRB1/HLA-DQB1/HLA-DPA1/HLA-DQA1	6	Eryth	Up
GO:0015671	oxygen transport	6/137	16/18614	1.07321e-09	3.83671e-07	3.38531e-07	HBA1/HBA2/HBD/HBB/HBG1/HBG2	6	Eryth	Up
GO:0019886	antigen processing and presentation of exogenous peptide antigen via MHC class II	7/137	31/18614	2.27518e-09	6.97179e-07	6.15153e-07	HLA-DRA/HLA-DPB1/HLA-DRB1/CD74/HLA-DQB1/HLA-DPA1/HLA-DQA1	7	Eryth	Up
GO:0002396	MHC protein complex assembly	6/137	20/18614	5.07035e-09	1.20843e-06	1.06626e-06	HLA-DRA/HLA-DPB1/HLA-DRB1/HLA-DQB1/HLA-DPA1/HLA-DQA1	6	Eryth	Up
GO:0002501	peptide antigen assembly with MHC protein complex	6/137	20/18614	5.07035e-09	1.20843e-06	1.06626e-06	HLA-DRA/HLA-DPB1/HLA-DRB1/HLA-DQB1/HLA-DPA1/HLA-DQA1	6	Eryth	Up
GO:0002495	antigen processing and presentation of peptide antigen via MHC class II	7/137	35/18614	5.67744e-09	1.21781e-06	1.07453e-06	HLA-DRA/HLA-DPB1/HLA-DRB1/CD74/HLA-DQB1/HLA-DPA1/HLA-DQA1	7	Eryth	Up
GO:0002181	cytoplasmic translation	39/153	159/18614	2.57735e-47	7.44081e-44	6.25617e-44	PABPC1/RPL5/RPL17/RPL7/RPS3A/RPL6/RPL36A/RPS10/RPL3/RPL4/RPS27A/RPL21/RPL9/RPL23/RPS8/EIF3L/RPS6/YBX3/RPL10A/RPL22/RPS7/RPS13/RPL34/RPS17/RPL7A/RPS29/RPL10/SH3BGRL/RPL27/RPS4X/RPS21/RPS15A/RPL39/RPLP0/RPL13/RPS16/RPL15/RPS3/RPS24	39	Mono	Up
GO:2001233	regulation of apoptotic signaling pathway	19/153	381/18614	3.53124e-10	5.09735e-07	4.28581e-07	G0S2/IL1B/IER3/SLC25A5/SLC25A6/CD44/SOD2/TNFAIP3/LMNA/YBX3/PTGS2/RPS7/TPT1/LGALS3/NR4A2/CTSS/MIF/RPS3/PTPRC	19	Mono	Up
GO:0045727	positive regulation of translation	12/153	141/18614	1.97363e-09	1.89929e-06	1.59691e-06	PABPC1/RPL5/RBM3/EEF2/HNRNPL/YBX3/PPP1R15A/VIM/SH3BGRL/RPS4X/NPM1/SOX4	12	Mono	Up
GO:2001234	negative regulation of apoptotic signaling pathway	14/153	233/18614	8.06188e-09	5.81866e-06	4.89229e-06	IL1B/IER3/SLC25A5/SLC25A6/CD44/SOD2/TNFAIP3/LMNA/YBX3/PTGS2/TPT1/LGALS3/NR4A2/MIF	14	Mono	Up
GO:0034250	positive regulation of amide metabolic process	12/153	169/18614	1.54631e-08	8.92842e-06	7.50695e-06	PABPC1/RPL5/RBM3/EEF2/HNRNPL/YBX3/PPP1R15A/VIM/SH3BGRL/RPS4X/NPM1/SOX4	12	Mono	Up
GO:0042254	ribosome biogenesis	15/153	298/18614	2.50052e-08	1.20317e-05	1.01161e-05	RPL5/RPL7/WDR74/RPL6/RPS8/RPS6/RPS7/RPS17/RPL10/RPL27/NPM1/RPS21/RPLP0/RPS16/RPS24	15	Mono	Up
GO:0022613	ribonucleoprotein complex biogenesis	18/153	475/18614	7.45656e-08	3.0753e-05	2.58569e-05	RPL5/RPL7/WDR74/RPL6/RPS8/EIF3L/RPS6/RPS7/RPS17/RPL10/SRSF5/RPL27/NPM1/RPS21/LSM4/RPLP0/RPS16/RPS24	18	Mono	Up
GO:0042274	ribosomal small subunit biogenesis	8/153	78/18614	2.49873e-07	9.0173e-05	7.58168e-05	RPS8/RPS6/RPS7/RPS17/NPM1/RPS21/RPS16/RPS24	8	Mono	Up
GO:0031397	negative regulation of protein ubiquitination	8/153	85/18614	4.8858e-07	0.000156725	0.000131774	RPL5/RPL23/TNFAIP3/RPS7/TSPO/CHP1/SOX4/RPS3	8	Mono	Up
GO:1903321	negative regulation of protein modification by small protein conjugation or removal	8/153	97/18614	1.35021e-06	0.000374189	0.000314615	RPL5/RPL23/TNFAIP3/RPS7/TSPO/CHP1/SOX4/RPS3	8	Mono	Up
GO:0002181	cytoplasmic translation	5/35	159/18614	1.12688e-05	0.00827131	0.00673756	RPL36A/RPS29/RPL17/RPS10/RPL37A	5	plasma	Up
GO:0002181	cytoplasmic translation	14/93	159/18614	5.11105e-14	9.07723e-11	8.48973e-11	PABPC1/RPL36A/RPS21/RPS10/RPL34/RPS8/RPL6/RPS29/RPL3/RPS28/RPL10/RPL21/RPS11/RPS18	14	pDC	Up
GO:0015670	carbon dioxide transport	4/93	14/18614	5.62511e-07	0.00049951	0.00046718	HBA2/HBA1/HBG1/HBG2	4	pDC	Up
GO:0015671	oxygen transport	4/93	16/18614	1.01495e-06	0.000600848	0.00056196	HBA2/HBA1/HBG1/HBG2	4	pDC	Up
GO:0015669	gas transport	4/93	22/18614	3.98671e-06	0.0017701	0.00165553	HBA2/HBA1/HBG1/HBG2	4	pDC	Up
GO:0019755	one-carbon compound transport	5/93	55/18614	7.97641e-06	0.00236102	0.00220821	HBA2/HBA1/SLC4A7/HBG1/HBG2	5	pDC	Up
GO:0042743	hydrogen peroxide metabolic process	5/93	55/18614	7.97641e-06	0.00236102	0.00220821	HBA2/HBA1/CYBA/HBG1/HBG2	5	pDC	Up
GO:0042744	hydrogen peroxide catabolic process	4/93	30/18614	1.44859e-05	0.00367528	0.0034374	HBA2/HBA1/HBG1/HBG2	4	pDC	Up
GO:0009612	response to mechanical stimulus	7/93	215/18614	0.000101641	0.0225644	0.0211039	FOSB/FOS/CXCR4/JUND/KRT5/SLC38A2/CYBA	7	pDC	Up
GO:0031960	response to corticosteroid	6/93	166/18614	0.000184611	0.0364299	0.034072	PTGDS/FOSB/FOS/ZFP36L2/DDIT4/CYBA	6	pDC	Up
GO:0034114	regulation of heterotypic cell-cell adhesion	3/93	25/18614	0.000256418	0.0455398	0.0425924	MYADM/CD44/KLF4	3	pDC	Up
GO:0015670	carbon dioxide transport	3/15	14/18614	1.53287e-07	3.5693e-05	2.81477e-05	HBG2/HBG1/HBA2	3	NKdividing	Up
GO:0015671	oxygen transport	3/15	16/18614	2.35597e-07	3.5693e-05	2.81477e-05	HBG2/HBG1/HBA2	3	NKdividing	Up
GO:0015669	gas transport	3/15	22/18614	6.46015e-07	6.52475e-05	5.14545e-05	HBG2/HBG1/HBA2	3	NKdividing	Up
GO:0042744	hydrogen peroxide catabolic process	3/15	30/18614	1.69655e-06	0.000128514	0.000101347	HBG2/HBG1/HBA2	3	NKdividing	Up
GO:0019755	one-carbon compound transport	3/15	55/18614	1.0831e-05	0.000546965	0.000431339	HBG2/HBG1/HBA2	3	NKdividing	Up
GO:0042743	hydrogen peroxide metabolic process	3/15	55/18614	1.0831e-05	0.000546965	0.000431339	HBG2/HBG1/HBA2	3	NKdividing	Up
GO:0009636	response to toxic substance	4/15	242/18614	3.39878e-05	0.00147119	0.00116019	FOS/HBG2/HBG1/HBA2	4	NKdividing	Up
GO:0098869	cellular oxidant detoxification	3/15	99/18614	6.33897e-05	0.00240088	0.00189335	HBG2/HBG1/HBA2	3	NKdividing	Up
GO:1990748	cellular detoxification	3/15	115/18614	9.90152e-05	0.00333351	0.00262883	HBG2/HBG1/HBA2	3	NKdividing	Up
GO:0097237	cellular response to toxic substance	3/15	124/18614	0.000123827	0.00375195	0.00295881	HBG2/HBG1/HBA2	3	NKdividing	Up
GO:0042744	hydrogen peroxide catabolic process	10/58	30/18614	1.08965e-18	1.58217e-15	1.34428e-15	HBB/HBA2/HBA1/HBG2/HBG1/HBD/HBM/PRDX2/SNCA/HBQ1	10	CD34+	Up
GO:0015669	gas transport	9/58	22/18614	6.96101e-18	5.05369e-15	4.29384e-15	HBB/HBA2/HBA1/HBG2/HBG1/HBD/HBM/RHAG/HBQ1	9	CD34+	Up
GO:0015671	oxygen transport	8/58	16/18614	6.78112e-17	3.28206e-14	2.78859e-14	HBB/HBA2/HBA1/HBG2/HBG1/HBD/HBM/HBQ1	8	CD34+	Up
GO:0042743	hydrogen peroxide metabolic process	10/58	55/18614	1.00023e-15	3.63082e-13	3.08491e-13	HBB/HBA2/HBA1/HBG2/HBG1/HBD/HBM/PRDX2/SNCA/HBQ1	10	CD34+	Up
GO:0015670	carbon dioxide transport	7/58	14/18614	6.61281e-15	1.92036e-12	1.63162e-12	HBB/HBA2/HBA1/HBG2/HBG1/HBD/RHAG	7	CD34+	Up
GO:1990748	cellular detoxification	10/58	115/18614	2.2134e-12	5.35642e-10	4.55105e-10	HBB/HBA2/HBA1/HBG2/HBG1/HBD/HBM/PRDX2/ALDH1A1/HBQ1	10	CD34+	Up
GO:0097237	cellular response to toxic substance	10/58	124/18614	4.74373e-12	9.83986e-10	8.36039e-10	HBB/HBA2/HBA1/HBG2/HBG1/HBD/HBM/PRDX2/ALDH1A1/HBQ1	10	CD34+	Up
GO:0019755	one-carbon compound transport	8/58	55/18614	5.8437e-12	1.06063e-09	9.01161e-10	HBB/HBA2/HBA1/HBG2/HBG1/HBD/SLC4A1/RHAG	8	CD34+	Up
GO:0048872	homeostasis of number of cells	13/58	304/18614	7.43944e-12	1.10872e-09	9.42019e-10	AHSP/ALAS2/PRDX2/SPTA1/KLF1/GATA2/TSPO2/SLC4A1/RHAG/SLC40A1/TRIM10/TAL1/TRIM58	13	CD34+	Up
GO:0030218	erythrocyte differentiation	10/58	130/18614	7.63582e-12	1.10872e-09	9.42019e-10	AHSP/ALAS2/KLF1/GATA2/TSPO2/SLC4A1/RHAG/TRIM10/TAL1/TRIM58	10	CD34+	Up

## Sheet: a-IFNAR vs HIV Down
ID	Description	GeneRatio	BgRatio	pvalue	p.adjust	qvalue	geneID	Count	cell_type	up_down
GO:0009615	response to virus	30/124	408/18614	4.62637e-23	9.17871e-20	7.79664e-20	IFI27/ISG15/IFI44L/IFI6/MX1/IFITM3/OAS1/IFI44/PLSCR1/ISG20/BST2/STMN1/STAT1/IRF7/EIF2AK2/RSAD2/TRIM22/IRF9/OAS3/NT5C3A/HERC5/MX2/IFITM1/OASL/OAS2/NMI/LGALS9/IFITM2/PYCARD/IFI16	30	NK	Down
GO:0051607	defense response to virus	26/124	303/18614	1.02695e-21	7.38857e-19	6.27605e-19	IFI27/ISG15/IFI44L/IFI6/MX1/IFITM3/OAS1/PLSCR1/ISG20/BST2/STAT1/IRF7/EIF2AK2/RSAD2/TRIM22/IRF9/OAS3/NT5C3A/HERC5/MX2/IFITM1/OASL/OAS2/IFITM2/PYCARD/IFI16	26	NK	Down
GO:0140546	defense response to symbiont	26/124	304/18614	1.11722e-21	7.38857e-19	6.27605e-19	IFI27/ISG15/IFI44L/IFI6/MX1/IFITM3/OAS1/PLSCR1/ISG20/BST2/STAT1/IRF7/EIF2AK2/RSAD2/TRIM22/IRF9/OAS3/NT5C3A/HERC5/MX2/IFITM1/OASL/OAS2/IFITM2/PYCARD/IFI16	26	NK	Down
GO:0045071	negative regulation of viral genome replication	15/124	56/18614	1.21893e-20	6.04589e-18	5.13554e-18	ISG15/MX1/IFITM3/OAS1/PLSCR1/ISG20/BST2/EIF2AK2/RSAD2/OAS3/IFITM1/OASL/OAS2/IFITM2/IFI16	15	NK	Down
GO:0048525	negative regulation of viral process	17/124	90/18614	2.00762e-20	7.96625e-18	6.76675e-18	ISG15/MX1/IFITM3/OAS1/PLSCR1/ISG20/BST2/LY6E/STAT1/EIF2AK2/RSAD2/OAS3/IFITM1/OASL/OAS2/IFITM2/IFI16	17	NK	Down
GO:0050792	regulation of viral process	20/124	165/18614	7.54962e-20	2.49641e-17	2.12052e-17	ISG15/LGALS1/MX1/IFITM3/OAS1/PLSCR1/ISG20/BST2/LY6E/STAT1/EIF2AK2/RSAD2/TRIM22/OAS3/IFITM1/OASL/OAS2/LGALS9/IFITM2/IFI16	20	NK	Down
GO:1903900	regulation of viral life cycle	19/124	143/18614	1.13131e-19	3.20644e-17	2.72364e-17	ISG15/LGALS1/MX1/IFITM3/OAS1/PLSCR1/ISG20/BST2/LY6E/EIF2AK2/RSAD2/TRIM22/OAS3/IFITM1/OASL/OAS2/LGALS9/IFITM2/IFI16	19	NK	Down
GO:0045069	regulation of viral genome replication	15/124	86/18614	1.38446e-17	3.43347e-15	2.91648e-15	ISG15/MX1/IFITM3/OAS1/PLSCR1/ISG20/BST2/EIF2AK2/RSAD2/OAS3/IFITM1/OASL/OAS2/IFITM2/IFI16	15	NK	Down
GO:0016032	viral process	25/124	426/18614	6.30319e-17	1.3895e-14	1.18028e-14	IFI27/ISG15/LGALS1/MX1/IFITM3/OAS1/PLSCR1/ISG20/BST2/LY6E/STAT1/IRF7/EIF2AK2/RSAD2/TRIM22/OAS3/CHMP5/IFITM1/OASL/OAS2/RAN/TNFRSF4/LGALS9/IFITM2/IFI16	25	NK	Down
GO:0019058	viral life cycle	22/124	320/18614	2.09162e-16	4.14977e-14	3.52493e-14	IFI27/ISG15/LGALS1/MX1/IFITM3/OAS1/PLSCR1/ISG20/BST2/LY6E/EIF2AK2/RSAD2/TRIM22/OAS3/CHMP5/IFITM1/OASL/OAS2/TNFRSF4/LGALS9/IFITM2/IFI16	22	NK	Down
GO:0009615	response to virus	27/126	408/18614	2.17322e-19	3.27165e-16	2.79884e-16	IFI27/IFI6/ISG15/IFI44L/MX1/IFITM3/STAT1/IFIT3/OAS1/BST2/IFI44/ISG20/IRF7/PLSCR1/RSAD2/IFIT1/TRIM22/MX2/HERC5/NT5C3A/EIF2AK2/OAS3/IFITM2/IFI16/VAMP8/LGALS9/CFL1	27	ILC	Down
GO:0051607	defense response to virus	24/126	303/18614	4.30941e-19	3.27165e-16	2.79884e-16	IFI27/IFI6/ISG15/IFI44L/MX1/IFITM3/STAT1/IFIT3/OAS1/BST2/ISG20/IRF7/PLSCR1/RSAD2/IFIT1/TRIM22/MX2/HERC5/NT5C3A/EIF2AK2/OAS3/IFITM2/IFI16/VAMP8	24	ILC	Down
GO:0140546	defense response to symbiont	24/126	304/18614	4.65385e-19	3.27165e-16	2.79884e-16	IFI27/IFI6/ISG15/IFI44L/MX1/IFITM3/STAT1/IFIT3/OAS1/BST2/ISG20/IRF7/PLSCR1/RSAD2/IFIT1/TRIM22/MX2/HERC5/NT5C3A/EIF2AK2/OAS3/IFITM2/IFI16/VAMP8	24	ILC	Down
GO:0048525	negative regulation of viral process	15/126	90/18614	3.64451e-17	1.91826e-14	1.64104e-14	ISG15/MX1/IFITM3/LY6E/STAT1/OAS1/BST2/ISG20/PLSCR1/RSAD2/IFIT1/EIF2AK2/OAS3/IFITM2/IFI16	15	ILC	Down
GO:0045071	negative regulation of viral genome replication	13/126	56/18614	4.91209e-17	1.91826e-14	1.64104e-14	ISG15/MX1/IFITM3/OAS1/BST2/ISG20/PLSCR1/RSAD2/IFIT1/EIF2AK2/OAS3/IFITM2/IFI16	13	ILC	Down
GO:0050792	regulation of viral process	18/126	165/18614	5.45737e-17	1.91826e-14	1.64104e-14	ISG15/MX1/IFITM3/LY6E/STAT1/OAS1/BST2/LGALS1/ISG20/PLSCR1/RSAD2/IFIT1/TRIM22/EIF2AK2/OAS3/IFITM2/IFI16/LGALS9	18	ILC	Down
GO:0016032	viral process	25/126	426/18614	9.425e-17	2.55776e-14	2.18811e-14	IFI27/ISG15/MX1/IFITM3/LY6E/STAT1/OAS1/BST2/LGALS1/ISG20/IRF7/PLSCR1/RSAD2/IFIT1/TRIM22/CHMP5/EIF2AK2/OAS3/IFITM2/ITGB7/IFI16/VAMP8/LGALS9/TNFRSF4/CFL1	25	ILC	Down
GO:1903900	regulation of viral life cycle	17/126	143/18614	9.70225e-17	2.55776e-14	2.18811e-14	ISG15/MX1/IFITM3/LY6E/OAS1/BST2/LGALS1/ISG20/PLSCR1/RSAD2/IFIT1/TRIM22/EIF2AK2/OAS3/IFITM2/IFI16/LGALS9	17	ILC	Down
GO:0019058	viral life cycle	22/126	320/18614	2.98157e-16	6.98681e-14	5.97709e-14	IFI27/ISG15/MX1/IFITM3/LY6E/OAS1/BST2/LGALS1/ISG20/PLSCR1/RSAD2/IFIT1/TRIM22/CHMP5/EIF2AK2/OAS3/IFITM2/ITGB7/IFI16/VAMP8/LGALS9/TNFRSF4	22	ILC	Down
GO:0045069	regulation of viral genome replication	13/126	86/18614	1.90869e-14	4.02544e-12	3.44369e-12	ISG15/MX1/IFITM3/OAS1/BST2/ISG20/PLSCR1/RSAD2/IFIT1/EIF2AK2/OAS3/IFITM2/IFI16	13	ILC	Down
GO:0051607	defense response to virus	37/140	303/18614	1.63925e-34	1.9453e-31	1.59829e-31	IFI27/ISG15/IFITM3/IFI44L/IFI6/MX1/IFITM2/IFIT3/ISG20/OAS2/NT5C3A/IFIT2/IRF7/OAS1/RSAD2/IFIT1/CXCL10/IFITM1/MX2/STAT1/APOBEC3A/OAS3/BST2/TRIM22/EIF2AK2/PARP9/HERC5/GBP1/OASL/STAT2/ADAR/IFIH1/CASP1/DTX3L/ZBP1/IFI16/PML	37	mDC2	Down
GO:0140546	defense response to symbiont	37/140	304/18614	1.8562e-34	1.9453e-31	1.59829e-31	IFI27/ISG15/IFITM3/IFI44L/IFI6/MX1/IFITM2/IFIT3/ISG20/OAS2/NT5C3A/IFIT2/IRF7/OAS1/RSAD2/IFIT1/CXCL10/IFITM1/MX2/STAT1/APOBEC3A/OAS3/BST2/TRIM22/EIF2AK2/PARP9/HERC5/GBP1/OASL/STAT2/ADAR/IFIH1/CASP1/DTX3L/ZBP1/IFI16/PML	37	mDC2	Down
GO:0009615	response to virus	39/140	408/18614	3.02026e-32	2.11016e-29	1.73374e-29	IFI27/ISG15/IFITM3/IFI44L/IFI6/MX1/IFITM2/IFIT3/ISG20/OAS2/NT5C3A/IFIT2/IRF7/OAS1/RSAD2/IFIT1/CXCL10/IFITM1/MX2/STAT1/IFI44/APOBEC3A/OAS3/BST2/TRIM22/EIF2AK2/PARP9/HERC5/GBP1/HSPB1/OASL/STAT2/ADAR/IFIH1/CASP1/DTX3L/ZBP1/IFI16/PML	39	mDC2	Down
GO:0050792	regulation of viral process	25/140	165/18614	9.434e-26	4.94341e-23	4.06158e-23	ISG15/IFITM3/LY6E/MX1/IFITM2/ISG20/OAS2/OAS1/RSAD2/IFIT1/IFITM1/STAT1/APOBEC3A/OAS3/BST2/TRIM22/EIF2AK2/FCN1/LGALS1/AXL/OASL/ADAR/IFIH1/DYNLT1/IFI16	25	mDC2	Down
GO:1903900	regulation of viral life cycle	23/140	143/18614	2.30116e-24	9.42609e-22	7.74462e-22	ISG15/IFITM3/LY6E/MX1/IFITM2/ISG20/OAS2/OAS1/RSAD2/IFIT1/IFITM1/APOBEC3A/OAS3/BST2/TRIM22/EIF2AK2/FCN1/LGALS1/AXL/OASL/ADAR/IFIH1/IFI16	23	mDC2	Down
GO:0048525	negative regulation of viral process	20/140	90/18614	2.69831e-24	9.42609e-22	7.74462e-22	ISG15/IFITM3/LY6E/MX1/IFITM2/ISG20/OAS2/OAS1/RSAD2/IFIT1/IFITM1/STAT1/APOBEC3A/OAS3/BST2/EIF2AK2/FCN1/OASL/IFIH1/IFI16	20	mDC2	Down
GO:0045071	negative regulation of viral genome replication	17/140	56/18614	2.21607e-23	6.63556e-21	5.45188e-21	ISG15/IFITM3/MX1/IFITM2/ISG20/OAS2/OAS1/RSAD2/IFIT1/IFITM1/APOBEC3A/OAS3/BST2/EIF2AK2/OASL/IFIH1/IFI16	17	mDC2	Down
GO:0016032	viral process	32/140	426/18614	4.07317e-23	1.06717e-20	8.76803e-21	IFI27/ISG15/IFITM3/LY6E/MX1/IFITM2/ISG20/OAS2/IRF7/OAS1/RSAD2/IFIT1/HSPA1A/IFITM1/SIGLEC1/STAT1/APOBEC3A/OAS3/BST2/TRIM22/EIF2AK2/FCN1/PARP9/LGALS1/AXL/OASL/CHMP5/ADAR/IFIH1/DYNLT1/SSB/IFI16	32	mDC2	Down
GO:0019058	viral life cycle	28/140	320/18614	4.71836e-22	1.09885e-19	9.02835e-20	IFI27/ISG15/IFITM3/LY6E/MX1/IFITM2/ISG20/OAS2/OAS1/RSAD2/IFIT1/HSPA1A/IFITM1/SIGLEC1/APOBEC3A/OAS3/BST2/TRIM22/EIF2AK2/FCN1/LGALS1/AXL/OASL/CHMP5/ADAR/IFIH1/DYNLT1/IFI16	28	mDC2	Down
GO:0045069	regulation of viral genome replication	18/140	86/18614	1.90634e-21	3.99569e-19	3.28292e-19	ISG15/IFITM3/MX1/IFITM2/ISG20/OAS2/OAS1/RSAD2/IFIT1/IFITM1/APOBEC3A/OAS3/BST2/EIF2AK2/OASL/ADAR/IFIH1/IFI16	18	mDC2	Down
GO:0051607	defense response to virus	9/19	303/18614	5.70907e-12	1.59652e-09	9.28478e-10	IFI27/ISG15/CXCL10/IFI44L/IFITM3/IFI6/MX1/IFITM2/OAS1	9	CCL19+DC	Down
GO:0140546	defense response to symbiont	9/19	304/18614	5.88036e-12	1.59652e-09	9.28478e-10	IFI27/ISG15/CXCL10/IFI44L/IFITM3/IFI6/MX1/IFITM2/OAS1	9	CCL19+DC	Down
GO:0009615	response to virus	9/19	408/18614	8.13988e-11	1.47332e-08	8.5683e-09	IFI27/ISG15/CXCL10/IFI44L/IFITM3/IFI6/MX1/IFITM2/OAS1	9	CCL19+DC	Down
GO:0034340	response to type I interferon	6/19	83/18614	1.69404e-10	2.29967e-08	1.3374e-08	IFI27/ISG15/IFITM3/MX1/IFITM2/OAS1	6	CCL19+DC	Down
GO:0048525	negative regulation of viral process	6/19	90/18614	2.78267e-10	3.02198e-08	1.75748e-08	ISG15/LY6E/IFITM3/MX1/IFITM2/OAS1	6	CCL19+DC	Down
GO:0045071	negative regulation of viral genome replication	5/19	56/18614	2.31134e-09	1.92635e-07	1.1203e-07	ISG15/IFITM3/MX1/IFITM2/OAS1	5	CCL19+DC	Down
GO:0019079	viral genome replication	6/19	129/18614	2.48333e-09	1.92635e-07	1.1203e-07	IFI27/ISG15/IFITM3/MX1/IFITM2/OAS1	6	CCL19+DC	Down
GO:1903900	regulation of viral life cycle	6/19	143/18614	4.62313e-09	3.13795e-07	1.82492e-07	ISG15/LY6E/IFITM3/MX1/IFITM2/OAS1	6	CCL19+DC	Down
GO:0050792	regulation of viral process	6/19	165/18614	1.09218e-08	5.82422e-07	3.38716e-07	ISG15/LY6E/IFITM3/MX1/IFITM2/OAS1	6	CCL19+DC	Down
GO:0060337	type I interferon-mediated signaling pathway	5/19	76/18614	1.10394e-08	5.82422e-07	3.38716e-07	IFI27/ISG15/IFITM3/IFITM2/OAS1	5	CCL19+DC	Down
GO:0051607	defense response to virus	31/121	303/18614	1.38858e-28	1.325e-25	1.06995e-25	IFI27/ISG15/IFI6/IFI44L/IFIT3/IFITM3/MX1/IFIT1/IRF7/ISG20/PLSCR1/IFITM1/OAS1/IFITM2/BST2/EIF2AK2/RSAD2/NT5C3A/MX2/HERC5/IFIT2/OAS3/TRIM22/STAT1/IRF9/GBP1/IFI16/ADAR/OAS2/DDX60/OASL	31	B	Down
GO:0140546	defense response to symbiont	31/121	304/18614	1.53891e-28	1.325e-25	1.06995e-25	IFI27/ISG15/IFI6/IFI44L/IFIT3/IFITM3/MX1/IFIT1/IRF7/ISG20/PLSCR1/IFITM1/OAS1/IFITM2/BST2/EIF2AK2/RSAD2/NT5C3A/MX2/HERC5/IFIT2/OAS3/TRIM22/STAT1/IRF9/GBP1/IFI16/ADAR/OAS2/DDX60/OASL	31	B	Down
GO:0009615	response to virus	33/121	408/18614	4.22493e-27	2.42511e-24	1.95829e-24	IFI27/ISG15/IFI6/IFI44L/IFIT3/IFITM3/MX1/IFIT1/IRF7/ISG20/PLSCR1/IFITM1/OAS1/IFITM2/BST2/EIF2AK2/RSAD2/NT5C3A/IFI44/MX2/HERC5/IFIT2/OAS3/TRIM22/STAT1/IRF9/GBP1/IFI16/NMI/ADAR/OAS2/DDX60/OASL	33	B	Down
GO:0050792	regulation of viral process	23/121	165/18614	2.048e-24	7.98274e-22	6.44612e-22	ISG15/IFITM3/MX1/IFIT1/LY6E/ISG20/PLSCR1/IFITM1/OAS1/IFITM2/BST2/EIF2AK2/RSAD2/OAS3/TRIM22/STAT1/IFI16/HLA-DRB1/ADAR/OAS2/SNX3/CD74/OASL	23	B	Down
GO:1903900	regulation of viral life cycle	22/121	143/18614	2.31787e-24	7.98274e-22	6.44612e-22	ISG15/IFITM3/MX1/IFIT1/LY6E/ISG20/PLSCR1/IFITM1/OAS1/IFITM2/BST2/EIF2AK2/RSAD2/OAS3/TRIM22/IFI16/HLA-DRB1/ADAR/OAS2/SNX3/CD74/OASL	22	B	Down
GO:0048525	negative regulation of viral process	19/121	90/18614	6.28276e-24	1.80315e-21	1.45606e-21	ISG15/IFITM3/MX1/IFIT1/LY6E/ISG20/PLSCR1/IFITM1/OAS1/IFITM2/BST2/EIF2AK2/RSAD2/OAS3/STAT1/IFI16/OAS2/SNX3/OASL	19	B	Down
GO:0045071	negative regulation of viral genome replication	16/121	56/18614	1.22054e-22	3.00252e-20	2.42456e-20	ISG15/IFITM3/MX1/IFIT1/ISG20/PLSCR1/IFITM1/OAS1/IFITM2/BST2/EIF2AK2/RSAD2/OAS3/IFI16/OAS2/OASL	16	B	Down
GO:0045069	regulation of viral genome replication	17/121	86/18614	5.6537e-21	1.21696e-18	9.82702e-19	ISG15/IFITM3/MX1/IFIT1/ISG20/PLSCR1/IFITM1/OAS1/IFITM2/BST2/EIF2AK2/RSAD2/OAS3/IFI16/ADAR/OAS2/OASL	17	B	Down
GO:0019079	viral genome replication	18/121	129/18614	2.81134e-19	5.37903e-17	4.3436e-17	IFI27/ISG15/IFITM3/MX1/IFIT1/ISG20/PLSCR1/IFITM1/OAS1/IFITM2/BST2/EIF2AK2/RSAD2/OAS3/IFI16/ADAR/OAS2/OASL	18	B	Down
GO:0019058	viral life cycle	24/121	320/18614	5.65464e-19	9.73729e-17	7.86292e-17	IFI27/ISG15/IFITM3/MX1/IFIT1/LY6E/ISG20/PLSCR1/IFITM1/OAS1/IFITM2/BST2/EIF2AK2/RSAD2/OAS3/TRIM22/IFI16/HLA-DRB1/ADAR/CHMP5/OAS2/SNX3/CD74/OASL	24	B	Down
GO:0002181	cytoplasmic translation	43/174	159/18614	1.27651e-51	2.48281e-48	2.09482e-48	YBX1/EIF3D/EIF3I/RPL10/RPL11/RPS13/RPL15/RPL27/RPL8/RPS5/RPL5/RPS20/RPL30/RPS25/RPL19/EIF3F/RPS23/RPS14/RPS12/RPS4X/RPL7/RPL18A/RPLP0/EIF3M/ETF1/EIF3H/RPL27A/RPL12/RPS3A/EIF3E/RPL23/SYNCRIP/RPL22/RPS19/RPS18/RPL32/RPS7/RPL35/RPL13/CNBP/RPS11/RPS15/RPS3	43	Eryth	Down
GO:0022613	ribonucleoprotein complex biogenesis	38/174	475/18614	9.32192e-25	9.06556e-22	7.64888e-22	NPM1/EIF3D/NOP58/HSP90AB1/FBL/HSP90AA1/SRPK1/EIF3I/RPL10/WDR12/RPL11/C1QBP/RPL27/DKC1/RPS5/RPL5/SNRPD2/NOP10/RPS25/NOP56/EIF3F/RPS14/RPL7/RRP9/RPLP0/PTGES3/SNRPD1/EIF3M/RUVBL2/UTP18/EIF3H/EIF3E/TSR1/RPS19/RPS7/RPL35/RPS15/SNRPE	38	Eryth	Down
GO:0022618	ribonucleoprotein complex assembly	22/174	231/18614	3.50019e-16	2.26929e-13	1.91466e-13	EIF3D/HSP90AB1/HSP90AA1/SRPK1/EIF3I/RPL10/RPL11/RPS5/RPL5/SNRPD2/EIF3F/RPS14/RPLP0/PTGES3/SNRPD1/EIF3M/RUVBL2/EIF3H/EIF3E/RPS19/RPS15/SNRPE	22	Eryth	Down
GO:0042254	ribosome biogenesis	24/174	298/18614	6.70331e-16	2.80115e-13	2.36341e-13	NPM1/NOP58/FBL/RPL10/WDR12/RPL11/C1QBP/RPL27/DKC1/RPS5/RPL5/NOP10/RPS25/NOP56/RPS14/RPL7/RRP9/RPLP0/UTP18/TSR1/RPS19/RPS7/RPL35/RPS15	24	Eryth	Down
GO:0071826	ribonucleoprotein complex subunit organization	22/174	239/18614	7.20091e-16	2.80115e-13	2.36341e-13	EIF3D/HSP90AB1/HSP90AA1/SRPK1/EIF3I/RPL10/RPL11/RPS5/RPL5/SNRPD2/EIF3F/RPS14/RPLP0/PTGES3/SNRPD1/EIF3M/RUVBL2/EIF3H/EIF3E/RPS19/RPS15/SNRPE	22	Eryth	Down
GO:0006457	protein folding	21/174	220/18614	1.63822e-15	5.31055e-13	4.48067e-13	HSPE1/HSPD1/DNAJC2/HSP90AB1/HSP90AA1/CCT8/PFDN2/B2M/PPID/DNAJA1/CCT6A/PFDN6/AHSA1/DNAJC19/HSPA4/PTGES3/FKBP4/RUVBL2/PDCD5/TCP1/PPIL3	21	Eryth	Down
GO:0006364	rRNA processing	19/174	218/18614	2.04346e-13	5.6779e-11	4.79061e-11	NOP58/FBL/WDR12/RPL11/RPL27/DKC1/RPL5/NOP10/RPS25/NOP56/RPS14/RPL7/RRP9/UTP18/TSR1/RPS19/RPS7/RPL35/RPS15	19	Eryth	Down
GO:0016072	rRNA metabolic process	20/174	257/18614	3.89428e-13	8.71223e-11	7.35076e-11	NOP58/FBL/WDR12/RPL11/RPL27/DKC1/RPL5/NOP10/RPS25/NOP56/RPS14/RPL7/RRP9/NCL/UTP18/TSR1/RPS19/RPS7/RPL35/RPS15	20	Eryth	Down
GO:0006403	RNA localization	18/174	197/18614	4.03137e-13	8.71223e-11	7.35076e-11	NPM1/YBX1/NOP58/FBL/CCT8/DKC1/NOP10/CCT6A/TOMM20/KHDRBS1/MAGOH/SRSF7/RUVBL2/NUTF2/HNRNPA3/TCP1/HNRNPAB/HNRNPA2B1	18	Eryth	Down
GO:0070585	protein localization to mitochondrion	14/174	130/18614	1.95929e-11	3.81082e-09	3.2153e-09	HSPD1/ISG15/HSP90AA1/DNAJA1/TOMM20/TIMM50/DNAJC19/HSPA4/UBE2L3/HTRA2/BAX/PDCD5/TIMM10/UBE2D3	14	Eryth	Down
GO:0051607	defense response to virus	42/172	303/18614	1.58891e-37	2.34807e-34	1.89156e-34	IFI27/ISG15/APOBEC3B/IFI6/CXCL10/IFITM3/IFI44L/IFIT3/ISG20/NT5C3A/IFIT2/RSAD2/APOBEC3A/IFIT1/MX1/IFITM2/OAS2/IFITM1/MX2/OASL/IRF7/TRIM22/EIF2AK2/GBP1/STAT1/OAS1/HERC5/PLSCR1/PARP9/OAS3/DTX3L/ADAR/IFIH1/STAT2/BST2/IRF2/DDX60/IFI16/GBP3/PML/ZBP1/MOV10	42	Mono	Down
GO:0140546	defense response to symbiont	42/172	304/18614	1.83085e-37	2.34807e-34	1.89156e-34	IFI27/ISG15/APOBEC3B/IFI6/CXCL10/IFITM3/IFI44L/IFIT3/ISG20/NT5C3A/IFIT2/RSAD2/APOBEC3A/IFIT1/MX1/IFITM2/OAS2/IFITM1/MX2/OASL/IRF7/TRIM22/EIF2AK2/GBP1/STAT1/OAS1/HERC5/PLSCR1/PARP9/OAS3/DTX3L/ADAR/IFIH1/STAT2/BST2/IRF2/DDX60/IFI16/GBP3/PML/ZBP1/MOV10	42	Mono	Down
GO:0009615	response to virus	46/172	408/18614	5.16721e-37	4.41796e-34	3.55903e-34	IFI27/ISG15/APOBEC3B/IFI6/CXCL10/IFITM3/IFI44L/IFIT3/ISG20/NT5C3A/IFIT2/RSAD2/APOBEC3A/IFIT1/MX1/IFITM2/OAS2/IFITM1/HSPB1/MX2/IFI44/OASL/IRF7/TRIM22/EIF2AK2/GBP1/STAT1/OAS1/HERC5/PLSCR1/PARP9/OAS3/DTX3L/LGALS9/ADAR/IFIH1/STAT2/BST2/NMI/IRF2/DDX60/IFI16/GBP3/PML/ZBP1/MOV10	46	Mono	Down
GO:0016032	viral process	40/172	426/18614	5.91331e-29	3.79191e-26	3.05469e-26	IFI27/ISG15/APOBEC3B/IFITM3/LY6E/ISG20/RSAD2/APOBEC3A/IFIT1/MX1/IFITM2/OAS2/IFITM1/SIGLEC1/OASL/IRF7/TRIM22/EIF2AK2/HSPA1B/STAT1/OAS1/HSPA1A/CCL2/PLSCR1/PARP9/OAS3/LGALS9/ADAR/IFIH1/BST2/JUN/CHMP5/CTSL/IFI16/DYNLT1/ITGB7/SELPLG/FCN1/LGALS1/CD74	40	Mono	Down
GO:0019058	viral life cycle	36/172	320/18614	8.03885e-29	4.12393e-26	3.32216e-26	IFI27/ISG15/APOBEC3B/IFITM3/LY6E/ISG20/RSAD2/APOBEC3A/IFIT1/MX1/IFITM2/OAS2/IFITM1/SIGLEC1/OASL/TRIM22/EIF2AK2/HSPA1B/OAS1/HSPA1A/CCL2/PLSCR1/OAS3/LGALS9/ADAR/IFIH1/BST2/CHMP5/CTSL/IFI16/DYNLT1/ITGB7/SELPLG/FCN1/LGALS1/CD74	36	Mono	Down
GO:0050792	regulation of viral process	28/172	165/18614	1.3814e-27	5.90549e-25	4.75735e-25	ISG15/APOBEC3B/IFITM3/LY6E/ISG20/RSAD2/APOBEC3A/IFIT1/MX1/IFITM2/OAS2/IFITM1/OASL/TRIM22/EIF2AK2/STAT1/OAS1/PLSCR1/OAS3/LGALS9/ADAR/IFIH1/BST2/IFI16/DYNLT1/FCN1/LGALS1/CD74	28	Mono	Down
GO:1903900	regulation of viral life cycle	26/172	143/18614	1.76141e-26	6.45431e-24	5.19947e-24	ISG15/APOBEC3B/IFITM3/LY6E/ISG20/RSAD2/APOBEC3A/IFIT1/MX1/IFITM2/OAS2/IFITM1/OASL/TRIM22/EIF2AK2/OAS1/PLSCR1/OAS3/LGALS9/ADAR/IFIH1/BST2/IFI16/FCN1/LGALS1/CD74	26	Mono	Down
GO:0048525	negative regulation of viral process	22/172	90/18614	1.37712e-25	4.41539e-23	3.55696e-23	ISG15/APOBEC3B/IFITM3/LY6E/ISG20/RSAD2/APOBEC3A/IFIT1/MX1/IFITM2/OAS2/IFITM1/OASL/EIF2AK2/STAT1/OAS1/PLSCR1/OAS3/IFIH1/BST2/IFI16/FCN1	22	Mono	Down
GO:0045071	negative regulation of viral genome replication	19/172	56/18614	2.54569e-25	7.25522e-23	5.84467e-23	ISG15/APOBEC3B/IFITM3/ISG20/RSAD2/APOBEC3A/IFIT1/MX1/IFITM2/OAS2/IFITM1/OASL/EIF2AK2/OAS1/PLSCR1/OAS3/IFIH1/BST2/IFI16	19	Mono	Down
GO:0002831	regulation of response to biotic stimulus	37/172	463/18614	2.81693e-24	7.22542e-22	5.82066e-22	ISG15/RSAD2/SERPING1/USP18/IFI35/OASL/IRF7/HSPA1B/STAT1/OAS1/HERC5/HSPA1A/PARP14/PLSCR1/HLA-A/PARP9/OAS3/DTX3L/MNDA/GBP5/LGALS9/ADAR/IFIH1/STAT2/NCF1/GRN/NMI/IL4I1/CARD16/DDX60/IFI16/TYROBP/FCN1/CYBA/ZBP1/HLA-B/HLA-E	37	Mono	Down
GO:0001906	cell killing	8/39	197/18614	6.34149e-09	3.05171e-06	2.10382e-06	TYROBP/CADM1/PRDX1/CTSH/GAPDH/HLA-C/HLA-A/B2M	8	plasma	Down
GO:0060337	type I interferon-mediated signaling pathway	6/39	76/18614	1.11078e-08	3.05171e-06	2.10382e-06	IFI27/ISG15/IFITM2/IFITM1/USP18/OAS1	6	plasma	Down
GO:0071357	cellular response to type I interferon	6/39	77/18614	1.20282e-08	3.05171e-06	2.10382e-06	IFI27/ISG15/IFITM2/IFITM1/USP18/OAS1	6	plasma	Down
GO:0001909	leukocyte mediated cytotoxicity	7/39	139/18614	1.40144e-08	3.05171e-06	2.10382e-06	TYROBP/CADM1/PRDX1/CTSH/HLA-C/HLA-A/B2M	7	plasma	Down
GO:1903900	regulation of viral life cycle	7/39	143/18614	1.70645e-08	3.05171e-06	2.10382e-06	LGALS1/ISG15/IFITM2/LY6E/IFITM1/CD74/OAS1	7	plasma	Down
GO:0034340	response to type I interferon	6/39	83/18614	1.89744e-08	3.05171e-06	2.10382e-06	IFI27/ISG15/IFITM2/IFITM1/USP18/OAS1	6	plasma	Down
GO:0050792	regulation of viral process	7/39	165/18614	4.58609e-08	5.98435e-06	4.12556e-06	LGALS1/ISG15/IFITM2/LY6E/IFITM1/CD74/OAS1	7	plasma	Down
GO:0046596	regulation of viral entry into host cell	5/39	48/18614	4.96112e-08	5.98435e-06	4.12556e-06	LGALS1/IFITM2/LY6E/IFITM1/CD74	5	plasma	Down
GO:0140888	interferon-mediated signaling pathway	6/39	100/18614	5.8393e-08	6.26103e-06	4.3163e-06	IFI27/ISG15/IFITM2/IFITM1/USP18/OAS1	6	plasma	Down
GO:0052372	modulation by symbiont of entry into host	5/39	55/18614	9.9722e-08	9.58812e-06	6.60997e-06	LGALS1/IFITM2/LY6E/IFITM1/CD74	5	plasma	Down
GO:0009615	response to virus	28/74	408/18614	1.08732e-27	1.44288e-24	1.1022e-24	IFI27/ISG15/IFI44L/ISG20/IFI6/STAT1/IFIT3/NT5C3A/MX1/IFITM2/IFI44/IFITM3/HERC5/RSAD2/OAS2/OAS1/PLSCR1/MX2/EIF2AK2/BST2/LGALS9/IFITM1/IFI16/PARP9/OAS3/NMI/TRIM22/DDX60	28	pDC	Down
GO:0051607	defense response to virus	25/74	303/18614	1.23409e-26	5.93263e-24	4.53189e-24	IFI27/ISG15/IFI44L/ISG20/IFI6/STAT1/IFIT3/NT5C3A/MX1/IFITM2/IFITM3/HERC5/RSAD2/OAS2/OAS1/PLSCR1/MX2/EIF2AK2/BST2/IFITM1/IFI16/PARP9/OAS3/TRIM22/DDX60	25	pDC	Down
GO:0140546	defense response to symbiont	25/74	304/18614	1.34121e-26	5.93263e-24	4.53189e-24	IFI27/ISG15/IFI44L/ISG20/IFI6/STAT1/IFIT3/NT5C3A/MX1/IFITM2/IFITM3/HERC5/RSAD2/OAS2/OAS1/PLSCR1/MX2/EIF2AK2/BST2/IFITM1/IFI16/PARP9/OAS3/TRIM22/DDX60	25	pDC	Down
GO:0048525	negative regulation of viral process	16/74	90/18614	1.17734e-22	3.90582e-20	2.98362e-20	ISG15/ISG20/LY6E/STAT1/MX1/IFITM2/IFITM3/RSAD2/OAS2/OAS1/PLSCR1/EIF2AK2/BST2/IFITM1/IFI16/OAS3	16	pDC	Down
GO:0045071	negative regulation of viral genome replication	14/74	56/18614	3.40788e-22	9.0445e-20	6.90902e-20	ISG15/ISG20/MX1/IFITM2/IFITM3/RSAD2/OAS2/OAS1/PLSCR1/EIF2AK2/BST2/IFITM1/IFI16/OAS3	14	pDC	Down
GO:0050792	regulation of viral process	18/74	165/18614	2.09791e-21	4.63987e-19	3.54436e-19	ISG15/ISG20/LY6E/STAT1/MX1/IFITM2/IFITM3/RSAD2/OAS2/OAS1/PLSCR1/EIF2AK2/BST2/LGALS9/IFITM1/IFI16/OAS3/TRIM22	18	pDC	Down
GO:1903900	regulation of viral life cycle	17/74	143/18614	6.73589e-21	1.27693e-18	9.75438e-19	ISG15/ISG20/LY6E/MX1/IFITM2/IFITM3/RSAD2/OAS2/OAS1/PLSCR1/EIF2AK2/BST2/LGALS9/IFITM1/IFI16/OAS3/TRIM22	17	pDC	Down
GO:0045069	regulation of viral genome replication	14/74	86/18614	2.4335e-19	4.03657e-17	3.0835e-17	ISG15/ISG20/MX1/IFITM2/IFITM3/RSAD2/OAS2/OAS1/PLSCR1/EIF2AK2/BST2/IFITM1/IFI16/OAS3	14	pDC	Down
GO:0019079	viral genome replication	15/74	129/18614	2.28774e-18	3.37315e-16	2.57672e-16	IFI27/ISG15/ISG20/MX1/IFITM2/IFITM3/RSAD2/OAS2/OAS1/PLSCR1/EIF2AK2/BST2/IFITM1/IFI16/OAS3	15	pDC	Down
GO:0016032	viral process	21/74	426/18614	1.08351e-17	1.43782e-15	1.09834e-15	IFI27/ISG15/ISG20/LY6E/STAT1/MX1/IFITM2/IFITM3/RSAD2/OAS2/OAS1/PLSCR1/EIF2AK2/BST2/LGALS9/IFITM1/IFI16/PARP9/OAS3/TRIM22/CHMP5	21	pDC	Down
GO:0051607	defense response to virus	5/8	303/18614	5.95023e-08	6.26062e-06	2.70609e-06	IFI27/IFI6/ISG15/IFI44L/MX1	5	NKdividing	Down
GO:0140546	defense response to symbiont	5/8	304/18614	6.04891e-08	6.26062e-06	2.70609e-06	IFI27/IFI6/ISG15/IFI44L/MX1	5	NKdividing	Down
GO:0009615	response to virus	5/8	408/18614	2.61893e-07	1.80706e-05	7.81084e-06	IFI27/IFI6/ISG15/IFI44L/MX1	5	NKdividing	Down
GO:0034340	response to type I interferon	3/8	83/18614	4.71093e-06	0.000207515	8.96963e-05	IFI27/ISG15/MX1	3	NKdividing	Down
GO:0019058	viral life cycle	4/8	320/18614	5.68284e-06	0.000207515	8.96963e-05	IFI27/ISG15/MX1/LY6E	4	NKdividing	Down
GO:0048525	negative regulation of viral process	3/8	90/18614	6.01493e-06	0.000207515	8.96963e-05	ISG15/MX1/LY6E	3	NKdividing	Down
GO:0016032	viral process	4/8	426/18614	1.76042e-05	0.000459383	0.000198564	IFI27/ISG15/MX1/LY6E	4	NKdividing	Down
GO:0019079	viral genome replication	3/8	129/18614	1.77539e-05	0.000459383	0.000198564	IFI27/ISG15/MX1	3	NKdividing	Down
GO:1903900	regulation of viral life cycle	3/8	143/18614	2.41716e-05	0.000555946	0.000240302	ISG15/MX1/LY6E	3	NKdividing	Down
GO:0050792	regulation of viral process	3/8	165/18614	3.70717e-05	0.000767385	0.000331694	ISG15/MX1/LY6E	3	NKdividing	Down
GO:0050792	regulation of viral process	18/102	165/18614	1.05937e-18	2.19184e-15	1.69053e-15	ISG15/LY6E/MX1/IFITM2/CD74/IFITM3/HLA-DRB1/STAT1/ISG20/GSN/LGALS1/OAS1/EIF2AK2/TRIM22/PLSCR1/IFITM1/BST2/OAS2	18	CD34+	Down
GO:1903900	regulation of viral life cycle	17/102	143/18614	2.35223e-18	2.43338e-15	1.87683e-15	ISG15/LY6E/MX1/IFITM2/CD74/IFITM3/HLA-DRB1/ISG20/GSN/LGALS1/OAS1/EIF2AK2/TRIM22/PLSCR1/IFITM1/BST2/OAS2	17	CD34+	Down
GO:0048525	negative regulation of viral process	14/102	90/18614	5.60859e-17	3.86806e-14	2.98338e-14	ISG15/LY6E/MX1/IFITM2/IFITM3/STAT1/ISG20/GSN/OAS1/EIF2AK2/PLSCR1/IFITM1/BST2/OAS2	14	CD34+	Down
GO:0016032	viral process	23/102	426/18614	8.15831e-17	4.21989e-14	3.25474e-14	IFI27/ISG15/LY6E/MX1/IFITM2/CD74/IFITM3/HLA-DRB1/STAT1/ITGB7/ISG20/GSN/LGALS1/IRF7/OAS1/EIF2AK2/TRIM22/CFL1/PLSCR1/IFITM1/BST2/OAS2/HSPA8	23	CD34+	Down
GO:0051607	defense response to virus	20/102	303/18614	2.27805e-16	8.37296e-14	6.45794e-14	IFI27/ISG15/IFI44L/IFI6/MX1/IFITM2/IFITM3/STAT1/ISG20/SAMHD1/IRF7/OAS1/EIF2AK2/TRIM22/PLSCR1/IRF9/IFITM1/BST2/PTPRC/OAS2	20	CD34+	Down
GO:0140546	defense response to symbiont	20/102	304/18614	2.42812e-16	8.37296e-14	6.45794e-14	IFI27/ISG15/IFI44L/IFI6/MX1/IFITM2/IFITM3/STAT1/ISG20/SAMHD1/IRF7/OAS1/EIF2AK2/TRIM22/PLSCR1/IRF9/IFITM1/BST2/PTPRC/OAS2	20	CD34+	Down
GO:0009615	response to virus	22/102	408/18614	4.29853e-16	1.27052e-13	9.79936e-14	IFI27/ISG15/IFI44L/IFI6/MX1/IFITM2/IFITM3/STAT1/ISG20/SAMHD1/IRF7/OAS1/IFI44/EIF2AK2/TRIM22/CFL1/PLSCR1/IRF9/IFITM1/BST2/PTPRC/OAS2	22	CD34+	Down
GO:0019058	viral life cycle	20/102	320/18614	6.53675e-16	1.69057e-13	1.30391e-13	IFI27/ISG15/LY6E/MX1/IFITM2/CD74/IFITM3/HLA-DRB1/ITGB7/ISG20/GSN/LGALS1/OAS1/EIF2AK2/TRIM22/PLSCR1/IFITM1/BST2/OAS2/HSPA8	20	CD34+	Down
GO:0045071	negative regulation of viral genome replication	11/102	56/18614	9.33322e-15	2.1456e-12	1.65487e-12	ISG15/MX1/IFITM2/IFITM3/ISG20/OAS1/EIF2AK2/PLSCR1/IFITM1/BST2/OAS2	11	CD34+	Down
GO:0034340	response to type I interferon	12/102	83/18614	2.64502e-14	5.47255e-12	4.2209e-12	IFI27/ISG15/MX1/IFITM2/IFITM3/STAT1/SAMHD1/IRF7/OAS1/IFITM1/USP18/OAS2	12	CD34+	Down

## Sheet: a-IFNAR vs Mock Up
ID	Description	GeneRatio	BgRatio	pvalue	p.adjust	qvalue	geneID	Count	cell_type	up_down
GO:0000302	response to reactive oxygen species	10/99	205/18614	1.40085e-07	0.000296981	0.000241832	TNFAIP3/TXNIP/FOS/JUN/HBB/KLF2/IL18RAP/RHOB/HBA2/HIF1A	10	NK	Up
GO:0048872	homeostasis of number of cells	11/99	304/18614	6.47676e-07	0.000524623	0.000427201	TSC22D3/TNFAIP3/IL7R/ZFP36/RPS17/KLF2/LYAR/MIF/ZBTB7A/RC3H1/HIF1A	11	NK	Up
GO:0001782	B cell homeostasis	5/99	34/18614	9.46316e-07	0.000524623	0.000427201	TNFAIP3/IL7R/MIF/RC3H1/HIF1A	5	NK	Up
GO:1903311	regulation of mRNA metabolic process	11/99	329/18614	1.40476e-06	0.000524623	0.000427201	ZFP36L2/PABPC1/ZFP36/PABPC4/RBMX/CNOT6L/RBM3/BTG2/ZBTB7A/RBM23/RC3H1	11	NK	Up
GO:0000288	nuclear-transcribed mRNA catabolic process, deadenylation-dependent decay	6/99	68/18614	1.62876e-06	0.000524623	0.000427201	ZFP36L2/PABPC1/ZFP36/CNOT6L/BTG2/RC3H1	6	NK	Up
GO:0070229	negative regulation of lymphocyte apoptotic process	5/99	38/18614	1.67855e-06	0.000524623	0.000427201	TSC22D3/IL7R/HSH2D/MIF/HIF1A	5	NK	Up
GO:0002683	negative regulation of immune system process	13/99	487/18614	1.82785e-06	0.000524623	0.000427201	TSC22D3/TNFAIP3/IL7R/DUSP1/HLA-E/PIK3R1/RUNX3/LYAR/MIF/CD55/CEBPB/HAVCR2/RC3H1	13	NK	Up
GO:0032496	response to lipopolysaccharide	11/99	345/18614	2.22612e-06	0.000524623	0.000427201	TNFAIP3/FOS/ZFP36/JUND/IL10RA/PTGER2/MIF/CD55/CEBPB/LITAF/HAVCR2	11	NK	Up
GO:0002260	lymphocyte homeostasis	6/99	72/18614	2.2855e-06	0.000524623	0.000427201	TSC22D3/TNFAIP3/IL7R/MIF/RC3H1/HIF1A	6	NK	Up
GO:0140467	integrated stress response signaling	5/99	41/18614	2.47464e-06	0.000524623	0.000427201	FOS/JUN/JUNB/CEBPB/PPP1R15A	5	NK	Up
GO:0006979	response to oxidative stress	8/33	434/18614	6.8161e-07	0.000672068	0.000456486	NR4A2/JUN/BTG1/TXNIP/FOS/HBA2/KLF2/TNFAIP3	8	ILC	Up
GO:0000302	response to reactive oxygen species	6/33	205/18614	1.4334e-06	0.000672068	0.000456486	JUN/TXNIP/FOS/HBA2/KLF2/TNFAIP3	6	ILC	Up
GO:0002683	negative regulation of immune system process	8/33	487/18614	1.61814e-06	0.000672068	0.000456486	KLRD1/LYAR/TSC22D3/CST7/IRF1/DUSP1/TNFAIP3/HLA-E	8	ILC	Up
GO:0031349	positive regulation of defense response	7/33	441/18614	1.0013e-05	0.00265245	0.00180161	NKG7/CCL5/KLRD1/NEAT1/IRF1/TNFAIP3/HLA-E	7	ILC	Up
GO:0045824	negative regulation of innate immune response	4/33	78/18614	1.06439e-05	0.00265245	0.00180161	KLRD1/LYAR/TNFAIP3/HLA-E	4	ILC	Up
GO:0009612	response to mechanical stimulus	5/33	215/18614	3.57858e-05	0.00743152	0.00504768	JUN/TXNIP/FOS/IRF1/FOSB	5	ILC	Up
GO:0045088	regulation of innate immune response	6/33	373/18614	4.35816e-05	0.00747027	0.005074	CCL5/KLRD1/LYAR/IRF1/TNFAIP3/HLA-E	6	ILC	Up
GO:0032570	response to progesterone	3/33	40/18614	4.79632e-05	0.00747027	0.005074	TXNIP/FOS/FOSB	3	ILC	Up
GO:0071356	cellular response to tumor necrosis factor	5/33	235/18614	5.46615e-05	0.00756758	0.0051401	CCL5/ZFP36L2/FOS/KLF2/TNFAIP3	5	ILC	Up
GO:0002832	negative regulation of response to biotic stimulus	4/33	125/18614	6.82015e-05	0.00800151	0.00543484	KLRD1/LYAR/TNFAIP3/HLA-E	4	ILC	Up
GO:0050727	regulation of inflammatory response	12/81	414/18614	2.21296e-07	0.000432413	0.000327751	NEAT1/KLF4/SLAMF8/ZFP36/BCL6/FOXP1/CEBPB/ZYX/HLA-E/PTGER4/MYD88/PTPRC	12	mDC2	Up
GO:0016064	immunoglobulin mediated immune response	7/81	145/18614	3.23428e-06	0.0020473	0.00155177	C1QA/C1QB/BCL6/HLA-E/HLA-DMB/MYD88/PTPRC	7	mDC2	Up
GO:0019724	B cell mediated immunity	7/81	148/18614	3.70521e-06	0.0020473	0.00155177	C1QA/C1QB/BCL6/HLA-E/HLA-DMB/MYD88/PTPRC	7	mDC2	Up
GO:0009612	response to mechanical stimulus	8/81	215/18614	4.33949e-06	0.0020473	0.00155177	JUND/IRF1/FOSB/SLC38A2/SLC8A1/TXNIP/PTGER4/MYD88	8	mDC2	Up
GO:0042832	defense response to protozoan	4/81	27/18614	5.41092e-06	0.0020473	0.00155177	CLEC7A/GBP2/GBP4/MYD88	4	mDC2	Up
GO:0001562	response to protozoan	4/81	29/18614	7.27449e-06	0.0020473	0.00155177	CLEC7A/GBP2/GBP4/MYD88	4	mDC2	Up
GO:0002460	adaptive immune response based on somatic recombination of immune receptors built from immunoglobulin superfamily domains	9/81	311/18614	8.21242e-06	0.0020473	0.00155177	C1QA/C1QB/CLEC7A/BCL6/HLA-E/HLA-DMB/MYD88/HLA-F/PTPRC	9	mDC2	Up
GO:0007162	negative regulation of cell adhesion	9/81	312/18614	8.42682e-06	0.0020473	0.00155177	IRF1/DUSP1/KLF4/MYADM/RGCC/BCL6/CEBPB/FGL2/PTPRC	9	mDC2	Up
GO:0050670	regulation of lymphocyte proliferation	8/81	239/18614	9.42975e-06	0.0020473	0.00155177	IRF1/CDKN1A/BCL6/CEBPB/HLA-E/HLA-DMB/MYD88/PTPRC	8	mDC2	Up
GO:0032944	regulation of mononuclear cell proliferation	8/81	243/18614	1.06403e-05	0.00207911	0.00157588	IRF1/CDKN1A/BCL6/CEBPB/HLA-E/HLA-DMB/MYD88/PTPRC	8	mDC2	Up
GO:0002181	cytoplasmic translation	14/75	159/18614	2.20374e-15	3.11608e-12	2.78831e-12	RPS29/RPL6/RPS10/CPEB4/RPS16/RPL26/RPL13A/RPL10A/RPL36/RPS2/RPL21/RPL38/RPL18/RPS28	14	Eryth	Up
GO:0015670	carbon dioxide transport	5/75	14/18614	1.80483e-09	9.04468e-07	8.09328e-07	HBA1/HBA2/CA2/HBB/HBD	5	Eryth	Up
GO:0042744	hydrogen peroxide catabolic process	6/75	30/18614	1.91896e-09	9.04468e-07	8.09328e-07	HBA1/HBA2/HBB/HBD/PRDX2/GPX1	6	Eryth	Up
GO:0015669	gas transport	5/75	22/18614	2.31519e-08	8.1842e-06	7.32331e-06	HBA1/HBA2/CA2/HBB/HBD	5	Eryth	Up
GO:0046501	protoporphyrinogen IX metabolic process	4/75	11/18614	7.85151e-08	2.03914e-05	1.82464e-05	ALAS2/ALAD/PPOX/UROD	4	Eryth	Up
GO:0042743	hydrogen peroxide metabolic process	6/75	55/18614	8.65263e-08	2.03914e-05	1.82464e-05	HBA1/HBA2/HBB/HBD/PRDX2/GPX1	6	Eryth	Up
GO:0098869	cellular oxidant detoxification	7/75	99/18614	1.43426e-07	2.89721e-05	2.59246e-05	HBA1/HBA2/HBB/HBD/MGST3/PRDX2/GPX1	7	Eryth	Up
GO:1990748	cellular detoxification	7/75	115/18614	4.0104e-07	6.70015e-05	5.99537e-05	HBA1/HBA2/HBB/HBD/MGST3/PRDX2/GPX1	7	Eryth	Up
GO:0015671	oxygen transport	4/75	16/18614	4.26459e-07	6.70015e-05	5.99537e-05	HBA1/HBA2/HBB/HBD	4	Eryth	Up
GO:0009636	response to toxic substance	9/75	242/18614	5.44592e-07	7.70053e-05	6.89052e-05	HBA1/HBA2/HBB/HBD/MGST3/ALAD/PRDX2/GPX1/TYMS	9	Eryth	Up
GO:0070661	leukocyte proliferation	10/62	348/18614	2.08008e-07	0.000333436	0.000275227	FCGR3A/CEBPB/MEF2C/JUNB/SLC11A1/IRF1/PSMB10/HLA-DPB1/HLA-E/LST1	10	Mono	Up
GO:0046651	lymphocyte proliferation	9/62	306/18614	7.36596e-07	0.000475071	0.000392136	FCGR3A/CEBPB/MEF2C/SLC11A1/IRF1/PSMB10/HLA-DPB1/HLA-E/LST1	9	Mono	Up
GO:0032943	mononuclear cell proliferation	9/62	313/18614	8.89091e-07	0.000475071	0.000392136	FCGR3A/CEBPB/MEF2C/SLC11A1/IRF1/PSMB10/HLA-DPB1/HLA-E/LST1	9	Mono	Up
GO:0034405	response to fluid shear stress	4/62	34/18614	4.80068e-06	0.00192387	0.00158801	MEF2C/KLF4/KLF2/ABCA1	4	Mono	Up
GO:0034341	response to type II interferon	6/62	139/18614	6.7841e-06	0.00217498	0.00179529	GBP2/STAT1/SLC11A1/IRF1/GBP5/CXCL16	6	Mono	Up
GO:0034616	response to laminar fluid shear stress	3/62	13/18614	9.82781e-06	0.00262566	0.00216729	KLF4/KLF2/ABCA1	3	Mono	Up
GO:0050670	regulation of lymphocyte proliferation	7/62	239/18614	1.42102e-05	0.00281764	0.00232575	FCGR3A/CEBPB/MEF2C/IRF1/HLA-DPB1/HLA-E/LST1	7	Mono	Up
GO:0031349	positive regulation of defense response	9/62	441/18614	1.44526e-05	0.00281764	0.00232575	NEAT1/CEBPB/MEF2C/CTSS/CTSC/IRF1/HLA-E/GBP5/CASP4	9	Mono	Up
GO:0032944	regulation of mononuclear cell proliferation	7/62	243/18614	1.58196e-05	0.00281764	0.00232575	FCGR3A/CEBPB/MEF2C/IRF1/HLA-DPB1/HLA-E/LST1	7	Mono	Up
GO:0070663	regulation of leukocyte proliferation	7/62	268/18614	2.96698e-05	0.00475607	0.00392578	FCGR3A/CEBPB/MEF2C/IRF1/HLA-DPB1/HLA-E/LST1	7	Mono	Up
GO:0034976	response to endoplasmic reticulum stress	32/189	259/18614	1.37157e-25	3.02157e-22	2.66662e-22	HSP90B1/HERPUD1/XBP1/DERL3/SDF2L1/PDIA4/MANF/CALR/HSPA5/HM13/ERLEC1/SEC61B/JUN/P4HB/DNAJB9/DERL1/PDIA6/UBE2J1/MAN1A1/TMEM258/TMBIM6/UFM1/DNAJC3/CREB3L2/SYVN1/SEL1L/HYOU1/OS9/AUP1/UBXN4/TMED2/DERL2	32	plasma	Up
GO:0070972	protein localization to endoplasmic reticulum	19/189	80/18614	3.59937e-21	3.96471e-18	3.49897e-18	HERPUD1/SPCS3/SSR3/HSPA5/SPCS2/SPCS1/SEC61B/KDELR2/SEC62/MAN1A1/SEC61G/SRPRB/TRAM1/SRP54/KDELR1/SEC61A1/HYOU1/OS9/TRAM2	19	plasma	Up
GO:0045047	protein targeting to ER	16/189	48/18614	1.13769e-20	8.35441e-18	7.373e-18	HERPUD1/SPCS3/SSR3/HSPA5/SPCS2/SPCS1/SEC61B/SEC62/MAN1A1/SEC61G/SRPRB/TRAM1/SRP54/SEC61A1/HYOU1/TRAM2	16	plasma	Up
GO:0072599	establishment of protein localization to endoplasmic reticulum	16/189	52/18614	5.04792e-20	2.78014e-17	2.45356e-17	HERPUD1/SPCS3/SSR3/HSPA5/SPCS2/SPCS1/SEC61B/SEC62/MAN1A1/SEC61G/SRPRB/TRAM1/SRP54/SEC61A1/HYOU1/TRAM2	16	plasma	Up
GO:0036503	ERAD pathway	20/189	109/18614	8.0104e-20	3.52938e-17	3.11478e-17	HSP90B1/HERPUD1/XBP1/DERL3/SDF2L1/CALR/HSPA5/HM13/ERLEC1/SEC61B/DNAJB9/DERL1/UBE2J1/MAN1A1/SYVN1/SEL1L/OS9/AUP1/UBXN4/DERL2	20	plasma	Up
GO:0030970	retrograde protein transport, ER to cytosol	13/189	29/18614	4.73046e-19	1.48874e-16	1.31386e-16	HSP90B1/HERPUD1/DERL3/HM13/ERLEC1/SEC61B/DERL1/UBE2J1/SYVN1/SEL1L/OS9/AUP1/DERL2	13	plasma	Up
GO:1903513	endoplasmic reticulum to cytosol transport	13/189	29/18614	4.73046e-19	1.48874e-16	1.31386e-16	HSP90B1/HERPUD1/DERL3/HM13/ERLEC1/SEC61B/DERL1/UBE2J1/SYVN1/SEL1L/OS9/AUP1/DERL2	13	plasma	Up
GO:0030433	ubiquitin-dependent ERAD pathway	17/189	83/18614	7.09948e-18	1.95502e-15	1.72536e-15	HSP90B1/HERPUD1/DERL3/CALR/HSPA5/ERLEC1/SEC61B/DNAJB9/DERL1/UBE2J1/MAN1A1/SYVN1/SEL1L/OS9/AUP1/UBXN4/DERL2	17	plasma	Up
GO:0032527	protein exit from endoplasmic reticulum	14/189	48/18614	2.71418e-17	6.64372e-15	5.86327e-15	HSP90B1/HERPUD1/DERL3/HM13/ERLEC1/SEC61B/DERL1/UBE2J1/SYVN1/SEL1L/SAR1B/OS9/AUP1/DERL2	14	plasma	Up
GO:0006487	protein N-linked glycosylation	15/189	72/18614	4.99661e-16	1.10075e-13	9.71447e-14	DERL3/RPN2/RPN1/UBE2J1/KRTCAP2/DDOST/B4GALT1/TMEM258/DAD1/MLEC/ALG5/ST6GAL1/MAGT1/NUS1/MGAT2	15	plasma	Up
GO:0002428	antigen processing and presentation of peptide antigen via MHC class Ib	3/6	18/18614	1.51577e-08	3.03084e-06	1.24693e-06	HLA-C/HLA-B/B2M	3	NKdividing	Up
GO:0019885	antigen processing and presentation of endogenous peptide antigen via MHC class I	3/6	23/18614	3.28776e-08	3.03084e-06	1.24693e-06	HLA-C/HLA-B/B2M	3	NKdividing	Up
GO:0002475	antigen processing and presentation via MHC class Ib	3/6	25/18614	4.26879e-08	3.03084e-06	1.24693e-06	HLA-C/HLA-B/B2M	3	NKdividing	Up
GO:0002483	antigen processing and presentation of endogenous peptide antigen	3/6	25/18614	4.26879e-08	3.03084e-06	1.24693e-06	HLA-C/HLA-B/B2M	3	NKdividing	Up
GO:0019883	antigen processing and presentation of endogenous antigen	3/6	32/18614	9.19793e-08	5.22443e-06	2.14941e-06	HLA-C/HLA-B/B2M	3	NKdividing	Up
GO:0002474	antigen processing and presentation of peptide antigen via MHC class I	3/6	36/18614	1.32342e-07	6.26417e-06	2.57718e-06	HLA-C/HLA-B/B2M	3	NKdividing	Up
GO:0001916	positive regulation of T cell mediated cytotoxicity	3/6	40/18614	1.8304e-07	7.42618e-06	3.05525e-06	HLA-C/HLA-B/B2M	3	NKdividing	Up
GO:0001914	regulation of T cell mediated cytotoxicity	3/6	50/18614	3.62676e-07	1.2875e-05	5.29697e-06	HLA-C/HLA-B/B2M	3	NKdividing	Up
GO:0001913	T cell mediated cytotoxicity	3/6	59/18614	6.00887e-07	1.89613e-05	7.80098e-06	HLA-C/HLA-B/B2M	3	NKdividing	Up
GO:0001912	positive regulation of leukocyte mediated cytotoxicity	3/6	67/18614	8.84604e-07	2.4966e-05	1.02714e-05	HLA-C/HLA-B/B2M	3	NKdividing	Up

## Sheet: a-IFNAR vs Mock Down
ID	Description	GeneRatio	BgRatio	pvalue	p.adjust	qvalue	geneID	Count	cell_type	up_down
GO:0021762	substantia nigra development	4/36	44/18614	1.51349e-06	0.00165879	0.00115344	ACTB/DYNLL1/CALM1/CALM2	4	ILC	Down
GO:0048857	neural nucleus development	4/36	65/18614	7.33341e-06	0.00401871	0.00279441	ACTB/DYNLL1/CALM1/CALM2	4	ILC	Down
GO:0030901	midbrain development	4/36	91/18614	2.79324e-05	0.0102046	0.00709582	ACTB/DYNLL1/CALM1/CALM2	4	ILC	Down
GO:0016032	viral process	6/36	426/18614	0.000150951	0.0226448	0.0157461	LGALS1/ISG15/IFITM2/TNFRSF4/VAMP8/CFL1	6	ILC	Down
GO:0051342	regulation of cyclic-nucleotide phosphodiesterase activity	2/36	10/18614	0.000162067	0.0226448	0.0157461	CALM1/CALM2	2	ILC	Down
GO:1990034	calcium ion export across plasma membrane	2/36	10/18614	0.000162067	0.0226448	0.0157461	CALM1/CALM2	2	ILC	Down
GO:0060315	negative regulation of ryanodine-sensitive calcium-release channel activity	2/36	11/18614	0.000197841	0.0226448	0.0157461	CALM1/CALM2	2	ILC	Down
GO:0098974	postsynaptic actin cytoskeleton organization	2/36	11/18614	0.000197841	0.0226448	0.0157461	ACTB/ACTG1	2	ILC	Down
GO:1901844	regulation of cell communication by electrical coupling involved in cardiac conduction	2/36	11/18614	0.000197841	0.0226448	0.0157461	CALM1/CALM2	2	ILC	Down
GO:0046718	viral entry into host cell	4/36	153/18614	0.000210645	0.0226448	0.0157461	LGALS1/IFITM2/TNFRSF4/VAMP8	4	ILC	Down
GO:0002181	cytoplasmic translation	17/50	159/18614	2.20884e-23	2.5225e-20	2.13211e-20	RPL26/RPL10A/RPL35A/RPL13A/RPS27/RPS3A/RPS24/RPL19/RPS2/RPS6/RPS5/RPS15/RPL23A/RPS12/RPL28/RPL24/RPL29	17	mDC2	Down
GO:0022613	ribonucleoprotein complex biogenesis	11/50	475/18614	4.05052e-08	2.31285e-05	1.95491e-05	RPL26/RPL35A/RPL13A/SNRPE/RPS27/RPS24/RPS6/RPS5/RPS15/RPL23A/NOP10	11	mDC2	Down
GO:0042254	ribosome biogenesis	9/50	298/18614	8.62885e-08	3.28471e-05	2.77637e-05	RPL26/RPL35A/RPS27/RPS24/RPS6/RPS5/RPS15/RPL23A/NOP10	9	mDC2	Down
GO:0048525	negative regulation of viral process	6/50	90/18614	1.44538e-07	4.12655e-05	3.48792e-05	IFITM3/IFITM2/ISG15/LY6E/MX1/BST2	6	mDC2	Down
GO:0045071	negative regulation of viral genome replication	5/50	56/18614	3.92351e-07	8.9613e-05	7.57445e-05	IFITM3/IFITM2/ISG15/MX1/BST2	5	mDC2	Down
GO:1903901	negative regulation of viral life cycle	4/50	26/18614	6.59209e-07	0.000125469	0.000106052	IFITM3/IFITM2/LY6E/BST2	4	mDC2	Down
GO:0019079	viral genome replication	6/50	129/18614	1.22e-06	0.000173318	0.000146495	IFITM3/IFITM2/ISG15/MX1/HSPA8/BST2	6	mDC2	Down
GO:0051607	defense response to virus	8/50	303/18614	1.33265e-06	0.000173318	0.000146495	IFITM3/IL1B/IFITM2/ISG15/IFI6/IFI44L/MX1/BST2	8	mDC2	Down
GO:0140546	defense response to symbiont	8/50	304/18614	1.36591e-06	0.000173318	0.000146495	IFITM3/IL1B/IFITM2/ISG15/IFI6/IFI44L/MX1/BST2	8	mDC2	Down
GO:0006364	rRNA processing	7/50	218/18614	1.78764e-06	0.000204149	0.000172554	RPL26/RPL35A/RPS27/RPS24/RPS6/RPS15/NOP10	7	mDC2	Down
GO:0051607	defense response to virus	5/8	303/18614	5.95023e-08	4.86937e-06	2.1012e-06	ISG15/IFI44L/MX1/IRF7/BST2	5	B	Down
GO:0140546	defense response to symbiont	5/8	304/18614	6.04891e-08	4.86937e-06	2.1012e-06	ISG15/IFI44L/MX1/IRF7/BST2	5	B	Down
GO:0009615	response to virus	5/8	408/18614	2.61893e-07	1.40549e-05	6.06489e-06	ISG15/IFI44L/MX1/IRF7/BST2	5	B	Down
GO:0045071	negative regulation of viral genome replication	3/8	56/18614	1.42903e-06	5.75185e-05	2.482e-05	ISG15/MX1/BST2	3	B	Down
GO:0034340	response to type I interferon	3/8	83/18614	4.71093e-06	0.000138343	5.9697e-05	ISG15/MX1/IRF7	3	B	Down
GO:0045069	regulation of viral genome replication	3/8	86/18614	5.244e-06	0.000138343	5.9697e-05	ISG15/MX1/BST2	3	B	Down
GO:0048525	negative regulation of viral process	3/8	90/18614	6.01493e-06	0.000138343	5.9697e-05	ISG15/MX1/BST2	3	B	Down
GO:0016032	viral process	4/8	426/18614	1.76042e-05	0.000317598	0.000137048	ISG15/MX1/IRF7/BST2	4	B	Down
GO:0019079	viral genome replication	3/8	129/18614	1.77539e-05	0.000317598	0.000137048	ISG15/MX1/BST2	3	B	Down
GO:1903900	regulation of viral life cycle	3/8	143/18614	2.41716e-05	0.000389162	0.000167929	ISG15/MX1/BST2	3	B	Down
GO:0002181	cytoplasmic translation	45/307	159/18614	4.20889e-43	1.15239e-39	1.03007e-39	YBX1/EIF3D/RWDD1/RPL5/EIF3I/SYNCRIP/RPL27/RPS13/RPL11/RPL30/ETF1/RPL10/RPS25/RPL29/RPS20/EIF4A1/MCTS1/RPS5/RPL15/EIF3L/DENR/RPL22L1/RPL7/RPL19/RPL8/RPS14/RPS23/EIF2B3/RPS12/RPL22/EIF3M/EIF5/EIF2S2/RPL35/RPL27A/EIF3E/CNBP/RPS21/RPS18/RPL23/RPL34/RPS11/RPL37A/RPL31/RPS7	45	Eryth	Down
GO:0022613	ribonucleoprotein complex biogenesis	59/307	475/18614	1.01117e-34	1.3843e-31	1.23736e-31	NPM1/HSP90AA1/HSP90AB1/NOP58/NOP10/FBL/WDR12/EIF3D/SRPK1/C1QBP/RRP9/DKC1/SNRPD2/PTGES3/RPL5/EIF3I/PA2G4/RPL27/SNRPD1/NOP56/RPL11/RUVBL2/RPL10/RPS25/UTP18/MCTS1/SNRPF/RPS5/MALSU1/DDX3X/EIF3L/GTPBP4/DENR/FTSJ3/TSR1/RPL7/PIN4/SART1/RPS14/RPF2/EXOSC7/RPF1/MPHOSPH10/FCF1/WDR18/SRSF1/EIF3M/EIF5/EIF2S2/NHP2/RPL35/EIF3E/CPSF6/RPS21/NMD3/WDR43/AATF/DROSHA/RPS7	59	Eryth	Down
GO:0042254	ribosome biogenesis	40/307	298/18614	6.77704e-25	6.18518e-22	5.52864e-22	NPM1/NOP58/NOP10/FBL/WDR12/C1QBP/RRP9/DKC1/RPL5/PA2G4/RPL27/NOP56/RPL11/RPL10/RPS25/UTP18/RPS5/MALSU1/DDX3X/GTPBP4/FTSJ3/TSR1/RPL7/PIN4/SART1/RPS14/RPF2/EXOSC7/RPF1/MPHOSPH10/FCF1/WDR18/NHP2/RPL35/RPS21/NMD3/WDR43/AATF/DROSHA/RPS7	40	Eryth	Down
GO:0006364	rRNA processing	32/307	218/18614	2.73732e-21	1.8737e-18	1.67481e-18	NOP58/NOP10/FBL/WDR12/RRP9/DKC1/RPL5/PA2G4/RPL27/NOP56/RPL11/RPS25/UTP18/GTPBP4/FTSJ3/TSR1/RPL7/PIN4/SART1/RPS14/RPF2/EXOSC7/RPF1/MPHOSPH10/FCF1/WDR18/NHP2/RPL35/RPS21/WDR43/DROSHA/RPS7	32	Eryth	Down
GO:0016072	rRNA metabolic process	33/307	257/18614	4.53445e-20	2.48306e-17	2.21949e-17	NOP58/NOP10/NCL/FBL/WDR12/RRP9/DKC1/RPL5/PA2G4/RPL27/NOP56/RPL11/RPS25/UTP18/GTPBP4/FTSJ3/TSR1/RPL7/PIN4/SART1/RPS14/RPF2/EXOSC7/RPF1/MPHOSPH10/FCF1/WDR18/NHP2/RPL35/RPS21/WDR43/DROSHA/RPS7	33	Eryth	Down
GO:0006457	protein folding	30/307	220/18614	4.35635e-19	1.98795e-16	1.77693e-16	HSPE1/HSPD1/DNAJC2/HSP90AA1/HSP90AB1/PPID/CCT8/HSP90B1/PFDN2/CCT6A/HSPA5/DNAJA1/HSPA4/PTGES3/AHSA1/RUVBL2/HSPA8/PDCD5/PFDN6/FKBP4/PDIA3/PPIL3/TCP1/DNAJC19/CHORDC1/PPIA/CCT4/CCT3/DNAJC3/HSPA9	30	Eryth	Down
GO:0034470	ncRNA processing	38/307	432/18614	3.06125e-17	1.19739e-14	1.07029e-14	NOP58/NOP10/FBL/WDR12/RRP9/DKC1/RPL5/PA2G4/RPL27/NOP56/RPL11/RPS25/UTP18/DDX3X/GTPBP4/FTSJ3/TSR1/RPL7/PIN4/SART1/RPS14/RPF2/EXOSC7/RPF1/MPHOSPH10/FCF1/WDR18/TRMT6/HSD17B10/NHP2/RPL35/RPS21/DDX5/WDR43/ZBTB8OS/TGFB1/DROSHA/RPS7	38	Eryth	Down
GO:0006413	translational initiation	22/307	123/18614	7.2775e-17	2.49072e-14	2.22634e-14	NPM1/EIF3D/EIF3I/EIF4G2/KHDRBS1/EIF4A1/MCTS1/RPS5/EIF4E2/DDX3X/EIF3L/DENR/EIF4E/BZW2/EIF2B3/COPS5/EIF3M/EIF5/EIF2S2/EIF3E/EIF2B4/DNAJC3	22	Eryth	Down
GO:0006403	RNA localization	25/307	197/18614	2.41757e-15	7.35479e-13	6.5741e-13	NPM1/YBX1/NOP58/NOP10/FBL/CCT8/CCT6A/TOMM20/DKC1/RUVBL2/MAGOH/KHDRBS1/NUTF2/SRSF7/HNRNPAB/TCP1/CCT4/SRSF1/MAGOHB/NHP2/THOC1/CCT3/HNRNPA3/CPSF6/NUP43	25	Eryth	Down
GO:0022618	ribonucleoprotein complex assembly	26/307	231/18614	1.22508e-14	3.35428e-12	2.99823e-12	HSP90AA1/HSP90AB1/EIF3D/SRPK1/SNRPD2/PTGES3/RPL5/EIF3I/SNRPD1/RPL11/RUVBL2/RPL10/MCTS1/SNRPF/RPS5/EIF3L/DENR/SART1/RPS14/RPF2/SRSF1/EIF3M/EIF5/EIF2S2/EIF3E/CPSF6	26	Eryth	Down
GO:0002181	cytoplasmic translation	7/27	159/18614	2.2356e-09	1.74153e-06	1.2637e-06	RPL37/RPS15/RPS18/RPL26/RPLP2/RPS2/RPS12	7	Mono	Down
GO:1901798	positive regulation of signal transduction by p53 class mediator	3/27	30/18614	1.07649e-05	0.00419294	0.00304251	RPL37/RPS15/RPL26	3	Mono	Down
GO:0050727	regulation of inflammatory response	6/27	414/18614	2.32495e-05	0.00603711	0.00438069	S100A12/S100A9/LGALS2/LGALS1/NCF1/GPX1	6	Mono	Down
GO:0050729	positive regulation of inflammatory response	4/27	154/18614	6.81768e-05	0.0108817	0.00789609	S100A12/S100A9/LGALS2/LGALS1	4	Mono	Down
GO:0050832	defense response to fungus	3/27	56/18614	7.16739e-05	0.0108817	0.00789609	GNLY/S100A12/S100A9	3	Mono	Down
GO:0051438	regulation of ubiquitin-protein transferase activity	3/27	59/18614	8.38132e-05	0.0108817	0.00789609	RPL37/RPS15/RPS2	3	Mono	Down
GO:0009620	response to fungus	3/27	67/18614	0.000122555	0.0129057	0.00936475	GNLY/S100A12/S100A9	3	Mono	Down
GO:1904667	negative regulation of ubiquitin protein ligase activity	2/27	12/18614	0.000132536	0.0129057	0.00936475	RPL37/RPS15	2	Mono	Down
GO:0061844	antimicrobial humoral immune response mediated by antimicrobial peptide	3/27	82/18614	0.000223303	0.0193282	0.014025	GNLY/S100A12/S100A9	3	Mono	Down
GO:1903729	regulation of plasma membrane organization	2/27	18/18614	0.000305598	0.0238061	0.0172743	S100A10/AHNAK	2	Mono	Down
GO:0002181	cytoplasmic translation	56/118	159/18614	3.73216e-87	6.42305e-84	5.91646e-84	EIF3E/RPS23/RPS12/RPL26/RPSA/RPL7/RPL30/RPS3A/RPL5/RPL31/RPL32/RPL39/RPL23/RPS3/RPL13A/RPS27/RPL14/RPS25/RPS20/RPL9/RPS24/RPL35A/RPS15A/RPL28/RPL11/RPL15/RPS13/RPL34/RPS27A/RPS2/RPL22/RPL12/RPL10A/RPS6/RPL38/YBX1/RPL19/RPL4/RPS14/RPS7/RPL27/RPL24/RPL6/RPS8/RPL23A/RPL10/UBA52/RPS15/RPL3/RPL7A/RPL18/RPS28/RPS21/RPLP2/RPS4X/RPL13	56	plasma	Down
GO:0042254	ribosome biogenesis	23/118	298/18614	9.60537e-19	8.26542e-16	7.61352e-16	NPM1/RPL26/RPSA/RPL7/RPL5/RPS27/RPL14/RPS25/RPS24/RPL35A/RPL11/RPS6/RPL38/RPS14/RPS7/RPL27/RPL6/RPS8/RPL23A/RPL10/RPS15/RPS28/RPS21	23	plasma	Down
GO:0022613	ribonucleoprotein complex biogenesis	27/118	475/18614	1.73246e-18	9.93853e-16	9.15467e-16	EIF3E/NPM1/RPL26/RPSA/RPL7/RPL5/SRSF5/HSP90AB1/RPL13A/RPS27/RPL14/RPS25/RPS24/RPL35A/RPL11/RPS6/RPL38/RPS14/RPS7/RPL27/RPL6/RPS8/RPL23A/RPL10/RPS15/RPS28/RPS21	27	plasma	Down
GO:0042274	ribosomal small subunit biogenesis	13/118	78/18614	2.11602e-15	8.86323e-13	8.16418e-13	NPM1/RPSA/RPS27/RPS25/RPS24/RPS6/RPL38/RPS14/RPS7/RPS8/RPS15/RPS28/RPS21	13	plasma	Down
GO:0042255	ribosome assembly	12/118	60/18614	2.57502e-15	8.86323e-13	8.16418e-13	NPM1/RPSA/RPL5/RPS27/RPL11/RPL38/RPS14/RPL6/RPL23A/RPL10/RPS15/RPS28	12	plasma	Down
GO:0006364	rRNA processing	17/118	218/18614	3.85866e-14	1.10679e-11	1.0195e-11	RPL26/RPL7/RPL5/RPS27/RPL14/RPS25/RPS24/RPL35A/RPL11/RPS6/RPS14/RPS7/RPL27/RPS8/RPS15/RPS28/RPS21	17	plasma	Down
GO:0042273	ribosomal large subunit biogenesis	11/118	69/18614	5.53111e-13	1.22917e-10	1.13223e-10	NPM1/RPL26/RPL7/RPL5/RPL14/RPL35A/RPL11/RPL38/RPL6/RPL23A/RPL10	11	plasma	Down
GO:0016072	rRNA metabolic process	17/118	257/18614	5.71377e-13	1.22917e-10	1.13223e-10	RPL26/RPL7/RPL5/RPS27/RPL14/RPS25/RPS24/RPL35A/RPL11/RPS6/RPS14/RPS7/RPL27/RPS8/RPS15/RPS28/RPS21	17	plasma	Down
GO:0022618	ribonucleoprotein complex assembly	15/118	231/18614	1.88768e-11	3.60967e-09	3.32497e-09	EIF3E/RPSA/RPL5/SRSF5/HSP90AB1/RPL13A/RPS27/RPL11/RPL38/RPS14/RPL6/RPL23A/RPL10/RPS15/RPS28	15	plasma	Down
GO:0071826	ribonucleoprotein complex subunit organization	15/118	239/18614	3.06486e-11	5.27463e-09	4.85861e-09	EIF3E/RPSA/RPL5/SRSF5/HSP90AB1/RPL13A/RPS27/RPL11/RPL38/RPS14/RPL6/RPL23A/RPL10/RPS15/RPS28	15	plasma	Down
GO:0002181	cytoplasmic translation	4/5	159/18614	2.5464e-08	2.06258e-06	6.96909e-07	RPS24/RPL26/RPL23A/RPL27	4	pDC	Down
GO:0042254	ribosome biogenesis	4/5	298/18614	3.17917e-07	1.28756e-05	4.35044e-06	RPS24/RPL26/RPL23A/RPL27	4	pDC	Down
GO:0022613	ribonucleoprotein complex biogenesis	4/5	475/18614	2.05184e-06	5.53996e-05	1.87185e-05	RPS24/RPL26/RPL23A/RPL27	4	pDC	Down
GO:0006364	rRNA processing	3/5	218/18614	1.55727e-05	0.000315348	0.00010655	RPS24/RPL26/RPL27	3	pDC	Down
GO:0016072	rRNA metabolic process	3/5	257/18614	2.54877e-05	0.000412901	0.000139512	RPS24/RPL26/RPL27	3	pDC	Down
GO:0034470	ncRNA processing	3/5	432/18614	0.000119906	0.00155582	0.000525683	RPS24/RPL26/RPL27	3	pDC	Down
GO:0042273	ribosomal large subunit biogenesis	2/5	69/18614	0.000134454	0.00155582	0.000525683	RPL26/RPL23A	2	pDC	Down
GO:1904044	response to aldosterone	1/5	14/18614	0.00375536	0.0317384	0.0107238	RPL27	1	pDC	Down
GO:0043517	positive regulation of DNA damage response, signal transduction by p53 class mediator	1/5	16/18614	0.00429092	0.0317384	0.0107238	RPL26	1	pDC	Down
GO:1902165	regulation of intrinsic apoptotic signaling pathway in response to DNA damage by p53 class mediator	1/5	17/18614	0.00455861	0.0317384	0.0107238	RPL26	1	pDC	Down
GO:0098974	postsynaptic actin cytoskeleton organization	1/2	11/18614	0.00118159	0.0343711	0.001005	ACTB	1	NKdividing	Down
GO:0034333	adherens junction assembly	1/2	13/18614	0.00139635	0.0343711	0.001005	ACTB	1	NKdividing	Down
GO:0099188	postsynaptic cytoskeleton organization	1/2	14/18614	0.00150372	0.0343711	0.001005	ACTB	1	NKdividing	Down
GO:0045176	apical protein localization	1/2	15/18614	0.00161108	0.0343711	0.001005	ACTB	1	NKdividing	Down
GO:0090493	catecholamine uptake	1/2	18/18614	0.00193314	0.0343711	0.001005	ACTB	1	NKdividing	Down
GO:1900242	regulation of synaptic vesicle endocytosis	1/2	19/18614	0.00204049	0.0343711	0.001005	ACTB	1	NKdividing	Down
GO:0150105	protein localization to cell-cell junction	1/2	21/18614	0.00225515	0.0343711	0.001005	ACTB	1	NKdividing	Down
GO:0015874	norepinephrine transport	1/2	22/18614	0.00236248	0.0343711	0.001005	ACTB	1	NKdividing	Down
GO:0043968	histone H2A acetylation	1/2	23/18614	0.0024698	0.0343711	0.001005	ACTB	1	NKdividing	Down
GO:1903421	regulation of synaptic vesicle recycling	1/2	26/18614	0.00279172	0.0343711	0.001005	ACTB	1	NKdividing	Down
GO:0002181	cytoplasmic translation	39/224	159/18614	2.8233e-40	7.24742e-37	6.3034e-37	YBX1/RPSA/RPL37A/RPS5/RPL26/RPS16/RPL14/RPL23A/RPL22L1/RPL22/RPL10A/RPL27A/RPL7A/RPL29/RPS18/RPL32/RPL19/RPL37/RPS3/RPS8/RPL4/RPS25/RPS12/RPL18A/RPS11/RPL8/RPS6/RPL30/EIF4A1/RPL27/RPS21/RPS3A/RPL38/FAU/RPL6/RPL23/RPL41/EIF3L/RWDD1	39	CD34+	Down
GO:0042254	ribosome biogenesis	25/224	298/18614	2.48598e-14	3.19075e-11	2.77514e-11	RAN/C1QBP/PA2G4/RPSA/FBL/RPS5/GTF3A/RPL26/RPS16/RPL14/RPL23A/DDX21/RPS8/RPS25/RPS6/RPL27/MRPS7/RPS21/RPL38/NPM3/RPL6/NHP2/ZNF593/METTL5/EXOSC5	25	CD34+	Down
GO:0022613	ribonucleoprotein complex biogenesis	29/224	475/18614	6.6842e-13	5.71945e-10	4.97445e-10	RAN/C1QBP/HSP90AB1/PA2G4/RPSA/FBL/RPS5/GTF3A/RPL26/RPS16/RPL14/RPL23A/HSP90AA1/DDX21/RPS8/RPS25/RPS6/RPL27/MRPS7/RPS21/RPL38/NPM3/RPL6/NHP2/ZNF593/METTL5/EIF3L/EXOSC5/LSM2	29	CD34+	Down
GO:0016072	rRNA metabolic process	19/224	257/18614	3.21382e-10	2.06247e-07	1.79382e-07	PA2G4/FBL/GTF3A/RPL26/RPS16/RPL14/DDX21/RPS8/RPS25/NCL/RPS6/RPL27/RPS21/NPM3/NHP2/METTL5/GTF3C5/EXOSC5/SMARCB1	19	CD34+	Down
GO:2000573	positive regulation of DNA biosynthetic process	11/224	74/18614	1.2887e-09	6.61618e-07	5.75438e-07	HSP90AB1/PCNA/MYC/CCT5/HSP90AA1/TCP1/HNRNPA1/GINS2/CCT2/CCT3/USP1	11	CD34+	Down
GO:0071897	DNA biosynthetic process	16/224	198/18614	2.34173e-09	1.00187e-06	8.71372e-07	TYMS/HSP90AB1/PCNA/MYC/CCT5/HSP90AA1/TCP1/HNRNPA1/POLD2/GINS2/CCT2/NHP2/CCT3/USP1/POLE3/MAD2L2	16	CD34+	Down
GO:0000723	telomere maintenance	14/224	156/18614	6.26359e-09	2.29288e-06	1.99421e-06	HSP90AB1/PCNA/MYC/CCT5/HSP90AA1/TCP1/HNRNPA1/RPA2/XRCC6/CCT2/NHP2/CCT3/FEN1/MAD2L2	14	CD34+	Down
GO:0032543	mitochondrial translation	13/224	132/18614	7.1457e-09	2.29288e-06	1.99421e-06	TUFM/C1QBP/GADD45GIP1/MRPL11/MRPL12/MRPL3/MRPS34/MRPS7/MRPS26/MRPL17/CHCHD1/MRPL24/MRPS12	13	CD34+	Down
GO:0006271	DNA strand elongation involved in DNA replication	6/224	15/18614	1.29855e-08	3.70375e-06	3.22132e-06	MCM7/PCNA/MCM3/POLD2/MCM4/POLE3	6	CD34+	Down
GO:0006260	DNA replication	17/224	278/18614	4.79131e-08	1.22993e-05	1.06972e-05	DUT/HMGA1/MCM7/NASP/PCNA/SSRP1/RPA2/MCM3/POLD2/SUPT16H/GINS2/FEN1/GMNN/MCM4/POLE3/ORC6/MCM2	17	CD34+	Down

[truncated: 2 more sheets: cART vs Mock Up, cART vs Mock Down]
