# Supplementary material for: Persistent Type I Interferon Signaling Impairs Innate Lymphoid Cells During HIV-1 Infection Under Suppressive ART
Source: Viruses. 2025 Aug 8;17(8):1099. doi: 10.3390/v17081099 (PMC12390710; doi:10.3390/v17081099)
Supplement: Supplementary file 1 [file viruses-17-01099-s001.zip › viruses-3744813-supplementary/viruses-3744813-supplementary/Supplemental Tables/Supplemental Table S4 Clustered genes and enriched pathways in NKs.xlsx]

## Sheet: Clustered genes
	gene	Mock	HIV	Isotype	a-IFNAR	cluster	membership
1	ADAR	-0.67198	1.48736	-0.36419	-0.451189	1	0.741511
2	ANXA2	-0.110499	1.42784	-0.456994	-0.860352	1	0.789117
3	ANXA4	-0.370458	1.4924	-0.616311	-0.505632	1	0.908081
4	ANXA5	-0.0985957	1.444	-0.666923	-0.678486	1	0.832907
5	B2M	-0.153598	1.30068	-1.13334	-0.0137387	1	0.55831
6	BST2	-0.109949	1.44697	-0.682604	-0.654412	1	0.837213
7	CALM2	-0.0386424	1.41897	-0.562913	-0.817413	1	0.783715
8	CAPZA1	-0.293213	1.48467	-0.594329	-0.597126	1	0.947797
9	CARD16	0.299637	1.27257	-0.620496	-0.951714	1	0.621924
10	CD164	-0.0720753	1.22469	-1.22078	0.0681594	1	0.509965
11	CD300A	-0.181786	1.27009	-1.16125	0.0729406	1	0.52997
12	CD48	0.156957	1.34442	-0.893552	-0.607828	1	0.669453
13	CD9	-0.485647	1.47167	-0.256162	-0.729865	1	0.77903
14	CHMP5	0.031287	1.39344	-0.857991	-0.566738	1	0.723687
15	CHST12	0.106843	1.0592	-1.35336	0.187315	1	0.437154
16	CLEC2B	-0.580796	1.41658	-0.0262984	-0.80949	1	0.658361
17	CMPK2	-0.374411	1.49293	-0.611336	-0.507185	1	0.90919
18	DDX24	-0.597446	1.47111	-0.216326	-0.657339	1	0.738954
19	DDX60	-0.307126	1.43216	-0.895477	-0.229561	1	0.700334
20	DRAP1	-0.525331	1.49839	-0.538703	-0.434353	1	0.826869
21	DUT	-0.273954	1.47113	-0.450097	-0.747082	1	0.878816
22	EIF2AK2	-0.217989	1.46366	-0.753891	-0.491775	1	0.836267
23	EIF3E	0.0262254	1.14245	-1.2954	0.126721	1	0.470686
24	EPSTI1	-0.392837	1.49412	-0.491936	-0.609342	1	0.926768
25	FXYD2	-0.297528	1.4692	-0.768233	-0.403435	1	0.811175
26	FXYD5	-0.308061	1.46279	-0.799431	-0.355302	1	0.780624
27	GNG5	0.176333	1.27961	-0.359436	-1.0965	1	0.620219
28	GNLY	-0.597698	1.48167	-0.610396	-0.273572	1	0.735312
29	GZMB	-1.04208	1.36423	-0.18407	-0.138079	1	0.529538
30	H2AFZ	-0.126206	1.4446	-0.77775	-0.540647	1	0.807638
31	H3F3B	-0.656037	1.48889	-0.471231	-0.361619	1	0.742893
32	HERC5	-0.382103	1.49025	-0.45618	-0.651966	1	0.911125
33	HES4	-0.502254	1.49998	-0.493716	-0.504015	1	0.85652
34	HIST1H1C	-0.553999	1.39515	0.022648	-0.863795	1	0.638318
35	HIST3H2A	-0.727323	1.47808	-0.422684	-0.328069	1	0.700546
36	HLA-A	-0.154049	1.31383	-1.11729	-0.0424907	1	0.570197
37	HMGB2	-0.521916	1.44314	-0.128487	-0.792739	1	0.709226
38	HN1	0.143217	1.34766	-0.906581	-0.584298	1	0.670459
39	ID2	-0.527382	1.46711	-0.722765	-0.216961	1	0.717426
40	IFI16	-0.228079	1.44817	-0.84077	-0.379323	1	0.767099
41	IFI27	-0.512336	1.49992	-0.487138	-0.500446	1	0.849569
42	IFI27L2	-0.576344	1.27935	0.274585	-0.977594	1	0.541444
43	IFI35	-0.0254277	1.42163	-0.655582	-0.740624	1	0.789405
44	IFI44	-0.425975	1.49777	-0.515116	-0.556678	1	0.911441
45	IFI44L	-0.414413	1.4961	-0.491247	-0.590441	1	0.916548
46	IFI6	-0.453869	1.48593	-0.352551	-0.679507	1	0.838051
47	IFITM1	-0.981006	0.739268	0.975823	-0.734085	1	0.329644
48	IFITM3	-0.433964	1.45241	-0.206258	-0.812186	1	0.750866
49	IGJ	-0.617781	1.49446	-0.456573	-0.420103	1	0.774115
50	IGLL5	-0.533502	1.48783	-0.629424	-0.324904	1	0.774923
51	IRF7	-0.257679	1.46674	-0.764803	-0.444255	1	0.824141
52	IRF9	-0.569385	1.49066	-0.339514	-0.581765	1	0.79449
53	ISG15	-0.410562	1.49016	-0.421287	-0.658312	1	0.885882
54	ISG20	-0.631481	1.49278	-0.399788	-0.461516	1	0.768311
55	KLRD1	-0.197903	1.38901	-0.996882	-0.194222	1	0.651027
56	LGALS1	-0.27156	1.3746	-0.0887008	-1.01433	1	0.661911
57	LGALS3BP	-0.546181	1.49919	-0.478102	-0.474907	1	0.824905
58	LGALS9	-0.393561	1.41557	-0.11162	-0.91039	1	0.694746
59	LST1	0.112088	1.35031	-0.513487	-0.948911	1	0.688519
60	LTB	0.874592	0.849323	-0.744064	-0.979851	1	0.438442
61	LY6E	-0.449523	1.49621	-0.447516	-0.599173	1	0.886126
62	MEF2C	-0.10153	1.44166	-0.588467	-0.751667	1	0.830224
63	MT2A	-0.596546	1.48097	-0.269376	-0.615051	1	0.759852
64	MX1	-0.337878	1.49046	-0.567235	-0.585342	1	0.954474
65	MX2	-0.349364	1.4833	-0.699023	-0.434908	1	0.850899
66	NKG7	-0.450467	1.4626	-0.236163	-0.775965	1	0.768901
67	NMI	0.0859691	1.38188	-0.787371	-0.680481	1	0.721014
68	NT5C3A	-0.396734	1.49578	-0.574911	-0.524137	1	0.916295
69	OAS1	-0.248715	1.47691	-0.650389	-0.577809	1	0.910686
70	OAS2	-0.285214	1.48346	-0.592649	-0.605602	1	0.946629
71	OAS3	-0.324036	1.4887	-0.59867	-0.565999	1	0.943622
72	OASL	-0.360206	1.49283	-0.578579	-0.554043	1	0.939281
73	PARP14	-0.482617	1.49264	-0.625512	-0.384509	1	0.817553
74	PARP9	-0.539257	1.48507	-0.640975	-0.304837	1	0.76337
75	PLAC8	0.262937	1.30076	-0.691513	-0.872183	1	0.643541
76	PLSCR1	-0.326662	1.48905	-0.59633	-0.566057	1	0.944299
77	PPDPF	0.0116726	1.40964	-0.673887	-0.747428	1	0.768314
78	PPM1K	-0.186203	1.44583	-0.427838	-0.831785	1	0.817184
79	PSMB9	-0.0983064	1.42012	-0.437306	-0.884508	1	0.773288
80	PTGES3	0.326267	1.12491	-1.26186	-0.189312	1	0.492338
81	RABGAP1L	-0.630301	1.48217	-0.572632	-0.27924	1	0.728325
82	RHEB	-0.126737	1.41437	-0.921754	-0.365878	1	0.71531
83	RHOC	-0.0642548	1.32129	-0.148933	-1.1081	1	0.633145
84	RPL36AL	-0.229817	1.34668	-0.0534924	-1.06337	1	0.636863
85	RSAD2	-0.445035	1.48992	-0.387912	-0.656972	1	0.859889
86	S100A11	0.116095	1.34402	-0.491117	-0.968993	1	0.681052
87	S100A6	-0.51642	1.4206	-0.0606714	-0.843512	1	0.676406
88	SAMD9	-0.542776	1.49205	-0.594281	-0.354991	1	0.787463
89	SAMD9L	-0.151617	1.45522	-0.582347	-0.721258	1	0.863381
90	SERPINB1	-0.228071	1.44086	-0.345164	-0.867624	1	0.78801
91	SHISA5	-0.0539583	1.42531	-0.798081	-0.573272	1	0.775899
92	SLFN5	-0.162238	1.4326	-0.395975	-0.874384	1	0.78668
93	SOX4	-0.631594	1.33128	0.190537	-0.890218	1	0.570139
94	SP100	-0.241553	1.47587	-0.588094	-0.646223	1	0.92629
95	SP110	-0.319614	1.48697	-0.531704	-0.635654	1	0.952435
96	SPATS2L	-0.427495	1.4855	-0.369527	-0.688475	1	0.851669
97	STAT1	-0.53005	1.49718	-0.413417	-0.553711	1	0.833711
98	STMN1	-0.294383	1.45542	-0.334473	-0.826566	1	0.806372
99	SUMO2	-0.172328	1.42115	-0.916696	-0.332125	1	0.715945
100	TAP1	-0.0339176	1.27574	-1.16876	-0.0730665	1	0.55282
101	TMEM123	-0.191514	1.35817	-1.05139	-0.115268	1	0.611148
102	TNFSF10	-0.46278	1.49947	-0.512105	-0.524581	1	0.884477
103	TPSAB1	-0.924372	0.668756	1.0404	-0.784779	1	0.31853
104	TRIM22	-0.349357	1.49128	-0.538941	-0.60298	1	0.953863
105	TYMP	-0.307008	1.47763	-0.721656	-0.448966	1	0.848686
106	UBE2L6	0.315601	1.25119	-0.551533	-1.01525	1	0.606364
107	UQCR10	0.0932056	1.33104	-0.391643	-1.0326	1	0.66307
108	USP18	-0.442576	1.49871	-0.515792	-0.540338	1	0.899333
109	VIM	0.484545	1.1414	-0.547876	-1.07807	1	0.544246
110	XAF1	-0.281346	1.46776	-0.416127	-0.770292	1	0.858046
111	ZBP1	-1.07257	1.24342	-0.465489	0.294635	1	0.446872
112	ZNF683	-0.358601	1.13006	0.419499	-1.19096	1	0.484053
113	ABLIM1	-0.369616	-1.13791	0.288884	1.21864	2	0.630261
114	AKAP13	-0.124764	-1.19165	0.0674711	1.24894	2	0.514875
115	AKNA	-0.618896	-0.86447	0.121412	1.36195	2	0.750046
116	AL592183.1	-0.676275	-0.903517	0.300798	1.279	2	0.671955
117	ARID5B	-0.41233	-1.18069	0.50746	1.08556	2	0.493021
118	ARL4C	0.0833522	-1.40098	0.373997	0.94363	2	0.358082
119	ATG2A	-0.957014	-0.565642	0.211359	1.3113	2	0.519003
120	ATP5EP2	-0.59419	-0.861319	0.0774421	1.37807	2	0.754518
121	BCLAF1	-0.50893	-0.96646	0.138296	1.33709	2	0.807099
122	BHLHE40	-0.775611	-0.936671	0.690128	1.02215	2	0.416411
123	CCL4	-0.317561	-1.05832	0.0427218	1.33315	2	0.688051
124	CD55	-0.569479	-0.625236	-0.288956	1.48367	2	0.528621
125	CD69	-0.986725	-0.727742	0.740895	0.973572	2	0.376722
126	CEP78	-0.271084	-0.85372	-0.322212	1.44702	2	0.497111
127	CHD2	-0.506088	-1.04375	0.298747	1.25109	2	0.696605
128	CLK1	-0.617077	-0.96237	0.317636	1.26181	2	0.682959
129	CNOT6L	-0.741918	-0.698274	0.0400614	1.40013	2	0.62595
130	COTL1	-0.209521	-0.992775	-0.188706	1.391	2	0.531649
131	CSRNP1	-0.777923	-0.912923	0.588589	1.10226	2	0.475557
132	CTD-2619J13.14	-0.777433	-0.941021	0.729734	0.98872	2	0.393316
133	CXCR4	-0.623162	-0.786886	-0.00150284	1.41155	2	0.688886
134	DTHD1	-0.479952	-1.08584	0.355835	1.20995	2	0.636631
135	DUSP1	-0.243737	-0.947149	-0.221379	1.41227	2	0.5352
136	DUSP2	-0.587984	-0.280682	-0.614047	1.48271	2	0.397994
137	EEF1G	-0.329073	-0.807541	-0.324341	1.46096	2	0.511055
138	FAM105B	-0.537813	-0.738493	-0.183707	1.46001	2	0.599441
139	FAM43A	-0.32225	-0.604459	-0.56168	1.48839	2	0.413779
140	FAM46C	-0.454978	-1.12799	0.425614	1.15736	2	0.568968
141	FGFBP2	-0.975386	-0.419437	0.0266174	1.36821	2	0.487253
142	FOS	-0.358508	-1.20689	0.474779	1.09062	2	0.494613
143	FRG1B	-0.867578	-0.700195	0.270038	1.29773	2	0.567899
144	HBB	-0.799604	-0.865813	0.4979	1.16752	2	0.521968
145	HLA-E	-0.790255	0.176175	-0.731207	1.34529	2	0.33876
146	HSH2D	-0.921048	0.407403	-0.705927	1.21957	2	0.314723
147	IDS	-0.314935	-0.793781	-0.355616	1.46433	2	0.492582
148	IER2	-0.0498171	-1.28525	0.190847	1.14422	2	0.447973
149	IFRD1	-0.539594	-1.10308	0.554086	1.08859	2	0.493497
150	IL10RA	-0.898337	0.334252	-0.698307	1.26239	2	0.32349
151	IRF3	-0.315158	-0.856505	-0.274597	1.44626	2	0.534319
152	ITGB1	-0.210812	-1.16593	0.118955	1.25778	2	0.578772
153	JUN	-0.206054	-1.28278	0.425278	1.06356	2	0.454785
154	KLF6	-0.221653	-1.30773	0.57602	0.953366	2	0.389708
155	LITAF	-0.0995958	-1.12277	-0.0896692	1.31203	2	0.486353
156	LYAR	-0.107425	-1.06988	-0.1699	1.3472	2	0.473564
157	MAFF	-0.640393	-0.96994	0.385327	1.225	2	0.628604
158	MYLIP	-0.821099	-0.367934	-0.266738	1.45577	2	0.467232
159	NACA2	-0.768681	-0.493566	-0.196187	1.45843	2	0.51208
160	NBEAL1	-0.596989	-0.724856	-0.127923	1.44977	2	0.61825
161	NEAT1	-0.874881	-0.838246	0.676945	1.03618	2	0.417144
162	PABPC1	-0.549359	-0.869919	0.026166	1.39311	2	0.75364
163	PABPC4	-0.559948	-0.982436	0.255535	1.28685	2	0.7396
164	PDE3B	-0.45825	-0.954388	0.0424743	1.37016	2	0.783533
165	PIK3R1	-0.345951	-1.10707	0.179208	1.27381	2	0.682401
166	PILRB	-0.840866	-0.202161	-0.402641	1.44567	2	0.418189
167	PIP4K2A	-0.410278	-1.03517	0.124629	1.32082	2	0.765706
168	PPP1R15A	-0.274131	-1.28176	0.588813	0.967078	2	0.398796
169	PPP2R5C	-0.0963599	-1.35703	0.511026	0.942361	2	0.378404
170	PRMT2	-0.494531	-1.09963	0.425867	1.16829	2	0.582232
171	RBM23	-0.30263	-0.714852	-0.460735	1.47822	2	0.44542
172	RBM3	-0.583167	-0.870865	0.0772443	1.37679	2	0.762438
173	RBMX	-0.516409	-0.921695	0.0672352	1.37087	2	0.793391
174	RNF115	-0.415873	-0.690133	-0.379504	1.48551	2	0.493319
175	RP11-166O4.6	-1.20616	-0.413935	0.634693	0.985399	2	0.369908
176	RP11-347P5.1	-0.819289	-0.492539	-0.126941	1.43877	2	0.517887
177	RP11-356C4.3	-1.02097	-0.278818	-0.0695289	1.36932	2	0.447646
178	RP11-485G4.2	-0.525664	-0.833957	-0.0631258	1.42275	2	0.694272
179	RPL17	-0.719691	-0.640108	-0.0776566	1.43746	2	0.587598
180	RPL36A	-0.802629	-0.843604	0.442933	1.2033	2	0.548517
181	RPS10	-0.140522	-1.31514	0.418659	1.037	2	0.428704
182	RPS17	-0.753123	-0.84901	0.338157	1.26398	2	0.616455
183	RPS17L	-0.84916	-0.774323	0.386593	1.23689	2	0.552292
184	RPSAP58	-0.32382	-0.785988	-0.356558	1.46637	2	0.493931
185	SBDS	-0.275727	-0.984574	-0.131562	1.39186	2	0.596455
186	SERTAD1	-0.0784412	-1.22258	0.0791978	1.22183	2	0.480013
187	SH2D2A	-0.534312	-0.961274	0.168105	1.32748	2	0.795958
188	SLC38A2	-0.624447	-1.04708	0.594217	1.07731	2	0.475525
189	SLCO3A1	-0.356349	-0.573021	-0.563128	1.4925	2	0.416722
190	SMAP2	-0.476659	-0.870455	-0.0706699	1.41778	2	0.699301
191	SNORA76	-0.635309	-1.05377	0.672141	1.01694	2	0.423289
192	SRSF7	-0.17719	-1.20838	0.169076	1.21649	2	0.538431
193	SUCLG2	-0.635084	-0.38801	-0.468952	1.49205	2	0.439103
194	SUN2	-0.539546	-0.896057	0.0561771	1.37943	2	0.778074
195	SYAP1	-0.607636	-1.00998	0.419986	1.19763	2	0.604647
196	SYNE2	-0.821179	-0.609141	0.0326263	1.39769	2	0.571633
197	SYTL3	-0.700747	-0.482393	-0.296219	1.47936	2	0.492832
198	TIPARP	-0.329414	-1.17311	0.311651	1.19087	2	0.586741
199	TSC22D3	-0.514481	-0.528331	-0.456461	1.49927	2	0.457294
200	TXNIP	-1.131	-0.364682	0.263436	1.23225	2	0.438075
201	YPEL5	-0.47502	-1.17359	0.686283	0.962324	2	0.390175
202	ZEB2	-0.190482	-1.27805	0.379285	1.08924	2	0.467972
203	ZFP36	-0.380733	-1.19026	0.465888	1.10511	2	0.509603
204	ZFP36L2	-0.675763	-0.213998	-0.580232	1.46999	2	0.397634
205	AC092580.4	-0.437633	-1.18916	1.002	0.624797	3	0.643043
206	ANKRD11	-0.372038	-0.919783	1.41441	-0.12259	3	0.609564
207	ARGLU1	-0.0996559	-1.36705	0.884381	0.582328	3	0.499919
208	B4GALT1	-1.05492	-0.63199	1.02358	0.663337	3	0.45951
209	BTG2	-0.0675751	-1.38464	0.617159	0.835057	3	0.342857
210	C1orf56	-1.1151	-0.365822	1.25337	0.227559	3	0.461137
211	CCNL1	-0.146677	-1.35731	0.802967	0.701023	3	0.450963
212	CD97	-0.497912	-1.16721	0.873823	0.791295	3	0.501639
213	CDC42SE1	-0.832191	-0.299126	1.45393	-0.32261	3	0.449615
214	CDK11A	-0.6226	-1.07506	0.937092	0.76057	3	0.540224
215	CRIP1	-0.589437	-0.896809	1.35297	0.133272	3	0.700466
216	CTD-2035E11.3	-0.232963	-1.07316	1.33902	-0.0328905	3	0.635048
217	DDIT3	-0.790457	-0.688315	1.375	0.10377	3	0.591313
218	EHD4	-0.554152	-1.05558	1.18107	0.42866	3	0.823726
219	EIF5A	-0.578973	-0.428756	1.49714	-0.489412	3	0.457417
220	EIF5AL1	-0.730766	-0.573449	1.45418	-0.149967	3	0.528411
221	FOSB	-0.646575	-0.95099	1.24681	0.350758	3	0.764508
222	FOSL2	-0.850102	-0.880964	0.827239	0.903827	3	0.406328
223	FYN	-0.12978	-1.31782	1.03903	0.408566	3	0.603254
224	GZMM	1.00886	-1.03214	0.688623	-0.66534	3	0.317589
225	HIST1H4C	-0.139946	-1.23379	1.19411	0.179631	3	0.650112
226	HNRNPH1	-0.875184	-0.64564	1.33519	0.185631	3	0.571004
227	HNRNPL	-0.662512	-0.703119	1.43589	-0.070254	3	0.578045
228	HOPX	1.06685	-1.15368	0.556771	-0.469941	3	0.306777
229	HSPA5	-0.147677	-1.35556	0.678192	0.825046	3	0.372858
230	IER3	-0.662083	-0.897926	1.29893	0.261082	3	0.724178
231	IER5	-0.556801	-0.917158	1.35444	0.119518	3	0.705559
232	IL2RB	-0.907769	-0.536816	1.37205	0.0725345	3	0.528338
233	IRF1	-0.704097	-1.00092	1.00884	0.69617	3	0.58265
234	ITGAX	-1.00509	-0.406034	1.3495	0.0616221	3	0.484427
235	JUND	-0.582008	-1.10377	0.947852	0.737926	3	0.560668
236	KAT6B	-0.54353	-0.924984	1.35503	0.113485	3	0.706637
237	KLF2	-0.51908	-1.1525	0.784695	0.886882	3	0.421111
238	KMT2E-AS1	-0.353667	-1.01477	1.35833	0.0101161	3	0.670804
239	LYZ	0.431557	-1.49807	0.553381	0.513135	3	0.322199
240	MAP3K8	-0.565177	-0.870595	1.38569	0.0500833	3	0.664219
241	MDM4	-0.508889	-1.05564	1.23103	0.3335	3	0.844954
242	MIDN	-0.909327	-0.532438	1.37291	0.0688509	3	0.526761
243	MIF	-0.762337	-0.849994	1.25144	0.360887	3	0.676488
244	MIR24-2	-0.78802	-0.887443	1.14423	0.531235	3	0.638584
245	MT-ATP6	-0.0740259	-1.16005	1.28312	-0.0490528	3	0.58755
246	MT-CO2	0.00458925	-1.19368	1.25338	-0.0642944	3	0.559759
247	MT-CO3	0.0108442	-1.32166	1.09925	0.211563	3	0.565707
248	MT-CYB	0.233731	-1.46099	0.783629	0.443628	3	0.407825
249	MT-ND1	-0.170172	-1.23992	1.17379	0.236304	3	0.669213
250	MT-ND2	0.116109	-1.39018	0.985105	0.288962	3	0.499829
251	MT-ND3	-0.0858165	-1.22205	1.22137	0.0864937	3	0.614566
252	MT-ND4	0.0913693	-1.24418	1.20058	-0.0477622	3	0.532454
253	MT-ND4L	-0.222086	-1.1899	1.22462	0.187368	3	0.697419
254	MT-ND5	-0.00912202	-1.12512	1.30562	-0.171378	3	0.545311
255	MT-ND6	-0.552293	-0.966991	1.31	0.209284	3	0.76154
256	MYADM	-0.465878	-1.18633	0.753008	0.8992	3	0.401896
257	NBPF10	-0.50945	-1.15271	0.954258	0.707899	3	0.581562
258	NFKBIA	0.0384834	-1.39303	0.942388	0.412164	3	0.503832
259	NFKBIZ	-0.316092	-1.1866	1.17738	0.325317	3	0.767743
260	NR4A2	-0.68015	-1.03064	0.932112	0.77868	3	0.5207
261	PMAIP1	-0.873479	-0.61809	1.35513	0.136436	3	0.56006
262	POLR2L	1.08617	-1.04817	0.581359	-0.619362	3	0.306013
263	PYHIN1	0.170974	-1.45743	0.545312	0.741145	3	0.318384
264	RASGRP1	-0.31274	-0.621156	1.48682	-0.552924	3	0.468101
265	RBM39	-0.0432948	-1.28458	1.14682	0.181059	3	0.596833
266	RC3H1	-0.739366	-0.977046	0.971531	0.744881	3	0.537129
267	REL	-0.546855	-1.09009	1.11245	0.524501	3	0.761356
268	RGCC	-0.254628	-1.30318	0.670477	0.887328	3	0.362161
269	RGS1	-0.449628	-1.19126	0.94791	0.692973	3	0.581581
270	RNF19A	-0.704618	-0.927003	1.21147	0.420154	3	0.722492
271	RP11-356I2.4	-0.292097	-1.28476	0.890484	0.686373	3	0.525495
272	RP11-386I14.4	-0.259512	-0.961671	1.40501	-0.183826	3	0.583049
273	RP11-51J9.5	-0.5817	-1.10964	0.846497	0.844845	3	0.464685
274	RP11-640M9.1	-0.638766	-1.06326	0.931628	0.770401	3	0.530974
275	RPL39	-0.226001	-0.804167	1.45626	-0.426089	3	0.505148
276	RPS29	-0.762976	-0.923211	1.11136	0.574824	3	0.635971
277	RUNX3	-0.90672	-0.761898	1.15464	0.513973	3	0.569657
278	SBF2	-0.497184	-1.0213	1.28691	0.231577	3	0.795598
279	SDR42E2	-0.580977	-1.06556	1.1161	0.530436	3	0.750171
280	SF1	-0.529343	-1.10387	1.10607	0.527136	3	0.759797
281	SNHG9	-0.398749	-1.19316	1.07007	0.521837	3	0.721729
282	SNORD3A	-0.382882	-0.992194	1.36707	0.00800308	3	0.670771
283	SYNE1	-0.166609	-1.34238	0.880448	0.628542	3	0.506353
284	TLE4	-0.367489	-1.24616	0.877969	0.735676	3	0.515337
285	TNFAIP3	-0.652621	-1.05184	0.939182	0.76528	3	0.534514
286	TNRC6B	-0.741627	-0.928645	1.14554	0.524729	3	0.670627
287	TRA2A	-0.696388	-0.996301	1.05828	0.634413	3	0.631356
288	TRA2B	-0.461855	-0.959124	1.36516	0.0558211	3	0.691874
289	TSPYL2	-0.0391819	-1.34664	1.02816	0.357666	3	0.564073
290	WDR74	-0.474388	-1.08371	1.21875	0.33935	3	0.850546
291	YME1L1	-0.326639	-1.01089	1.36766	-0.0301288	3	0.649842
292	ZBTB7A	-0.969394	-0.742406	1.00419	0.707611	3	0.479302
293	ACADVL	0.23848	-0.529467	-0.999159	1.29015	4	0.476316
294	ACTB	1.39592	0.0363076	-0.826657	-0.605574	4	0.298987
295	ACTG1	1.44233	-0.466756	-0.823894	-0.151684	4	0.357425
296	APMAP	0.709688	-0.721017	-0.988421	0.99975	4	0.522962
297	BTG1	-0.249355	-0.104566	-1.01976	1.37368	4	0.360712
298	C12orf75	1.1448	-1.29481	0.103767	0.0462375	4	0.36748
299	CD160	1.46278	-0.424128	-0.253804	-0.784845	4	0.303517
300	CD2	0.59762	-0.965393	-0.722546	1.09032	4	0.609996
301	CD247	1.34228	-0.697447	-0.824391	0.179561	4	0.402214
302	CD27	1.05944	-1.27218	-0.237518	0.450252	4	0.448087
303	CD3D	1.3617	-0.889518	0.112507	-0.584692	4	0.316013
304	CMC1	0.723772	-1.21493	-0.417556	0.90871	4	0.579661
305	CRIP2	1.45337	-0.804562	-0.446682	-0.20213	4	0.362174
306	CYTIP	0.208597	-0.631291	-0.899649	1.32234	4	0.496639
307	DDX5	0.180742	-1.22297	-0.160267	1.20249	4	0.49028
308	DGKD	0.0692062	-0.974045	-0.452313	1.35715	4	0.502857
309	EEF1A1	0.936259	-0.613765	-1.08177	0.759272	4	0.467932
310	EEF2	0.148439	-0.514639	-0.967131	1.33333	4	0.463007
311	EIF1	0.34255	-1.40278	0.110091	0.950136	4	0.42713
312	EIF4B	0.0694891	-1.25226	-0.0117591	1.19453	4	0.395956
313	ETS1	0.14245	-1.27395	-0.0328428	1.16434	4	0.431411
314	FCGR3A	0.512578	-1.32561	-0.163363	0.976393	4	0.539164
315	FCRL3	1.23441	-1.21484	-0.0199948	0.000426603	4	0.372356
316	GLRX5	-0.060113	-0.13306	-1.11997	1.31314	4	0.383159
317	GYPC	0.935075	-1.36926	0.496835	-0.0626522	4	0.318308
318	GZMK	0.425809	-0.98353	-0.641962	1.19968	4	0.629175
319	HAVCR2	0.00349327	-0.986458	-0.38709	1.37005	4	0.458337
320	HBA1	0.580505	-0.905954	-0.783135	1.10858	4	0.59494
321	HBA2	0.365763	-0.913584	-0.696019	1.24384	4	0.602841
322	HSPA8	1.11201	0.012257	-1.31423	0.18996	4	0.348257
323	IL18RAP	-0.185666	-0.536395	-0.738315	1.46038	4	0.396715
324	IL7R	-0.080393	-0.6723	-0.686263	1.43896	4	0.432863
325	ITGA4	-0.255841	-0.466151	-0.747294	1.46929	4	0.37751
326	ITGB2	0.98671	-1.16	-0.490329	0.663616	4	0.50733
327	JUNB	0.122814	-1.07762	-0.349584	1.30439	4	0.518895
328	KIAA1551	0.214312	-0.9816	-0.53727	1.30456	4	0.578995
329	KLF3	0.0504859	-0.993085	-0.413852	1.35645	4	0.488578
330	KLRB1	1.37196	-0.990947	-0.0127779	-0.368232	4	0.337856
331	KLRC2	0.374578	-1.23464	-0.26477	1.12483	4	0.581789
332	KLRG1	0.960663	-1.32157	-0.183863	0.54477	4	0.46057
333	LAT2	1.34126	-1.06901	-0.239046	-0.0331987	4	0.378996
334	LBH	1.35292	-1.02328	-0.349442	0.0198025	4	0.388128
335	LCK	1.13853	-0.670843	-0.990266	0.522576	4	0.443316
336	LYST	0.0534525	-1.03844	-0.354176	1.33916	4	0.481021
337	MATK	0.845408	-1.13159	-0.551107	0.837293	4	0.558369
338	MT-CO1	0.419397	-1.49682	0.498568	0.578853	4	0.322792
339	NCR3	1.38973	-0.940221	-0.0203019	-0.429208	4	0.332923
340	NEIL1	0.830271	-1.04043	-0.671469	0.881633	4	0.564098
341	PIM1	1.26776	-1.02684	-0.513757	0.272839	4	0.426259
342	PNRC1	-0.0897472	-0.648841	-0.702665	1.44125	4	0.428782
343	PTGDR	0.423255	-1.20224	-0.342646	1.12163	4	0.614141
344	RORA	1.15258	-1.1475	0.418656	-0.423736	4	0.309598
345	RP11-489E7.4	-0.0411659	-0.604458	-0.778215	1.42384	4	0.439921
346	SH2D1A	1.19834	-1.19806	-0.253763	0.253485	4	0.417032
347	SOCS3	-0.170266	-0.71682	-0.572261	1.45935	4	0.397553
348	SPTSSB	1.16219	-0.706774	-0.950924	0.495507	4	0.443176
349	SRGN	-0.208644	0.0888007	-1.1528	1.27265	4	0.347757
350	STK17A	0.851386	-1.04016	-0.672223	0.860999	4	0.557676
351	TUBA4A	-0.0227642	-0.91689	-0.456812	1.39647	4	0.45323
352	WHAMM	-0.117264	-0.543175	-0.781788	1.44223	4	0.415189

## Sheet: Enriched pathways
	group	Description	pvalue	ratio
GO:0009615...1	C1	response to virus	1.26494e-28	31.6832
GO:0051607...2	C1	defense response to virus	5.72603e-27	27.7228
GO:0140546...3	C1	defense response to symbiont	6.2827e-27	27.7228
GO:0050792	C1	regulation of viral process	9.96924e-22	19.802
GO:1903900	C1	regulation of viral life cycle	1.86502e-21	18.8119
GO:0048525	C1	negative regulation of viral process	2.5289e-20	15.8416
GO:0045071	C1	negative regulation of viral genome replication	3.62076e-20	13.8614
GO:0045069	C1	regulation of viral genome replication	5.60923e-19	14.8515
GO:0016032...9	C1	viral process	4.64697e-18	23.7624
GO:0140888	C1	interferon-mediated signaling pathway	6.13739e-18	14.8515
GO:0019079	C1	viral genome replication	1.06048e-17	15.8416
GO:0034340	C1	response to type I interferon	1.46561e-17	13.8614
GO:0002831...13	C1	regulation of response to biotic stimulus	3.11418e-17	23.7624
GO:0019058	C1	viral life cycle	3.377e-17	20.7921
GO:0060337	C1	type I interferon-mediated signaling pathway	1.83346e-16	12.8713
GO:0071357	C1	cellular response to type I interferon	2.19618e-16	12.8713
GO:0045088...17	C1	regulation of innate immune response	7.45406e-16	20.7921
GO:0045824	C1	negative regulation of innate immune response	3.95309e-13	10.8911
GO:0002832	C1	negative regulation of response to biotic stimulus	3.53592e-12	11.8812
GO:0035456...20	C1	response to interferon-beta	5.35241e-12	7.92079
GO:0031349...21	C1	positive regulation of defense response	2.4027e-11	17.8218
GO:0045089...22	C1	positive regulation of innate immune response	7.77076e-11	14.8515
GO:0019221...23	C1	cytokine-mediated signaling pathway	1.43457e-10	17.8218
GO:0002833...24	C1	positive regulation of response to biotic stimulus	2.59049e-10	14.8515
GO:0035455	C1	response to interferon-alpha	3.86686e-10	5.94059
GO:0050777...26	C1	negative regulation of immune response	5.17855e-10	11.8812
GO:0060338	C1	regulation of type I interferon-mediated signaling pathway	2.58978e-09	6.93069
GO:0002218...28	C1	activation of innate immune response	4.97823e-09	11.8812
GO:0032608...29	C1	interferon-beta production	2.09253e-08	6.93069
GO:0032648...30	C1	regulation of interferon-beta production	2.09253e-08	6.93069
GO:0001959	C1	regulation of cytokine-mediated signaling pathway	2.18799e-08	9.90099
GO:0060759	C1	regulation of response to cytokine stimulus	4.26597e-08	9.90099
GO:0032481	C1	positive regulation of type I interferon production	4.32111e-08	6.93069
GO:0032728	C1	positive regulation of interferon-beta production	5.26803e-08	5.94059
GO:0002683...35	C1	negative regulation of immune system process	5.6162e-08	14.8515
GO:0060339	C1	negative regulation of type I interferon-mediated signaling pathway	6.18561e-08	4.9505
GO:0034341	C1	response to type II interferon	6.49399e-08	8.91089
GO:0002253...38	C1	activation of immune response	6.94722e-08	14.8515
GO:0032479	C1	regulation of type I interferon production	9.51361e-08	7.92079
GO:0032606	C1	type I interferon production	9.51361e-08	7.92079
GO:0032069	C1	regulation of nuclease activity	1.04164e-07	4.9505
GO:0032102	C1	negative regulation of response to external stimulus	1.28709e-07	13.8614
GO:0002758...43	C1	innate immune response-activating signaling pathway	2.02858e-07	9.90099
GO:0046596	C1	regulation of viral entry into host cell	2.24138e-07	5.94059
GO:0001819...45	C1	positive regulation of cytokine production	3.93046e-07	13.8614
GO:0031348...46	C1	negative regulation of defense response	4.05023e-07	10.8911
GO:0001960	C1	negative regulation of cytokine-mediated signaling pathway	4.59677e-07	6.93069
GO:0002757...48	C1	immune response-activating signaling pathway	4.77677e-07	12.8713
GO:0052372	C1	modulation by symbiont of entry into host	5.13519e-07	5.94059
GO:0060761	C1	negative regulation of response to cytokine stimulus	6.74097e-07	6.93069
GO:0002221...51	C1	pattern recognition receptor signaling pathway	8.86182e-07	8.91089
GO:0002764...52	C1	immune response-regulating signaling pathway	9.57663e-07	12.8713
GO:0043903	C1	regulation of biological process involved in symbiotic interaction	9.58086e-07	5.94059
GO:0043123	C1	positive regulation of I-kappaB kinase/NF-kappaB signaling	1.01064e-06	8.91089
GO:0043122	C1	regulation of I-kappaB kinase/NF-kappaB signaling	1.3969e-06	9.90099
GO:0007249...56	C1	I-kappaB kinase/NF-kappaB signaling	4.35536e-06	9.90099
GO:0044000	C1	movement in host	7.52054e-06	7.92079
GO:0060333	C1	type II interferon-mediated signaling pathway	9.46227e-06	3.9604
GO:1903901	C1	negative regulation of viral life cycle	1.11362e-05	3.9604
GO:0002753...60	C1	cytosolic pattern recognition receptor signaling pathway	1.29256e-05	5.94059
GO:0051701	C1	biological process involved in interaction with host	1.64503e-05	7.92079
GO:0046718	C1	viral entry into host cell	1.99126e-05	6.93069
GO:0039530	C1	MDA-5 signaling pathway	2.47887e-05	2.9703
GO:0062207	C1	regulation of pattern recognition receptor signaling pathway	2.55062e-05	5.94059
GO:0044409	C1	entry into host	2.65704e-05	6.93069
GO:0051098...66	C1	regulation of binding	3.21511e-05	9.90099
GO:0002704...67	C1	negative regulation of leukocyte mediated immunity	3.38412e-05	4.9505
GO:0071346	C1	cellular response to type II interferon	4.02646e-05	5.94059
GO:0048872...69	C1	homeostasis of number of cells	4.1172e-05	8.91089
GO:0051099	C1	positive regulation of binding	4.88454e-05	6.93069
GO:0044403...71	C1	biological process involved in symbiotic interaction	5.16089e-05	8.91089
GO:0042267...72	C1	natural killer cell mediated cytotoxicity	5.79562e-05	4.9505
GO:0002443...73	C1	leukocyte mediated immunity	6.46546e-05	9.90099
GO:0071639	C1	positive regulation of monocyte chemotactic protein-1 production	6.72855e-05	2.9703
GO:0002228...75	C1	natural killer cell mediated immunity	6.97983e-05	4.9505
GO:0030218	C1	erythrocyte differentiation	7.61311e-05	5.94059
GO:1903706...77	C1	regulation of hemopoiesis	8.5931e-05	9.90099
GO:0030099...78	C1	myeloid cell differentiation	9.67237e-05	9.90099
GO:0001906...79	C1	cell killing	9.93028e-05	6.93069
GO:0062208	C1	positive regulation of pattern recognition receptor signaling pathway	0.00010255	3.9604
GO:0001909...81	C1	leukocyte mediated cytotoxicity	0.00011023	5.94059
GO:0034101	C1	erythrocyte homeostasis	0.00011023	5.94059
GO:0045646	C1	regulation of erythrocyte differentiation	0.00012175	3.9604
GO:0045953	C1	negative regulation of natural killer cell mediated cytotoxicity	0.00016529	2.9703
GO:0045637	C1	regulation of myeloid cell differentiation	0.0001659	6.93069
GO:0002716	C1	negative regulation of natural killer cell mediated immunity	0.00019208	2.9703
GO:0071605	C1	monocyte chemotactic protein-1 production	0.00019208	2.9703
GO:0071637	C1	regulation of monocyte chemotactic protein-1 production	0.00019208	2.9703
GO:0046597	C1	negative regulation of viral entry into host cell	0.00022153	2.9703
GO:0002449...90	C1	lymphocyte mediated immunity	0.00022905	7.92079
GO:0002429...91	C1	immune response-activating cell surface receptor signaling pathway	0.00023958	7.92079
GO:0002697...92	C1	regulation of immune effector process	0.00024201	8.91089
GO:0019885	C1	antigen processing and presentation of endogenous peptide antigen via MHC class I	0.00025376	2.9703
GO:0009219	C1	pyrimidine deoxyribonucleotide metabolic process	0.00028887	2.9703
GO:0035458...95	C1	cellular response to interferon-beta	0.00028887	2.9703
GO:0001961	C1	positive regulation of cytokine-mediated signaling pathway	0.00029556	3.9604
GO:0042742...97	C1	defense response to bacterium	0.00031138	7.92079
GO:0002483	C1	antigen processing and presentation of endogenous peptide antigen	0.00032698	2.9703
GO:0002262	C1	myeloid cell homeostasis	0.00033938	5.94059
GO:0001911...100	C1	negative regulation of leukocyte mediated cytotoxicity	0.00036817	2.9703
GO:0002726	C1	positive regulation of T cell cytokine production	0.00036817	2.9703
GO:0046631...102	C1	alpha-beta T cell activation	0.00038396	5.94059
GO:0002703...103	C1	regulation of leukocyte mediated immunity	0.00038725	6.93069
GO:0032682	C1	negative regulation of chemokine production	0.00041257	2.9703
GO:0039529	C1	RIG-I signaling pathway	0.00041257	2.9703
GO:0002768...106	C1	immune response-regulating cell surface receptor signaling pathway	0.00042497	7.92079
GO:0060760	C1	positive regulation of response to cytokine stimulus	0.00045465	3.9604
GO:1901224...108	C1	positive regulation of NIK/NF-kappaB signaling	0.00048152	3.9604
GO:0031342...109	C1	negative regulation of cell killing	0.00051135	2.9703
GO:0032607	C1	interferon-alpha production	0.00051135	2.9703
GO:0032647	C1	regulation of interferon-alpha production	0.00051135	2.9703
GO:0002698...112	C1	negative regulation of immune effector process	0.0005342	4.9505
GO:0032722	C1	positive regulation of chemokine production	0.0005689	3.9604
GO:0002699...114	C1	positive regulation of immune effector process	0.00063082	6.93069
GO:0019883	C1	antigen processing and presentation of endogenous antigen	0.00068597	2.9703
GO:0045648	C1	positive regulation of erythrocyte differentiation	0.00082111	2.9703
GO:0002237...117	C1	response to molecule of bacterial origin	0.00085366	7.92079
GO:0002220...118	C1	innate immune response activating cell surface receptor signaling pathway	0.00085622	3.9604
GO:0002819...119	C1	regulation of adaptive immune response	0.00088218	5.94059
GO:0001818...120	C1	negative regulation of cytokine production	0.0009317	7.92079
GO:0002474	C1	antigen processing and presentation of peptide antigen via MHC class I	0.00097207	2.9703
GO:0010922	C1	positive regulation of phosphatase activity	0.00097207	2.9703
GO:0072527	C1	pyrimidine-containing compound metabolic process	0.00108047	3.9604
GO:1903131...124	C1	mononuclear cell differentiation	0.00109836	8.91089
GO:0002369	C1	T cell cytokine production	0.00113953	2.9703
GO:0002724	C1	regulation of T cell cytokine production	0.00113953	2.9703
GO:0002366...127	C1	leukocyte activation involved in immune response	0.00115207	6.93069
GO:0098586	C1	cellular response to virus	0.00118072	3.9604
GO:0030522...129	C1	intracellular receptor signaling pathway	0.00122105	6.93069
GO:0002263...130	C1	cell activation involved in immune response	0.00124475	6.93069
GO:0003211	C1	cardiac ventricle formation	0.00127513	1.9802
GO:0033007	C1	negative regulation of mast cell activation involved in immune response	0.00127513	1.9802
GO:1900246	C1	positive regulation of RIG-I signaling pathway	0.00127513	1.9802
GO:2000109	C1	regulation of macrophage apoptotic process	0.00127513	1.9802
GO:0071222...135	C1	cellular response to lipopolysaccharide	0.00139152	5.94059
GO:0097191...136	C1	extrinsic apoptotic signaling pathway	0.00148903	5.94059
GO:0050729	C1	positive regulation of inflammatory response	0.00152013	4.9505
GO:2001236	C1	regulation of extrinsic apoptotic signaling pathway	0.00160908	4.9505
GO:0009394	C1	2'-deoxyribonucleotide metabolic process	0.00163463	2.9703
GO:0034142...140	C1	toll-like receptor 4 signaling pathway	0.00163463	2.9703
GO:2000116	C1	regulation of cysteine-type endopeptidase activity	0.0017368	5.94059
GO:0009262	C1	deoxyribonucleotide metabolic process	0.00174737	2.9703
GO:0019692	C1	deoxyribose phosphate metabolic process	0.00174737	2.9703
GO:0033003	C1	regulation of mast cell activation	0.00174737	2.9703
GO:0001910...145	C1	regulation of leukocyte mediated cytotoxicity	0.00178134	3.9604
GO:0071219...146	C1	cellular response to molecule of bacterial origin	0.00185209	5.94059
GO:0002887	C1	negative regulation of myeloid leukocyte mediated immunity	0.00185699	1.9802
GO:0009176	C1	pyrimidine deoxyribonucleoside monophosphate metabolic process	0.00185699	1.9802
GO:0002709	C1	regulation of T cell mediated immunity	0.0019228	3.9604
GO:0002275...150	C1	myeloid cell activation involved in immune response	0.00199637	3.9604
GO:0032642	C1	regulation of chemokine production	0.00199637	3.9604
GO:0032602	C1	chemokine production	0.00207187	3.9604
GO:0071888	C1	macrophage apoptotic process	0.00218687	1.9802
GO:0042269...154	C1	regulation of natural killer cell mediated cytotoxicity	0.00224648	2.9703
GO:0052548	C1	regulation of endopeptidase activity	0.00236803	6.93069
GO:0140895...156	C1	cell surface toll-like receptor signaling pathway	0.00238364	2.9703
GO:0045639	C1	positive regulation of myeloid cell differentiation	0.00239362	3.9604
GO:0001914	C1	regulation of T cell mediated cytotoxicity	0.00252588	2.9703
GO:0007259	C1	receptor signaling pathway via JAK-STAT	0.00252703	4.9505
GO:0003207	C1	cardiac chamber formation	0.00254235	1.9802
GO:0033004	C1	negative regulation of mast cell activation	0.00254235	1.9802
GO:0043301	C1	negative regulation of leukocyte degranulation	0.00254235	1.9802
GO:0046598	C1	positive regulation of viral entry into host cell	0.00254235	1.9802
GO:0060330	C1	regulation of response to type II interferon	0.00254235	1.9802
GO:0060334	C1	regulation of type II interferon-mediated signaling pathway	0.00254235	1.9802
GO:0072160	C1	nephron tubule epithelial cell differentiation	0.00254235	1.9802
GO:0075294	C1	positive regulation by symbiont of entry into host	0.00254235	1.9802
GO:0032760...168	C1	positive regulation of tumor necrosis factor production	0.00256672	3.9604
GO:0032496...169	C1	response to lipopolysaccharide	0.00274379	6.93069
GO:0002715...170	C1	regulation of natural killer cell mediated immunity	0.00282585	2.9703
GO:0009263	C1	deoxyribonucleotide biosynthetic process	0.00292312	1.9802
GO:0009265	C1	2'-deoxyribonucleotide biosynthetic process	0.00292312	1.9802
GO:0046385	C1	deoxyribose phosphate biosynthetic process	0.00292312	1.9802
GO:1903557...174	C1	positive regulation of tumor necrosis factor superfamily cytokine production	0.00293835	3.9604
GO:0006220	C1	pyrimidine nucleotide metabolic process	0.0029837	2.9703
GO:0031341...176	C1	regulation of cell killing	0.0030367	3.9604
GO:1901222...177	C1	regulation of NIK/NF-kappaB signaling	0.0030367	3.9604
GO:0039531	C1	regulation of viral-induced cytoplasmic pattern recognition receptor signaling pathway	0.00314688	2.9703
GO:0050819	C1	negative regulation of coagulation	0.00314688	2.9703
GO:0071216...180	C1	cellular response to biotic stimulus	0.00316913	5.94059
GO:0032611	C1	interleukin-1 beta production	0.00324011	3.9604
GO:0032651	C1	regulation of interleukin-1 beta production	0.00324011	3.9604
GO:0002706...183	C1	regulation of lymphocyte mediated immunity	0.00329407	4.9505
GO:0097696	C1	receptor signaling pathway via STAT	0.00329407	4.9505
GO:0070663...185	C1	regulation of leukocyte proliferation	0.00341188	5.94059
GO:0046634...186	C1	regulation of alpha-beta T cell activation	0.00345263	3.9604
GO:0002707...187	C1	negative regulation of lymphocyte mediated immunity	0.00348943	2.9703
GO:0002752...188	C1	cell surface pattern recognition receptor signaling pathway	0.00348943	2.9703
GO:0002822...189	C1	regulation of adaptive immune response based on somatic recombination of immune receptors built from immunoglobulin superfamily domains	0.00377683	4.9505
GO:0002718...190	C1	regulation of cytokine production involved in immune response	0.00402503	3.9604
GO:0001913	C1	T cell mediated cytotoxicity	0.00404458	2.9703
GO:0051101...192	C1	regulation of DNA binding	0.00414674	3.9604
GO:0002428	C1	antigen processing and presentation of peptide antigen via MHC class Ib	0.00421451	1.9802
GO:0072567	C1	chemokine (C-X-C motif) ligand 2 production	0.00421451	1.9802
GO:2000341	C1	regulation of chemokine (C-X-C motif) ligand 2 production	0.00421451	1.9802
GO:0002367...196	C1	cytokine production involved in immune response	0.00427092	3.9604
GO:0035306	C1	positive regulation of dephosphorylation	0.00444282	2.9703
GO:0050863...198	C1	regulation of T cell activation	0.00446168	6.93069
GO:0002281	C1	macrophage activation involved in immune response	0.00469374	1.9802
GO:0002755	C1	MyD88-dependent toll-like receptor signaling pathway	0.00469374	1.9802
GO:0009223	C1	pyrimidine deoxyribonucleotide catabolic process	0.00469374	1.9802
GO:0002456	C1	T cell mediated immunity	0.00479276	3.9604
GO:0002708...203	C1	positive regulation of lymphocyte mediated immunity	0.00492961	3.9604
GO:0048524	C1	positive regulation of viral process	0.00508338	2.9703
GO:0032495...205	C1	response to muramyl dipeptide	0.00519691	1.9802
GO:0039535	C1	regulation of RIG-I signaling pathway	0.00519691	1.9802
GO:0060340	C1	positive regulation of type I interferon-mediated signaling pathway	0.00519691	1.9802
GO:0022407...208	C1	regulation of cell-cell adhesion	0.00525917	7.92079
GO:0032612	C1	interleukin-1 production	0.00565335	3.9604
GO:0032652	C1	regulation of interleukin-1 production	0.00565335	3.9604
GO:0009129	C1	pyrimidine nucleoside monophosphate metabolic process	0.00572373	1.9802
GO:0050765	C1	negative regulation of phagocytosis	0.00572373	1.9802
GO:0001912...213	C1	positive regulation of leukocyte mediated cytotoxicity	0.00577684	2.9703
GO:0002711	C1	positive regulation of T cell mediated immunity	0.0062691	2.9703
GO:0045576...215	C1	mast cell activation	0.0062691	2.9703
GO:0001919	C1	regulation of receptor recycling	0.00627395	1.9802
GO:0006244	C1	pyrimidine nucleotide catabolic process	0.00627395	1.9802
GO:0032516	C1	positive regulation of phosphoprotein phosphatase activity	0.00627395	1.9802
GO:0048002	C1	antigen processing and presentation of peptide antigen	0.00678569	2.9703
GO:1903317	C1	regulation of protein maturation	0.00678569	2.9703
GO:0006925	C1	inflammatory cell apoptotic process	0.0068473	1.9802
GO:0019835...222	C1	cytolysis	0.0068473	1.9802
GO:0032727	C1	positive regulation of interferon-alpha production	0.0068473	1.9802
GO:1900120	C1	regulation of receptor binding	0.0068473	1.9802
GO:0002460...225	C1	adaptive immune response based on somatic recombination of immune receptors built from immunoglobulin superfamily domains	0.00697628	5.94059
GO:0050727...226	C1	regulation of inflammatory response	0.00734773	6.93069
GO:0006213	C1	pyrimidine nucleoside metabolic process	0.00744352	1.9802
GO:0009162	C1	deoxyribonucleoside monophosphate metabolic process	0.00744352	1.9802
GO:0061484	C1	hematopoietic stem cell homeostasis	0.00744352	1.9802
GO:1903902	C1	positive regulation of viral life cycle	0.00744352	1.9802
GO:0038061...231	C1	NIK/NF-kappaB signaling	0.00748785	3.9604
GO:0031343...232	C1	positive regulation of cell killing	0.0076068	2.9703
GO:0050866...233	C1	negative regulation of cell activation	0.00764902	4.9505
GO:0050818	C1	regulation of coagulation	0.00789297	2.9703
GO:0002475	C1	antigen processing and presentation via MHC class Ib	0.00806235	1.9802
GO:0009147	C1	pyrimidine nucleoside triphosphate metabolic process	0.00806235	1.9802
GO:0046641...237	C1	positive regulation of alpha-beta T cell proliferation	0.00806235	1.9802
GO:0030098...238	C1	lymphocyte differentiation	0.00812106	6.93069
GO:0009123	C1	nucleoside monophosphate metabolic process	0.00818543	2.9703
GO:0052547	C1	regulation of peptidase activity	0.00842605	6.93069
GO:0032729...241	C1	positive regulation of type II interferon production	0.00848421	2.9703
GO:0002705...242	C1	positive regulation of leukocyte mediated immunity	0.00863652	3.9604
GO:0140374	C1	antiviral innate immune response	0.00870353	1.9802
GO:1903306	C1	negative regulation of regulated secretory pathway	0.00870353	1.9802
GO:0051251...245	C1	positive regulation of lymphocyte activation	0.00882044	5.94059
GO:0050688	C1	regulation of defense response to virus	0.00910082	2.9703
GO:2000108	C1	positive regulation of leukocyte apoptotic process	0.00936681	1.9802
GO:0002720	C1	positive regulation of cytokine production involved in immune response	0.00941871	2.9703
GO:0043299...249	C1	leukocyte degranulation	0.00974303	2.9703
GO:0050670...250	C1	regulation of lymphocyte proliferation	0.00977662	4.9505
GO:0002274...251	C1	myeloid leukocyte activation	0.00994265	4.9505
GO:0002418...252	C1	immune response to tumor cell	0.0100519	1.9802
GO:0070269	C1	pyroptosis	0.0100519	1.9802
GO:1903319	C1	positive regulation of protein maturation	0.0100519	1.9802
GO:0010921	C1	regulation of phosphatase activity	0.0100738	2.9703
GO:0032944...256	C1	regulation of mononuclear cell proliferation	0.0104524	4.9505
GO:0000281	C1	mitotic cytokinesis	0.0107548	2.9703
GO:0001778	C1	plasma membrane repair	0.0107586	1.9802
GO:0009264	C1	deoxyribonucleotide catabolic process	0.0107586	1.9802
GO:0046386	C1	deoxyribose phosphate catabolic process	0.0107586	1.9802
GO:0051092	C1	positive regulation of NF-kappaB transcription factor activity	0.0110303	3.9604
GO:0010951	C1	negative regulation of endopeptidase activity	0.011267	3.9604
GO:0050870...263	C1	positive regulation of T cell activation	0.0115251	4.9505
GO:0070661...264	C1	leukocyte proliferation	0.0117413	5.94059
GO:0051100	C1	negative regulation of binding	0.0119967	3.9604
GO:0050672	C1	negative regulation of lymphocyte proliferation	0.0121952	2.9703
GO:0002230	C1	positive regulation of defense response to virus by host	0.0122358	1.9802
GO:0043304	C1	regulation of mast cell degranulation	0.0122358	1.9802
GO:0032945	C1	negative regulation of mononuclear cell proliferation	0.0125718	2.9703
GO:0070665...270	C1	positive regulation of leukocyte proliferation	0.0127562	3.9604
GO:2000106...271	C1	regulation of leukocyte apoptotic process	0.012955	2.9703
GO:0006221	C1	pyrimidine nucleotide biosynthetic process	0.0130058	1.9802
GO:0033032	C1	regulation of myeloid cell apoptotic process	0.0130058	1.9802
GO:0046825	C1	regulation of protein export from nucleus	0.0130058	1.9802
GO:0051250...275	C1	negative regulation of lymphocyte activation	0.0132792	3.9604
GO:2000117	C1	negative regulation of cysteine-type endopeptidase activity	0.0133448	2.9703
GO:0051090...277	C1	regulation of DNA-binding transcription factor activity	0.0133451	6.93069
GO:0033006	C1	regulation of mast cell activation involved in immune response	0.0137964	1.9802
GO:0007009	C1	plasma membrane organization	0.0138157	3.9604
GO:0002323...280	C1	natural killer cell activation involved in immune response	0.0146074	1.9802
GO:0034121	C1	regulation of toll-like receptor signaling pathway	0.0146074	1.9802
GO:0050869...282	C1	negative regulation of B cell activation	0.0146074	1.9802
GO:0072331...283	C1	signal transduction by p53 class mediator	0.0146461	3.9604
GO:0070664...284	C1	negative regulation of leukocyte proliferation	0.0153939	2.9703
GO:0051051	C1	negative regulation of transport	0.0161271	6.93069
GO:0030224	C1	monocyte differentiation	0.0162894	1.9802
GO:1903039...287	C1	positive regulation of leukocyte cell-cell adhesion	0.0165656	4.9505
GO:0002696...288	C1	positive regulation of leukocyte activation	0.0168173	5.94059
GO:1903037...289	C1	regulation of leukocyte cell-cell adhesion	0.0170155	5.94059
GO:0030101...290	C1	natural killer cell activation	0.0171541	2.9703
GO:0045920	C1	negative regulation of exocytosis	0.01716	1.9802
GO:0072528	C1	pyrimidine-containing compound biosynthetic process	0.01716	1.9802
GO:0042113...293	C1	B cell activation	0.0172841	4.9505
GO:0061025	C1	membrane fusion	0.0176397	3.9604
GO:0033028	C1	myeloid cell apoptotic process	0.0180501	1.9802
GO:0045652	C1	regulation of megakaryocyte differentiation	0.0180501	1.9802
GO:0072529	C1	pyrimidine-containing compound catabolic process	0.0180501	1.9802
GO:0140894...298	C1	endolysosomal toll-like receptor signaling pathway	0.0180501	1.9802
GO:0000910	C1	cytokinesis	0.0182809	3.9604
GO:0032640...300	C1	tumor necrosis factor production	0.0182809	3.9604
GO:0032680...301	C1	regulation of tumor necrosis factor production	0.0182809	3.9604
GO:0048144	C1	fibroblast proliferation	0.018545	2.9703
GO:0002700	C1	regulation of production of molecular mediator of immune response	0.0196064	3.9604
GO:0001916	C1	positive regulation of T cell mediated cytotoxicity	0.0198874	1.9802
GO:0002478	C1	antigen processing and presentation of exogenous peptide antigen	0.0198874	1.9802
GO:0071706...306	C1	tumor necrosis factor superfamily cytokine production	0.0199468	3.9604
GO:1903555...307	C1	regulation of tumor necrosis factor superfamily cytokine production	0.0199468	3.9604
GO:0050867...308	C1	positive regulation of cell activation	0.0204105	5.94059
GO:0046822	C1	regulation of nucleocytoplasmic transport	0.0204946	2.9703
GO:1901223	C1	negative regulation of NIK/NF-kappaB signaling	0.0208343	1.9802
GO:0032733	C1	positive regulation of interleukin-10 production	0.0217997	1.9802
GO:0050691	C1	regulation of defense response to virus by host	0.0217997	1.9802
GO:0045445...313	C1	myoblast differentiation	0.022028	2.9703
GO:0002520...314	C1	immune system development	0.0224322	3.9604
GO:0008637	C1	apoptotic mitochondrial changes	0.0225527	2.9703
GO:0030501	C1	positive regulation of bone mineralization	0.0227834	1.9802
GO:0032735	C1	positive regulation of interleukin-12 production	0.0227834	1.9802
GO:0032814...318	C1	regulation of natural killer cell activation	0.0227834	1.9802
GO:0045663...319	C1	positive regulation of myoblast differentiation	0.0227834	1.9802
GO:0045687	C1	positive regulation of glial cell differentiation	0.0227834	1.9802
GO:0061640	C1	cytoskeleton-dependent cytokinesis	0.0236226	2.9703
GO:0001881	C1	receptor recycling	0.0237851	1.9802
GO:0002347...323	C1	response to tumor cell	0.0237851	1.9802
GO:0032691	C1	negative regulation of interleukin-1 beta production	0.0237851	1.9802
GO:0042771	C1	intrinsic apoptotic signaling pathway in response to DNA damage by p53 class mediator	0.0237851	1.9802
GO:0046640...326	C1	regulation of alpha-beta T cell proliferation	0.0237851	1.9802
GO:0030217...327	C1	T cell differentiation	0.0237856	4.9505
GO:0043254	C1	regulation of protein-containing complex assembly	0.0239883	5.94059
GO:0019882	C1	antigen processing and presentation	0.0241678	2.9703
GO:0002695...330	C1	negative regulation of leukocyte activation	0.0243184	3.9604
GO:0035710...331	C1	CD4-positive, alpha-beta T cell activation	0.0247197	2.9703
GO:0032781	C1	positive regulation of ATP-dependent activity	0.0248046	1.9802
GO:0046636...333	C1	negative regulation of alpha-beta T cell activation	0.0248046	1.9802
GO:0043281	C1	regulation of cysteine-type endopeptidase activity involved in apoptotic process	0.025099	3.9604
GO:0022408...335	C1	negative regulation of cell-cell adhesion	0.0254949	3.9604
GO:0007159...336	C1	leukocyte cell-cell adhesion	0.0255305	5.94059
GO:0046651...337	C1	lymphocyte proliferation	0.0256275	4.9505
GO:0035307	C1	positive regulation of protein dephosphorylation	0.0258418	1.9802
GO:0071887...339	C1	leukocyte apoptotic process	0.0258439	2.9703
GO:0032609...340	C1	type II interferon production	0.0264162	2.9703
GO:0032649...341	C1	regulation of type II interferon production	0.0264162	2.9703
GO:0002285...342	C1	lymphocyte activation involved in immune response	0.0267054	3.9604
GO:0031018	C1	endocrine pancreas development	0.0268963	1.9802
GO:0046633...344	C1	alpha-beta T cell proliferation	0.0268963	1.9802
GO:0046632...345	C1	alpha-beta T cell differentiation	0.0269953	2.9703
GO:0007162...346	C1	negative regulation of cell adhesion	0.0275588	4.9505
GO:0006906	C1	vesicle fusion	0.0275812	2.9703
GO:0032943...348	C1	mononuclear cell proliferation	0.0278895	4.9505
GO:0035850	C1	epithelial cell differentiation involved in kidney development	0.0279681	1.9802
GO:0043300...350	C1	regulation of leukocyte degranulation	0.0279681	1.9802
GO:0045619...351	C1	regulation of lymphocyte differentiation	0.0283723	3.9604
GO:0090174	C1	organelle membrane fusion	0.0287732	2.9703
GO:0019884	C1	antigen processing and presentation of exogenous antigen	0.0290568	1.9802
GO:0002824	C1	positive regulation of adaptive immune response based on somatic recombination of immune receptors built from immunoglobulin superfamily domains	0.0293794	2.9703
GO:1902105...355	C1	regulation of leukocyte differentiation	0.0299267	4.9505
GO:0030195	C1	negative regulation of blood coagulation	0.0301622	1.9802
GO:1902041...357	C1	regulation of extrinsic apoptotic signaling pathway via death domain receptors	0.0301622	1.9802
GO:0042063	C1	gliogenesis	0.0302751	4.9505
GO:0022409...359	C1	positive regulation of cell-cell adhesion	0.0306261	4.9505
GO:0043392...360	C1	negative regulation of DNA binding	0.0312842	1.9802
GO:0045778	C1	positive regulation of ossification	0.0312842	1.9802
GO:1900047	C1	negative regulation of hemostasis	0.0312842	1.9802
GO:2001238	C1	positive regulation of extrinsic apoptotic signaling pathway	0.0312842	1.9802
GO:0035303	C1	regulation of dephosphorylation	0.0318715	2.9703
GO:0042060...365	C1	wound healing	0.0323597	5.94059
GO:0006968...366	C1	cellular defense response	0.0324226	1.9802
GO:0032692	C1	negative regulation of interleukin-1 production	0.0324226	1.9802
GO:0002821	C1	positive regulation of adaptive immune response	0.0331579	2.9703
GO:0048260	C1	positive regulation of receptor-mediated endocytosis	0.033577	1.9802
GO:0070169	C1	positive regulation of biomineral tissue development	0.033577	1.9802
GO:0007596...371	C1	blood coagulation	0.0337393	3.9604
GO:0050864...372	C1	regulation of B cell activation	0.0338111	2.9703
GO:0032386	C1	regulation of intracellular transport	0.0346573	4.9505
GO:0043303...374	C1	mast cell degranulation	0.0347474	1.9802
GO:0034655...375	C1	nucleobase-containing compound catabolic process	0.0348776	5.94059
GO:0002244...376	C1	hematopoietic progenitor cell differentiation	0.0351377	2.9703
GO:0002573	C1	myeloid leukocyte differentiation	0.0351676	3.9604
GO:0009116	C1	nucleoside metabolic process	0.0359335	1.9802
GO:0050817...379	C1	coagulation	0.036139	3.9604
GO:0002702	C1	positive regulation of production of molecular mediator of immune response	0.0364909	2.9703
GO:0007599...381	C1	hemostasis	0.0366306	3.9604
GO:0002279...382	C1	mast cell activation involved in immune response	0.0371352	1.9802
GO:0045806	C1	negative regulation of endocytosis	0.0371352	1.9802
GO:0050832	C1	defense response to fungus	0.0371352	1.9802
GO:0002448...385	C1	mast cell mediated immunity	0.0383521	1.9802
GO:0043388	C1	positive regulation of DNA binding	0.0383521	1.9802
GO:0043666	C1	regulation of phosphoprotein phosphatase activity	0.0383521	1.9802
GO:0010001	C1	glial cell differentiation	0.0391463	3.9604
GO:0051960	C1	regulation of nervous system development	0.0395831	5.94059
GO:0001836	C1	release of cytochrome c from mitochondria	0.0395842	1.9802
GO:0050732	C1	negative regulation of peptidyl-tyrosine phosphorylation	0.0395842	1.9802
GO:0061005	C1	cell differentiation involved in kidney development	0.0395842	1.9802
GO:2000649	C1	regulation of sodium ion transmembrane transporter activity	0.0395842	1.9802
GO:0010466	C1	negative regulation of peptidase activity	0.039661	3.9604
GO:0006611	C1	protein export from nucleus	0.0408312	1.9802
GO:0045727...396	C1	positive regulation of translation	0.0414358	2.9703
GO:0002886	C1	regulation of myeloid leukocyte mediated immunity	0.0420929	1.9802
GO:0003179	C1	heart valve morphogenesis	0.0420929	1.9802
GO:0071709	C1	membrane assembly	0.0420929	1.9802
GO:2001056	C1	positive regulation of cysteine-type endopeptidase activity	0.0421685	2.9703
GO:0000209	C1	protein polyubiquitination	0.0439187	3.9604
GO:0050671...402	C1	positive regulation of lymphocyte proliferation	0.0444056	2.9703
GO:0031638	C1	zymogen activation	0.0459646	1.9802
GO:0032731	C1	positive regulation of interleukin-1 beta production	0.0459646	1.9802
GO:1903311...405	C2	regulation of mRNA metabolic process	8.47111e-06	11.6883
GO:0043484...406	C2	regulation of RNA splicing	1.0281e-05	9.09091
GO:0071364	C2	cellular response to epidermal growth factor stimulus	2.95517e-05	5.19481
GO:1900153	C2	positive regulation of nuclear-transcribed mRNA catabolic process, deadenylation-dependent decay	2.98797e-05	3.8961
GO:0033120...409	C2	positive regulation of RNA splicing	3.87108e-05	5.19481
GO:0070849	C2	response to epidermal growth factor	4.21795e-05	5.19481
GO:1903313...411	C2	positive regulation of mRNA metabolic process	6.45666e-05	7.79221
GO:0048008	C2	platelet-derived growth factor receptor signaling pathway	9.69357e-05	5.19481
GO:1900151...413	C2	regulation of nuclear-transcribed mRNA catabolic process, deadenylation-dependent decay	0.00016524	3.8961
GO:0000288...414	C2	nuclear-transcribed mRNA catabolic process, deadenylation-dependent decay	0.00018034	5.19481
GO:0060325	C2	face morphogenesis	0.00028145	3.8961
GO:0000289...416	C2	nuclear-transcribed mRNA poly(A) tail shortening	0.00037136	3.8961
GO:0060323	C2	head morphogenesis	0.00047792	3.8961
GO:0002181	C2	cytoplasmic translation	0.00051408	6.49351
GO:0140467...419	C2	integrated stress response signaling	0.00064793	3.8961
GO:1903312	C2	negative regulation of mRNA metabolic process	0.00067407	5.19481
GO:0008380...421	C2	RNA splicing	0.00067416	10.3896
GO:0048024...422	C2	regulation of mRNA splicing, via spliceosome	0.00104754	5.19481
GO:0010171	C2	body morphogenesis	0.00109358	3.8961
GO:0019083	C2	viral transcription	0.00122879	3.8961
GO:0060213...425	C2	positive regulation of nuclear-transcribed mRNA poly(A) tail shortening	0.00127912	2.5974
GO:0043488...426	C2	regulation of mRNA stability	0.00128623	6.49351
GO:0060324	C2	face development	0.00130016	3.8961
GO:0043922	C2	negative regulation by host of viral transcription	0.00148831	2.5974
GO:0043487...429	C2	regulation of RNA stability	0.00167362	6.49351
GO:0061157...430	C2	mRNA destabilization	0.0016937	5.19481
GO:0060211...431	C2	regulation of nuclear-transcribed mRNA poly(A) tail shortening	0.00171268	2.5974
GO:0070262	C2	peptidyl-serine dephosphorylation	0.00171268	2.5974
GO:0000956...434	C2	nuclear-transcribed mRNA catabolic process	0.00184997	5.19481
GO:0061013...435	C2	regulation of mRNA catabolic process	0.00185802	6.49351
GO:0050779...437	C2	RNA destabilization	0.0019042	5.19481
GO:0061014...438	C2	positive regulation of mRNA catabolic process	0.0019042	5.19481
GO:0009612...439	C2	response to mechanical stimulus	0.00197558	6.49351
GO:0022029	C2	telencephalon cell migration	0.00206164	3.8961
GO:0061158	C2	3'-UTR-mediated mRNA destabilization	0.00220648	2.5974
GO:0021885	C2	forebrain cell migration	0.00236558	3.8961
GO:0050684...443	C2	regulation of mRNA processing	0.00264349	5.19481
GO:0048588	C2	developmental cell growth	0.00269656	6.49351
GO:2000786	C2	positive regulation of autophagosome assembly	0.0027595	2.5974
GO:0014823	C2	response to activity	0.00305337	3.8961
GO:0044090	C2	positive regulation of vacuole organization	0.00337078	2.5974
GO:0099515	C2	actin filament-based transport	0.00337078	2.5974
GO:0030032	C2	lamellipodium assembly	0.00343866	3.8961
GO:0048025	C2	negative regulation of mRNA splicing, via spliceosome	0.00369795	2.5974
GO:0030183...452	C2	B cell differentiation	0.00373056	5.19481
GO:0007097	C2	nuclear migration	0.00439477	2.5974
GO:0050686	C2	negative regulation of mRNA processing	0.00439477	2.5974
GO:1902117	C2	positive regulation of organelle assembly	0.00460707	3.8961
GO:0006402	C2	mRNA catabolic process	0.00506844	6.49351
GO:0061515...460	C2	myeloid cell development	0.0050998	3.8961
GO:0035994	C2	response to muscle stretch	0.00514742	2.5974
GO:0032868	C2	response to insulin	0.00539214	6.49351
GO:0021801	C2	cerebral cortex radial glia-guided migration	0.00554438	2.5974
GO:0022030	C2	telencephalon glial cell migration	0.00554438	2.5974
GO:0033119	C2	negative regulation of RNA splicing	0.00554438	2.5974
GO:2000737	C2	negative regulation of stem cell differentiation	0.00554438	2.5974
GO:0050900...467	C2	leukocyte migration	0.00573368	7.79221
GO:0051647	C2	nucleus localization	0.00595495	2.5974
GO:0150146	C2	cell junction disassembly	0.00595495	2.5974
GO:0060021	C2	roof of mouth development	0.00636944	3.8961
GO:0097581	C2	lamellipodium organization	0.00636944	3.8961
GO:0009791	C2	post-embryonic development	0.00656479	3.8961
GO:1900101	C2	regulation of endoplasmic reticulum unfolded protein response	0.00681644	2.5974
GO:0071276	C2	cellular response to cadmium ion	0.00726713	2.5974
GO:0048026...475	C2	positive regulation of mRNA splicing, via spliceosome	0.00773096	2.5974
GO:0051642	C2	centrosome localization	0.00773096	2.5974
GO:0061842	C2	microtubule organizing center localization	0.00773096	2.5974
GO:1990868	C2	response to chemokine	0.00803231	3.8961
GO:1990869	C2	cellular response to chemokine	0.00803231	3.8961
GO:0019080	C2	viral gene expression	0.00825643	3.8961
GO:0060537	C2	muscle tissue development	0.00838532	7.79221
GO:0060964	C2	regulation of miRNA-mediated gene silencing	0.00869761	2.5974
GO:1990830	C2	cellular response to leukemia inhibitory factor	0.00871566	3.8961
GO:1990823	C2	response to leukemia inhibitory factor	0.00895079	3.8961
GO:0071375	C2	cellular response to peptide hormone stimulus	0.00899298	6.49351
GO:0021799	C2	cerebral cortex radially oriented cell migration	0.00971547	2.5974
GO:0060218	C2	hematopoietic stem cell differentiation	0.00971547	2.5974
GO:1900368	C2	regulation of post-transcriptional gene silencing by RNA	0.00971547	2.5974
GO:0044273	C2	sulfur compound catabolic process	0.0102433	2.5974
GO:0060147	C2	regulation of post-transcriptional gene silencing	0.0102433	2.5974
GO:0000302...492	C2	response to reactive oxygen species	0.0103425	5.19481
GO:0006401	C2	RNA catabolic process	0.0103621	6.49351
GO:1902115	C2	regulation of organelle assembly	0.010689	5.19481
GO:0060966	C2	regulation of gene silencing by RNA	0.0107837	2.5974
GO:0070229...497	C2	negative regulation of lymphocyte apoptotic process	0.0107837	2.5974
GO:0031331...498	C2	positive regulation of cellular catabolic process	0.0108025	7.79221
GO:0000377...499	C2	RNA splicing, via transesterification reactions with bulged adenosine as nucleophile	0.0111663	6.49351
GO:0000398...500	C2	mRNA splicing, via spliceosome	0.0111663	6.49351
GO:0032869	C2	cellular response to insulin stimulus	0.0114045	5.19481
GO:0000375...502	C2	RNA splicing, via transesterification reactions	0.0117256	6.49351
GO:0032570	C2	response to progesterone	0.0119013	2.5974
GO:0050685...504	C2	positive regulation of mRNA processing	0.0124784	2.5974
GO:0048545	C2	response to steroid hormone	0.0132068	6.49351
GO:0071774	C2	response to fibroblast growth factor	0.0135225	3.8961
GO:0043620...512	C2	regulation of DNA-templated transcription in response to stress	0.0142815	2.5974
GO:0045214	C2	sarcomere organization	0.0142815	2.5974
GO:0051955	C2	regulation of amino acid transport	0.0142815	2.5974
GO:2000785	C2	regulation of autophagosome assembly	0.0142815	2.5974
GO:0007517	C2	muscle organ development	0.0151459	6.49351
GO:0044270	C2	cellular nitrogen compound catabolic process	0.0153029	7.79221
GO:0021987	C2	cerebral cortex development	0.0154001	3.8961
GO:0046700	C2	heterocycle catabolic process	0.015586	7.79221
GO:0001704	C2	formation of primary germ layer	0.0157266	3.8961
GO:0071356...524	C2	cellular response to tumor necrosis factor	0.0163474	5.19481
GO:0021795	C2	cerebral cortex cell migration	0.0168492	2.5974
GO:0006397...527	C2	mRNA processing	0.0173617	7.79221
GO:0036003	C3	positive regulation of transcription from RNA polymerase II promoter in response to stress	3.19442e-05	4.61538
GO:0002260	C3	lymphocyte homeostasis	0.00011656	6.15385
GO:0030330	C3	DNA damage response, signal transduction by p53 class mediator	0.00011656	6.15385
GO:1901798	C3	positive regulation of signal transduction by p53 class mediator	0.00015425	4.61538
GO:0001782	C3	B cell homeostasis	0.00022509	4.61538
GO:0043516	C3	regulation of DNA damage response, signal transduction by p53 class mediator	0.0002901	4.61538
GO:0043618	C3	regulation of transcription from RNA polymerase II promoter in response to stress	0.00031418	4.61538
GO:2001233	C3	regulation of apoptotic signaling pathway	0.00035732	10.7692
GO:0045580...563	C3	regulation of T cell differentiation	0.00041321	7.69231
GO:0042770	C3	signal transduction in response to DNA damage	0.00045686	7.69231
GO:0001776	C3	leukocyte homeostasis	0.00046199	6.15385
GO:0042100...567	C3	B cell proliferation	0.00046199	6.15385
GO:1901796	C3	regulation of signal transduction by p53 class mediator	0.00051505	6.15385
GO:0006449	C3	regulation of translational termination	0.00053065	3.07692
GO:1902237	C3	positive regulation of endoplasmic reticulum stress-induced intrinsic apoptotic signaling pathway	0.00053065	3.07692
GO:0097193	C3	intrinsic apoptotic signaling pathway	0.00063089	9.23077
GO:1990440	C3	positive regulation of transcription from RNA polymerase II promoter in response to endoplasmic reticulum stress	0.00064711	3.07692
GO:0045581	C3	negative regulation of T cell differentiation	0.00070848	4.61538
GO:0006983	C3	ER overload response	0.00077478	3.07692
GO:0071236	C3	cellular response to antibiotic	0.00091359	3.07692
GO:0043370	C3	regulation of CD4-positive, alpha-beta T cell differentiation	0.0009366	4.61538
GO:0000381	C3	regulation of alternative mRNA splicing, via spliceosome	0.00098715	4.61538
GO:0002467	C3	germinal center formation	0.00106346	3.07692
GO:0045620	C3	negative regulation of lymphocyte differentiation	0.00120658	4.61538
GO:0043374	C3	CD8-positive, alpha-beta T cell differentiation	0.00122431	3.07692
GO:2001244	C3	positive regulation of intrinsic apoptotic signaling pathway	0.0013898	4.61538
GO:0043517...597	C3	positive regulation of DNA damage response, signal transduction by p53 class mediator	0.00139606	3.07692
GO:0070431	C3	nucleotide-binding oligomerization domain containing 2 signaling pathway	0.00139606	3.07692
GO:0031663	C3	lipopolysaccharide-mediated signaling pathway	0.00152113	4.61538
GO:0006415	C3	translational termination	0.00157864	3.07692
GO:0043249	C3	erythrocyte maturation	0.00157864	3.07692
GO:0036499	C3	PERK-mediated unfolded protein response	0.00177198	3.07692
GO:0071456	C3	cellular response to hypoxia	0.00182805	6.15385
GO:0000380	C3	alternative mRNA splicing, via spliceosome	0.00204118	4.61538
GO:0046637	C3	regulation of alpha-beta T cell differentiation	0.00212339	4.61538
GO:0002544	C3	chronic inflammatory response	0.00219062	3.07692
GO:0006448	C3	regulation of translational elongation	0.00219062	3.07692
GO:2001185	C3	regulation of CD8-positive, alpha-beta T cell activation	0.00219062	3.07692
GO:0036294	C3	cellular response to decreased oxygen levels	0.00221167	6.15385
GO:2000319	C3	regulation of T-helper 17 cell differentiation	0.00241577	3.07692
GO:2000514...615	C3	regulation of CD4-positive, alpha-beta T cell activation	0.00247272	4.61538
GO:0043371	C3	negative regulation of CD4-positive, alpha-beta T cell differentiation	0.00265138	3.07692
GO:0045786	C3	negative regulation of cell cycle	0.00282751	9.23077
GO:0071559	C3	response to transforming growth factor beta	0.00294087	7.69231
GO:1905897	C3	regulation of response to endoplasmic reticulum stress	0.00295678	4.61538
GO:0072332	C3	intrinsic apoptotic signaling pathway by p53 class mediator	0.00306007	4.61538
GO:0071453	C3	cellular response to oxygen levels	0.00307464	6.15385
GO:2001242	C3	regulation of intrinsic apoptotic signaling pathway	0.00313926	6.15385
GO:0070423	C3	nucleotide-binding oligomerization domain containing signaling pathway	0.00342021	3.07692
GO:0001666	C3	response to hypoxia	0.00357024	7.69231
GO:0071277	C3	cellular response to calcium ion	0.00360978	4.61538
GO:0035872	C3	nucleotide-binding domain, leucine rich repeat containing receptor signaling pathway	0.00369691	3.07692
GO:0036119	C3	response to platelet-derived growth factor	0.00369691	3.07692
GO:0043367...637	C3	CD4-positive, alpha-beta T cell differentiation	0.00372647	4.61538
GO:0006109	C3	regulation of carbohydrate metabolic process	0.00383726	6.15385
GO:0001783	C3	B cell apoptotic process	0.00398371	3.07692
GO:0046639	C3	negative regulation of alpha-beta T cell differentiation	0.00398371	3.07692
GO:0045185	C3	maintenance of protein location	0.0040903	4.61538
GO:0034504	C3	protein localization to nucleus	0.00417412	7.69231
GO:0070301	C3	cellular response to hydrogen peroxide	0.0042162	4.61538
GO:0031664	C3	regulation of lipopolysaccharide-mediated signaling pathway	0.00428053	3.07692
GO:0036037	C3	CD8-positive, alpha-beta T cell activation	0.00428053	3.07692
GO:0036293	C3	response to decreased oxygen levels	0.00429131	7.69231
GO:0032088	C3	negative regulation of NF-kappaB transcription factor activity	0.00460799	4.61538
GO:0072539...655	C3	T-helper 17 cell differentiation	0.00490394	3.07692
GO:2000316	C3	regulation of T-helper 17 type immune response	0.00523039	3.07692
GO:0050851...659	C3	antigen receptor-mediated signaling pathway	0.00534622	6.15385
GO:0060055	C3	angiogenesis involved in wound healing	0.00556659	3.07692
GO:1902235	C3	regulation of endoplasmic reticulum stress-induced intrinsic apoptotic signaling pathway	0.00556659	3.07692
GO:0008630	C3	intrinsic apoptotic signaling pathway in response to DNA damage	0.00560579	4.61538
GO:1902075	C3	cellular response to salt	0.00563125	6.15385
GO:0071496	C3	cellular response to external stimulus	0.00566776	7.69231
GO:0042594	C3	response to starvation	0.00592628	6.15385
GO:0070482	C3	response to oxygen levels	0.00611247	7.69231
GO:2000515	C3	negative regulation of CD4-positive, alpha-beta T cell activation	0.00626791	3.07692
GO:0042098	C3	T cell proliferation	0.00654696	6.15385
GO:0033209	C3	tumor necrosis factor-mediated signaling pathway	0.00655663	4.61538
GO:1902106	C3	negative regulation of leukocyte differentiation	0.00655663	4.61538
GO:1902253	C3	regulation of intrinsic apoptotic signaling pathway by p53 class mediator	0.0066329	3.07692
GO:1905898	C3	positive regulation of response to endoplasmic reticulum stress	0.0066329	3.07692
GO:0045785...682	C3	positive regulation of cell adhesion	0.00664682	9.23077
GO:0043243	C3	positive regulation of protein-containing complex disassembly	0.00700735	3.07692
GO:0045746	C3	negative regulation of Notch signaling pathway	0.00739119	3.07692
GO:0048536	C3	spleen development	0.00739119	3.07692
GO:0062197	C3	cellular response to chemical stress	0.00741803	7.69231
GO:1903707	C3	negative regulation of hemopoiesis	0.00759805	4.61538
GO:0045582...693	C3	positive regulation of T cell differentiation	0.00778056	4.61538
GO:0048821	C3	erythrocyte development	0.00818678	3.07692
GO:0042176	C3	regulation of protein catabolic process	0.00851719	7.69231
GO:2001234	C3	negative regulation of apoptotic signaling pathway	0.00892421	6.15385
GO:0072595	C3	maintenance of protein localization in organelle	0.00901913	3.07692
GO:0045622	C3	regulation of T-helper cell differentiation	0.00944892	3.07692
GO:0070997	C3	neuron death	0.00972491	7.69231
GO:0043029	C3	T cell homeostasis	0.0103354	3.07692
GO:0072538...714	C3	T-helper 17 type immune response	0.0103354	3.07692
GO:0042542...715	C3	response to hydrogen peroxide	0.0103909	4.61538
GO:0045621...716	C3	positive regulation of lymphocyte differentiation	0.0106102	4.61538
GO:0001825	C3	blastocyst formation	0.010792	3.07692
GO:0010677	C3	negative regulation of cellular carbohydrate metabolic process	0.010792	3.07692
GO:0031295...720	C3	T cell costimulation	0.010792	3.07692
GO:0050868	C3	negative regulation of T cell activation	0.0108322	4.61538
GO:0071695	C3	anatomical structure maturation	0.0108866	6.15385
GO:0006984	C3	ER-nucleus signaling pathway	0.0117314	3.07692
GO:0031294...726	C3	lymphocyte costimulation	0.0117314	3.07692
GO:0046677	C3	response to antibiotic	0.0117314	3.07692
GO:0006110	C3	regulation of glycolytic process	0.0122141	3.07692
GO:0014075	C3	response to amine	0.0122141	3.07692
GO:0050798	C3	activated T cell proliferation	0.0122141	3.07692
GO:0034612	C3	response to tumor necrosis factor	0.0124469	6.15385
GO:0042149	C3	cellular response to glucose starvation	0.0127055	3.07692
GO:0051402	C3	neuron apoptotic process	0.0127753	6.15385
GO:0050852...735	C3	T cell receptor signaling pathway	0.0129517	4.61538
GO:1904019	C3	epithelial cell apoptotic process	0.0129517	4.61538
GO:2001235	C3	positive regulation of apoptotic signaling pathway	0.0129517	4.61538
GO:0031668...738	C3	cellular response to extracellular stimulus	0.0131091	6.15385
GO:0045912	C3	negative regulation of carbohydrate metabolic process	0.0137137	3.07692
GO:0046638	C3	positive regulation of alpha-beta T cell differentiation	0.0142305	3.07692
GO:2000677	C3	regulation of transcription regulatory region DNA binding	0.0142305	3.07692
GO:0048146	C3	positive regulation of fibroblast proliferation	0.0147556	3.07692
GO:0051592	C3	response to calcium ion	0.0152924	4.61538
GO:0071560	C3	cellular response to transforming growth factor beta stimulus	0.0154158	6.15385
GO:1903038	C3	negative regulation of leukocyte cell-cell adhesion	0.0155662	4.61538
GO:0010675	C3	regulation of cellular carbohydrate metabolic process	0.0161223	4.61538
GO:0034614	C3	cellular response to reactive oxygen species	0.0161223	4.61538
GO:0043331	C3	response to dsRNA	0.0163803	3.07692
GO:0043470	C3	regulation of carbohydrate catabolic process	0.0169381	3.07692
GO:0006414...760	C3	translational elongation	0.017504	3.07692
GO:0010721	C3	negative regulation of cell development	0.0177597	6.15385
GO:2000351...762	C3	regulation of endothelial cell apoptotic process	0.0180779	3.07692
GO:0034599	C3	cellular response to oxidative stress	0.0185878	6.15385
GO:0044262	C3	cellular carbohydrate metabolic process	0.0185878	6.15385
GO:0034113...766	C3	heterotypic cell-cell adhesion	0.0192493	3.07692
GO:1905517	C3	macrophage migration	0.0192493	3.07692
GO:0043030...768	C3	regulation of macrophage activation	0.0198467	3.07692
GO:0046902	C3	regulation of mitochondrial membrane permeability	0.0198467	3.07692
GO:0070059	C3	intrinsic apoptotic signaling pathway in response to endoplasmic reticulum stress	0.0204518	3.07692
GO:0034250	C3	positive regulation of amide metabolic process	0.0212983	4.61538
GO:0009267	C3	cellular response to starvation	0.021628	4.61538
GO:0030888	C3	regulation of B cell proliferation	0.0216851	3.07692
GO:0032507	C3	maintenance of protein location in cell	0.0216851	3.07692
GO:0072577...779	C3	endothelial cell apoptotic process	0.0216851	3.07692
GO:0043966	C3	histone H3 acetylation	0.0229485	3.07692
GO:2001020	C3	regulation of response to DNA damage stimulus	0.0233289	6.15385
GO:0050680	C3	negative regulation of epithelial cell proliferation	0.024014	4.61538
GO:0042093...783	C3	T-helper cell differentiation	0.0242417	3.07692
GO:0002224	C3	toll-like receptor signaling pathway	0.0248994	3.07692
GO:0048659	C3	smooth muscle cell proliferation	0.0250786	4.61538
GO:0021700	C3	developmental maturation	0.025312	6.15385
GO:0031667	C3	response to nutrient levels	0.025422	7.69231
GO:0050731	C3	positive regulation of peptidyl-tyrosine phosphorylation	0.0254391	4.61538
GO:0002294...789	C3	CD4-positive, alpha-beta T cell differentiation involved in immune response	0.0255642	3.07692
GO:0002287...790	C3	alpha-beta T cell activation involved in immune response	0.0262363	3.07692
GO:0002293...791	C3	alpha-beta T cell differentiation involved in immune response	0.0262363	3.07692
GO:0032715	C3	negative regulation of interleukin-6 production	0.0262363	3.07692
GO:0046635	C3	positive regulation of alpha-beta T cell activation	0.0262363	3.07692
GO:0048469	C3	cell maturation	0.0265374	4.61538
GO:1902107...795	C3	positive regulation of leukocyte differentiation	0.0265374	4.61538
GO:1903708...796	C3	positive regulation of hemopoiesis	0.0265374	4.61538
GO:1901214	C3	regulation of neuron death	0.0273945	6.15385
GO:1903578	C3	regulation of ATP metabolic process	0.0276019	3.07692
GO:0050728	C3	negative regulation of inflammatory response	0.0276608	4.61538
GO:0050673	C3	epithelial cell proliferation	0.0276918	7.69231
GO:0030968	C3	endoplasmic reticulum unfolded protein response	0.0282953	3.07692
GO:0048662	C3	negative regulation of smooth muscle cell proliferation	0.0282953	3.07692
GO:0062012	C3	regulation of small molecule metabolic process	0.0284733	6.15385
GO:0050853...810	C3	B cell receptor signaling pathway	0.0297029	3.07692
GO:0090559	C3	regulation of membrane permeability	0.0297029	3.07692
GO:0043433	C3	negative regulation of DNA-binding transcription factor activity	0.03038	4.61538
GO:0002437	C3	inflammatory response to antigenic stimulus	0.030417	3.07692
GO:0071902	C3	positive regulation of protein serine/threonine kinase activity	0.0307796	4.61538
GO:0002292...818	C3	T cell differentiation involved in immune response	0.0318657	3.07692
GO:0070227...819	C3	lymphocyte apoptotic process	0.0318657	3.07692
GO:0071248	C3	cellular response to metal ion	0.0328193	4.61538
GO:0051235	C3	maintenance of location	0.0330407	6.15385
GO:0045765	C3	regulation of angiogenesis	0.0336402	6.15385
GO:0002676	C3	regulation of chronic inflammatory response	0.0343845	1.53846
GO:0003330	C3	regulation of extracellular matrix constituent secretion	0.0343845	1.53846
GO:0031666	C3	positive regulation of lipopolysaccharide-mediated signaling pathway	0.0343845	1.53846
GO:0035871	C3	protein K11-linked deubiquitination	0.0343845	1.53846
GO:0048263	C3	determination of dorsal identity	0.0343845	1.53846
GO:0051409	C3	response to nitrosative stress	0.0343845	1.53846
GO:0060054	C3	positive regulation of epithelial cell proliferation involved in wound healing	0.0343845	1.53846
GO:1903299	C3	regulation of hexokinase activity	0.0343845	1.53846
GO:1903596	C3	regulation of gap junction assembly	0.0343845	1.53846
GO:1905216	C3	positive regulation of RNA binding	0.0343845	1.53846
GO:2000048	C3	negative regulation of cell-cell adhesion mediated by cadherin	0.0343845	1.53846
GO:2000347	C3	positive regulation of hepatocyte proliferation	0.0343845	1.53846
GO:1901342	C3	regulation of vasculature development	0.0354769	6.15385
GO:0006096	C3	glycolytic process	0.0356039	3.07692
GO:0031397	C3	negative regulation of protein ubiquitination	0.0356039	3.07692
GO:0006757	C3	ATP generation from ADP	0.036371	3.07692
GO:0008625	C3	extrinsic apoptotic signaling pathway via death domain receptors	0.036371	3.07692
GO:0021954	C3	central nervous system neuron development	0.036371	3.07692
GO:1900182	C3	positive regulation of protein localization to nucleus	0.036371	3.07692
GO:0045732	C3	positive regulation of protein catabolic process	0.036665	4.61538
GO:0002064	C3	epithelial cell development	0.037106	4.61538
GO:0032370	C3	positive regulation of lipid transport	0.0371446	3.07692
GO:0048145	C3	regulation of fibroblast proliferation	0.0371446	3.07692
GO:0002158...849	C3	osteoclast proliferation	0.0377582	1.53846
GO:0007406	C3	negative regulation of neuroblast proliferation	0.0377582	1.53846
GO:0010739	C3	positive regulation of protein kinase A signaling	0.0377582	1.53846
GO:0010917	C3	negative regulation of mitochondrial membrane potential	0.0377582	1.53846
GO:0033089...853	C3	positive regulation of T cell differentiation in thymus	0.0377582	1.53846
GO:0034115	C3	negative regulation of heterotypic cell-cell adhesion	0.0377582	1.53846
GO:0034975	C3	protein folding in endoplasmic reticulum	0.0377582	1.53846
GO:0045837	C3	negative regulation of membrane potential	0.0377582	1.53846
GO:0048262	C3	determination of dorsal/ventral asymmetry	0.0377582	1.53846
GO:0070587	C3	regulation of cell-cell adhesion involved in gastrulation	0.0377582	1.53846
GO:1901203	C3	positive regulation of extracellular matrix assembly	0.0377582	1.53846
GO:1902415	C3	regulation of mRNA binding	0.0377582	1.53846
GO:1903897	C3	regulation of PERK-mediated unfolded protein response	0.0377582	1.53846
GO:2000320	C3	negative regulation of T-helper 17 cell differentiation	0.0377582	1.53846
GO:0031396	C3	regulation of protein ubiquitination	0.0384457	4.61538
GO:0045862	C3	positive regulation of proteolysis	0.0386661	6.15385
GO:0051591	C3	response to cAMP	0.0387106	3.07692
GO:0071229	C3	cellular response to acid chemical	0.0387106	3.07692
GO:0010038	C3	response to metal ion	0.0393231	6.15385
GO:0050829	C3	defense response to Gram-negative bacterium	0.039503	3.07692
GO:0071900	C3	regulation of protein serine/threonine kinase activity	0.0399866	6.15385
GO:0030901	C3	midbrain development	0.0403016	3.07692
GO:1901216	C3	positive regulation of neuron death	0.0411063	3.07692
GO:0005984	C3	disaccharide metabolic process	0.0411203	1.53846
GO:0032252	C3	secretory granule localization	0.0411203	1.53846
GO:0033327	C3	Leydig cell differentiation	0.0411203	1.53846
GO:0034135	C3	regulation of toll-like receptor 2 signaling pathway	0.0411203	1.53846
GO:0042416	C3	dopamine biosynthetic process	0.0411203	1.53846
GO:0051593	C3	response to folic acid	0.0411203	1.53846
GO:0070586	C3	cell-cell adhesion involved in gastrulation	0.0411203	1.53846
GO:0071493	C3	cellular response to UV-B	0.0411203	1.53846
GO:1902950	C3	regulation of dendritic spine maintenance	0.0411203	1.53846
GO:2000317	C3	negative regulation of T-helper 17 type immune response	0.0411203	1.53846
GO:0043523	C3	regulation of neuron apoptotic process	0.0411985	4.61538
GO:1900542	C3	regulation of purine nucleotide metabolic process	0.041917	3.07692
GO:0006140	C3	regulation of nucleotide metabolic process	0.0427338	3.07692
GO:0046031	C3	ADP metabolic process	0.0427338	3.07692
GO:0048534	C3	hematopoietic or lymphoid organ development	0.0443853	3.07692
GO:0003334	C3	keratinocyte development	0.0444709	1.53846
GO:0010745	C3	negative regulation of macrophage derived foam cell differentiation	0.0444709	1.53846
GO:0021978	C3	telencephalon regionalization	0.0444709	1.53846
GO:0032823	C3	regulation of natural killer cell differentiation	0.0444709	1.53846
GO:0034144	C3	negative regulation of toll-like receptor 4 signaling pathway	0.0444709	1.53846
GO:0034616	C3	response to laminar fluid shear stress	0.0444709	1.53846
GO:0034982	C3	mitochondrial protein processing	0.0444709	1.53846
GO:0035437	C3	maintenance of protein localization in endoplasmic reticulum	0.0444709	1.53846
GO:0070417	C3	cellular response to cold	0.0444709	1.53846
GO:0070424	C3	regulation of nucleotide-binding oligomerization domain containing signaling pathway	0.0444709	1.53846
GO:0071287	C3	cellular response to manganese ion	0.0444709	1.53846
GO:0072537	C3	fibroblast activation	0.0444709	1.53846
GO:1902065	C3	response to L-glutamate	0.0444709	1.53846
GO:0042326	C3	negative regulation of phosphorylation	0.0448107	6.15385
GO:1902074	C3	response to salt	0.0448107	6.15385
GO:0008593	C3	regulation of Notch signaling pathway	0.0452199	3.07692
GO:1903321	C3	negative regulation of protein modification by small protein conjugation or removal	0.0452199	3.07692
GO:0019318	C3	hexose metabolic process	0.0455103	4.61538
GO:0034620	C3	cellular response to unfolded protein	0.0460603	3.07692
GO:0043279	C3	response to alkaloid	0.0460603	3.07692
GO:0031669	C3	cellular response to nutrient levels	0.046498	4.61538
GO:0071241	C3	cellular response to inorganic substance	0.0469958	4.61538
GO:0030512	C3	negative regulation of transforming growth factor beta receptor signaling pathway	0.0477583	3.07692
GO:0030238...916	C3	male sex determination	0.0478099	1.53846
GO:0031665	C3	negative regulation of lipopolysaccharide-mediated signaling pathway	0.0478099	1.53846
GO:0032306	C3	regulation of prostaglandin secretion	0.0478099	1.53846
GO:0032308	C3	positive regulation of prostaglandin secretion	0.0478099	1.53846
GO:0032688	C3	negative regulation of interferon-beta production	0.0478099	1.53846
GO:0061043	C3	regulation of vascular wound healing	0.0478099	1.53846
GO:1901029	C3	negative regulation of mitochondrial outer membrane permeabilization involved in apoptotic signaling pathway	0.0478099	1.53846
GO:1902043	C3	positive regulation of extrinsic apoptotic signaling pathway via death domain receptors	0.0478099	1.53846
GO:1903025	C3	regulation of RNA polymerase II regulatory region sequence-specific DNA binding	0.0478099	1.53846
GO:1903894	C3	regulation of IRE1-mediated unfolded protein response	0.0478099	1.53846
GO:1905214	C3	regulation of RNA binding	0.0478099	1.53846
GO:1905522	C3	negative regulation of macrophage migration	0.0478099	1.53846
GO:0051651	C3	maintenance of location in cell	0.0479993	4.61538
GO:0006165	C3	nucleoside diphosphate phosphorylation	0.0494791	3.07692
GO:0006909	C3	phagocytosis	0.0495245	4.61538
GO:0030900	C3	forebrain development	0.0499494	6.15385
GO:0045954	C4	positive regulation of natural killer cell mediated cytotoxicity	1.05638e-06	7.40741
GO:0002717	C4	positive regulation of natural killer cell mediated immunity	2.14139e-06	7.40741
GO:0050854	C4	regulation of antigen receptor-mediated signaling pathway	3.75591e-05	7.40741
GO:1904996	C4	positive regulation of leukocyte adhesion to vascular endothelial cell	5.07358e-05	5.55556
GO:0038094	C4	Fc-gamma receptor signaling pathway	0.00011839	5.55556
GO:0050858	C4	negative regulation of antigen receptor-mediated signaling pathway	0.00011839	5.55556
GO:1904994	C4	regulation of leukocyte adhesion to vascular endothelial cell	0.00021134	5.55556
GO:0042116	C4	macrophage activation	0.00028085	7.40741
GO:0050856	C4	regulation of T cell receptor signaling pathway	0.00028098	5.55556
GO:0002444	C4	myeloid leukocyte mediated immunity	0.00029082	7.40741
GO:0002855	C4	regulation of natural killer cell mediated immune response to tumor cell	0.00036623	3.7037
GO:2000271	C4	positive regulation of fibroblast apoptotic process	0.00036623	3.7037
GO:0002423	C4	natural killer cell mediated immune response to tumor cell	0.00044678	3.7037
GO:0043320	C4	natural killer cell degranulation	0.00044678	3.7037
GO:0098974	C4	postsynaptic actin cytoskeleton organization	0.00044678	3.7037
GO:0045055	C4	regulated exocytosis	0.00051202	9.25926
GO:0038093	C4	Fc receptor signaling pathway	0.00051557	5.55556
GO:0030168	C4	platelet activation	0.00059741	7.40741
GO:0061756	C4	leukocyte adhesion to vascular endothelial cell	0.00060447	5.55556
GO:0015670	C4	carbon dioxide transport	0.0007351	3.7037
GO:0099188	C4	postsynaptic cytoskeleton organization	0.0007351	3.7037
GO:0002820	C4	negative regulation of adaptive immune response	0.00073744	5.55556
GO:0015671	C4	oxygen transport	0.00096577	3.7037
GO:0061684	C4	chaperone-mediated autophagy	0.00096577	3.7037
GO:0034162	C4	toll-like receptor 9 signaling pathway	0.00136857	3.7037
GO:1900242	C4	regulation of synaptic vesicle endocytosis	0.00136857	3.7037
GO:0044794	C4	positive regulation by host of viral process	0.00151781	3.7037
GO:2000269	C4	regulation of fibroblast apoptotic process	0.00151781	3.7037
GO:0002837	C4	regulation of immune response to tumor cell	0.00167446	3.7037
GO:0150105	C4	protein localization to cell-cell junction	0.00167446	3.7037
GO:0002834	C4	regulation of response to tumor cell	0.00183849	3.7037
GO:0015669	C4	gas transport	0.00183849	3.7037
GO:0044827	C4	modulation by host of viral genome replication	0.00200985	3.7037
GO:2000353	C4	positive regulation of endothelial cell apoptotic process	0.00200985	3.7037
GO:0070233	C4	negative regulation of T cell apoptotic process	0.0021885	3.7037
GO:0043302	C4	positive regulation of leukocyte degranulation	0.00237439	3.7037
GO:0050860	C4	negative regulation of T cell receptor signaling pathway	0.00237439	3.7037
GO:0032816	C4	positive regulation of natural killer cell activation	0.00256749	3.7037
GO:0044346	C4	fibroblast apoptotic process	0.00256749	3.7037
GO:1903421	C4	regulation of synaptic vesicle recycling	0.00256749	3.7037
GO:0001773	C4	myeloid dendritic cell activation	0.00318958	3.7037
GO:0042744	C4	hydrogen peroxide catabolic process	0.00341108	3.7037
GO:0006887	C4	exocytosis	0.00343804	9.25926
GO:0060674	C4	placenta blood vessel development	0.00363957	3.7037
GO:0045577	C4	regulation of B cell differentiation	0.00436662	3.7037
GO:0070633	C4	transepithelial transport	0.00436662	3.7037
GO:1990748	C4	cellular detoxification	0.00453132	5.55556
GO:0035633	C4	maintenance of blood-brain barrier	0.00462269	3.7037
GO:0072593	C4	reactive oxygen species metabolic process	0.00492357	7.40741
GO:0002286	C4	T cell activation involved in immune response	0.00498454	5.55556
GO:0007160	C4	cell-matrix adhesion	0.00507136	7.40741
GO:0097237	C4	cellular response to toxic substance	0.00558833	5.55556
GO:0070232	C4	regulation of T cell apoptotic process	0.00571451	3.7037
GO:0042119	C4	neutrophil activation	0.00660318	3.7037
GO:1904037	C4	positive regulation of epithelial cell apoptotic process	0.00660318	3.7037
GO:1903307	C4	positive regulation of regulated secretory pathway	0.0075505	3.7037
GO:0044788	C4	modulation by host of viral process	0.00787912	3.7037
GO:0072583	C4	clathrin-dependent endocytosis	0.00787912	3.7037
GO:0060711	C4	labyrinthine layer development	0.00821411	3.7037
GO:1902459	C4	positive regulation of stem cell population maintenance	0.00821411	3.7037
GO:0006979	C4	response to oxidative stress	0.00834046	9.25926
GO:0098754	C4	detoxification	0.0084323	5.55556
GO:0035987	C4	endodermal cell differentiation	0.00855542	3.7037
GO:0036230	C4	granulocyte activation	0.00855542	3.7037
GO:0032946	C4	positive regulation of mononuclear cell proliferation	0.00908591	5.55556
GO:0043113	C4	receptor clustering	0.00961691	3.7037
GO:0030520	C4	intracellular estrogen receptor signaling pathway	0.010734	3.7037
GO:0019755	C4	one-carbon compound transport	0.0111185	3.7037
GO:0042743	C4	hydrogen peroxide metabolic process	0.0111185	3.7037
GO:0002823	C4	negative regulation of adaptive immune response based on somatic recombination of immune receptors built from immunoglobulin superfamily domains	0.011509	3.7037
GO:0070231	C4	T cell apoptotic process	0.011509	3.7037
GO:2000107	C4	negative regulation of leukocyte apoptotic process	0.011509	3.7037
GO:0001706	C4	endoderm formation	0.0119056	3.7037
GO:0070228	C4	regulation of lymphocyte apoptotic process	0.0127164	3.7037
GO:0060135	C4	maternal process involved in female pregnancy	0.0135508	3.7037
GO:0033363	C4	secretory granule organization	0.0144084	3.7037
GO:0099173	C4	postsynapse organization	0.0165336	5.55556
GO:0061614	C4	miRNA transcription	0.0171177	3.7037
GO:0048488	C4	synaptic vesicle endocytosis	0.0175887	3.7037
GO:0033143	C4	regulation of intracellular steroid hormone receptor signaling pathway	0.0185473	3.7037
GO:0140238	C4	presynaptic endocytosis	0.0185473	3.7037
GO:2000036	C4	regulation of stem cell population maintenance	0.0185473	3.7037
GO:0070527	C4	platelet aggregation	0.0190347	3.7037
GO:0045661	C4	regulation of myoblast differentiation	0.0195276	3.7037
GO:0031589	C4	cell-substrate adhesion	0.0201947	7.40741
GO:0050878	C4	regulation of body fluid levels	0.0205635	7.40741
GO:0018108	C4	peptidyl-tyrosine phosphorylation	0.0222747	7.40741
GO:0001895	C4	retina homeostasis	0.0225956	3.7037
GO:0045921	C4	positive regulation of exocytosis	0.0225956	3.7037
GO:0018212	C4	peptidyl-tyrosine modification	0.0226665	7.40741
GO:0071383	C4	cellular response to steroid hormone stimulus	0.0227557	5.55556
GO:0036465	C4	synaptic vesicle recycling	0.0231252	3.7037
GO:0006446	C4	regulation of translational initiation	0.0236598	3.7037
GO:0030100	C4	regulation of endocytosis	0.0241918	5.55556
GO:0007492	C4	endoderm development	0.0241996	3.7037
GO:0050871	C4	positive regulation of B cell activation	0.0241996	3.7037
GO:0051851	C4	modulation by host of symbiont process	0.0241996	3.7037
GO:0032418	C4	lysosome localization	0.025849	3.7037
GO:0033077	C4	T cell differentiation in thymus	0.025849	3.7037
GO:0048041	C4	focal adhesion assembly	0.025849	3.7037
GO:1990849	C4	vacuolar localization	0.025849	3.7037
GO:0033627	C4	cell adhesion mediated by integrin	0.0264088	3.7037
GO:0001892	C4	embryonic placenta development	0.027543	3.7037
GO:0001915	C4	negative regulation of T cell mediated cytotoxicity	0.0286414	1.85185
GO:0002291	C4	T cell activation via T cell receptor contact with antigen bound to MHC molecule on antigen presenting cell	0.0286414	1.85185
GO:0002420	C4	natural killer cell mediated cytotoxicity directed against tumor cell target	0.0286414	1.85185
GO:0032815	C4	negative regulation of natural killer cell activation	0.0286414	1.85185
GO:0032819	C4	positive regulation of natural killer cell proliferation	0.0286414	1.85185
GO:0046085	C4	adenosine metabolic process	0.0286414	1.85185
GO:0001738	C4	morphogenesis of a polarized epithelium	0.030463	3.7037
GO:0003263	C4	cardioblast proliferation	0.0314609	1.85185
GO:0003264	C4	regulation of cardioblast proliferation	0.0314609	1.85185
GO:0034163	C4	regulation of toll-like receptor 9 signaling pathway	0.0314609	1.85185
GO:0044571	C4	[2Fe-2S] cluster assembly	0.0314609	1.85185
GO:0070673	C4	response to interleukin-18	0.0314609	1.85185
GO:0090527	C4	actin filament reorganization	0.0314609	1.85185
GO:0007044	C4	cell-substrate junction assembly	0.0316641	3.7037
GO:0032091	C4	negative regulation of protein binding	0.0316641	3.7037
GO:0010586	C4	miRNA metabolic process	0.0322716	3.7037
GO:0034109	C4	homotypic cell-cell adhesion	0.0322716	3.7037
GO:0009636	C4	response to toxic substance	0.0331247	5.55556
GO:0019218	C4	regulation of steroid metabolic process	0.0335004	3.7037
GO:0098869	C4	cellular oxidant detoxification	0.0335004	3.7037
GO:0006285	C4	base-excision repair, AP site formation	0.0342724	1.85185
GO:0032817	C4	regulation of natural killer cell proliferation	0.0342724	1.85185
GO:0033539	C4	fatty acid beta-oxidation using acyl-CoA dehydrogenase	0.0342724	1.85185
GO:0034154	C4	toll-like receptor 7 signaling pathway	0.0342724	1.85185
GO:0043312	C4	neutrophil degranulation	0.0342724	1.85185
GO:0048103	C4	somatic stem cell division	0.0342724	1.85185
GO:0061635	C4	regulation of protein complex stability	0.0342724	1.85185
GO:0070561	C4	vitamin D receptor signaling pathway	0.0342724	1.85185
GO:1903238	C4	positive regulation of leukocyte tethering or rolling	0.0342724	1.85185
GO:1904672	C4	regulation of somatic stem cell population maintenance	0.0342724	1.85185
GO:2000035	C4	regulation of stem cell division	0.0342724	1.85185
GO:0150115	C4	cell-substrate junction organization	0.0360123	3.7037
GO:0002524	C4	hypersensitivity	0.0370758	1.85185
GO:0002638	C4	negative regulation of immunoglobulin production	0.0370758	1.85185
GO:0021702	C4	cerebellar Purkinje cell differentiation	0.0370758	1.85185
GO:0034333	C4	adherens junction assembly	0.0370758	1.85185
GO:0060670	C4	branching involved in labyrinthine layer morphogenesis	0.0370758	1.85185
GO:0046425	C4	regulation of receptor signaling pathway via JAK-STAT	0.037295	3.7037
GO:0006898	C4	receptor-mediated endocytosis	0.0381537	5.55556
GO:1902414	C4	protein localization to cell junction	0.038595	3.7037
GO:0006287	C4	base-excision repair, gap-filling	0.0398712	1.85185
GO:0045059	C4	positive thymic T cell selection	0.0398712	1.85185
GO:0046512	C4	sphingosine biosynthetic process	0.0398712	1.85185
GO:0046520	C4	sphingoid biosynthetic process	0.0398712	1.85185
GO:0051127	C4	positive regulation of actin nucleation	0.0398712	1.85185
GO:1904035	C4	regulation of epithelial cell apoptotic process	0.0399123	3.7037
GO:0007229	C4	integrin-mediated signaling pathway	0.04192	3.7037
GO:0001771	C4	immunological synapse formation	0.0426587	1.85185
GO:0001787	C4	natural killer cell proliferation	0.0426587	1.85185
GO:0002836	C4	positive regulation of response to tumor cell	0.0426587	1.85185
GO:0002839	C4	positive regulation of immune response to tumor cell	0.0426587	1.85185
GO:0021694	C4	cerebellar Purkinje cell layer formation	0.0426587	1.85185
GO:0033147	C4	negative regulation of intracellular estrogen receptor signaling pathway	0.0426587	1.85185
GO:0034116	C4	positive regulation of heterotypic cell-cell adhesion	0.0426587	1.85185
GO:0042532	C4	negative regulation of tyrosine phosphorylation of STAT protein	0.0426587	1.85185
GO:0045176	C4	apical protein localization	0.0426587	1.85185
GO:0046322	C4	negative regulation of fatty acid oxidation	0.0426587	1.85185
GO:0098760	C4	response to interleukin-7	0.0426587	1.85185
GO:0098761	C4	cellular response to interleukin-7	0.0426587	1.85185
GO:1900426	C4	positive regulation of defense response to bacterium	0.0426587	1.85185
GO:1902563	C4	regulation of neutrophil activation	0.0426587	1.85185
GO:0030518	C4	intracellular steroid hormone receptor signaling pathway	0.043965	3.7037
GO:1904892	C4	regulation of receptor signaling pathway via STAT	0.0446549	3.7037
GO:0021534	C4	cell proliferation in hindbrain	0.0454382	1.85185
GO:0021924	C4	cell proliferation in external granule layer	0.0454382	1.85185
GO:0021930	C4	cerebellar granule cell precursor proliferation	0.0454382	1.85185
GO:0030575	C4	nuclear body organization	0.0454382	1.85185
GO:0045579	C4	positive regulation of B cell differentiation	0.0454382	1.85185
GO:0046068	C4	cGMP metabolic process	0.0454382	1.85185
GO:0046834	C4	lipid phosphorylation	0.0454382	1.85185
GO:0050862	C4	positive regulation of T cell receptor signaling pathway	0.0454382	1.85185
GO:0090336	C4	positive regulation of brown fat cell differentiation	0.0454382	1.85185
GO:0097428	C4	protein maturation by iron-sulfur cluster transfer	0.0454382	1.85185
GO:1902033	C4	regulation of hematopoietic stem cell proliferation	0.0454382	1.85185
GO:0050830	C4	defense response to Gram-positive bacterium	0.0460468	3.7037
GO:0051702	C4	biological process involved in interaction with symbiont	0.0460468	3.7037
GO:0031053	C4	primary miRNA processing	0.0482098	1.85185
GO:0032510	C4	endosome to lysosome transport via multivesicular body sorting pathway	0.0482098	1.85185
GO:0033631	C4	cell-cell adhesion mediated by integrin	0.0482098	1.85185
GO:0034138	C4	toll-like receptor 3 signaling pathway	0.0482098	1.85185
GO:0090713	C4	immunological memory process	0.0482098	1.85185
GO:0097396	C4	response to interleukin-17	0.0482098	1.85185
GO:0097398	C4	cellular response to interleukin-17	0.0482098	1.85185
GO:1903236	C4	regulation of leukocyte tethering or rolling	0.0482098	1.85185
GO:0006413	C4	translational initiation	0.0495957	3.7037
