# Supplementary material for: Persistent Type I Interferon Signaling Impairs Innate Lymphoid Cells During HIV-1 Infection Under Suppressive ART
Source: Viruses. 2025 Aug 8;17(8):1099. doi: 10.3390/v17081099 (PMC12390710; doi:10.3390/v17081099)
Supplement: Supplementary file 1 [file viruses-17-01099-s001.zip › viruses-3744813-supplementary/viruses-3744813-supplementary/Supplemental Tables/Supplemental Table S5 Clustered genes and enriched pathways in ILC3s.xlsx]

## Sheet: Clustered genes
	gene	Mock	HIV	Isotype	a-IFNAR	cluster	membership
1	AC016629.8	-0.50839	-0.964973	0.134615	1.33875	1	0.670775
2	AC132872.2	-0.527537	-0.526471	-0.444867	1.49888	1	0.776084
3	AFTPH	-0.274462	-0.102678	-1.0037	1.38084	1	0.506201
4	AK3	-0.605971	-0.698178	-0.152581	1.45673	1	0.804545
5	AL592284.1	-0.405928	-0.646912	-0.43859	1.49143	1	0.84174
6	ANK3	-0.743963	-0.658624	-0.016032	1.41862	1	0.697467
7	ANXA1	0.966108	-0.755965	-0.963288	0.753145	1	0.372752
8	AP1B1	-0.779106	-0.701564	0.106061	1.37461	1	0.642924
9	ARID5A	-0.572058	-0.704521	-0.186808	1.46339	1	0.829632
10	ARIH2	-0.609155	-0.341407	-0.539753	1.49031	1	0.668634
11	ARL4A	-0.365246	-0.946593	-0.0890962	1.40094	1	0.804092
12	ATF3	-1.17787	-0.471096	0.699665	0.949298	1	0.356542
13	ATF7	-0.831755	-0.510355	-0.0862736	1.42838	1	0.656953
14	ATXN7L3B	-0.819081	-0.797073	0.367735	1.24842	1	0.521055
15	BCLAF1	-0.542798	-0.804174	-0.0852988	1.43227	1	0.809408
16	BIN1	1.21993	-0.479542	-1.08002	0.339632	1	0.299935
17	BOLA2B	-0.764146	-0.77706	0.211765	1.32944	1	0.602696
18	BRD4	-0.551945	-0.44756	-0.499132	1.49864	1	0.727599
19	BTG1	-0.374391	-0.964828	-0.0487873	1.38801	1	0.778001
20	C18orf32	0.0168926	-0.624393	-0.797458	1.40496	1	0.629022
21	C1orf56	-0.275087	-1.10617	0.0795749	1.30168	1	0.652518
22	CA5B	0.12532	-0.560076	-0.917546	1.3523	1	0.565302
23	CAMLG	-0.607412	-0.58982	-0.286393	1.48362	1	0.794878
24	CANX	-0.586574	-0.595476	-0.304162	1.48621	1	0.804848
25	CBX3	-0.255627	-0.834195	-0.361984	1.45181	1	0.863791
26	CBX7	-0.2239	-0.0395028	-1.07528	1.33868	1	0.474427
27	CCDC59	1.25405	-0.446061	-1.07555	0.267562	1	0.290692
28	CCNL2	-0.632879	-0.413901	-0.446217	1.493	1	0.706564
29	CCR6	-1.08138	0.0926855	-0.322122	1.31082	1	0.455121
30	CD247	-0.22936	-0.589386	-0.654781	1.47353	1	0.725382
31	CD3D	1.24303	-1.13037	-0.348563	0.235895	1	0.30686
32	CD40LG	1.38147	-0.822829	-0.638798	0.080156	1	0.287294
33	CD69	-0.605796	-0.677401	-0.180241	1.46344	1	0.807998
34	CD7	0.16999	-1.37437	0.179721	1.02466	1	0.442038
35	CD99	1.35474	-0.470069	-0.967878	0.0832056	1	0.274643
36	CDC14A	-0.288943	-0.463478	-0.723478	1.4759	1	0.676364
37	CHD3	-0.0338579	-0.898226	-0.471416	1.4035	1	0.735652
38	CIRBP	-0.702792	-0.670969	-0.0588658	1.43263	1	0.729759
39	CISD2	-0.103455	-0.69275	-0.648899	1.4451	1	0.714892
40	CITED2	-0.314292	-0.538176	-0.63401	1.48648	1	0.730742
41	CKAP2	-0.314789	-0.106973	-0.972445	1.39421	1	0.515154
42	CMPK1	-0.0415389	-0.164504	-1.11147	1.31751	1	0.481354
43	COL24A1	-0.67446	-0.770277	0.0485187	1.39622	1	0.703199
44	CSNK1E	-0.682324	-0.816199	0.138742	1.35978	1	0.656359
45	CSRNP1	-0.0590395	-1.23495	0.083866	1.21012	1	0.564059
46	CTD-2619J13.14	-0.584141	-0.717679	-0.154183	1.456	1	0.817374
47	CTDSPL2	-0.25047	-0.594439	-0.632764	1.47767	1	0.738333
48	CYB5R3	-0.542282	-0.474122	-0.482909	1.49931	1	0.743513
49	DDIT4	0.459889	-0.907834	-0.741432	1.18938	1	0.517202
50	DDX3X	-0.248755	-1.2238	0.314235	1.15832	1	0.497923
51	DDX5	0.174691	-1.40724	0.277484	0.955067	1	0.401295
52	DHX40	-0.575993	-0.832679	0.00337372	1.4053	1	0.752894
53	DNAJB1	0.101911	-1.02676	-0.405828	1.33067	1	0.660625
54	DNAJB14	-0.899213	-0.562795	0.0962024	1.36581	1	0.595987
55	DNAJB9	-0.284136	-0.863903	-0.296021	1.44406	1	0.875441
56	DNAJC9	-0.315079	-0.557335	-0.614876	1.48729	1	0.743439
57	DNMT3A	-0.721026	-0.584882	-0.148712	1.45462	1	0.730038
58	DUSP1	-0.305915	-0.895965	-0.230145	1.43203	1	0.865476
59	DYNLL2	-0.491869	-0.290292	-0.697016	1.47918	1	0.630118
60	ECI1	-0.586465	-0.135374	-0.729312	1.45115	1	0.565697
61	EEF1A1	0.45276	-1.09444	-0.513223	1.15491	1	0.51972
62	EEF1D	0.378181	-1.20906	-0.309115	1.14	1	0.520797
63	EEF1G	-0.346514	-0.963314	-0.0847241	1.39455	1	0.794193
64	EEF2	-0.0849703	-0.853399	-0.48586	1.42423	1	0.76011
65	EHD4	0.0246297	-1.37171	0.349117	0.997962	1	0.406719
66	EHMT1	-0.2592	-1.24321	0.391616	1.1108	1	0.455625
67	EIF1	0.173761	-1.39111	0.225503	0.991849	1	0.422551
68	EIF3L	0.334978	-1.11154	-0.433531	1.21009	1	0.5568
69	ELOVL5	-0.360412	-0.670226	-0.456739	1.48738	1	0.841826
70	ENDOV	-0.70983	-0.621804	-0.116128	1.44776	1	0.735523
71	EPC1	0.129756	-0.989984	-0.473517	1.33375	1	0.651906
72	ERO1LB	-0.380197	-0.865462	-0.192828	1.43849	1	0.876591
73	ETS1	-0.325927	-0.735171	-0.415583	1.47668	1	0.868046
74	EVI2B	-0.126924	-0.560859	-0.759015	1.4468	1	0.664097
75	FAM111A	-0.188209	0.108642	-1.17463	1.2542	1	0.421012
76	FAM159A	-0.422679	-0.580281	-0.493922	1.49688	1	0.797899
77	FAM169A	-0.317483	-0.442909	-0.718426	1.47882	1	0.674138
78	FAM172A	-0.701125	-0.897392	0.338019	1.2605	1	0.546718
79	FAM213B	-0.291245	-0.597496	-0.59564	1.48438	1	0.759341
80	FAM3C	-0.721941	-0.489387	-0.261988	1.47332	1	0.715891
81	FAM53C	-0.60051	-0.282436	-0.600117	1.48306	1	0.637364
82	FGR	-0.231754	-0.857917	-0.354214	1.44388	1	0.851515
83	FHIT	-0.379069	-0.996833	0.0111651	1.36474	1	0.735757
84	FKBP5	-0.773171	-0.0734383	-0.58626	1.43287	1	0.543734
85	FLNB	-0.701393	-0.792719	0.129214	1.3649	1	0.656877
86	FOXO3	-0.398412	-0.307375	-0.764631	1.47042	1	0.621622
87	FXYD7	-0.315536	-1.03486	-0.00219775	1.35259	1	0.723653
88	GABARAP	-0.133787	-0.381524	-0.90505	1.42036	1	0.585159
89	GAK	-0.856528	-0.156963	-0.422809	1.4363	1	0.566905
90	GIGYF1	-0.538951	-0.544564	-0.413748	1.49726	1	0.787359
91	GLTSCR2	0.524499	-1.02804	-0.626087	1.12963	1	0.500199
92	GNB2L1	0.137651	-1.26272	-0.0513479	1.17642	1	0.544362
93	GPR137	-0.451975	-0.606269	-0.43737	1.49561	1	0.823232
94	GYPC	0.168434	-1.032	-0.443926	1.30749	1	0.631263
95	H3F3C	-0.0359424	-0.474968	-0.894022	1.40493	1	0.591667
96	HBA2	-0.509381	-0.740681	-0.21479	1.46485	1	0.867769
97	HBP1	-0.38243	-0.676915	-0.42804	1.48739	1	0.855406
98	HES1	-0.525957	-1.04003	0.327168	1.23882	1	0.547254
99	HIP1	-0.14211	-0.916947	-0.358787	1.41784	1	0.797553
100	HIST2H2AC	-0.709505	-0.94915	0.497554	1.1611	1	0.461925
101	HLA-DRA	-0.551787	-0.79724	-0.0837754	1.4328	1	0.806056
102	HLA-E	-0.833798	0.409837	-0.799687	1.22365	1	0.380893
103	HMHA1	-0.3521	-0.218043	-0.869474	1.43962	1	0.568768
104	HPN	-0.0812325	-1.24893	0.14119	1.18897	1	0.542464
105	HSBP1L1	-0.353919	-0.58303	-0.555215	1.49216	1	0.776557
106	HSD17B11	-0.496757	-0.161585	-0.79119	1.44953	1	0.567776
107	HSPA5	-0.515649	-0.713237	-0.242972	1.47186	1	0.865789
108	ICOS	-0.779701	-0.670305	0.0573581	1.39265	1	0.659461
109	IER3	-0.233541	-0.491596	-0.742167	1.4673	1	0.671899
110	IGFBP4	-0.706924	-0.492969	-0.2768	1.47669	1	0.723207
111	IL7R	-0.974315	-0.637612	0.390629	1.2213	1	0.484482
112	IRF1	-0.851102	-0.453524	-0.128365	1.43299	1	0.64425
113	IRF3	-0.159326	-0.653197	-0.646794	1.45932	1	0.725688
114	ITGAE	-0.0550471	-1.13924	-0.104978	1.29926	1	0.65665
115	ITGB1	-0.680363	-0.910635	0.325281	1.26572	1	0.55458
116	ITGB2	0.588842	-1.27771	-0.281444	0.970313	1	0.446453
117	ITM2A	1.04645	-0.991779	-0.705503	0.65083	1	0.364483
118	IVD	-0.363744	-0.137891	-0.915985	1.41762	1	0.536327
119	JMY	-0.636821	-0.456821	-0.398628	1.49227	1	0.728143
120	JUNB	-0.111959	-1.10389	-0.109615	1.32547	1	0.689489
121	KDM2B	-0.353604	-0.980003	-0.0491943	1.3828	1	0.77137
122	KLF2	-0.42561	-0.899284	-0.0900401	1.41493	1	0.819999
123	KPNA3	-0.32496	-0.696127	-0.461181	1.48227	1	0.842854
124	KRT10	0.696701	-1.28315	-0.296761	0.883212	1	0.419204
125	LDHA	0.424789	-0.294314	-1.23238	1.1019	1	0.417312
126	LEPROT	-0.582601	-0.565263	-0.343199	1.49106	1	0.792822
127	LINC00861	-0.411892	0.0989873	-1.02075	1.33365	1	0.454115
128	LINC00910	-0.570473	-0.921926	0.149969	1.34243	1	0.662501
129	LINC01116	-0.294673	-0.683598	-0.502669	1.48094	1	0.818218
130	LMBRD1	-0.257849	-0.156252	-0.981091	1.39519	1	0.523617
131	LMNA	1.02385	-1.07103	-0.610246	0.657425	1	0.36766
132	LRP10	0.0924984	-0.580855	-0.881612	1.36997	1	0.583764
133	LSR	-0.453808	-0.653267	-0.383077	1.49015	1	0.855646
134	MAP2K7	-0.647895	-0.724536	-0.0599396	1.43237	1	0.757995
135	MEF2A	-0.632513	-0.60423	-0.23897	1.47571	1	0.786701
136	MICU1	-0.0858756	-1.07187	-0.187141	1.34488	1	0.710951
137	MT-CYB	0.266994	-1.40513	0.177501	0.960634	1	0.41637
138	MYLIP	-0.871895	-0.617358	0.132363	1.35689	1	0.598564
139	MZF1	-0.104998	-1.0906	-0.138684	1.33429	1	0.70001
140	NACA2	0.892538	-0.843799	-0.887559	0.83882	1	0.394986
141	NBEAL1	-0.245515	-0.948543	-0.217557	1.41162	1	0.824335
142	NCAPG2	-0.123316	-1.08344	-0.132424	1.33918	1	0.707353
143	NCOA7	-1.05252	-0.414521	0.165946	1.30109	1	0.515559
144	NEAT1	-1.15694	-0.427941	0.458936	1.12594	1	0.421559
145	NEU1	-0.362077	-1.00933	0.0112494	1.36016	1	0.730541
146	NFKBID	-0.511372	-0.878233	-0.0129075	1.40251	1	0.771083
147	NPIPB5	-0.549617	-0.728574	-0.182553	1.46074	1	0.841841
148	NR4A2	-0.467948	-1.12784	0.454594	1.1412	1	0.461861
149	NRROS	0.12459	-0.939105	-0.533711	1.34823	1	0.654483
150	NT5C2	-0.827586	-0.783403	0.356195	1.25479	1	0.525086
151	NUP107	-0.546226	-0.508622	-0.443809	1.49866	1	0.765029
152	PABPC1	-0.184255	-0.930123	-0.303044	1.41742	1	0.815416
153	PABPC4	-0.420587	-1.02188	0.113572	1.3289	1	0.67263
154	PAXBP1	-0.281019	-0.905684	-0.242302	1.429	1	0.856982
155	PCMTD2	-0.514101	-0.445587	-0.539139	1.49883	1	0.723297
156	PIK3C3	-0.389362	-0.189615	-0.860476	1.43945	1	0.563241
157	PIK3R1	-0.188774	-0.823869	-0.435188	1.44783	1	0.819929
158	PILRB	-0.909276	-0.574655	0.132883	1.35105	1	0.5831
159	PIM3	-0.350734	-1.11943	0.213948	1.25622	1	0.587536
160	PKN1	-0.258621	-0.254126	-0.913473	1.42622	1	0.564059
161	PNRC1	-0.208818	-0.925631	-0.286039	1.42049	1	0.827058
162	PRDM2	-0.618223	-0.7208	-0.105652	1.44467	1	0.786981
163	PRR7	-0.535133	-1.04821	0.366581	1.21676	1	0.524125
164	PSAP	-0.459152	-0.236817	-0.768016	1.46398	1	0.597661
165	PSME4	-0.371847	-0.456567	-0.660535	1.48895	1	0.699144
166	PTGER4	-0.371925	-1.18901	0.441604	1.11933	1	0.451687
167	PURA	-0.378299	-0.734819	-0.364694	1.47781	1	0.890434
168	R3HDM2	-0.494881	-0.162574	-0.792107	1.44956	1	0.567973
169	RBM23	0.103045	-0.662542	-0.814304	1.3738	1	0.605795
170	RBM25	-0.498972	-1.03141	0.25717	1.27322	1	0.588367
171	RBM39	-0.149028	-0.954678	-0.301757	1.40546	1	0.791963
172	RBMX	-0.579835	-1.01977	0.384772	1.21483	1	0.517626
173	RERE	-0.493093	-0.534869	-0.471518	1.49948	1	0.779287
174	RGCC	0.0873452	-1.3429	0.18013	1.07543	1	0.466517
175	RN7SL1	-0.371072	-0.593037	-0.529346	1.49345	1	0.790292
176	RP11-277L2.3	-0.579506	-0.876921	0.0822292	1.3742	1	0.704835
177	RP11-403A21.2	-0.552484	-0.989438	0.257632	1.28429	1	0.59328
178	RP11-489E7.4	-0.00712115	-0.63424	-0.772941	1.4143	1	0.643202
179	RP11-620J15.3	-0.900904	-0.644194	0.234163	1.31094	1	0.556632
180	RPL17	0.037352	-1.10999	-0.235445	1.30809	1	0.658191
181	RPL3	0.226279	-1.32902	0.0154252	1.08732	1	0.486825
182	RPL4	0.2472	-1.10663	-0.390328	1.24976	1	0.588349
183	RPS17	-0.133169	-0.985258	-0.273281	1.39171	1	0.773424
184	RPS19BP1	-0.339282	-0.550384	-0.600685	1.49035	1	0.748463
185	RPSAP58	-0.0832252	-1.13909	-0.0775023	1.29982	1	0.65799
186	RSRC2	-0.279958	-0.237615	-0.909807	1.42738	1	0.561854
187	SAT1	-1.12718	0.63718	-0.530697	1.0207	1	0.313148
188	SCN1B	-0.287654	-0.931666	-0.198388	1.41771	1	0.839519
189	SF1	-0.168859	-0.684934	-0.606996	1.46079	1	0.747319
190	SH3BP5	-0.158638	-0.331365	-0.926531	1.41653	1	0.571219
191	SLC25A5	0.558862	-0.827749	-0.857109	1.126	1	0.478862
192	SLC35E1	-0.455323	-0.454538	-0.587219	1.49708	1	0.719337
193	SLC38A2	-0.366377	-1.15996	0.34162	1.18472	1	0.510511
194	SLC50A1	0.0760836	-0.753881	-0.708996	1.38679	1	0.64514
195	SMAD3	-0.818789	-0.518194	-0.0954777	1.43246	1	0.665316
196	SMAP2	-0.590335	-0.739497	-0.116245	1.44608	1	0.804099
197	SNX29P2	-0.465525	-0.884487	-0.0631337	1.41315	1	0.805172
198	SOCS3	-0.492712	-1.03882	0.263135	1.2684	1	0.583694
199	SRSF10	-0.716919	-0.334039	-0.429034	1.47999	1	0.657952
200	SRSF5	0.0740723	-1.222	-0.0750152	1.22295	1	0.580775
201	SRSF6	-0.697702	-0.870471	0.271297	1.29688	1	0.583084
202	STAT5B	-0.659396	-0.576477	-0.239145	1.47502	1	0.766895
203	SUZ12	-0.358046	-0.291854	-0.809827	1.45973	1	0.604785
204	TBC1D17	-0.669072	-0.827596	0.137015	1.35965	1	0.659901
205	TESC	1.13552	-0.984446	-0.679711	0.528641	1	0.34448
206	TMEM66	0.609893	-0.6593	-1.02223	1.07164	1	0.443185
207	TMX4	-0.514561	-0.341754	-0.632925	1.48924	1	0.661473
208	TNF	-0.506432	-1.11336	0.499973	1.11982	1	0.441505
209	TNFRSF25	0.00693153	-0.301563	-1.04968	1.34431	1	0.515535
210	TRIM47	0.181739	-0.353426	-1.10313	1.27482	1	0.486959
211	TSC22D3	-0.335892	-0.828501	-0.290403	1.4548	1	0.897907
212	TSPO	0.281618	-1.09228	-0.43104	1.2417	1	0.578637
213	TSPYL1	-0.758204	-0.926593	0.57103	1.11377	1	0.426484
214	TUBA1B	1.13151	-0.226517	-1.24586	0.340868	1	0.285576
215	TXNIP	-0.689022	-0.643376	-0.116001	1.4484	1	0.748502
216	UBC	-0.0355669	-0.134438	-1.13283	1.30283	1	0.470462
217	UQCC2	-0.902426	0.515212	-0.766918	1.15413	1	0.351157
218	WSB1	-0.824075	-0.599907	0.0238237	1.40016	1	0.647516
219	XXbac-BPG299F13.17	-0.658203	-0.711816	-0.06386	1.43388	1	0.754274
220	YPEL3	-0.278185	-0.441777	-0.750936	1.4709	1	0.660646
221	YPEL5	-0.550558	-0.797494	-0.0850089	1.43306	1	0.807032
222	ZBTB16	-0.181465	-1.03467	-0.152542	1.36867	1	0.751661
223	ZFAND1	-0.260332	-0.344179	-0.844709	1.44922	1	0.605408
224	ZFP36	-0.286576	-1.23482	0.41736	1.10404	1	0.447253
225	ZFP36L2	-0.493027	-0.746421	-0.226344	1.46579	1	0.876953
226	7SK.2	-0.427563	-0.814468	1.45243	-0.210402	2	0.620571
227	AAK1	-0.731211	-0.985239	0.754461	0.961989	2	0.45077
228	ACAP2	-0.741571	-0.431425	1.47419	-0.301192	2	0.486437
229	AHNAK	0.103824	-1.42851	0.473712	0.850978	2	0.460076
230	AMD1	-0.348602	-1.00377	1.36773	-0.0153531	2	0.730619
231	ANKRD28	0.177758	-1.46347	0.651478	0.63423	2	0.556041
232	APBB1IP	1.42042	-0.905674	-0.135547	-0.379197	2	0.306291
233	ARL4C	1.01192	-1.26368	0.542687	-0.290927	2	0.423724
234	ATAD2B	-0.830076	-0.407208	1.44922	-0.211936	2	0.480836
235	ATHL1	1.23364	-1.20434	-0.131421	0.102117	2	0.332738
236	ATP5EP2	-0.0830698	-1.35621	0.47672	0.962562	2	0.433264
237	ATP5I	1.28287	-0.537841	0.25495	-0.999982	2	0.295704
238	ATXN2L	-0.14657	-0.31049	1.40702	-0.949957	2	0.401821
239	BCL2A1	0.347389	-0.758618	1.25901	-0.847777	2	0.45558
240	BTG2	-0.0565826	-1.38309	0.873974	0.565703	2	0.688969
241	C12orf57	-0.203063	-0.97058	1.40169	-0.228047	2	0.664054
242	C12orf75	1.46955	-0.761188	-0.283024	-0.425338	2	0.284526
243	C16orf54	-0.700752	-1.00866	0.731175	0.978234	2	0.446247
244	C22orf46	-0.108063	-0.553116	1.4405	-0.779322	2	0.463562
245	CCNH	-0.680926	-0.963514	1.17991	0.464528	2	0.662969
246	CCNL1	-0.706868	-1.01172	0.858784	0.8598	2	0.511288
247	CD3G	0.298773	-1.46032	0.353172	0.808375	2	0.427237
248	CD44	-0.743328	-0.837915	1.28821	0.293029	2	0.630796
249	CD83	-0.782079	-0.945778	0.887528	0.840328	2	0.501751
250	CHMP1B	-0.659169	-1.03978	0.706044	0.992904	2	0.442822
251	CHRAC1	-0.632575	-0.937413	1.2793	0.290688	2	0.691109
252	CLASP2	-0.275361	-0.334441	1.45085	-0.841047	2	0.420327
253	CNOT1	-1.15195	-0.509419	0.959975	0.701394	2	0.416192
254	COQ7	-0.0580272	-1.17887	1.26727	-0.0303694	2	0.758268
255	CORO1B	0.706704	-1.47591	0.269663	0.499543	2	0.417854
256	CRIP1	0.240719	-0.88253	1.31016	-0.668345	2	0.511421
257	CSF2	-0.444491	-1.1997	0.897871	0.746316	2	0.62478
258	CTA-29F11.1	-0.220148	-1.32552	0.772875	0.77279	2	0.594206
259	CTD-2035E11.3	-0.480318	-1.00164	1.31887	0.163089	2	0.747553
260	CXCR4	-0.81522	-0.740724	1.31475	0.241194	2	0.587912
261	DSTN	1.44951	-0.781438	-0.153599	-0.514472	2	0.29392
262	EFCAB2	0.967608	-1.39664	0.317193	0.111844	2	0.413066
263	FNBP1	0.0494906	-1.30257	1.13435	0.118728	2	0.770763
264	FOS	-0.452808	-1.19605	0.774051	0.874803	2	0.537282
265	FOSB	-0.64877	-0.983096	1.19085	0.441015	2	0.682677
266	FOXN3	-0.570055	-1.09442	0.617735	1.04674	2	0.414349
267	FOXP1	-0.269597	-0.386078	1.45994	-0.804264	2	0.433763
268	FTL	-0.492828	-1.08836	1.19216	0.38903	2	0.771074
269	FXR1	-0.594385	-0.152187	1.45607	-0.709502	2	0.398576
270	FXYD1	-0.135855	-1.35821	0.848751	0.645314	2	0.664342
271	HBB	-1.22171	0.516448	1.05691	-0.351641	2	0.275404
272	HIPK2	-0.455635	-0.712954	1.47908	-0.310495	2	0.57302
273	HNRNPL	-0.733639	-0.555885	1.45757	-0.16805	2	0.529281
274	IER2	0.403373	-1.49069	0.653241	0.434073	2	0.546654
275	ILF3-AS1	-0.498846	-1.06428	1.22698	0.336143	2	0.769771
276	INTS6	-0.588799	-1.09536	0.974942	0.709218	2	0.619771
277	IPCEF1	-0.455146	-1.19547	0.798545	0.85207	2	0.552846
278	IRF2BP2	-0.289075	-1.26012	1.02811	0.521083	2	0.777638
279	JUN	-0.855641	-0.869855	0.756536	0.96896	2	0.422911
280	JUND	-0.464451	-1.05922	1.26261	0.261062	2	0.780819
281	KDM6B	-0.451192	-1.18908	0.683628	0.956644	2	0.480009
282	KIAA0355	-0.104783	-1.33589	1.00898	0.431696	2	0.785511
283	KLF10	-0.521739	-1.1021	1.12396	0.499872	2	0.733803
284	KLF11	-0.17292	-0.82214	1.44598	-0.450919	2	0.574724
285	KLHL18	-0.793461	-0.739843	1.33566	0.197644	2	0.592607
286	KLRG1	0.820151	-0.742055	0.902667	-0.980764	2	0.383008
287	KMT2E-AS1	-0.386629	-1.23748	0.800014	0.824096	2	0.573369
288	LARP7	-0.799411	-0.930005	0.847508	0.881908	2	0.477817
289	LRRC23	-0.680839	-0.825379	1.35347	0.15275	2	0.640854
290	LSP1	1.46054	-0.806718	-0.360647	-0.293178	2	0.283698
291	LYZ	0.103036	-1.25914	1.18454	-0.028437	2	0.724137
292	MAFF	-0.0853856	-1.37721	0.616351	0.846241	2	0.513369
293	MALAT1	-0.799758	-0.656851	1.38712	0.0694867	2	0.564799
294	MAML2	0.193902	-0.784166	1.33755	-0.747288	2	0.488724
295	MATK	1.45232	-0.778527	-0.167112	-0.506684	2	0.292839
296	MBP	-0.210724	-1.31256	0.57111	0.95217	2	0.463547
297	MEPCE	-0.460113	-0.91338	1.39766	-0.0241649	2	0.686358
298	MIR24-2	-0.670429	-1.0382	0.93478	0.773851	2	0.564422
299	MLLT11	-0.0409954	-0.73337	1.42657	-0.652208	2	0.513052
300	MT-ATP6	0.243677	-1.38849	0.995146	0.149667	2	0.682314
301	MT-CO2	0.717629	-1.48104	0.389752	0.37366	2	0.446825
302	MT-CO3	0.0297376	-1.4124	0.846859	0.5358	2	0.669988
303	MT-ND1	0.17409	-1.44771	0.813994	0.459623	2	0.639381
304	MT-ND2	0.193729	-1.46464	0.56583	0.70508	2	0.513577
305	MT-ND3	0.147211	-1.4453	0.80223	0.495855	2	0.636237
306	MT-ND4	0.485627	-1.49768	0.43903	0.573028	2	0.467822
307	MT-ND4L	-0.453108	-0.901949	1.4066	-0.0515438	2	0.677772
308	MT-ND5	-0.0559232	-1.11333	1.31736	-0.148099	2	0.708864
309	MT-ND6	-0.334466	-1.26065	0.682038	0.91308	2	0.506855
310	NCF1	0.98086	-0.891386	0.742454	-0.831928	2	0.385373
311	NDUFB1	1.15538	-0.717412	0.507136	-0.945106	2	0.335302
312	NFKBIA	0.0224362	-1.40535	0.876204	0.50671	2	0.688928
313	NMT2	-0.794654	-0.854104	1.19843	0.450327	2	0.605736
314	NOSIP	1.06	-1.34716	0.244389	0.0427759	2	0.39328
315	NR1D1	-0.928591	-0.789026	0.717291	1.00033	2	0.392394
316	NR4A1	-0.208335	-0.820085	1.45102	-0.422602	2	0.58116
317	PARP8	-0.76685	-0.725661	1.36737	0.125142	2	0.59226
318	PET100	-0.425033	-0.98846	1.3561	0.0573957	2	0.734368
319	PHACTR4	-0.911383	-0.368885	1.41916	-0.138891	2	0.468933
320	PHLDA1	-0.197467	-1.336	0.780313	0.753149	2	0.603946
321	PIK3IP1	-0.408767	-1.22179	0.888648	0.741913	2	0.630173
322	POLR2A	-0.0816936	-0.454115	1.41759	-0.881783	2	0.43199
323	PPCS	-0.422438	-0.281269	1.46873	-0.765025	2	0.419385
324	PPP1R15A	-0.000772729	-1.3998	0.873118	0.527459	2	0.688084
325	PRCP	0.058548	-0.38465	1.3453	-1.0192	2	0.398966
326	PRMT10	-0.469971	-1.11203	1.17255	0.409447	2	0.779731
327	PTCH2	-0.380703	-1.03529	1.33279	0.0831986	2	0.763439
328	RAPGEF6	-0.146457	-0.539522	1.45028	-0.764301	2	0.464402
329	RASA1	-0.454602	-0.561	1.49848	-0.482879	2	0.509777
330	REL	-0.507313	-0.863793	1.41237	-0.0412644	2	0.660744
331	RGS1	-1.04566	-0.655675	0.971945	0.72939	2	0.450631
332	RNASEK	0.193214	-0.599654	1.32583	-0.919386	2	0.436318
333	RNU11	-0.43149	-0.885918	1.42067	-0.103262	2	0.663865
334	RNU12	-0.324068	-0.997865	1.37703	-0.0550965	2	0.719428
335	RP1-313I6.12	-0.536154	-1.11962	0.617877	1.03789	2	0.421603
336	RP11-191L17.1	-0.493414	-1.03236	1.27611	0.24966	2	0.762942
337	RP11-386I14.4	-0.374064	-0.933989	1.40644	-0.0983835	2	0.684698
338	RP11-51J9.5	-0.54628	-1.12528	0.974122	0.697435	2	0.637194
339	RP4-594I10.3	-0.494967	-0.813659	1.44067	-0.132045	2	0.630034
340	RP5-1073O3.7	-0.294863	-1.26316	0.551242	1.00678	2	0.434496
341	RPL10	0.395089	-1.43539	0.868328	0.17197	2	0.611102
342	RPL13	0.207496	-1.42805	0.904165	0.316389	2	0.672219
343	RPL13A	0.105408	-1.44568	0.68929	0.650982	2	0.575068
344	RPL18A	0.350526	-1.28639	1.0942	-0.158339	2	0.622836
345	RPL21	0.0209089	-1.34266	1.06294	0.258805	2	0.782217
346	RPL26	0.187556	-1.02938	1.3015	-0.459672	2	0.578584
347	RPL27	0.395815	-1.36553	0.989081	-0.0193654	2	0.620028
348	RPL30	-0.0933727	-1.33866	1.01091	0.421123	2	0.785961
349	RPL31	-0.101402	-0.798126	1.43671	-0.537184	2	0.549467
350	RPL32	-0.253291	-0.979278	1.39643	-0.163858	2	0.684987
351	RPL34	-0.111917	-1.3703	0.81612	0.666101	2	0.643093
352	RPL35A	-0.120937	-1.32052	1.03908	0.402378	2	0.806238
353	RPL36A	-0.276322	-1.28692	0.630591	0.932651	2	0.486778
354	RPL37A	-0.0232331	-1.22282	1.22629	0.0197683	2	0.771239
355	RPL38	-0.148032	-0.794518	1.44663	-0.504079	2	0.557189
356	RPL39	-0.218878	-1.26364	1.09929	0.383224	2	0.842489
357	RPL5	0.00708951	-1.41574	0.662573	0.746076	2	0.553253
358	RPL6	0.324704	-1.47873	0.432066	0.721964	2	0.46093
359	RPL7	0.0652227	-1.43283	0.622206	0.745396	2	0.534852
360	RPL9	0.0406252	-1.41108	0.869773	0.500685	2	0.683667
361	RPLP2	0.302272	-1.2194	1.16607	-0.248951	2	0.618992
362	RPS10	-0.0341228	-1.39051	0.553381	0.871253	2	0.483991
363	RPS13	-0.0105857	-1.22442	1.22498	0.0100203	2	0.765272
364	RPS14	-0.307123	-1.12156	1.27434	0.154344	2	0.819935
365	RPS15A	0.118569	-1.39104	0.983626	0.288845	2	0.725164
366	RPS16	0.454794	-1.21884	1.09466	-0.330609	2	0.56668
367	RPS17L	0.796424	-1.10535	0.8948	-0.585878	2	0.454422
368	RPS18	-0.328861	-1.02828	1.35443	0.00270536	2	0.745267
369	RPS21	0.459362	-1.38914	0.926964	0.00281573	2	0.596099
370	RPS23	-0.293405	-1.24436	1.07147	0.466301	2	0.80892
371	RPS24	0.544149	-0.531762	1.09405	-1.10643	2	0.377156
372	RPS26	-0.0187729	-1.17761	1.26797	-0.0715877	2	0.737236
373	RPS27	0.13231	-1.30555	1.12966	0.0435867	2	0.728002
374	RPS27A	0.0570237	-1.42688	0.791016	0.578841	2	0.634513
375	RPS28	0.025064	-1.20751	1.24015	-0.0577046	2	0.735099
376	RPS29	-0.236248	-1.23045	1.1544	0.312299	2	0.861974
377	RPS3A	0.0599552	-1.43226	0.727498	0.644809	2	0.59598
378	RPS4X	-0.355281	-1.20311	1.10477	0.453622	2	0.807993
379	RPS5	0.209669	-1.36525	1.03847	0.117112	2	0.699455
380	RPS6	0.31667	-1.47268	0.755141	0.400868	2	0.594685
381	RPS8	-0.244537	-1.31249	0.830464	0.726565	2	0.631566
382	RPSA	0.41343	-1.39746	0.934739	0.0492956	2	0.61313
383	RREB1	-0.55714	-0.426746	1.49779	-0.513907	2	0.473296
384	SAMD4B	-0.313283	-0.0307881	1.36403	-1.01996	2	0.351507
385	SBF2	-0.649038	-1.04908	0.983923	0.714196	2	0.599467
386	SDR42E2	-0.348131	-1.25093	0.932724	0.666336	2	0.68327
387	SKIL	-0.441744	-0.933389	1.39047	-0.0153387	2	0.697211
388	SLC25A6	0.16054	-1.45793	0.589368	0.708026	2	0.523644
389	SMEK1	-0.574724	-0.360474	1.49289	-0.557695	2	0.454059
390	SNHG8	-0.501379	-1.12433	1.09837	0.527344	2	0.73254
391	SNHG9	-0.327582	-1.24021	0.533296	1.03449	2	0.417128
392	SNORA76	-0.649721	-1.05594	0.788675	0.916981	2	0.490312
393	SNORD3A	-0.382135	-0.861055	1.44007	-0.196878	2	0.639315
394	SNORD3B-1	-0.169525	-1.12864	1.30285	-0.00469018	2	0.772602
395	SNORD3B-2	-0.210055	-1.08212	1.33531	-0.043135	2	0.749959
396	SNORD3D	-0.376084	-1.09494	1.27296	0.198063	2	0.809157
397	SPECC1	-0.198424	-0.669827	1.46733	-0.599081	2	0.515776
398	SPINT2	1.28384	-1.12689	-0.26497	0.108017	2	0.314305
399	TCF7	-0.472325	-1.1821	0.901366	0.753057	2	0.617483
400	TCP11L2	-0.144863	-1.22527	1.20425	0.165877	2	0.839849
401	TLCD1	-0.322721	-1.25031	1.00489	0.568139	2	0.74865
402	TLE4	-0.68913	-0.967292	1.15804	0.498378	2	0.653656
403	TMA7	1.00722	-0.850275	0.712173	-0.869113	2	0.375016
404	TMEM107	-0.295138	-1.13332	1.26569	0.162771	2	0.826781
405	TNFAIP3	-0.672043	-0.938194	1.23623	0.374005	2	0.673633
406	TOX2	-0.492504	-1.17077	0.789713	0.873557	2	0.536193
407	TRIM41	-0.0713385	-0.875444	1.41687	-0.470089	2	0.577025
408	TSPAN4	1.38426	-0.972775	-0.0431262	-0.368355	2	0.319265
409	TSPYL2	-0.328839	-1.03537	1.34894	0.0152722	2	0.751184
410	TTLL10	-0.695401	-1.01949	0.799893	0.915	2	0.483616
411	UBE2S	-0.523315	-1.13607	0.658364	1.00102	2	0.447674
412	UQCRB	0.0973541	-0.276309	1.29326	-1.1143	2	0.370625
413	WDR74	-0.451185	-1.16897	1.05244	0.567718	2	0.730695
414	XCL1	1.12255	-1.16013	0.462233	-0.424652	2	0.392522
415	XCL2	1.48789	-0.62693	-0.324399	-0.536563	2	0.271166
416	YME1L1	-0.319886	-0.814913	1.45894	-0.324146	2	0.601216
417	ZBTB10	0.208768	-1.12383	1.25589	-0.340828	2	0.612811
418	ZC3H4	-0.391816	-0.415442	1.48715	-0.679897	2	0.454596
419	ZFP36L1	-0.681873	-1.02499	0.971263	0.735596	2	0.579266
420	ZNF302	-0.484701	-0.463253	1.49895	-0.550999	2	0.478764
421	ZNF331	-0.0584162	-0.525294	1.42108	-0.837369	2	0.448969
422	ZNF584	-0.599122	-0.951103	1.29225	0.257977	2	0.705463
423	ZNF644	-0.891928	-0.529751	1.38658	0.0351023	2	0.516494
424	ACAA2	-0.16954	1.45301	-0.776555	-0.50692	3	0.537815
425	ADAR	-0.372204	1.37725	-0.981898	-0.0231433	3	0.555473
426	ADPGK	-0.789972	1.42285	-0.0415193	-0.591362	3	0.49466
427	AHR	-0.145629	1.45522	-0.697326	-0.612263	3	0.462294
428	ALDOC	-0.4845	1.47346	-0.265197	-0.723767	3	0.508811
429	ALOX5AP	-0.802661	1.45742	-0.234344	-0.420414	3	0.567477
430	APOL2	-0.611161	1.44341	-0.102503	-0.729749	3	0.482966
431	APOL3	-1.03654	1.23228	-0.538275	0.342534	3	0.452796
432	APOL4	-0.627716	1.45837	-0.674314	-0.156336	3	0.667684
433	APOL6	-0.608561	0.902025	-1.08826	0.794795	3	0.356844
434	B2M	-0.444192	1.49013	-0.655645	-0.390295	3	0.765951
435	BAG1	-0.892672	1.33769	-0.619189	0.174175	3	0.515126
436	BLVRB	-0.666383	1.48042	-0.535369	-0.278672	3	0.689446
437	BST2	-0.401503	1.49433	-0.612178	-0.480645	3	0.738456
438	BTN3A2	-0.762596	1.1037	-0.926235	0.585126	3	0.412423
439	BUD31	-0.870598	1.41035	-0.0382559	-0.501499	3	0.496974
440	C4orf48	-0.354015	1.48911	-0.648227	-0.486864	3	0.709991
441	C5orf56	-1.31252	0.942043	-0.215524	0.586	3	0.353522
442	CALM3	0.0845739	1.0716	-1.34495	0.18878	3	0.395227
443	CAPN2	-0.230508	1.40341	-0.966883	-0.20602	3	0.559304
444	CASP1	-0.894227	1.08728	-0.803472	0.610419	3	0.404217
445	CCM2	-0.532232	1.33587	-0.95375	0.150108	3	0.526556
446	CCND3	-0.785214	0.727809	-0.933609	0.991013	3	0.312942
447	CD2	-0.594229	1.49645	-0.435002	-0.467222	3	0.683265
448	CD2AP	-1.11378	1.24696	-0.379405	0.246224	3	0.453065
449	CD300A	-0.512509	1.49981	-0.50984	-0.477461	3	0.727397
450	CD59	-0.461433	1.44061	-0.148773	-0.830408	3	0.442234
451	CD74	-0.500705	1.38437	-0.912138	0.0284691	3	0.568555
452	CD97	-0.213633	1.3104	-1.1122	0.0154328	3	0.493212
453	CFH	-1.11034	1.31331	0.00284092	-0.205805	3	0.458846
454	CHCHD10	-0.0640548	1.31581	-1.11633	-0.135426	3	0.47368
455	CHST12	-0.421342	1.47173	-0.754127	-0.296262	3	0.714646
456	CKS2	-0.730446	1.47146	-0.486028	-0.25499	3	0.653038
457	CMPK2	-0.307139	1.4866	-0.597961	-0.581497	3	0.614201
458	CNP	-0.0611003	1.28706	-1.15532	-0.0706422	3	0.463656
459	CPNE7	-0.839382	1.34658	0.16683	-0.674032	3	0.43765
460	CREM	-0.707092	1.4294	-0.0481326	-0.674177	3	0.485368
461	CSNK1D	-0.554567	0.821904	-1.12896	0.861619	3	0.338802
462	CYB5B	-0.0929067	1.26418	-1.18031	0.00903438	3	0.459957
463	DCAF7	-0.698768	1.48292	-0.340916	-0.443233	3	0.623897
464	DDX60	-0.502556	1.5	-0.497563	-0.499878	3	0.714242
465	DDX60L	-0.248889	1.47615	-0.668268	-0.558987	3	0.584331
466	DNPEP	-0.810201	1.45999	-0.303576	-0.346208	3	0.588928
467	DTX3L	-0.507084	1.13992	-1.10484	0.472001	3	0.428
468	DYNLT1	-0.257025	1.33632	-1.0715	-0.00779528	3	0.512782
469	EFHD2	-0.417761	1.48706	-0.680285	-0.389016	3	0.755258
470	EIF2AK2	-0.225129	1.46687	-0.736336	-0.505401	3	0.588015
471	EML4	-0.55833	1.46134	-0.720789	-0.182224	3	0.683919
472	ENSA	-0.725359	1.47599	-0.457699	-0.292935	3	0.654217
473	ENTPD1	-0.954571	1.0934	0.595281	-0.734108	3	0.361027
474	EPSTI1	-0.58839	1.49639	-0.419608	-0.488397	3	0.672143
475	FARS2	-0.519068	1.49817	-0.547513	-0.431593	3	0.751663
476	FES	-0.238952	1.47499	-0.659389	-0.576646	3	0.563831
477	FIBP	-0.481347	1.44946	-0.799294	-0.168819	3	0.662525
478	FURIN	-0.335356	1.49003	-0.596277	-0.558396	3	0.652153
479	GBP1	-0.456909	1.48482	-0.684619	-0.34329	3	0.754873
480	GBP2	-0.663327	1.27563	-0.916608	0.304307	3	0.487343
481	GBP4	-0.465278	1.49362	-0.404918	-0.623424	3	0.602487
482	GBP5	-0.951046	1.32441	-0.555301	0.181941	3	0.502442
483	GIMAP5	-0.257617	1.47852	-0.576504	-0.6444	3	0.522307
484	GIMAP6	-0.897614	1.33573	-0.615382	0.177268	3	0.513524
485	GNLY	-0.315085	1.44007	-0.874049	-0.250933	3	0.624918
486	GRN	-0.388266	1.49099	-0.646747	-0.455977	3	0.741274
487	H1FX	-0.16983	1.45494	-0.762025	-0.523088	3	0.532084
488	HELZ2	-0.332583	1.45454	-0.829591	-0.292367	3	0.655187
489	HERC5	-0.551201	1.49881	-0.454196	-0.493412	3	0.692569
490	HES4	-0.685477	1.43525	-0.682388	-0.0673805	3	0.622879
491	HIST1H1C	-0.433955	1.46903	-0.274675	-0.760396	3	0.482166
492	HIST1H2AC	-0.324257	1.48884	-0.576391	-0.588196	3	0.618835
493	HIST1H2BK	-0.537745	1.44848	-0.14071	-0.770025	3	0.472598
494	HIST3H2A	-0.562088	1.38262	0.0565172	-0.877051	3	0.418656
495	HLA-A	-0.728169	1.37651	-0.751269	0.102933	3	0.555378
496	HLA-B	-0.836253	1.28856	-0.744809	0.292504	3	0.489622
497	HLA-C	-0.714966	1.38972	-0.74349	0.0687355	3	0.56833
498	HLA-DPA1	-0.340008	1.48606	-0.474839	-0.671218	3	0.541525
499	HM13	-0.984666	1.32669	-0.496464	0.154441	3	0.500383
500	HMGB2	-0.431778	1.17655	-1.13132	0.38654	3	0.441497
501	HNRNPA3	-0.037576	1.16106	-1.27568	0.152205	3	0.423307
502	HSH2D	0.0312795	1.10116	-1.32294	0.190509	3	0.404406
503	HTATSF1	-0.103424	1.3228	-1.10771	-0.11167	3	0.483796
504	IFI27	-0.559023	1.49829	-0.442328	-0.496944	3	0.684784
505	IFI27L2	-0.450979	1.49168	-0.397875	-0.642821	3	0.584622
506	IFI44	-0.354936	1.49153	-0.60966	-0.526937	3	0.688228
507	IFI44L	-0.36437	1.49168	-0.505648	-0.621657	3	0.601612
508	IFI6	-0.349989	1.4903	-0.513718	-0.62659	3	0.591688
509	IFIT1	-0.350828	1.49193	-0.570552	-0.570552	3	0.649412
510	IFIT2	-0.666871	1.48891	-0.427621	-0.394419	3	0.66954
511	IFIT3	-0.422067	1.4909	-0.416365	-0.652469	3	0.576234
512	IFITM3	-0.354048	1.49207	-0.54883	-0.589196	3	0.632408
513	IGJ	-0.717654	1.46665	-0.537899	-0.211101	3	0.656286
514	IGLL5	-0.576635	1.49521	-0.529851	-0.388721	3	0.734471
515	IL12RB1	-0.417633	1.48981	-0.411028	-0.661146	3	0.567223
516	IL2RB	-0.639744	1.47715	-0.589177	-0.248231	3	0.697411
517	IRF9	-0.232894	1.473	-0.679662	-0.560442	3	0.569149
518	ISG15	-0.36957	1.49296	-0.520025	-0.603369	3	0.622766
519	ISG20	-0.34505	1.49018	-0.524403	-0.620728	3	0.596031
520	ITGB7	-0.15984	1.45462	-0.748195	-0.54658	3	0.513309
521	KLRC1	-0.355901	1.4853	-0.443401	-0.686002	3	0.532085
522	LAP3	-0.691699	1.39136	-0.762693	0.0630341	3	0.571427
523	LGALS3BP	-0.625982	1.48443	-0.294795	-0.563654	3	0.591168
524	LL22NC03-75H12.2	-0.88042	1.40227	-0.0135907	-0.508255	3	0.489459
525	LPIN2	-0.624534	1.47157	-0.216503	-0.630532	3	0.542809
526	LY6E	-0.265027	1.47934	-0.562295	-0.65202	3	0.520379
527	MAN1A1	-0.994405	1.38591	-0.27871	-0.112799	3	0.522106
528	MBNL1	-0.675449	1.47885	-0.532195	-0.271202	3	0.684061
529	MCL1	-0.607836	1.16114	-1.02806	0.474758	3	0.435388
530	MRPS18B	-1.01725	1.30498	-0.476156	0.188427	3	0.48637
531	MT2A	-0.398578	1.49458	-0.48997	-0.606037	3	0.625331
532	MX1	-0.304673	1.48537	-0.634022	-0.546678	3	0.639843
533	MX2	-0.539224	1.47397	-0.244018	-0.690728	3	0.525572
534	NCKAP1	-0.69047	1.48218	-0.315286	-0.476427	3	0.611044
535	NCR3	-0.00975383	1.27752	-1.16503	-0.10273	3	0.452472
536	NDRG1	-0.278007	1.47595	-0.714622	-0.483321	3	0.644938
537	NEXN	-0.408955	1.49174	-0.43834	-0.644449	3	0.584269
538	NKG7	-0.233272	1.4666	-0.747286	-0.486041	3	0.601212
539	NMI	-0.36159	1.40149	-0.946782	-0.093122	3	0.57976
540	NT5C3A	-0.269783	1.47709	-0.694832	-0.512475	3	0.627819
541	OAS1	-0.345981	1.47788	-0.399284	-0.732618	3	0.486662
542	OAS3	-0.251608	1.47716	-0.569651	-0.655897	3	0.507484
543	OASL	-0.460356	1.49942	-0.51953	-0.51953	3	0.711725
544	ODF2L	-1.11441	1.0786	-0.527104	0.562911	3	0.395549
545	ODF3B	-0.599951	1.47079	-0.214447	-0.656391	3	0.53359
546	ORMDL1	-0.226634	1.25823	-1.16132	0.12973	3	0.469158
547	OSM	-0.698159	1.09544	-0.98403	0.586753	3	0.410711
548	PARP14	-0.950548	1.18552	-0.693421	0.458453	3	0.437759
549	PARP9	-0.25892	1.47865	-0.57326	-0.646471	3	0.521318
550	PEF1	-0.828904	1.44492	-0.17502	-0.441001	3	0.54376
551	PHF11	-0.234069	1.47491	-0.618961	-0.621881	3	0.52452
552	PHPT1	-0.5039	1.46055	-0.756971	-0.19968	3	0.686639
553	PIK3AP1	-0.419638	1.23101	-1.10545	0.29408	3	0.46421
554	PIM2	-1.12916	0.88646	0.795787	-0.553082	3	0.32718
555	PLAC8	-0.673483	1.48644	-0.349689	-0.463272	3	0.630144
556	PLSCR1	-0.471802	1.49853	-0.464792	-0.561938	3	0.665964
557	PML	-0.526591	1.49801	-0.427291	-0.544132	3	0.661507
558	PRDX4	-0.755468	1.17396	-0.903335	0.484842	3	0.438372
559	PRKD2	-0.3104	1.38829	-0.983562	-0.0943315	3	0.559739
560	PRR5	-0.590599	1.37814	-0.863775	0.0762328	3	0.562245
561	PSMB5	0.0769062	1.29396	-1.12139	-0.249471	3	0.435558
562	PSMB8	-0.52579	1.49161	-0.609846	-0.355978	3	0.76024
563	PSMB9	-0.595134	1.49584	-0.413918	-0.486785	3	0.668767
564	PSMC2	-0.61686	1.49245	-0.503874	-0.371721	3	0.712632
565	RAB8A	-0.384959	1.49498	-0.53548	-0.574542	3	0.657147
566	RABGAP1L	-1.08407	1.2811	-0.385008	0.187974	3	0.469114
567	RARRES3	-0.92264	1.03085	0.680815	-0.789029	3	0.34727
568	REC8	-0.211256	1.34079	-1.07453	-0.0550011	3	0.510033
569	RFC1	-0.0760217	1.35407	-1.05375	-0.224298	3	0.488828
570	RNF213	-0.445498	1.49849	-0.555314	-0.497679	3	0.73307
571	RORA	-1.33318	1.08219	0.0254581	0.225529	3	0.384949
572	RPS27L	-0.968999	1.21996	-0.645692	0.394727	3	0.451033
573	RSAD2	-0.266099	1.47806	-0.53491	-0.677052	3	0.4977
574	S1PR4	0.0409522	1.31944	-1.08768	-0.272711	3	0.447006
575	SAMD9	-0.550938	1.49404	-0.570553	-0.372546	3	0.751453
576	SAMD9L	-0.39617	1.47688	-0.342989	-0.737722	3	0.494824
577	SAMHD1	-0.385564	1.48001	-0.72332	-0.371122	3	0.729735
578	SEP15	-0.293234	1.35834	-1.0334	-0.0317097	3	0.532008
579	SH2D1B	-0.535635	1.08756	-1.10602	0.554091	3	0.409982
580	SLA	-0.427677	1.32381	-1.02387	0.127735	3	0.515729
581	SLAMF1	-0.593172	1.48848	-0.573701	-0.321611	3	0.7307
582	SOCS1	-0.518682	1.47941	-0.279368	-0.681364	3	0.537399
583	SOS1	-0.0676011	1.42178	-0.846019	-0.508159	3	0.46489
584	SP110	-0.0833296	1.41665	-0.887211	-0.44611	3	0.490868
585	SPATS2L	-0.657618	1.43697	-0.0742548	-0.705093	3	0.484539
586	SPOCK2	-0.804027	1.45693	-0.42065	-0.232255	3	0.612316
587	STAT1	-0.572562	1.49574	-0.39524	-0.527939	3	0.650522
588	STK17B	-0.369365	0.697679	-1.24187	0.913554	3	0.316378
589	STOM	-0.489908	0.852537	-1.17314	0.810507	3	0.347097
590	SUMO2	-0.211318	1.42806	-0.904822	-0.311918	3	0.574616
591	SYNE2	-1.25856	1.05745	-0.272002	0.473108	3	0.384294
592	TAP1	-0.542616	1.45399	-0.752493	-0.158879	3	0.669738
593	TAPBP	-0.735193	1.33826	-0.794841	0.191773	3	0.524854
594	TGM2	-0.466975	1.44556	-0.162586	-0.815999	3	0.449858
595	TMEM167A	-0.152758	1.45712	-0.689631	-0.614727	3	0.465814
596	TMEM261	0.0648677	1.33829	-1.0335	-0.369661	3	0.434253
597	TNFAIP8	-0.336696	1.02597	-1.23808	0.548806	3	0.392359
598	TNFRSF18	0.0269438	1.32749	-1.07709	-0.277348	3	0.451816
599	TNFSF10	-0.54665	1.49914	-0.46841	-0.484082	3	0.702802
600	TNFSF13B	-1.36357	0.768001	0.729936	-0.134371	3	0.311539
601	TNFSF14	-0.31629	1.47312	-0.404137	-0.752694	3	0.459485
602	TRAF3IP3	-0.568373	0.962612	-1.11162	0.71738	3	0.37309
603	TRAM1	-0.57592	1.07546	-1.08252	0.582982	3	0.405734
604	TRIM69	-0.363148	1.48704	-0.674322	-0.449573	3	0.725845
605	TXK	-0.724326	1.31505	0.239208	-0.829929	3	0.408617
606	TYMP	-0.149189	1.4559	-0.699972	-0.60674	3	0.46882
607	USP15	-0.925404	1.40384	-0.0683199	-0.410115	3	0.502922
608	USP18	-0.494712	1.49583	-0.409395	-0.591725	3	0.627537
609	VAMP5	-0.561502	1.38249	0.0566508	-0.877634	3	0.418477
610	WARS	-0.635045	1.40347	0.0230668	-0.791491	3	0.445571
611	XIST	-1.23341	0.786127	-0.393067	0.840353	3	0.319465
612	ZBP1	-0.375288	1.49347	-0.517087	-0.601098	3	0.6267
613	ZNFX1	-0.733552	1.46496	-0.210301	-0.521111	3	0.559212
614	ACTB	1.2016	0.419311	-0.993026	-0.627884	4	0.37617
615	ACTG1	1.10285	0.510408	-1.13971	-0.473548	4	0.377003
616	AMICA1	1.43497	-0.114233	-0.4936	-0.82714	4	0.324579
617	ANXA2	0.623729	1.0457	-0.585755	-1.08368	4	0.536194
618	AP2S1	0.131522	1.33301	-0.47404	-0.990492	4	0.681788
619	ATP6V0E1	0.574464	1.11489	-0.838799	-0.850551	4	0.535394
620	BLOC1S1	0.108459	1.32169	-0.384402	-1.04575	4	0.655615
621	C19orf33	1.47334	-0.318339	-0.402975	-0.752025	4	0.30235
622	C19orf66	-0.0351597	1.42458	-0.739985	-0.649433	4	0.546552
623	CALR	-0.266054	1.40422	-0.175583	-0.96258	4	0.521843
624	CAPZA1	0.00486298	1.40923	-0.622758	-0.791337	4	0.666161
625	CARD16	-0.0541481	1.26369	-0.0265573	-1.18298	4	0.530225
626	CASP3	-0.364101	1.43926	-0.207428	-0.867726	4	0.472584
627	CCDC50	-0.605669	1.22936	0.369084	-0.992778	4	0.392392
628	CCDC85B	0.17121	1.15341	-0.0446443	-1.27998	4	0.527711
629	CD164	0.101688	1.37663	-0.769385	-0.708936	4	0.606918
630	CD48	-0.0089421	1.41336	-0.612412	-0.792008	4	0.664011
631	CD63	0.225942	1.2574	-1.10755	-0.375792	4	0.443416
632	CHMP5	0.146602	1.31237	-0.419716	-1.03925	4	0.66097
633	COA3	-0.364243	1.1232	0.432232	-1.19119	4	0.413469
634	COPZ1	0.337305	1.19041	-1.15256	-0.37516	4	0.443177
635	CORO1A	0.224317	1.30218	-0.552404	-0.974094	4	0.669427
636	COX14	-0.176864	1.34042	-0.0842554	-1.0793	4	0.53166
637	COX16	0.00756452	1.24681	-0.0533162	-1.20106	4	0.539573
638	COX17	1.31337	-0.42493	0.147311	-1.03575	4	0.288916
639	COX20	1.3871	-0.141972	-0.247968	-0.997156	4	0.323218
640	COX5A	0.0946635	1.28248	-0.242467	-1.13468	4	0.601437
641	COX5B	0.119628	1.3386	-0.47357	-0.984662	4	0.684245
642	CRIP2	1.33938	0.115159	-0.467505	-0.987034	4	0.353012
643	CSTB	0.132287	1.29861	-0.346401	-1.08449	4	0.636673
644	CTSH	-0.216746	1.41657	-0.263325	-0.936495	4	0.554938
645	CTSS	0.0848795	1.38255	-0.685369	-0.782061	4	0.659922
646	CTSW	1.3396	-0.0422463	-1.0742	-0.223151	4	0.310188
647	DCAF11	0.217691	1.30613	-0.55501	-0.968812	4	0.671914
648	DRAP1	-0.0536837	1.43096	-0.665818	-0.711455	4	0.592304
649	DYNLL1	1.17376	0.479499	-0.713152	-0.940103	4	0.399599
650	EMP3	1.48269	-0.450725	-0.697638	-0.334328	4	0.280385
651	ERAP2	-0.430407	1.29861	0.178873	-1.04708	4	0.43788
652	ERH	0.00972287	1.29579	-0.168691	-1.13682	4	0.577828
653	FTH1	-0.660625	1.1679	0.478118	-0.985391	4	0.37648
654	GAPDH	0.488971	1.17273	-0.880751	-0.780952	4	0.543904
655	GIMAP7	-0.0576796	1.42057	-0.523458	-0.839432	4	0.665524
656	GNG5	0.145491	1.13043	0.0279888	-1.30391	4	0.509754
657	GPR65	0.516266	1.0843	-0.428233	-1.17234	4	0.551649
658	GZMA	-0.11908	1.44418	-0.557177	-0.767926	4	0.600664
659	H2AFZ	0.164219	1.33309	-0.942223	-0.555085	4	0.509475
660	HERC6	-0.326428	1.44701	-0.267258	-0.853328	4	0.488563
661	HN1	0.512433	1.15451	-0.746418	-0.920528	4	0.565613
662	HOPX	1.25115	0.299382	-0.507938	-1.04259	4	0.377295
663	HSP90AB1	1.48077	-0.461108	-0.703287	-0.316373	4	0.278937
664	HSPA8	0.53036	0.833478	-1.42152	0.0576777	4	0.356513
665	HSPB1	0.111977	1.34248	-0.474762	-0.979697	4	0.686092
666	ID2	0.113441	1.32401	-1.03574	-0.401713	4	0.443229
667	IDH2	0.306362	1.14262	-0.19972	-1.24927	4	0.552515
668	IFI16	-0.480012	1.34682	0.105116	-0.971919	4	0.432463
669	IFI35	-0.304639	1.4727	-0.416458	-0.751604	4	0.460747
670	IFITM2	0.676859	1.03643	-0.85649	-0.856798	4	0.508731
671	IL32	1.25457	0.349611	-0.709571	-0.894612	4	0.379892
672	IRF7	-0.0552507	1.42205	-0.540838	-0.825962	4	0.66325
673	KLRB1	1.04489	-0.312825	0.512143	-1.24421	4	0.290597
674	KRT81	0.00947898	1.32552	-0.248104	-1.0869	4	0.607595
675	KRT86	-0.524862	1.26087	0.289219	-1.02522	4	0.411238
676	LCK	1.35695	-0.345397	-1.01947	0.00792115	4	0.275352
677	LGALS1	0.780529	0.946633	-0.8241	-0.903061	4	0.487974
678	LGALS9	-0.129139	1.44673	-0.553304	-0.76429	4	0.59187
679	LIF	-0.11147	1.30553	-0.0630394	-1.13102	4	0.536185
680	LNPEP	-0.032061	1.41209	-0.852414	-0.527612	4	0.463622
681	LST1	-0.128617	1.4274	-0.422913	-0.875866	4	0.623374
682	LTB	-0.353505	1.46225	-0.30718	-0.801564	4	0.459944
683	LUC7L3	0.151635	1.2361	-0.200848	-1.18689	4	0.579461
684	MGAT2	-0.267409	1.428	-0.2518	-0.908792	4	0.52654
685	MIR142	-0.128157	0.894299	0.589122	-1.35526	4	0.396055
686	MRPL41	0.191805	1.33712	-0.821524	-0.707402	4	0.591908
687	MYL6	0.514605	1.10315	-0.485096	-1.13266	4	0.560384
688	NCF4	-0.333794	1.3517	0.0123038	-1.03021	4	0.477339
689	NDUFA12	1.29466	-0.0277216	-0.123312	-1.14363	4	0.33599
690	NT5C	0.0464774	1.11128	0.160271	-1.31803	4	0.481091
691	OAS2	0.0214291	1.3751	-0.439895	-0.956631	4	0.682154
692	OBFC1	0.246079	1.26345	-1.07399	-0.435535	4	0.462021
693	PGK1	1.40488	0.0116578	-0.81525	-0.601287	4	0.331214
694	PIM1	-0.00138175	1.40697	-0.830416	-0.575178	4	0.501724
695	PLP2	1.46635	-0.20755	-0.714411	-0.544389	4	0.308416
696	POLR2F	0.0535692	1.39379	-0.664355	-0.783008	4	0.663408
697	POLR2L	1.44127	-0.355281	-0.221416	-0.864574	4	0.299383
698	PPAP2A	-0.176513	1.42603	-0.346691	-0.902824	4	0.586774
699	PPM1K	-0.176339	1.44787	-0.456608	-0.81492	4	0.580341
700	PRF1	0.405174	1.09973	-1.24947	-0.255434	4	0.413703
701	PRKX	-0.268013	1.46231	-0.401394	-0.792904	4	0.505286
702	PSMB2	0.249829	1.21324	-0.286933	-1.17614	4	0.590704
703	PSME1	-0.176683	1.29471	0.0187039	-1.13673	4	0.507256
704	PSME2	0.3359	1.22607	-0.494606	-1.06737	4	0.621026
705	PTGER2	0.47706	1.11181	-1.1646	-0.424261	4	0.447463
706	PTPN7	0.14867	1.35716	-0.786402	-0.71943	4	0.607577
707	PYCARD	-0.0623671	1.35454	-0.24207	-1.05011	4	0.599672
708	RALB	-0.0880463	1.44109	-0.685549	-0.66749	4	0.540242
709	RALBP1	0.310583	1.27998	-0.784017	-0.806544	4	0.607
710	RBCK1	0.250738	1.27925	-0.509833	-1.02016	4	0.653949
711	RBX1	0.295285	1.27853	-0.645978	-0.927836	4	0.645028
712	RGL4	1.40423	-0.277287	-0.16582	-0.961122	4	0.307923
713	RHEB	-0.0376752	1.41134	-0.509007	-0.864653	4	0.678263
714	RHOC	0.455303	1.15873	-0.535459	-1.07858	4	0.585489
715	RHOF	0.387942	1.21662	-0.599779	-1.00479	4	0.613689
716	RNF181	0.0352684	1.09747	0.192824	-1.32557	4	0.473699
717	S100A10	1.2817	0.161478	-0.340942	-1.10224	4	0.35993
718	S100A11	0.0913788	1.37792	-0.652324	-0.816977	4	0.678889
719	S100A6	0.586697	1.01126	-0.376841	-1.22112	4	0.524127
720	SAR1A	-0.111609	1.44641	-0.715411	-0.619386	4	0.488066
721	SEC11C	-0.00273793	1.41478	-0.733015	-0.679027	4	0.579349
722	SH3BGRL3	0.479816	1.11791	-0.449784	-1.14794	4	0.565955
723	SHFM1	0.183423	1.25943	-0.309567	-1.13329	4	0.612858
724	SHISA5	-0.00889631	1.39494	-0.909256	-0.476785	4	0.446574
725	SKP1	-0.319284	1.45795	-0.320176	-0.81849	4	0.483526
726	SLFN5	0.00385455	1.39942	-0.53282	-0.870459	4	0.693233
727	SNF8	0.300827	1.23021	-0.430812	-1.10022	4	0.619058
728	SNRPG	0.240692	1.31008	-0.667381	-0.883387	4	0.658097
729	SNX6	0.0595768	1.31024	-0.271676	-1.09814	4	0.615758
730	SP100	0.216253	1.30573	-0.973212	-0.548774	4	0.505585
731	SPN	0.115366	1.36648	-0.637307	-0.844543	4	0.686314
732	SPTLC2	-0.200824	1.07903	0.400463	-1.27867	4	0.4284
733	SSBP3	-0.252825	1.32198	0.0208107	-1.08996	4	0.494361
734	STAT2	-0.144372	1.45388	-0.591539	-0.717967	4	0.549237
735	STMN1	0.234031	1.22476	-1.16595	-0.292834	4	0.422174
736	TAP2.1	-0.127312	1.4455	-0.546147	-0.77204	4	0.597633
737	TMEM123	0.373446	1.08936	-1.28091	-0.181898	4	0.400054
738	TMSB10	-0.0702884	1.34198	-0.196793	-1.0749	4	0.582717
739	TNFSF12	0.0577817	1.37057	-0.492702	-0.93565	4	0.696687
740	TOR1A	0.0448267	1.38461	-0.542653	-0.886781	4	0.701101
741	TPI1	0.495338	1.07972	-1.20493	-0.37013	4	0.433518
742	TPM3	0.391793	1.21906	-0.982882	-0.627967	4	0.517465
743	TRABD	1.29887	-0.00462915	-1.13466	-0.159585	4	0.31009
744	TRIM22	-0.237956	1.47083	-0.516273	-0.716597	4	0.480513
745	TSPAN2	1.40818	-0.289049	-0.951519	-0.16761	4	0.287601
746	UBE2L6	-0.203616	1.44395	-0.391762	-0.848571	4	0.566979
747	UQCR10	0.0449376	1.39793	-0.683894	-0.758978	4	0.647214
748	VIM	1.38844	0.047803	-0.579292	-0.856952	4	0.342701
749	WDR83OS	0.273084	1.2255	-0.361548	-1.13704	4	0.608136
750	XAF1	-0.267439	1.46963	-0.44939	-0.752801	4	0.484823
751	YWHAH	0.273295	1.2223	-1.14333	-0.35227	4	0.437839
752	ZDHHC12	-0.0843281	1.38101	-0.298319	-0.998358	4	0.615046

## Sheet: Enriched pathways
	group	Description	pvalue	ratio
GO:0043484...1	C1	regulation of RNA splicing	5.93464051080991e-09	7.32984
GO:0030098...2	C1	lymphocyte differentiation	1.43716446689164e-08	10.4712
GO:1903131...3	C1	mononuclear cell differentiation	9.72610319785431e-08	10.4712
GO:0048024	C1	regulation of mRNA splicing, via spliceosome	1.65696186235037e-07	5.2356
GO:0022409...5	C1	positive regulation of cell-cell adhesion	2.18054459933072e-07	8.37696
GO:0030217...6	C1	T cell differentiation	5.08591872341395e-07	7.8534
GO:1903039...7	C1	positive regulation of leukocyte cell-cell adhesion	9.1461489539916e-07	7.32984
GO:1902105...8	C1	regulation of leukocyte differentiation	1.10161971089845e-06	7.8534
GO:1903706...9	C1	regulation of hemopoiesis	1.40069121434878e-06	8.90052
GO:0030099...10	C1	myeloid cell differentiation	1.70262295008141e-06	8.90052
GO:0050684	C1	regulation of mRNA processing	1.73235738471791e-06	5.2356
GO:0046631...12	C1	alpha-beta T cell activation	1.97852082026637e-06	5.75916
GO:0048872...13	C1	homeostasis of number of cells	3.23756721772201e-06	7.32984
GO:0022407...14	C1	regulation of cell-cell adhesion	3.26669825930536e-06	9.42408
GO:0007159...15	C1	leukocyte cell-cell adhesion	6.25587792630772e-06	8.37696
GO:1903311	C1	regulation of mRNA metabolic process	8.0162459879369e-06	7.32984
GO:1903037...17	C1	regulation of leukocyte cell-cell adhesion	8.74108328300606e-06	7.8534
GO:0045785...18	C1	positive regulation of cell adhesion	1.02690103152036e-05	8.90052
GO:0002262...19	C1	myeloid cell homeostasis	1.10417576995855e-05	5.2356
GO:0034101...20	C1	erythrocyte homeostasis	1.35915654836307e-05	4.71204
GO:1902107...21	C1	positive regulation of leukocyte differentiation	2.08817738488713e-05	5.2356
GO:1903708...22	C1	positive regulation of hemopoiesis	2.08817738488713e-05	5.2356
GO:0008380	C1	RNA splicing	2.61688709994529e-05	8.37696
GO:0006970	C1	response to osmotic stress	2.90907287947915e-05	3.66492
GO:0046632...25	C1	alpha-beta T cell differentiation	3.15091024834909e-05	4.18848
GO:0000377	C1	RNA splicing, via transesterification reactions with bulged adenosine as nucleophile	3.2480846808509e-05	6.80628
GO:0000398	C1	mRNA splicing, via spliceosome	3.2480846808509e-05	6.80628
GO:0002696...28	C1	positive regulation of leukocyte activation	3.64468924241447e-05	7.32984
GO:0000375	C1	RNA splicing, via transesterification reactions	3.68566415610984e-05	6.80628
GO:0002520	C1	immune system development	3.74688349181066e-05	5.2356
GO:0002697...31	C1	regulation of immune effector process	4.44992597019177e-05	7.32984
GO:0071243	C1	cellular response to arsenic-containing substance	4.57638274123351e-05	2.09424
GO:0002819...33	C1	regulation of adaptive immune response	5.24679375083774e-05	5.2356
GO:0050870...34	C1	positive regulation of T cell activation	5.47147314385059e-05	5.75916
GO:0050867...35	C1	positive regulation of cell activation	5.86939699845502e-05	7.32984
GO:0030218...36	C1	erythrocyte differentiation	5.92959706037105e-05	4.18848
GO:0045619	C1	regulation of lymphocyte differentiation	6.95267282918803e-05	5.2356
GO:0045637...38	C1	regulation of myeloid cell differentiation	7.51901609744799e-05	5.2356
GO:0043620	C1	regulation of DNA-templated transcription in response to stress	8.47203140080625e-05	2.6178
GO:0050727...40	C1	regulation of inflammatory response	9.93428593338622e-05	7.32984
GO:0045580...41	C1	regulation of T cell differentiation	0.000103265	4.71204
GO:0033120	C1	positive regulation of RNA splicing	0.000105174	2.6178
GO:0001889	C1	liver development	0.000110323	4.18848
GO:0061008	C1	hepaticobiliary system development	0.000127589	4.18848
GO:0045814	C1	negative regulation of gene expression, epigenetic	0.000132338	3.66492
GO:0042113	C1	B cell activation	0.000136695	5.75916
GO:0050863...47	C1	regulation of T cell activation	0.000145624	6.80628
GO:0010720	C1	positive regulation of cell development	0.000154976	7.32984
GO:0002822...49	C1	regulation of adaptive immune response based on somatic recombination of immune receptors built from immunoglobulin superfamily domains	0.000155582	4.71204
GO:0046634...50	C1	regulation of alpha-beta T cell activation	0.00017506	3.66492
GO:0030183	C1	B cell differentiation	0.000184823	4.18848
GO:0045582	C1	positive regulation of T cell differentiation	0.000194998	3.66492
GO:0090316	C1	positive regulation of intracellular protein transport	0.00020202	4.18848
GO:0002366...54	C1	leukocyte activation involved in immune response	0.000250694	5.75916
GO:0033077	C1	T cell differentiation in thymus	0.000256823	3.14136
GO:0000381	C1	regulation of alternative mRNA splicing, via spliceosome	0.000269777	2.6178
GO:0002263...57	C1	cell activation involved in immune response	0.0002812	5.75916
GO:0046685	C1	response to arsenic-containing substance	0.000308502	2.09424
GO:0051085...59	C1	chaperone cofactor-dependent protein refolding	0.000348255	2.09424
GO:0002460...60	C1	adaptive immune response based on somatic recombination of immune receptors built from immunoglobulin superfamily domains	0.000381696	5.75916
GO:0045621	C1	positive regulation of lymphocyte differentiation	0.000391755	3.66492
GO:0070670...62	C1	response to interleukin-4	0.000438545	2.09424
GO:1900153...63	C1	positive regulation of nuclear-transcribed mRNA catabolic process, deadenylation-dependent decay	0.000441855	1.57068
GO:0002699...64	C1	positive regulation of immune effector process	0.000449915	5.2356
GO:0031507	C1	heterochromatin formation	0.000465359	3.14136
GO:1903312	C1	negative regulation of mRNA metabolic process	0.000465359	3.14136
GO:0001819...67	C1	positive regulation of cytokine production	0.000542142	7.32984
GO:0051251...68	C1	positive regulation of lymphocyte activation	0.000580579	5.75916
GO:0006479	C1	protein methylation	0.000593784	4.18848
GO:0008213	C1	protein alkylation	0.000593784	4.18848
GO:0043618	C1	regulation of transcription from RNA polymerase II promoter in response to stress	0.000603595	2.09424
GO:0051084...72	C1	'de novo' post-translational protein folding	0.000603595	2.09424
GO:0031053	C1	primary miRNA processing	0.000650446	1.57068
GO:0001776...74	C1	leukocyte homeostasis	0.000676574	3.14136
GO:0045639...75	C1	positive regulation of myeloid cell differentiation	0.000676574	3.14136
GO:0006997	C1	nucleus organization	0.000693377	3.66492
GO:0042093	C1	T-helper cell differentiation	0.000712867	2.6178
GO:0061077...78	C1	chaperone-mediated protein folding	0.000712867	2.6178
GO:0061614	C1	miRNA transcription	0.000712867	2.6178
GO:0040029	C1	epigenetic regulation of gene expression	0.000734434	4.18848
GO:0070828	C1	heterochromatin organization	0.000748775	3.14136
GO:0036003	C1	positive regulation of transcription from RNA polymerase II promoter in response to stress	0.00077466	1.57068
GO:0002294	C1	CD4-positive, alpha-beta T cell differentiation involved in immune response	0.000812345	2.6178
GO:0072594	C1	establishment of protein localization to organelle	0.000835668	6.80628
GO:0000380	C1	alternative mRNA splicing, via spliceosome	0.000865797	2.6178
GO:0002260...86	C1	lymphocyte homeostasis	0.000865797	2.6178
GO:0002287	C1	alpha-beta T cell activation involved in immune response	0.000865797	2.6178
GO:0002293	C1	alpha-beta T cell differentiation involved in immune response	0.000865797	2.6178
GO:0046635...89	C1	positive regulation of alpha-beta T cell activation	0.000865797	2.6178
GO:0006458...90	C1	'de novo' protein folding	0.0008865	2.09424
GO:0045622	C1	regulation of T-helper cell differentiation	0.0008865	2.09424
GO:0046637	C1	regulation of alpha-beta T cell differentiation	0.000921826	2.6178
GO:0071364	C1	cellular response to epidermal growth factor stimulus	0.000969657	2.09424
GO:0032388	C1	positive regulation of intracellular transport	0.000994581	4.18848
GO:0002637	C1	regulation of immunoglobulin production	0.00110614	2.6178
GO:0006809	C1	nitric oxide biosynthetic process	0.00117325	2.6178
GO:1903579	C1	negative regulation of ATP metabolic process	0.00123435	1.57068
GO:0045646...98	C1	regulation of erythrocyte differentiation	0.00135747	2.09424
GO:0070849	C1	response to epidermal growth factor	0.00135747	2.09424
GO:0042594	C1	response to starvation	0.0013652	4.18848
GO:0002292	C1	T cell differentiation involved in immune response	0.0013927	2.6178
GO:0002285	C1	lymphocyte activation involved in immune response	0.0014076	4.18848
GO:0048025	C1	negative regulation of mRNA splicing, via spliceosome	0.00141852	1.57068
GO:0006606	C1	protein import into nucleus	0.00148837	3.66492
GO:0016032...105	C1	viral process	0.00154201	6.28272
GO:0006376	C1	mRNA splice site selection	0.00158704	2.09424
GO:0060396	C1	growth hormone receptor signaling pathway	0.00161905	1.57068
GO:0071378	C1	cellular response to growth hormone stimulus	0.00161905	1.57068
GO:0022411	C1	cellular component disassembly	0.00163219	6.80628
GO:0046209	C1	nitric oxide metabolic process	0.00164102	2.6178
GO:0061515	C1	myeloid cell development	0.00173059	2.6178
GO:2001057	C1	reactive nitrogen species metabolic process	0.00173059	2.6178
GO:0051170	C1	import into nucleus	0.00176904	3.66492
GO:0034250...114	C1	positive regulation of amide metabolic process	0.0018298	3.66492
GO:0050686	C1	negative regulation of mRNA processing	0.00183645	1.57068
GO:1900543	C1	negative regulation of purine nucleotide metabolic process	0.00183645	1.57068
GO:1902895	C1	positive regulation of miRNA transcription	0.0018423	2.09424
GO:0009267	C1	cellular response to starvation	0.00189216	3.66492
GO:0008625	C1	extrinsic apoptotic signaling pathway via death domain receptors	0.00192042	2.6178
GO:0046638	C1	positive regulation of alpha-beta T cell differentiation	0.00198001	2.09424
GO:0006397	C1	mRNA processing	0.00202025	6.80628
GO:0045980	C1	negative regulation of nucleotide metabolic process	0.00207123	1.57068
GO:1904996	C1	positive regulation of leukocyte adhesion to vascular endothelial cell	0.00207123	1.57068
GO:0071496	C1	cellular response to external stimulus	0.00208266	5.2356
GO:0010823	C1	negative regulation of mitochondrion organization	0.00212468	2.09424
GO:0019079...126	C1	viral genome replication	0.00216256	3.14136
GO:0045931	C1	positive regulation of mitotic cell cycle	0.00216256	3.14136
GO:0043367...128	C1	CD4-positive, alpha-beta T cell differentiation	0.00223311	2.6178
GO:0033157	C1	regulation of intracellular protein transport	0.00224011	4.18848
GO:0071385	C1	cellular response to glucocorticoid stimulus	0.00227649	2.09424
GO:1900151	C1	regulation of nuclear-transcribed mRNA catabolic process, deadenylation-dependent decay	0.00232383	1.57068
GO:0006605	C1	protein targeting	0.00237614	5.2356
GO:0002573...133	C1	myeloid leukocyte differentiation	0.00243217	4.18848
GO:0043370	C1	regulation of CD4-positive, alpha-beta T cell differentiation	0.00243561	2.09424
GO:0030901...135	C1	midbrain development	0.00246118	2.6178
GO:1901216	C1	positive regulation of neuron death	0.00258135	2.6178
GO:0009895	C1	negative regulation of catabolic process	0.00258963	5.2356
GO:0033119...138	C1	negative regulation of RNA splicing	0.00259472	1.57068
GO:2000737	C1	negative regulation of stem cell differentiation	0.00259472	1.57068
GO:0061756	C1	leukocyte adhesion to vascular endothelial cell	0.00277647	2.09424
GO:0030325	C1	adrenal gland development	0.00288432	1.57068
GO:0006414	C1	translational elongation	0.00295855	2.09424
GO:2000649	C1	regulation of sodium ion transmembrane transporter activity	0.00295855	2.09424
GO:0045638	C1	negative regulation of myeloid cell differentiation	0.00296739	2.6178
GO:0006338	C1	chromatin remodeling	0.0030011	5.75916
GO:0048534	C1	hematopoietic or lymphoid organ development	0.00310487	2.6178
GO:0010586	C1	miRNA metabolic process	0.00324688	2.6178
GO:1904019	C1	epithelial cell apoptotic process	0.00325241	3.14136
GO:0070661...149	C1	leukocyte proliferation	0.00325702	5.2356
GO:2000630	C1	positive regulation of miRNA metabolic process	0.00334689	2.09424
GO:0045727...151	C1	positive regulation of translation	0.00336862	3.14136
GO:1900101	C1	regulation of endoplasmic reticulum unfolded protein response	0.00352129	1.57068
GO:0045787	C1	positive regulation of cell cycle	0.003675	5.2356
GO:0045428	C1	regulation of nitric oxide biosynthetic process	0.00376854	2.09424
GO:0017145	C1	stem cell division	0.00386941	1.57068
GO:0060674	C1	placenta blood vessel development	0.00386941	1.57068
GO:2000316	C1	regulation of T-helper 17 type immune response	0.00386941	1.57068
GO:0002703...158	C1	regulation of leukocyte mediated immunity	0.00396691	4.18848
GO:0045444	C1	fat cell differentiation	0.00396691	4.18848
GO:0097193...160	C1	intrinsic apoptotic signaling pathway	0.00399157	4.71204
GO:0045598	C1	regulation of fat cell differentiation	0.00399662	3.14136
GO:1905477	C1	positive regulation of protein localization to membrane	0.00402791	2.6178
GO:0042176...163	C1	regulation of protein catabolic process	0.00421532	5.2356
GO:0071384	C1	cellular response to corticosteroid stimulus	0.00422482	2.09424
GO:0010765	C1	positive regulation of sodium ion transport	0.00423778	1.57068
GO:0071353...166	C1	cellular response to interleukin-4	0.00423778	1.57068
GO:0002705...167	C1	positive regulation of leukocyte mediated immunity	0.00427066	3.14136
GO:0046939...168	C1	nucleotide phosphorylation	0.004375	2.6178
GO:0046651...169	C1	lymphocyte proliferation	0.0044419	4.71204
GO:0032819	C1	positive regulation of natural killer cell proliferation	0.00446488	1.04712
GO:0055015	C1	ventricular cardiac muscle cell development	0.00446488	1.04712
GO:1904181	C1	positive regulation of membrane depolarization	0.00446488	1.04712
GO:2000347	C1	positive regulation of hepatocyte proliferation	0.00446488	1.04712
GO:2001269	C1	positive regulation of cysteine-type endopeptidase activity involved in apoptotic signaling pathway	0.00446488	1.04712
GO:0080164	C1	regulation of nitric oxide metabolic process	0.00446635	2.09424
GO:0042102...176	C1	positive regulation of T cell proliferation	0.00455631	2.6178
GO:0046425	C1	regulation of receptor signaling pathway via JAK-STAT	0.00455631	2.6178
GO:0002683...178	C1	negative regulation of immune system process	0.00457268	6.28272
GO:0051222	C1	positive regulation of protein transport	0.00473055	4.71204
GO:0045682	C1	regulation of epidermis development	0.00497696	2.09424
GO:1902305	C1	regulation of sodium ion transmembrane transport	0.00497696	2.09424
GO:0001782...182	C1	B cell homeostasis	0.00503659	1.57068
GO:0043372...183	C1	positive regulation of CD4-positive, alpha-beta T cell differentiation	0.00503659	1.57068
GO:0045648...184	C1	positive regulation of erythrocyte differentiation	0.00503659	1.57068
GO:0032943...185	C1	mononuclear cell proliferation	0.00513791	4.71204
GO:0034612...186	C1	response to tumor necrosis factor	0.00514679	4.18848
GO:0050729...187	C1	positive regulation of inflammatory response	0.00517626	3.14136
GO:0035914...188	C1	skeletal muscle cell differentiation	0.00524635	2.09424
GO:1902893	C1	regulation of miRNA transcription	0.00524635	2.09424
GO:1904035	C1	regulation of epithelial cell apoptotic process	0.00533524	2.6178
GO:0014745	C1	negative regulation of muscle adaptation	0.00542038	1.04712
GO:0021903	C1	rostrocaudal neural tube patterning	0.00542038	1.04712
GO:0034975	C1	protein folding in endoplasmic reticulum	0.00542038	1.04712
GO:1901203	C1	positive regulation of extracellular matrix assembly	0.00542038	1.04712
GO:1990440	C1	positive regulation of transcription from RNA polymerase II promoter in response to endoplasmic reticulum stress	0.00542038	1.04712
GO:0060416	C1	response to growth hormone	0.00546766	1.57068
GO:0014015...197	C1	positive regulation of gliogenesis	0.00552534	2.09424
GO:0031668	C1	cellular response to extracellular stimulus	0.00563661	4.18848
GO:0045589	C1	regulation of regulatory T cell differentiation	0.00592023	1.57068
GO:0048732	C1	gland development	0.00597386	5.75916
GO:0007229...201	C1	integrin-mediated signaling pathway	0.0059781	2.6178
GO:0071216	C1	cellular response to biotic stimulus	0.00602673	4.18848
GO:0002181...203	C1	cytoplasmic translation	0.00603249	3.14136
GO:0002377	C1	immunoglobulin production	0.00636645	3.66492
GO:0032817	C1	regulation of natural killer cell proliferation	0.00646074	1.04712
GO:1904951	C1	positive regulation of establishment of protein localization	0.00652502	4.71204
GO:0035710...207	C1	CD4-positive, alpha-beta T cell activation	0.00667365	2.6178
GO:0009612...208	C1	response to mechanical stimulus	0.00685778	3.66492
GO:0032728...209	C1	positive regulation of interferon-beta production	0.00689093	1.57068
GO:0033028	C1	myeloid cell apoptotic process	0.00689093	1.57068
GO:0006913	C1	nucleocytoplasmic transport	0.00691304	4.71204
GO:0051169	C1	nuclear transport	0.00691304	4.71204
GO:0009185	C1	ribonucleoside diphosphate metabolic process	0.00691758	2.6178
GO:1904892	C1	regulation of receptor signaling pathway via STAT	0.00691758	2.6178
GO:0035966...215	C1	response to topologically incorrect protein	0.00698767	3.14136
GO:0045123	C1	cellular extravasation	0.00706924	2.09424
GO:0071887	C1	leukocyte apoptotic process	0.00716769	2.6178
GO:0030856	C1	regulation of epithelial cell differentiation	0.00739883	3.14136
GO:0030968	C1	endoplasmic reticulum unfolded protein response	0.00740881	2.09424
GO:0030851	C1	granulocyte differentiation	0.00740958	1.57068
GO:0045066	C1	regulatory T cell differentiation	0.00740958	1.57068
GO:0060251	C1	regulation of glial cell proliferation	0.00740958	1.57068
GO:0035967	C1	cellular response to topologically incorrect protein	0.00742404	2.6178
GO:0032386	C1	regulation of intracellular transport	0.00745768	4.71204
GO:0050900	C1	leukocyte migration	0.00753282	5.2356
GO:0002863	C1	positive regulation of inflammatory response to antigenic stimulus	0.00758416	1.04712
GO:0009133	C1	nucleoside diphosphate biosynthetic process	0.00758416	1.04712
GO:0045605	C1	negative regulation of epidermal cell differentiation	0.00758416	1.04712
GO:0045683	C1	negative regulation of epidermis development	0.00758416	1.04712
GO:0060213...230	C1	positive regulation of nuclear-transcribed mRNA poly(A) tail shortening	0.00758416	1.04712
GO:0002286	C1	T cell activation involved in immune response	0.00768672	2.6178
GO:1904994	C1	regulation of leukocyte adhesion to vascular endothelial cell	0.00795072	1.57068
GO:2000514	C1	regulation of CD4-positive, alpha-beta T cell activation	0.00811982	2.09424
GO:0048545	C1	response to steroid hormone	0.00848914	4.71204
GO:0071214...235	C1	cellular response to abiotic stimulus	0.00848914	4.71204
GO:0104004...236	C1	cellular response to environmental stimulus	0.00848914	4.71204
GO:1903533	C1	regulation of protein targeting	0.00849152	2.09424
GO:0002443...238	C1	leukocyte mediated immunity	0.00861454	5.2356
GO:0048711...239	C1	positive regulation of astrocyte differentiation	0.00878882	1.04712
GO:0055012	C1	ventricular cardiac muscle cell differentiation	0.00878882	1.04712
GO:1901029	C1	negative regulation of mitochondrial outer membrane permeabilization involved in apoptotic signaling pathway	0.00878882	1.04712
GO:1901533	C1	negative regulation of hematopoietic progenitor cell differentiation	0.00878882	1.04712
GO:1903894	C1	regulation of IRE1-mediated unfolded protein response	0.00878882	1.04712
GO:0002761	C1	regulation of myeloid leukocyte differentiation	0.00880223	2.6178
GO:0002824...245	C1	positive regulation of adaptive immune response based on somatic recombination of immune receptors built from immunoglobulin superfamily domains	0.00880223	2.6178
GO:0006413	C1	translational initiation	0.00880223	2.6178
GO:2000736	C1	regulation of stem cell differentiation	0.00887419	2.09424
GO:0007259...248	C1	receptor signaling pathway via JAK-STAT	0.008976	3.14136
GO:0043280...249	C1	positive regulation of cysteine-type endopeptidase activity involved in apoptotic process	0.00909767	2.6178
GO:0042119	C1	neutrophil activation	0.00910136	1.57068
GO:0045429	C1	positive regulation of nitric oxide biosynthetic process	0.00910136	1.57068
GO:2000008...252	C1	regulation of protein localization to cell surface	0.00910136	1.57068
GO:0002685...253	C1	regulation of leukocyte migration	0.00910865	3.66492
GO:0097191...254	C1	extrinsic apoptotic signaling pathway	0.00910865	3.66492
GO:1903829	C1	positive regulation of protein localization	0.00913241	5.75916
GO:0030216	C1	keratinocyte differentiation	0.00921949	3.14136
GO:2000628	C1	regulation of miRNA metabolic process	0.00967293	2.09424
GO:0000956	C1	nuclear-transcribed mRNA catabolic process	0.00970898	2.6178
GO:0002708...259	C1	positive regulation of lymphocyte mediated immunity	0.00970898	2.6178
GO:0032814	C1	regulation of natural killer cell activation	0.00971123	1.57068
GO:0031669	C1	cellular response to nutrient levels	0.00974727	3.66492
GO:0001787	C1	natural killer cell proliferation	0.010073	1.04712
GO:0045820	C1	negative regulation of glycolytic process	0.010073	1.04712
GO:0051570	C1	regulation of histone H3-K9 methylation	0.010073	1.04712
GO:0060211...265	C1	regulation of nuclear-transcribed mRNA poly(A) tail shortening	0.010073	1.04712
GO:0061307	C1	cardiac neural crest cell differentiation involved in heart development	0.010073	1.04712
GO:0061308	C1	cardiac neural crest cell development involved in heart development	0.010073	1.04712
GO:1900102	C1	negative regulation of endoplasmic reticulum unfolded protein response	0.010073	1.04712
GO:1902563...269	C1	regulation of neutrophil activation	0.010073	1.04712
GO:2000651	C1	positive regulation of sodium ion transmembrane transporter activity	0.010073	1.04712
GO:0062197	C1	cellular response to chemical stress	0.0101467	4.71204
GO:0043029...272	C1	T cell homeostasis	0.0103444	1.57068
GO:0051955	C1	regulation of amino acid transport	0.0103444	1.57068
GO:0072538	C1	T-helper 17 type immune response	0.0103444	1.57068
GO:1904407	C1	positive regulation of nitric oxide metabolic process	0.0103444	1.57068
GO:2000516	C1	positive regulation of CD4-positive, alpha-beta T cell activation	0.0103444	1.57068
GO:0031667	C1	response to nutrient levels	0.0104319	5.75916
GO:0007517	C1	muscle organ development	0.0105056	4.71204
GO:0072332...279	C1	intrinsic apoptotic signaling pathway by p53 class mediator	0.010517	2.09424
GO:0002821...280	C1	positive regulation of adaptive immune response	0.010678	2.6178
GO:0071356...281	C1	cellular response to tumor necrosis factor	0.0108835	3.66492
GO:0001666	C1	response to hypoxia	0.0109383	4.18848
GO:0140718	C1	facultative heterochromatin formation	0.011001	1.57068
GO:0072593	C1	reactive oxygen species metabolic process	0.011364	3.66492
GO:0021535	C1	cell migration in hindbrain	0.0114349	1.04712
GO:0023035	C1	CD40 signaling pathway	0.0114349	1.04712
GO:0030575	C1	nuclear body organization	0.0114349	1.04712
GO:0030852	C1	regulation of granulocyte differentiation	0.0114349	1.04712
GO:0038092	C1	nodal signaling pathway	0.0114349	1.04712
GO:2000318	C1	positive regulation of T-helper 17 type immune response	0.0114349	1.04712
GO:2000345	C1	regulation of hepatocyte proliferation	0.0114349	1.04712
GO:0042129...292	C1	regulation of T cell proliferation	0.0116275	3.14136
GO:0003254	C1	regulation of membrane depolarization	0.0116811	1.57068
GO:0046427	C1	positive regulation of receptor signaling pathway via JAK-STAT	0.0116811	1.57068
GO:0072583	C1	clathrin-dependent endocytosis	0.0116811	1.57068
GO:1990090	C1	cellular response to nerve growth factor stimulus	0.0116811	1.57068
GO:0050670...297	C1	regulation of lymphocyte proliferation	0.0118596	3.66492
GO:0045069...298	C1	regulation of viral genome replication	0.0118701	2.09424
GO:0002706...299	C1	regulation of lymphocyte mediated immunity	0.01192	3.14136
GO:0097696...300	C1	receptor signaling pathway via STAT	0.01192	3.14136
GO:0016571	C1	histone methylation	0.0120703	2.6178
GO:0009913	C1	epidermal cell differentiation	0.0121132	3.66492
GO:0030522...303	C1	intracellular receptor signaling pathway	0.0122448	4.18848
GO:0033627	C1	cell adhesion mediated by integrin	0.0123447	2.09424
GO:0097529	C1	myeloid leukocyte migration	0.0123707	3.66492
GO:0002861	C1	regulation of inflammatory response to antigenic stimulus	0.012385	1.57068
GO:0035196	C1	miRNA processing	0.012385	1.57068
GO:0060711	C1	labyrinthine layer development	0.012385	1.57068
GO:0009132...309	C1	nucleoside diphosphate metabolic process	0.0124367	2.6178
GO:0002449...310	C1	lymphocyte mediated immunity	0.0124733	4.18848
GO:0006612	C1	protein targeting to membrane	0.0128106	2.6178
GO:0050728	C1	negative regulation of inflammatory response	0.0128285	3.14136
GO:0035092	C1	sperm DNA condensation	0.0128728	1.04712
GO:0060253	C1	negative regulation of glial cell proliferation	0.0128728	1.04712
GO:0061158	C1	3'-UTR-mediated mRNA destabilization	0.0128728	1.04712
GO:0098712	C1	L-glutamate import across plasma membrane	0.0128728	1.04712
GO:1901201	C1	regulation of extracellular matrix assembly	0.0128728	1.04712
GO:1902916	C1	positive regulation of protein polyubiquitination	0.0128728	1.04712
GO:1904948	C1	midbrain dopaminergic neuron differentiation	0.0128728	1.04712
GO:2001267	C1	regulation of cysteine-type endopeptidase activity involved in apoptotic signaling pathway	0.0128728	1.04712
GO:0032944...321	C1	regulation of mononuclear cell proliferation	0.0128975	3.66492
GO:0036230	C1	granulocyte activation	0.0131128	1.57068
GO:1902003	C1	regulation of amyloid-beta formation	0.0131128	1.57068
GO:1990089	C1	response to nerve growth factor	0.0131128	1.57068
GO:0045862...325	C1	positive regulation of proteolysis	0.0132919	4.71204
GO:0001892	C1	embryonic placenta development	0.0133301	2.09424
GO:0034504	C1	protein localization to nucleus	0.0134186	4.18848
GO:0002700...328	C1	regulation of production of molecular mediator of immune response	0.0134606	3.14136
GO:0035270	C1	endocrine system development	0.013581	2.6178
GO:0061041	C1	regulation of wound healing	0.013581	2.6178
GO:0042149	C1	cellular response to glucose starvation	0.0138644	1.57068
GO:0071470	C1	cellular response to osmotic stress	0.0138644	1.57068
GO:0036293	C1	response to decreased oxygen levels	0.0139105	4.18848
GO:0048863	C1	stem cell differentiation	0.0139993	3.66492
GO:0007096	C1	regulation of exit from mitosis	0.014385	1.04712
GO:0010612	C1	regulation of cardiac muscle adaptation	0.014385	1.04712
GO:0010958	C1	regulation of amino acid import across plasma membrane	0.014385	1.04712
GO:1903242	C1	regulation of cardiac muscle hypertrophy in response to stress	0.014385	1.04712
GO:1903789	C1	regulation of amino acid transmembrane transport	0.014385	1.04712
GO:0018108...340	C1	peptidyl-tyrosine phosphorylation	0.0144093	4.71204
GO:0043588	C1	skin development	0.0144154	4.18848
GO:0001914...342	C1	regulation of T cell mediated cytotoxicity	0.0146402	1.57068
GO:0048009	C1	insulin-like growth factor receptor signaling pathway	0.0146402	1.57068
GO:1904894	C1	positive regulation of receptor signaling pathway via STAT	0.0146402	1.57068
GO:1903008	C1	organelle disassembly	0.0147944	2.6178
GO:0018212...346	C1	peptidyl-tyrosine modification	0.0148753	4.71204
GO:0000422	C1	autophagy of mitochondrion	0.0148999	2.09424
GO:0002028	C1	regulation of sodium ion transport	0.0148999	2.09424
GO:0045185...349	C1	maintenance of protein location	0.0148999	2.09424
GO:0061726	C1	mitochondrion disassembly	0.0148999	2.09424
GO:0070997	C1	neuron death	0.0151124	4.71204
GO:0032434	C1	regulation of proteasomal ubiquitin-dependent protein catabolic process	0.0152144	2.6178
GO:0070555...353	C1	response to interleukin-1	0.0152144	2.6178
GO:0008544	C1	epidermis development	0.0155949	4.71204
GO:0006986	C1	response to unfolded protein	0.0156424	2.6178
GO:0051384	C1	response to glucocorticoid	0.0156424	2.6178
GO:2001056...357	C1	positive regulation of cysteine-type endopeptidase activity	0.0156424	2.6178
GO:0001829	C1	trophectodermal cell differentiation	0.01597	1.04712
GO:0002523	C1	leukocyte migration involved in inflammatory response	0.01597	1.04712
GO:0060716	C1	labyrinthine layer blood vessel development	0.01597	1.04712
GO:1902307	C1	positive regulation of sodium ion transmembrane transport	0.01597	1.04712
GO:0000245	C1	spliceosomal complex assembly	0.0160085	2.09424
GO:0046031...363	C1	ADP metabolic process	0.0160085	2.09424
GO:0051492...364	C1	regulation of stress fiber assembly	0.0160085	2.09424
GO:0089718	C1	amino acid import across plasma membrane	0.0162641	1.57068
GO:0048762	C1	mesenchymal cell differentiation	0.0164026	3.66492
GO:0050730...367	C1	regulation of peptidyl-tyrosine phosphorylation	0.0164026	3.66492
GO:0001910...368	C1	regulation of leukocyte mediated cytotoxicity	0.0165818	2.09424
GO:0042982	C1	amyloid precursor protein metabolic process	0.0165818	2.09424
GO:0016064	C1	immunoglobulin mediated immune response	0.0169744	2.6178
GO:0050671...371	C1	positive regulation of lymphocyte proliferation	0.0169744	2.6178
GO:0043502	C1	regulation of muscle adaptation	0.0171677	2.09424
GO:0035795	C1	negative regulation of mitochondrial membrane permeability	0.017626	1.04712
GO:0036498	C1	IRE1-mediated unfolded protein response	0.017626	1.04712
GO:0042053	C1	regulation of dopamine metabolic process	0.017626	1.04712
GO:0042069	C1	regulation of catecholamine metabolic process	0.017626	1.04712
GO:0044794	C1	positive regulation by host of viral process	0.017626	1.04712
GO:1902004	C1	positive regulation of amyloid-beta formation	0.017626	1.04712
GO:2001014	C1	regulation of skeletal muscle cell differentiation	0.017626	1.04712
GO:2001185...380	C1	regulation of CD8-positive, alpha-beta T cell activation	0.017626	1.04712
GO:0019058...381	C1	viral life cycle	0.0177293	4.18848
GO:0043414	C1	macromolecule methylation	0.0177293	4.18848
GO:0002709...383	C1	regulation of T cell mediated immunity	0.0177665	2.09424
GO:0014009	C1	glial cell proliferation	0.0179852	1.57068
GO:0038093	C1	Fc receptor signaling pathway	0.0179852	1.57068
GO:0031032...386	C1	actomyosin structure organization	0.0181079	3.14136
GO:0034620	C1	cellular response to unfolded protein	0.0183781	2.09424
GO:0019724	C1	B cell mediated immunity	0.0183796	2.6178
GO:0032946...389	C1	positive regulation of mononuclear cell proliferation	0.0183796	2.6178
GO:0090068	C1	positive regulation of cell cycle process	0.0187339	3.66492
GO:0043525	C1	positive regulation of neuron apoptotic process	0.0188823	1.57068
GO:1900087	C1	positive regulation of G1/S transition of mitotic cell cycle	0.0188823	1.57068
GO:1902991	C1	regulation of amyloid precursor protein catabolic process	0.0188823	1.57068
GO:0019218	C1	regulation of steroid metabolic process	0.0190026	2.09424
GO:1901992	C1	positive regulation of mitotic cell cycle phase transition	0.0190026	2.09424
GO:0002888	C1	positive regulation of myeloid leukocyte mediated immunity	0.0193514	1.04712
GO:0032332	C1	positive regulation of chondrocyte differentiation	0.0193514	1.04712
GO:0060252	C1	positive regulation of glial cell proliferation	0.0193514	1.04712
GO:2000010	C1	positive regulation of protein localization to cell surface	0.0193514	1.04712
GO:2000319	C1	regulation of T-helper 17 cell differentiation	0.0193514	1.04712
GO:0019080	C1	viral gene expression	0.0196402	2.09424
GO:0032608...402	C1	interferon-beta production	0.0198038	1.57068
GO:0032648...403	C1	regulation of interferon-beta production	0.0198038	1.57068
GO:0034205	C1	amyloid-beta formation	0.0198038	1.57068
GO:1901214	C1	regulation of neuron death	0.0198982	4.18848
GO:0002440...406	C1	production of molecular mediator of immune response	0.0202229	4.18848
GO:0031060	C1	regulation of histone methylation	0.0207497	1.57068
GO:0006402	C1	mRNA catabolic process	0.0209098	3.66492
GO:0070663...409	C1	regulation of leukocyte proliferation	0.0209098	3.66492
GO:0006165...410	C1	nucleoside diphosphate phosphorylation	0.0209547	2.09424
GO:0030316	C1	osteoclast differentiation	0.0209547	2.09424
GO:0045732	C1	positive regulation of protein catabolic process	0.0210181	3.14136
GO:0071383	C1	cellular response to steroid hormone stimulus	0.0210181	3.14136
GO:0003085	C1	negative regulation of systemic arterial blood pressure	0.0211447	1.04712
GO:0007530	C1	sex determination	0.0211447	1.04712
GO:0010042	C1	response to manganese ion	0.0211447	1.04712
GO:0045624	C1	positive regulation of T-helper cell differentiation	0.0211447	1.04712
GO:0045723	C1	positive regulation of fatty acid biosynthetic process	0.0211447	1.04712
GO:0051567	C1	histone H3-K9 methylation	0.0211447	1.04712
GO:0086012	C1	membrane depolarization during cardiac muscle cell action potential	0.0211447	1.04712
GO:0008630...421	C1	intrinsic apoptotic signaling pathway in response to DNA damage	0.0216317	2.09424
GO:0048008	C1	platelet-derived growth factor receptor signaling pathway	0.0217202	1.57068
GO:0050732...423	C1	negative regulation of peptidyl-tyrosine phosphorylation	0.0217202	1.57068
GO:0070482	C1	response to oxygen levels	0.0219028	4.18848
GO:0110020...425	C1	regulation of actomyosin structure organization	0.0223219	2.09424
GO:0001913...426	C1	T cell mediated cytotoxicity	0.0227151	1.57068
GO:0002763	C1	positive regulation of myeloid leukocyte differentiation	0.0227151	1.57068
GO:0009161	C1	ribonucleoside monophosphate metabolic process	0.0227151	1.57068
GO:0046324	C1	regulation of glucose import	0.0227151	1.57068
GO:2000351	C1	regulation of endothelial cell apoptotic process	0.0227151	1.57068
GO:0031396	C1	regulation of protein ubiquitination	0.022816	3.14136
GO:0042098...432	C1	T cell proliferation	0.022816	3.14136
GO:0006925	C1	inflammatory cell apoptotic process	0.0230043	1.04712
GO:0032727	C1	positive regulation of interferon-alpha production	0.0230043	1.04712
GO:0044827...435	C1	modulation by host of viral genome replication	0.0230043	1.04712
GO:0045591	C1	positive regulation of regulatory T cell differentiation	0.0230043	1.04712
GO:0072574	C1	hepatocyte proliferation	0.0230043	1.04712
GO:0072575	C1	epithelial cell proliferation involved in liver morphogenesis	0.0230043	1.04712
GO:1905709	C1	negative regulation of membrane permeability	0.0230043	1.04712
GO:2000353	C1	positive regulation of endothelial cell apoptotic process	0.0230043	1.04712
GO:0030902	C1	hindbrain development	0.0230494	2.6178
GO:0002886	C1	regulation of myeloid leukocyte mediated immunity	0.0237345	1.57068
GO:0045604	C1	regulation of epidermal cell differentiation	0.0237345	1.57068
GO:0046824	C1	positive regulation of nucleocytoplasmic transport	0.0237345	1.57068
GO:1903078	C1	positive regulation of protein localization to plasma membrane	0.0237345	1.57068
GO:0009135...446	C1	purine nucleoside diphosphate metabolic process	0.0237425	2.09424
GO:0009179...447	C1	purine ribonucleoside diphosphate metabolic process	0.0237425	2.09424
GO:0046822	C1	regulation of nucleocytoplasmic transport	0.0244729	2.09424
GO:0015800	C1	acidic amino acid transport	0.0247783	1.57068
GO:0034113	C1	heterotypic cell-cell adhesion	0.0247783	1.57068
GO:0045599	C1	negative regulation of fat cell differentiation	0.0247783	1.57068
GO:0046854	C1	phosphatidylinositol phosphate biosynthetic process	0.0247783	1.57068
GO:0002082	C1	regulation of oxidative phosphorylation	0.0249287	1.04712
GO:0070233	C1	negative regulation of T cell apoptotic process	0.0249287	1.04712
GO:0072576	C1	liver morphogenesis	0.0249287	1.04712
GO:0016570	C1	histone modification	0.0250985	5.2356
GO:0014013...457	C1	regulation of gliogenesis	0.0252167	2.09424
GO:0032231...458	C1	regulation of actin filament bundle assembly	0.0252167	2.09424
GO:0090398	C1	cellular senescence	0.0252167	2.09424
GO:0035051	C1	cardiocyte differentiation	0.0253501	2.6178
GO:0032481...461	C1	positive regulation of type I interferon production	0.0258466	1.57068
GO:0019216	C1	regulation of lipid metabolic process	0.0259424	4.18848
GO:0030038...463	C1	contractile actin filament bundle assembly	0.0259741	2.09424
GO:0043149...464	C1	stress fiber assembly	0.0259741	2.09424
GO:1902106	C1	negative regulation of leukocyte differentiation	0.0259741	2.09424
GO:0006457...466	C1	protein folding	0.0262063	3.14136
GO:0031341...467	C1	regulation of cell killing	0.0267451	2.09424
GO:0045445	C1	myoblast differentiation	0.0267451	2.09424
GO:0002483...469	C1	antigen processing and presentation of endogenous peptide antigen	0.0269163	1.04712
GO:0043302	C1	positive regulation of leukocyte degranulation	0.0269163	1.04712
GO:0046697	C1	decidualization	0.0269163	1.04712
GO:0086010	C1	membrane depolarization during action potential	0.0269163	1.04712
GO:1902993	C1	positive regulation of amyloid precursor protein catabolic process	0.0269163	1.04712
GO:0032623	C1	interleukin-2 production	0.0269393	1.57068
GO:0032663	C1	regulation of interleukin-2 production	0.0269393	1.57068
GO:0048255	C1	mRNA stabilization	0.0269393	1.57068
GO:0071347...477	C1	cellular response to interleukin-1	0.0275296	2.09424
GO:0010506...478	C1	regulation of autophagy	0.0275325	4.18848
GO:0031348...479	C1	negative regulation of defense response	0.0275603	3.66492
GO:0007034	C1	vacuolar transport	0.0277934	2.6178
GO:0007519	C1	skeletal muscle tissue development	0.0277934	2.6178
GO:0050792...482	C1	regulation of viral process	0.0277934	2.6178
GO:0072659	C1	protein localization to plasma membrane	0.0280186	3.66492
GO:0071222	C1	cellular response to lipopolysaccharide	0.0282865	3.14136
GO:0031960	C1	response to corticosteroid	0.0284267	2.6178
GO:0070665...486	C1	positive regulation of leukocyte proliferation	0.0284267	2.6178
GO:1903313	C1	positive regulation of mRNA metabolic process	0.0284267	2.6178
GO:0010721	C1	negative regulation of cell development	0.028482	3.66492
GO:0001911...489	C1	negative regulation of leukocyte mediated cytotoxicity	0.0289656	1.04712
GO:0032816	C1	positive regulation of natural killer cell activation	0.0289656	1.04712
GO:0045822	C1	negative regulation of heart contraction	0.0289656	1.04712
GO:0046426...492	C1	negative regulation of receptor signaling pathway via JAK-STAT	0.0289656	1.04712
GO:0046629	C1	gamma-delta T cell activation	0.0289656	1.04712
GO:0048596	C1	embryonic camera-type eye morphogenesis	0.0289656	1.04712
GO:1901028...495	C1	regulation of mitochondrial outer membrane permeabilization involved in apoptotic signaling pathway	0.0289656	1.04712
GO:0032507...496	C1	maintenance of protein location in cell	0.0291979	1.57068
GO:0050435	C1	amyloid-beta metabolic process	0.0291979	1.57068
GO:0072577	C1	endothelial cell apoptotic process	0.0291979	1.57068
GO:0050673	C1	epithelial cell proliferation	0.0294616	5.2356
GO:1903707	C1	negative regulation of hemopoiesis	0.0308047	2.09424
GO:1903034	C1	regulation of response to wounding	0.0310515	2.6178
GO:0006972	C1	hyperosmotic response	0.0310753	1.04712
GO:0007289	C1	spermatid nucleus differentiation	0.0310753	1.04712
GO:0009651	C1	response to salt stress	0.0310753	1.04712
GO:0032753	C1	positive regulation of interleukin-4 production	0.0310753	1.04712
GO:0045954	C1	positive regulation of natural killer cell mediated cytotoxicity	0.0310753	1.04712
GO:1903523	C1	negative regulation of blood circulation	0.0310753	1.04712
GO:1901990	C1	regulation of mitotic cell cycle phase transition	0.0313554	4.18848
GO:0001912...509	C1	positive regulation of leukocyte mediated cytotoxicity	0.0315536	1.57068
GO:0010950...510	C1	positive regulation of endopeptidase activity	0.0317307	2.6178
GO:0060537	C1	muscle tissue development	0.0320887	4.71204
GO:0043434	C1	response to peptide hormone	0.0325003	4.71204
GO:0008645	C1	hexose transmembrane transport	0.0325247	2.09424
GO:0000288...514	C1	nuclear-transcribed mRNA catabolic process, deadenylation-dependent decay	0.0327678	1.57068
GO:0042987	C1	amyloid precursor protein catabolic process	0.0327678	1.57068
GO:0045670	C1	regulation of osteoclast differentiation	0.0327678	1.57068
GO:1902808	C1	positive regulation of cell cycle G1/S phase transition	0.0327678	1.57068
GO:1904377	C1	positive regulation of protein localization to cell periphery	0.0327678	1.57068
GO:2000058	C1	regulation of ubiquitin-dependent protein catabolic process	0.0331168	2.6178
GO:0002675...520	C1	positive regulation of acute inflammatory response	0.0332438	1.04712
GO:0021680	C1	cerebellar Purkinje cell layer development	0.0332438	1.04712
GO:0034063	C1	stress granule assembly	0.0332438	1.04712
GO:0036037...523	C1	CD8-positive, alpha-beta T cell activation	0.0332438	1.04712
GO:0051647	C1	nucleus localization	0.0332438	1.04712
GO:0060765	C1	regulation of androgen receptor signaling pathway	0.0332438	1.04712
GO:0090314	C1	positive regulation of protein targeting to membrane	0.0332438	1.04712
GO:0150146	C1	cell junction disassembly	0.0332438	1.04712
GO:1903055	C1	positive regulation of extracellular matrix organization	0.0332438	1.04712
GO:2001234	C1	negative regulation of apoptotic signaling pathway	0.0333585	3.14136
GO:0050830...530	C1	defense response to Gram-positive bacterium	0.0334054	2.09424
GO:0002711...531	C1	positive regulation of T cell mediated immunity	0.0340061	1.57068
GO:0010611	C1	regulation of cardiac muscle hypertrophy	0.0340061	1.57068
GO:0006694	C1	steroid biosynthetic process	0.0345402	2.6178
GO:1905475	C1	regulation of protein localization to membrane	0.0345402	2.6178
GO:0032259	C1	methylation	0.0350467	4.18848
GO:0015749	C1	monosaccharide transmembrane transport	0.0352084	2.09424
GO:0032355	C1	response to estradiol	0.0352084	2.09424
GO:0034394	C1	protein localization to cell surface	0.0352684	1.57068
GO:0048488...539	C1	synaptic vesicle endocytosis	0.0352684	1.57068
GO:0010458	C1	exit from mitosis	0.0354698	1.04712
GO:0015813	C1	L-glutamate transmembrane transport	0.0354698	1.04712
GO:0021952	C1	central nervous system projection neuron axonogenesis	0.0354698	1.04712
GO:0031342...543	C1	negative regulation of cell killing	0.0354698	1.04712
GO:0032607...544	C1	interferon-alpha production	0.0354698	1.04712
GO:0032647...545	C1	regulation of interferon-alpha production	0.0354698	1.04712
GO:0061647	C1	histone H3-K9 modification	0.0354698	1.04712
GO:0006979	C1	response to oxidative stress	0.0354853	4.71204
GO:0051403	C1	stress-activated MAPK cascade	0.0357905	3.14136
GO:0071219	C1	cellular response to molecule of bacterial origin	0.0357905	3.14136
GO:0048608	C1	reproductive structure development	0.0360667	3.66492
GO:2000113	C1	negative regulation of cellular macromolecule biosynthetic process	0.0360667	3.66492
GO:0043500	C1	muscle adaptation	0.0361307	2.09424
GO:1901989	C1	positive regulation of cell cycle phase transition	0.0361307	2.09424
GO:0003143	C1	embryonic heart tube morphogenesis	0.0365547	1.57068
GO:0070265	C1	necrotic cell death	0.0365547	1.57068
GO:0070918	C1	regulatory ncRNA processing	0.0365547	1.57068
GO:0060538	C1	skeletal muscle organ development	0.0367455	2.6178
GO:0071826...558	C1	ribonucleoprotein complex subunit organization	0.0370482	3.14136
GO:0002698...559	C1	negative regulation of immune effector process	0.0370668	2.09424
GO:0043534	C1	blood vessel endothelial cell migration	0.0374995	2.6178
GO:0032984	C1	protein-containing complex disassembly	0.0376875	3.14136
GO:0034249	C1	negative regulation of amide metabolic process	0.0377295	3.66492
GO:0045936	C1	negative regulation of phosphate metabolic process	0.0377297	4.71204
GO:0002507	C1	tolerance induction	0.0377519	1.04712
GO:0002825...565	C1	regulation of T-helper 1 type immune response	0.0377519	1.04712
GO:0051938	C1	L-glutamate import	0.0377519	1.04712
GO:0072539...567	C1	T-helper 17 cell differentiation	0.0377519	1.04712
GO:0097066...568	C1	response to thyroid hormone	0.0377519	1.04712
GO:0097421	C1	liver regeneration	0.0377519	1.04712
GO:1902914	C1	regulation of protein polyubiquitination	0.0377519	1.04712
GO:0014743	C1	regulation of muscle hypertrophy	0.0378649	1.57068
GO:0043489	C1	RNA stabilization	0.0378649	1.57068
GO:0140238...573	C1	presynaptic endocytosis	0.0378649	1.57068
GO:0010563	C1	negative regulation of phosphorus metabolic process	0.03819	4.71204
GO:0061458	C1	reproductive system development	0.0382949	3.66492
GO:0031349...576	C1	positive regulation of defense response	0.0386542	4.71204
GO:0071260	C1	cellular response to mechanical stimulus	0.0391988	1.57068
GO:1902373	C1	negative regulation of mRNA catabolic process	0.0391988	1.57068
GO:0045930	C1	negative regulation of mitotic cell cycle	0.0396479	3.14136
GO:0046890	C1	regulation of lipid biosynthetic process	0.0398181	2.6178
GO:0002456...581	C1	T cell mediated immunity	0.0399588	2.09424
GO:0031623...582	C1	receptor internalization	0.0399588	2.09424
GO:1901653	C1	cellular response to peptide	0.040062	4.18848
GO:0003299	C1	muscle hypertrophy in response to stress	0.0400886	1.04712
GO:0009218	C1	pyrimidine ribonucleotide metabolic process	0.0400886	1.04712
GO:0014887	C1	cardiac muscle adaptation	0.0400886	1.04712
GO:0014898	C1	cardiac muscle hypertrophy in response to stress	0.0400886	1.04712
GO:0045948	C1	positive regulation of translational initiation	0.0400886	1.04712
GO:0150117	C1	positive regulation of cell-substrate junction organization	0.0400886	1.04712
GO:1903203	C1	regulation of oxidative stress-induced neuron death	0.0400886	1.04712
GO:0031343...591	C1	positive regulation of cell killing	0.0405564	1.57068
GO:1903578	C1	regulation of ATP metabolic process	0.0405564	1.57068
GO:2000573	C1	positive regulation of DNA biosynthetic process	0.0405564	1.57068
GO:0031098	C1	stress-activated protein kinase signaling cascade	0.0409901	3.14136
GO:0032102...595	C1	negative regulation of response to external stimulus	0.0410326	4.71204
GO:0034655	C1	nucleobase-containing compound catabolic process	0.04152	4.71204
GO:0002381	C1	immunoglobulin production involved in immunoglobulin-mediated immune response	0.0419375	1.57068
GO:0046323	C1	glucose import	0.0419375	1.57068
GO:0051899	C1	membrane depolarization	0.0419375	1.57068
GO:0001704	C1	formation of primary germ layer	0.0419563	2.09424
GO:0010952...601	C1	positive regulation of peptidase activity	0.0422223	2.6178
GO:0032640...602	C1	tumor necrosis factor production	0.0422223	2.6178
GO:0032680...603	C1	regulation of tumor necrosis factor production	0.0422223	2.6178
GO:0071695	C1	anatomical structure maturation	0.0423609	3.14136
GO:0002717...605	C1	positive regulation of natural killer cell mediated immunity	0.0424786	1.04712
GO:0019883...606	C1	antigen processing and presentation of endogenous antigen	0.0424786	1.04712
GO:0033032	C1	regulation of myeloid cell apoptotic process	0.0424786	1.04712
GO:0045070...608	C1	positive regulation of viral genome replication	0.0424786	1.04712
GO:0045671	C1	negative regulation of osteoclast differentiation	0.0424786	1.04712
GO:0048026	C1	positive regulation of mRNA splicing, via spliceosome	0.0424786	1.04712
GO:0061099	C1	negative regulation of protein tyrosine kinase activity	0.0424786	1.04712
GO:1903955	C1	positive regulation of protein targeting to mitochondrion	0.0424786	1.04712
GO:0002764...613	C1	immune response-regulating signaling pathway	0.0430055	4.71204
GO:0031331	C1	positive regulation of cellular catabolic process	0.0430055	4.71204
GO:2001233...615	C1	regulation of apoptotic signaling pathway	0.0432907	4.18848
GO:0006919...616	C1	activation of cysteine-type endopeptidase activity involved in apoptotic process	0.0433421	1.57068
GO:0009123	C1	nucleoside monophosphate metabolic process	0.0433421	1.57068
GO:0050810	C1	regulation of steroid biosynthetic process	0.0433421	1.57068
GO:0150076	C1	neuroinflammatory response	0.0433421	1.57068
GO:0071692	C1	protein localization to extracellular region	0.043845	4.18848
GO:0042542	C1	response to hydrogen peroxide	0.0440094	2.09424
GO:0009314	C1	response to radiation	0.0440156	4.71204
GO:0010827	C1	regulation of glucose transmembrane transport	0.04477	1.57068
GO:0032508	C1	DNA duplex unwinding	0.04477	1.57068
GO:0038094	C1	Fc-gamma receptor signaling pathway	0.0449207	1.04712
GO:0048710...626	C1	regulation of astrocyte differentiation	0.0449207	1.04712
GO:0050901	C1	leukocyte tethering or rolling	0.0449207	1.04712
GO:0061036	C1	positive regulation of cartilage development	0.0449207	1.04712
GO:0071404	C1	cellular response to low-density lipoprotein particle stimulus	0.0449207	1.04712
GO:0071711	C1	basement membrane organization	0.0449207	1.04712
GO:1901380	C1	negative regulation of potassium ion transmembrane transport	0.0449207	1.04712
GO:1903715	C1	regulation of aerobic respiration	0.0449207	1.04712
GO:1904893...633	C1	negative regulation of receptor signaling pathway via STAT	0.0449207	1.04712
GO:0031330	C1	negative regulation of cellular catabolic process	0.0451884	3.14136
GO:0006839	C1	mitochondrial transport	0.0455617	2.6178
GO:0002437	C1	inflammatory response to antigenic stimulus	0.0462212	1.57068
GO:0071706...637	C1	tumor necrosis factor superfamily cytokine production	0.0464206	2.6178
GO:1903555...638	C1	regulation of tumor necrosis factor superfamily cytokine production	0.0464206	2.6178
GO:0006401	C1	RNA catabolic process	0.046799	3.66492
GO:0002244...640	C1	hematopoietic progenitor cell differentiation	0.0471934	2.09424
GO:0007041	C1	lysosomal transport	0.0471934	2.09424
GO:0000289...642	C1	nuclear-transcribed mRNA poly(A) tail shortening	0.0474135	1.04712
GO:0032743	C1	positive regulation of interleukin-2 production	0.0474135	1.04712
GO:0033238	C1	regulation of amine metabolic process	0.0474135	1.04712
GO:0034405	C1	response to fluid shear stress	0.0474135	1.04712
GO:0036475	C1	neuron death in response to oxidative stress	0.0474135	1.04712
GO:0045577	C1	regulation of B cell differentiation	0.0474135	1.04712
GO:0051450	C1	myoblast proliferation	0.0474135	1.04712
GO:0055094	C1	response to lipoprotein particle	0.0474135	1.04712
GO:0060964	C1	regulation of miRNA-mediated gene silencing	0.0474135	1.04712
GO:0090313	C1	regulation of protein targeting to membrane	0.0474135	1.04712
GO:0042063...652	C1	gliogenesis	0.0474491	3.66492
GO:0060485	C1	mesenchyme development	0.0474491	3.66492
GO:0086001	C1	cardiac muscle cell action potential	0.0476954	1.57068
GO:1902475	C1	L-alpha-amino acid transmembrane transport	0.0476954	1.57068
GO:0042254	C2	ribosome biogenesis	8.23523579632451e-12	12.1019
GO:0042274	C2	ribosomal small subunit biogenesis	5.16562870852927e-11	7.00637
GO:0022613	C2	ribonucleoprotein complex biogenesis	5.74005914157568e-10	13.3758
GO:0042255	C2	ribosome assembly	1.75660594580306e-09	5.73248
GO:0006364	C2	rRNA processing	4.80248507250648e-09	8.9172
GO:0000028	C2	ribosomal small subunit assembly	8.10628675803842e-09	3.82166
GO:0016072	C2	rRNA metabolic process	3.8759360033321e-08	8.9172
GO:0042273	C2	ribosomal large subunit biogenesis	1.15795702992274e-07	5.09554
GO:0034470	C2	ncRNA processing	7.97014160191959e-07	10.1911
GO:0140694	C2	non-membrane-bounded organelle assembly	1.12344939388267e-06	9.55414
GO:0022618	C2	ribonucleoprotein complex assembly	4.32944038097419e-06	7.00637
GO:0000027	C2	ribosomal large subunit assembly	5.36669705475887e-05	2.54777
GO:0030490	C2	maturation of SSU-rRNA	9.07467051329642e-05	3.18471
GO:2000392	C2	regulation of lamellipodium morphogenesis	9.24251485423973e-05	1.91083
GO:0030224...673	C2	monocyte differentiation	0.000232509	2.54777
GO:0000462	C2	maturation of SSU-rRNA from tricistronic rRNA transcript (SSU-rRNA, 5.8S rRNA, LSU-rRNA)	0.000287571	2.54777
GO:0072673	C2	lamellipodium morphogenesis	0.000437673	1.91083
GO:0032495...678	C2	response to muramyl dipeptide	0.000603933	1.91083
GO:0032496...679	C2	response to lipopolysaccharide	0.000708805	6.36943
GO:0140747	C2	regulation of ncRNA transcription	0.00104606	1.91083
GO:0002237...682	C2	response to molecule of bacterial origin	0.00110993	6.36943
GO:0035994	C2	response to muscle stretch	0.00132726	1.91083
GO:0002011	C2	morphogenesis of an epithelial sheet	0.00164561	2.54777
GO:0000302	C2	response to reactive oxygen species	0.00179792	4.4586
GO:0034614	C2	cellular response to reactive oxygen species	0.0018452	3.82166
GO:0071276	C2	cellular response to cadmium ion	0.00222497	1.91083
GO:0042116...690	C2	macrophage activation	0.00231326	3.18471
GO:0060055	C2	angiogenesis involved in wound healing	0.00244006	1.91083
GO:0001824	C2	blastocyst development	0.00303013	3.18471
GO:1904869	C2	regulation of protein localization to Cajal body	0.00369851	1.27389
GO:1904871	C2	positive regulation of protein localization to Cajal body	0.00369851	1.27389
GO:0044319...701	C2	wound healing, spreading of cells	0.00370666	1.91083
GO:0090505...702	C2	epiboly involved in wound healing	0.00370666	1.91083
GO:0051385	C2	response to mineralocorticoid	0.00399973	1.91083
GO:0090504...704	C2	epiboly	0.00399973	1.91083
GO:1902229	C2	regulation of intrinsic apoptotic signaling pathway in response to DNA damage	0.00399973	1.91083
GO:0042060...707	C2	wound healing	0.00415092	6.36943
GO:1903405	C2	protein localization to nuclear body	0.00441372	1.27389
GO:1904867	C2	protein localization to Cajal body	0.00441372	1.27389
GO:0032570	C2	response to progesterone	0.00462719	1.91083
GO:0140467	C2	integrated stress response signaling	0.00496196	1.91083
GO:0034144	C2	negative regulation of toll-like receptor 4 signaling pathway	0.00518745	1.27389
GO:0034142...714	C2	toll-like receptor 4 signaling pathway	0.00567439	1.91083
GO:0061043	C2	regulation of vascular wound healing	0.00601867	1.27389
GO:1990173	C2	protein localization to nucleoplasm	0.00601867	1.27389
GO:0042771...717	C2	intrinsic apoptotic signaling pathway in response to DNA damage by p53 class mediator	0.00605239	1.91083
GO:0044772	C2	mitotic cell cycle phase transition	0.0063521	6.36943
GO:0001825	C2	blastocyst formation	0.00644509	1.91083
GO:0071277	C2	cellular response to calcium ion	0.00656264	2.54777
GO:0001701	C2	in utero embryonic development	0.00674008	5.73248
GO:0010820	C2	positive regulation of T cell chemotaxis	0.00690637	1.27389
GO:0051607...727	C3	defense response to virus	9.85576031560204e-28	20.4819
GO:0140546...728	C3	defense response to symbiont	1.10193069564805e-27	20.4819
GO:0009615...729	C3	response to virus	8.14568174017004e-27	22.2892
GO:0002831...730	C3	regulation of response to biotic stimulus	1.15177820582538e-21	20.4819
GO:0045088...731	C3	regulation of innate immune response	3.23414434448169e-19	17.4699
GO:0045071...734	C3	negative regulation of viral genome replication	1.90173052133355e-15	7.83133
GO:0048525...735	C3	negative regulation of viral process	2.42762861519759e-15	9.03614
GO:1903900...736	C3	regulation of viral life cycle	1.07874613224383e-14	10.241
GO:0050777	C3	negative regulation of immune response	1.03855570050721e-13	10.8434
GO:0045824...741	C3	negative regulation of innate immune response	1.87419180281311e-13	7.83133
GO:0140888...742	C3	interferon-mediated signaling pathway	5.10517489519179e-12	7.83133
GO:0002832...743	C3	negative regulation of response to biotic stimulus	6.022909845026e-12	8.43373
GO:0034340...745	C3	response to type I interferon	9.49506448864902e-12	7.22892
GO:0019221...746	C3	cytokine-mediated signaling pathway	1.29225737753172e-11	14.4578
GO:0002833	C3	positive regulation of response to biotic stimulus	1.35981597181703e-11	12.0482
GO:0045089	C3	positive regulation of innate immune response	2.49775569449334e-11	11.4458
GO:0034341...749	C3	response to type II interferon	2.58730750436843e-11	8.43373
GO:0071357...751	C3	cellular response to type I interferon	8.17286218953066e-11	6.62651
GO:0002253	C3	activation of immune response	9.4610675603272e-11	13.8554
GO:0060337...755	C3	type I interferon-mediated signaling pathway	1.39398918171352e-09	6.0241
GO:0071346...759	C3	cellular response to type II interferon	7.13122697817463e-09	6.62651
GO:0002757	C3	immune response-activating signaling pathway	7.9532414700107e-09	11.4458
GO:0060339	C3	negative regulation of type I interferon-mediated signaling pathway	1.60588603615031e-08	3.61446
GO:0001959...763	C3	regulation of cytokine-mediated signaling pathway	2.9494933029059e-08	7.22892
GO:0019885	C3	antigen processing and presentation of endogenous peptide antigen via MHC class I	4.09074407177666e-08	3.61446
GO:0060759...767	C3	regulation of response to cytokine stimulus	6.42653345277387e-08	7.22892
GO:0060338...769	C3	regulation of type I interferon-mediated signaling pathway	8.19926908423203e-08	4.21687
GO:0001906...772	C3	cell killing	2.07214273670884e-07	7.22892
GO:0048002...774	C3	antigen processing and presentation of peptide antigen	2.23014265136851e-07	4.81928
GO:0035456...775	C3	response to interferon-beta	3.43623197921351e-07	3.61446
GO:0035455	C3	response to interferon-alpha	4.14228712394923e-07	3.01205
GO:0032729	C3	positive regulation of type II interferon production	4.21539180512622e-07	4.81928
GO:0002474...779	C3	antigen processing and presentation of peptide antigen via MHC class I	7.17122950660092e-07	3.61446
GO:0019882...782	C3	antigen processing and presentation	8.35700167305634e-07	5.42169
GO:0002218...783	C3	activation of innate immune response	1.24314624934689e-06	7.22892
GO:0002768	C3	immune response-regulating cell surface receptor signaling pathway	1.54944725555381e-06	8.43373
GO:0002704	C3	negative regulation of leukocyte mediated immunity	2.42574840862386e-06	4.21687
GO:0002429	C3	immune response-activating cell surface receptor signaling pathway	3.27184042626851e-06	7.83133
GO:0001909...790	C3	leukocyte mediated cytotoxicity	4.36966516170339e-06	5.42169
GO:0002228...792	C3	natural killer cell mediated immunity	6.68137391925208e-06	4.21687
GO:0002221	C3	pattern recognition receptor signaling pathway	7.75443334823036e-06	6.0241
GO:0032609	C3	type II interferon production	1.0757239668272e-05	4.81928
GO:0032649	C3	regulation of type II interferon production	1.0757239668272e-05	4.81928
GO:0001960	C3	negative regulation of cytokine-mediated signaling pathway	1.26881172119114e-05	4.21687
GO:0001961	C3	positive regulation of cytokine-mediated signaling pathway	1.40045856659201e-05	3.61446
GO:0002428	C3	antigen processing and presentation of peptide antigen via MHC class Ib	1.69318783219708e-05	2.40964
GO:0060761	C3	negative regulation of response to cytokine stimulus	1.83263461419652e-05	4.21687
GO:0002758	C3	innate immune response-activating signaling pathway	1.86398426590149e-05	6.0241
GO:0002753	C3	cytosolic pattern recognition receptor signaling pathway	2.2604715789877e-05	4.21687
GO:0042742	C3	defense response to bacterium	2.58511140965844e-05	7.22892
GO:0060760	C3	positive regulation of response to cytokine stimulus	2.6824196543444e-05	3.61446
GO:0001916	C3	positive regulation of T cell mediated cytotoxicity	2.71473234827839e-05	3.01205
GO:0032069...814	C3	regulation of nuclease activity	3.93645641214033e-05	2.40964
GO:0042267...816	C3	natural killer cell mediated cytotoxicity	5.99738717228667e-05	3.61446
GO:0002274	C3	myeloid leukocyte activation	6.04006175174461e-05	6.0241
GO:0002475	C3	antigen processing and presentation via MHC class Ib	6.66684532413152e-05	2.40964
GO:0060333	C3	type II interferon-mediated signaling pathway	6.66684532413152e-05	2.40964
GO:0046718...820	C3	viral entry into host cell	6.98752122160559e-05	4.81928
GO:0002726	C3	positive regulation of T cell cytokine production	7.82442068867058e-05	2.40964
GO:1900246	C3	positive regulation of RIG-I signaling pathway	7.98283130895657e-05	1.80723
GO:0039529	C3	RIG-I signaling pathway	9.12157962089878e-05	2.40964
GO:0044409...825	C3	entry into host	9.56106725753848e-05	4.81928
GO:0002715	C3	regulation of natural killer cell mediated immunity	9.83656957076384e-05	3.01205
GO:0051701...828	C3	biological process involved in interaction with host	9.89784550993287e-05	5.42169
GO:0044403...830	C3	biological process involved in symbiotic interaction	0.000119129	6.62651
GO:0002707	C3	negative regulation of lymphocyte mediated immunity	0.000140482	3.01205
GO:0002230	C3	positive regulation of defense response to virus by host	0.000159058	2.40964
GO:0052548...838	C3	regulation of endopeptidase activity	0.00022075	6.62651
GO:0060330	C3	regulation of response to type II interferon	0.000235867	1.80723
GO:0060334	C3	regulation of type II interferon-mediated signaling pathway	0.000235867	1.80723
GO:0044000...843	C3	movement in host	0.000259436	4.81928
GO:0050852	C3	T cell receptor signaling pathway	0.000262896	4.21687
GO:0048524	C3	positive regulation of viral process	0.00026478	3.01205
GO:0030101	C3	natural killer cell activation	0.000274291	3.61446
GO:0032479...850	C3	regulation of type I interferon production	0.000339084	3.61446
GO:0032606...851	C3	type I interferon production	0.000339084	3.61446
GO:0002369	C3	T cell cytokine production	0.00035546	2.40964
GO:0002724	C3	regulation of T cell cytokine production	0.00035546	2.40964
GO:0002486	C3	antigen processing and presentation of endogenous peptide antigen via MHC class I via ER pathway, TAP-independent	0.000358143	1.80723
GO:0002476	C3	antigen processing and presentation of endogenous peptide antigen via MHC class Ib	0.000432046	1.80723
GO:0002484	C3	antigen processing and presentation of endogenous peptide antigen via MHC class I via ER pathway	0.000432046	1.80723
GO:0002478...863	C3	antigen processing and presentation of exogenous peptide antigen	0.000434039	2.40964
GO:0052547...864	C3	regulation of peptidase activity	0.000442052	7.22892
GO:0050851	C3	antigen receptor-mediated signaling pathway	0.000452415	4.81928
GO:0008637	C3	apoptotic mitochondrial changes	0.000480754	3.61446
GO:0072567	C3	chemokine (C-X-C motif) ligand 2 production	0.000515069	1.80723
GO:2000341	C3	regulation of chemokine (C-X-C motif) ligand 2 production	0.000515069	1.80723
GO:0050691	C3	regulation of defense response to virus by host	0.000524281	2.40964
GO:0050856	C3	regulation of T cell receptor signaling pathway	0.00062712	2.40964
GO:0062208	C3	positive regulation of pattern recognition receptor signaling pathway	0.000683558	2.40964
GO:0002718	C3	regulation of cytokine production involved in immune response	0.000694996	3.61446
GO:0050688	C3	regulation of defense response to virus	0.000703044	3.01205
GO:0002396	C3	MHC protein complex assembly	0.000710218	1.80723
GO:0002501	C3	peptide antigen assembly with MHC protein complex	0.000710218	1.80723
GO:0039535	C3	regulation of RIG-I signaling pathway	0.000710218	1.80723
GO:0045953	C3	negative regulation of natural killer cell mediated cytotoxicity	0.000710218	1.80723
GO:0002720	C3	positive regulation of cytokine production involved in immune response	0.000744576	3.01205
GO:0002367	C3	cytokine production involved in immune response	0.000758596	3.61446
GO:0002716	C3	negative regulation of natural killer cell mediated immunity	0.000823182	1.80723
GO:0042509	C3	regulation of tyrosine phosphorylation of STAT protein	0.000833109	3.01205
GO:0042269	C3	regulation of natural killer cell mediated cytotoxicity	0.000874372	2.40964
GO:0046596...888	C3	regulation of viral entry into host cell	0.000874372	2.40964
GO:0019884...889	C3	antigen processing and presentation of exogenous antigen	0.000945539	2.40964
GO:0007260	C3	tyrosine phosphorylation of STAT protein	0.00103344	3.01205
GO:2000116...892	C3	regulation of cysteine-type endopeptidase activity	0.00121692	4.81928
GO:0035458...893	C3	cellular response to interferon-beta	0.00122839	1.80723
GO:0007249...897	C3	I-kappaB kinase/NF-kappaB signaling	0.00128984	5.42169
GO:0039531	C3	regulation of viral-induced cytoplasmic pattern recognition receptor signaling pathway	0.00136345	2.40964
GO:0052372...900	C3	modulation by symbiont of entry into host	0.00146028	2.40964
GO:0140374	C3	antiviral innate immune response	0.00155748	1.80723
GO:1903901	C3	negative regulation of viral life cycle	0.00155748	1.80723
GO:0002710	C3	negative regulation of T cell mediated immunity	0.00174077	1.80723
GO:0042832	C3	defense response to protozoan	0.00174077	1.80723
GO:0002275...909	C3	myeloid cell activation involved in immune response	0.00185006	3.01205
GO:0002418	C3	immune response to tumor cell	0.00193698	1.80723
GO:0043903...916	C3	regulation of biological process involved in symbiotic interaction	0.00214391	2.40964
GO:0001562	C3	response to protozoan	0.00214643	1.80723
GO:0043122...919	C3	regulation of I-kappaB kinase/NF-kappaB signaling	0.00224738	4.81928
GO:0043281...921	C3	regulation of cysteine-type endopeptidase activity involved in apoptotic process	0.00239729	4.21687
GO:0019886	C3	antigen processing and presentation of exogenous peptide antigen via MHC class II	0.00260624	1.80723
GO:0030888	C3	regulation of B cell proliferation	0.00270594	2.40964
GO:0050854	C3	regulation of antigen receptor-mediated signaling pathway	0.00270594	2.40964
GO:0062207	C3	regulation of pattern recognition receptor signaling pathway	0.00271659	3.01205
GO:0042531	C3	positive regulation of tyrosine phosphorylation of STAT protein	0.00302158	2.40964
GO:0050858	C3	negative regulation of antigen receptor-mediated signaling pathway	0.0031225	1.80723
GO:0045576	C3	mast cell activation	0.00336148	2.40964
GO:0045657	C3	positive regulation of monocyte differentiation	0.00339413	1.20482
GO:0032722	C3	positive regulation of chemokine production	0.0035408	2.40964
GO:0002495...937	C3	antigen processing and presentation of peptide antigen via MHC class II	0.0036973	1.80723
GO:0032922	C3	circadian regulation of gene expression	0.00372652	2.40964
GO:0030330	C3	DNA damage response, signal transduction by p53 class mediator	0.00391874	2.40964
GO:0039530	C3	MDA-5 signaling pathway	0.00412415	1.20482
GO:0075733	C3	intracellular transport of virus	0.00412415	1.20482
GO:0097278	C3	complement-dependent cytotoxicity	0.00412415	1.20482
GO:2000644	C3	regulation of receptor catabolic process	0.00412415	1.20482
GO:0046777	C3	protein autophosphorylation	0.00432113	4.21687
GO:0002504...947	C3	antigen processing and presentation of peptide or polysaccharide antigen via MHC class II	0.00433259	1.80723
GO:0140894	C3	endolysosomal toll-like receptor signaling pathway	0.00467349	1.80723
GO:0002424	C3	T cell mediated immune response to tumor cell	0.0049201	1.20482
GO:0032908	C3	regulation of transforming growth factor beta1 production	0.0049201	1.20482
GO:0034154	C3	toll-like receptor 7 signaling pathway	0.0049201	1.20482
GO:0071635	C3	negative regulation of transforming growth factor beta production	0.0049201	1.20482
GO:1901532	C3	regulation of hematopoietic progenitor cell differentiation	0.00540283	1.80723
GO:0002566	C3	somatic diversification of immune receptors via somatic mutation	0.00578074	1.20482
GO:0001818	C3	negative regulation of cytokine production	0.00617029	5.42169
GO:0042770	C3	signal transduction in response to DNA damage	0.00620148	3.61446
GO:0009394	C3	2'-deoxyribonucleotide metabolic process	0.00661855	1.80723
GO:0006465	C3	signal peptide processing	0.00670489	1.20482
GO:0035563	C3	positive regulation of chromatin binding	0.00670489	1.20482
GO:0046598...966	C3	positive regulation of viral entry into host cell	0.00670489	1.20482
GO:0075294...967	C3	positive regulation by symbiont of entry into host	0.00670489	1.20482
GO:0002702	C3	positive regulation of production of molecular mediator of immune response	0.00704625	3.01205
GO:1901292	C3	nucleoside phosphate catabolic process	0.00705543	2.40964
GO:0002347	C3	response to tumor cell	0.00705695	1.80723
GO:0009262	C3	deoxyribonucleotide metabolic process	0.00705695	1.80723
GO:0019692	C3	deoxyribose phosphate metabolic process	0.00705695	1.80723
GO:0033003	C3	regulation of mast cell activation	0.00705695	1.80723
GO:2000249	C3	regulation of actin cytoskeleton reorganization	0.00705695	1.80723
GO:0043123...977	C3	positive regulation of I-kappaB kinase/NF-kappaB signaling	0.0075826	3.61446
GO:0032905	C3	transforming growth factor beta1 production	0.00769135	1.20482
GO:0042532	C3	negative regulation of tyrosine phosphorylation of STAT protein	0.00769135	1.20482
GO:0042976	C3	activation of Janus kinase activity	0.00769135	1.20482
GO:0071639	C3	positive regulation of monocyte chemotactic protein-1 production	0.00769135	1.20482
GO:0002399	C3	MHC class II protein complex assembly	0.00873895	1.20482
GO:0002503	C3	peptide antigen assembly with MHC class II protein complex	0.00873895	1.20482
GO:0002903	C3	negative regulation of B cell apoptotic process	0.00873895	1.20482
GO:0016045	C3	detection of bacterium	0.00873895	1.20482
GO:1901741	C3	positive regulation of myoblast fusion	0.00873895	1.20482
GO:0140895	C3	cell surface toll-like receptor signaling pathway	0.00950443	1.80723
GO:0070206	C3	protein trimerization	0.00984654	1.20482
GO:1902036	C3	regulation of hematopoietic stem cell differentiation	0.00984654	1.20482
GO:0002827	C3	positive regulation of T-helper 1 type immune response	0.011013	1.20482
GO:0002830	C3	positive regulation of type 2 immune response	0.011013	1.20482
GO:0003159	C3	morphogenesis of an endothelium	0.011013	1.20482
GO:0061154	C3	endothelial tube morphogenesis	0.011013	1.20482
GO:0032868	C3	response to insulin	0.0111927	4.21687
GO:0032642	C3	regulation of chemokine production	0.0115186	2.40964
GO:0032869	C3	cellular response to insulin stimulus	0.0117322	3.61446
GO:0032602	C3	chemokine production	0.0119221	2.40964
GO:0002281	C3	macrophage activation involved in immune response	0.0122371	1.20482
GO:0034162	C3	toll-like receptor 9 signaling pathway	0.0122371	1.20482
GO:0035743	C3	CD4-positive, alpha-beta T cell cytokine production	0.0122371	1.20482
GO:0051900	C3	regulation of mitochondrial depolarization	0.0122371	1.20482
GO:0060039	C3	pericardium development	0.0122371	1.20482
GO:0098543	C3	detection of other organism	0.0122371	1.20482
GO:0050764	C3	regulation of phagocytosis	0.0127562	2.40964
GO:2001236...1014	C3	regulation of extrinsic apoptotic signaling pathway	0.0130437	3.01205
GO:0045655	C3	regulation of monocyte differentiation	0.0135179	1.20482
GO:0042100	C3	B cell proliferation	0.0136266	2.40964
GO:0048144...1021	C3	fibroblast proliferation	0.0136266	2.40964
GO:0002752	C3	cell surface pattern recognition receptor signaling pathway	0.0136682	1.80723
GO:0002823	C3	negative regulation of adaptive immune response based on somatic recombination of immune receptors built from immunoglobulin superfamily domains	0.0136682	1.80723
GO:0050832	C3	defense response to fungus	0.0136682	1.80723
GO:0002902	C3	regulation of B cell apoptotic process	0.0148542	1.20482
GO:0050765	C3	negative regulation of phagocytosis	0.0148542	1.20482
GO:0051882	C3	mitochondrial depolarization	0.0148542	1.20482
GO:0071605	C3	monocyte chemotactic protein-1 production	0.0148542	1.20482
GO:0071637	C3	regulation of monocyte chemotactic protein-1 production	0.0148542	1.20482
GO:1901739	C3	regulation of myoblast fusion	0.0148542	1.20482
GO:0001836	C3	release of cytochrome c from mitochondria	0.0150197	1.80723
GO:0051289	C3	protein homotetramerization	0.0157227	1.80723
GO:0070228	C3	regulation of lymphocyte apoptotic process	0.0157227	1.80723
GO:0030449	C3	regulation of complement activation	0.0162449	1.20482
GO:0032516	C3	positive regulation of phosphoprotein phosphatase activity	0.0162449	1.20482
GO:0046597	C3	negative regulation of viral entry into host cell	0.0162449	1.20482
GO:0033209	C3	tumor necrosis factor-mediated signaling pathway	0.0164614	2.40964
GO:0002820	C3	negative regulation of adaptive immune response	0.0171837	1.80723
GO:0046456	C3	icosanoid biosynthetic process	0.0171837	1.80723
GO:0010038	C3	response to metal ion	0.017354	4.81928
GO:0035561	C3	regulation of chromatin binding	0.017689	1.20482
GO:0046794	C3	transport of virus	0.017689	1.20482
GO:0051457...1048	C3	maintenance of protein location in nucleus	0.017689	1.20482
GO:0043030	C3	regulation of macrophage activation	0.0179418	1.80723
GO:0046902	C3	regulation of mitochondrial membrane permeability	0.0179418	1.80723
GO:0032757	C3	positive regulation of interleukin-8 production	0.0187182	1.80723
GO:0002526	C3	acute inflammatory response	0.0190864	2.40964
GO:0006213	C3	pyrimidine nucleoside metabolic process	0.0191854	1.20482
GO:0009219	C3	pyrimidine deoxyribonucleotide metabolic process	0.0191854	1.20482
GO:0060143	C3	positive regulation of syncytium formation by plasma membrane fusion	0.0191854	1.20482
GO:0098581	C3	detection of external biotic stimulus	0.0191854	1.20482
GO:1903902...1060	C3	positive regulation of viral life cycle	0.0191854	1.20482
GO:0072331...1061	C3	signal transduction by p53 class mediator	0.0195435	3.01205
GO:0050860	C3	negative regulation of T cell receptor signaling pathway	0.0207331	1.20482
GO:0051099...1063	C3	positive regulation of binding	0.0208762	3.01205
GO:0009620	C3	response to fungus	0.022008	1.80723
GO:1901224...1068	C3	positive regulation of NIK/NF-kappaB signaling	0.022008	1.80723
GO:0032469	C3	endoplasmic reticulum calcium ion homeostasis	0.0223311	1.20482
GO:2000050	C3	regulation of non-canonical Wnt signaling pathway	0.0223311	1.20482
GO:0007006	C3	mitochondrial membrane organization	0.0225608	2.40964
GO:0070936	C3	protein K48-linked ubiquitination	0.0228766	1.80723
GO:0050731	C3	positive regulation of peptidyl-tyrosine phosphorylation	0.0232268	3.01205
GO:0001783	C3	B cell apoptotic process	0.0239783	1.20482
GO:0032682	C3	negative regulation of chemokine production	0.0239783	1.20482
GO:0048207	C3	vesicle targeting, rough ER to cis-Golgi	0.0239783	1.20482
GO:0048208	C3	COPII vesicle coating	0.0239783	1.20482
GO:0051259	C3	protein complex oligomerization	0.0239824	3.61446
GO:0000077	C3	DNA damage checkpoint signaling	0.0244333	2.40964
GO:0016540	C3	protein autoprocessing	0.0256738	1.20482
GO:0032801	C3	receptor catabolic process	0.0256738	1.20482
GO:0042104	C3	positive regulation of activated T cell proliferation	0.0256738	1.20482
GO:0070269...1091	C3	pyroptosis	0.0256738	1.20482
GO:0001773	C3	myeloid dendritic cell activation	0.0274166	1.20482
GO:0009264	C3	deoxyribonucleotide catabolic process	0.0274166	1.20482
GO:0031571	C3	mitotic G1 DNA damage checkpoint signaling	0.0274166	1.20482
GO:0044819	C3	mitotic G1/S transition checkpoint signaling	0.0274166	1.20482
GO:0046386	C3	deoxyribose phosphate catabolic process	0.0274166	1.20482
GO:0050864	C3	regulation of B cell activation	0.0291594	2.40964
GO:0007202	C3	activation of phospholipase C activity	0.0292057	1.20482
GO:0034067	C3	protein localization to Golgi apparatus	0.0292057	1.20482
GO:0060142	C3	regulation of syncytium formation by plasma membrane fusion	0.0292057	1.20482
GO:0009166	C3	nucleotide catabolic process	0.0304887	1.80723
GO:0031570	C3	DNA integrity checkpoint signaling	0.0306025	2.40964
GO:0043304	C3	regulation of mast cell degranulation	0.0310401	1.20482
GO:1900225	C3	regulation of NLRP3 inflammasome complex assembly	0.0310401	1.20482
GO:0090559	C3	regulation of membrane permeability	0.0315228	1.80723
GO:0002200	C3	somatic diversification of immune receptors	0.0325752	1.80723
GO:0002220	C3	innate immune response activating cell surface receptor signaling pathway	0.0325752	1.80723
GO:0043154	C3	negative regulation of cysteine-type endopeptidase activity involved in apoptotic process	0.0325752	1.80723
GO:0019082	C3	viral protein processing	0.032919	1.20482
GO:0030204	C3	chondroitin sulfate metabolic process	0.032919	1.20482
GO:0070227	C3	lymphocyte apoptotic process	0.0347344	1.80723
GO:0002828	C3	regulation of type 2 immune response	0.0348413	1.20482
GO:0033006	C3	regulation of mast cell activation involved in immune response	0.0348413	1.20482
GO:0043299	C3	leukocyte degranulation	0.0358412	1.80723
GO:0042157	C3	lipoprotein metabolic process	0.035981	2.40964
GO:0044546	C3	NLRP3 inflammasome complex assembly	0.0368062	1.20482
GO:0048199	C3	vesicle targeting, to, from or within Golgi	0.0368062	1.20482
GO:0014068	C3	positive regulation of phosphatidylinositol 3-kinase signaling	0.0381088	1.80723
GO:0072527	C3	pyrimidine-containing compound metabolic process	0.0381088	1.80723
GO:0002719	C3	negative regulation of cytokine production involved in immune response	0.0388128	1.20482
GO:0018149	C3	peptide cross-linking	0.0388128	1.20482
GO:1901099	C3	negative regulation of signal transduction in absence of ligand	0.0388128	1.20482
GO:1902253	C3	regulation of intrinsic apoptotic signaling pathway by p53 class mediator	0.0388128	1.20482
GO:2001240	C3	negative regulation of extrinsic apoptotic signaling pathway in absence of ligand	0.0388128	1.20482
GO:0050921	C3	positive regulation of chemotaxis	0.0392845	2.40964
GO:0033617	C4	mitochondrial cytochrome c oxidase assembly	7.30446948732285e-07	3.84615
GO:0008535	C4	respiratory chain complex IV assembly	1.90512825008259e-06	3.84615
GO:0031638	C4	zymogen activation	5.06757586368599e-06	4.61538
GO:0017004	C4	cytochrome complex assembly	7.31921993610897e-06	3.84615
GO:0016485	C4	protein processing	1.03684958600158e-05	7.69231
GO:0051604	C4	protein maturation	2.16672209341765e-05	8.46154
GO:0051098	C4	regulation of binding	5.6676966461541e-05	8.46154
GO:2001235	C4	positive regulation of apoptotic signaling pathway	5.73040419252324e-05	5.38462
GO:0033108	C4	mitochondrial respiratory chain complex assembly	6.80817083693944e-05	4.61538
GO:0016236	C4	macroautophagy	8.89695226577759e-05	7.69231
GO:0110053	C4	regulation of actin filament organization	0.000112298	6.92308
GO:0016241	C4	regulation of macroautophagy	0.000127521	5.38462
GO:0071677	C4	positive regulation of mononuclear cell migration	0.000147954	3.84615
GO:0045687	C4	positive regulation of glial cell differentiation	0.000226994	3.07692
GO:0007015	C4	actin filament organization	0.000275573	8.46154
GO:1900242	C4	regulation of synaptic vesicle endocytosis	0.000297197	2.30769
GO:1902903	C4	regulation of supramolecular fiber organization	0.00031186	7.69231
GO:0032612	C4	interleukin-1 production	0.000316636	4.61538
GO:0032652	C4	regulation of interleukin-1 production	0.000316636	4.61538
GO:0048708	C4	astrocyte differentiation	0.000359452	3.84615
GO:2001238	C4	positive regulation of extrinsic apoptotic signaling pathway	0.000440263	3.07692
GO:0043171	C4	peptide catabolic process	0.000532198	2.30769
GO:0032956	C4	regulation of actin cytoskeleton organization	0.000732237	6.92308
GO:0031639	C4	plasminogen activation	0.000769459	2.30769
GO:1903421	C4	regulation of synaptic vesicle recycling	0.000769459	2.30769
GO:0032760	C4	positive regulation of tumor necrosis factor production	0.000850048	3.84615
GO:0032731	C4	positive regulation of interleukin-1 beta production	0.000983845	3.07692
GO:0051100	C4	negative regulation of binding	0.00100325	4.61538
GO:1903557	C4	positive regulation of tumor necrosis factor superfamily cytokine production	0.00100592	3.84615
GO:0001778	C4	plasma membrane repair	0.00106499	2.30769
GO:0032611	C4	interleukin-1 beta production	0.00113607	3.84615
GO:0032651	C4	regulation of interleukin-1 beta production	0.00113607	3.84615
GO:0051651	C4	maintenance of location in cell	0.00126325	5.38462
GO:0032970	C4	regulation of actin filament-based process	0.00159805	6.92308
GO:0071675	C4	regulation of mononuclear cell migration	0.0016609	3.84615
GO:2000406	C4	positive regulation of T cell migration	0.00170028	2.30769
GO:0032732	C4	positive regulation of interleukin-1 production	0.00179157	3.07692
GO:0031647	C4	regulation of protein stability	0.00192544	6.15385
GO:0045685	C4	regulation of glial cell differentiation	0.00207351	3.07692
GO:0001765	C4	membrane raft assembly	0.00209968	1.53846
GO:2000510	C4	positive regulation of dendritic cell chemotaxis	0.00209968	1.53846
GO:0043254	C4	regulation of protein-containing complex assembly	0.00232469	6.92308
GO:0036465	C4	synaptic vesicle recycling	0.00249521	3.07692
GO:0098974	C4	postsynaptic actin cytoskeleton organization	0.00255456	1.53846
GO:0009060	C4	aerobic respiration	0.00255761	4.61538
GO:0006900	C4	vesicle budding from membrane	0.00260918	3.07692
GO:2000403	C4	positive regulation of lymphocyte migration	0.00292315	2.30769
GO:0051235	C4	maintenance of location	0.00305108	6.15385
GO:0061635	C4	regulation of protein complex stability	0.00305149	1.53846
GO:2000508	C4	regulation of dendritic cell chemotaxis	0.00305149	1.53846
GO:1902600	C4	proton transmembrane transport	0.003313	3.84615
GO:0014002	C4	astrocyte development	0.00334997	2.30769
GO:0050672	C4	negative regulation of lymphocyte proliferation	0.00336881	3.07692
GO:0032945	C4	negative regulation of mononuclear cell proliferation	0.00350855	3.07692
GO:0021762	C4	substantia nigra development	0.00357692	2.30769
GO:0042921	C4	glucocorticoid receptor signaling pathway	0.00358986	1.53846
GO:0002687	C4	positive regulation of leukocyte migration	0.00372733	3.84615
GO:0046006	C4	regulation of activated T cell proliferation	0.00381305	2.30769
GO:0030100	C4	regulation of endocytosis	0.00394133	4.61538
GO:0045104	C4	intermediate filament cytoskeleton organization	0.00395133	3.07692
GO:0045103	C4	intermediate filament-based process	0.00410694	3.07692
GO:0031958	C4	corticosteroid receptor signaling pathway	0.00416908	1.53846
GO:0099188	C4	postsynaptic cytoskeleton organization	0.00416908	1.53846
GO:0050798	C4	activated T cell proliferation	0.00457762	2.30769
GO:2000404	C4	regulation of T cell migration	0.00457762	2.30769
GO:0070664	C4	negative regulation of leukocyte proliferation	0.00459852	3.07692
GO:0046007	C4	negative regulation of activated T cell proliferation	0.00478856	1.53846
GO:0007043	C4	cell-cell junction assembly	0.00492404	3.84615
GO:0051092	C4	positive regulation of NF-kappaB transcription factor activity	0.00519262	3.84615
GO:0043392	C4	negative regulation of DNA binding	0.00542862	2.30769
GO:0006735	C4	NADH regeneration	0.00544773	1.53846
GO:0045651	C4	positive regulation of macrophage differentiation	0.00544773	1.53846
GO:0061621	C4	canonical glycolysis	0.00544773	1.53846
GO:0061718	C4	glucose catabolic process to pyruvate	0.00544773	1.53846
GO:2000696	C4	regulation of epithelial cell differentiation involved in kidney development	0.00544773	1.53846
GO:0051017	C4	actin filament bundle assembly	0.00547142	3.84615
GO:0042773	C4	ATP synthesis coupled electron transport	0.00569746	3.07692
GO:0042775	C4	mitochondrial ATP synthesis coupled electron transport	0.00569746	3.07692
GO:0051496	C4	positive regulation of stress fiber assembly	0.00573194	2.30769
GO:0061572	C4	actin filament bundle organization	0.00606052	3.84615
GO:0010001	C4	glial cell differentiation	0.00618199	4.61538
GO:1902904	C4	negative regulation of supramolecular fiber organization	0.00637121	3.84615
GO:0051250	C4	negative regulation of lymphocyte activation	0.00653068	3.84615
GO:1902414	C4	protein localization to cell junction	0.00673717	3.07692
GO:0010755	C4	regulation of plasminogen activation	0.00688281	1.53846
GO:0061620	C4	glycolytic process through glucose-6-phosphate	0.00688281	1.53846
GO:0090493	C4	catecholamine uptake	0.00688281	1.53846
GO:0097067	C4	cellular response to thyroid hormone stimulus	0.00688281	1.53846
GO:1903729	C4	regulation of plasma membrane organization	0.00688281	1.53846
GO:0045333	C4	cellular respiration	0.00724122	4.61538
GO:0000209	C4	protein polyubiquitination	0.0073823	4.61538
GO:0009205	C4	purine ribonucleoside triphosphate metabolic process	0.0073823	4.61538
GO:1901222	C4	regulation of NIK/NF-kappaB signaling	0.00741759	3.07692
GO:0061615	C4	glycolytic process through fructose-6-phosphate	0.00765758	1.53846
GO:0097202	C4	activation of cysteine-type endopeptidase activity	0.00765758	1.53846
GO:0030225	C4	macrophage differentiation	0.00776415	2.30769
GO:0009144	C4	purine nucleoside triphosphate metabolic process	0.00811768	4.61538
GO:0009199	C4	ribonucleoside triphosphate metabolic process	0.00842612	4.61538
GO:0071709	C4	membrane assembly	0.00852423	2.30769
GO:0044090	C4	positive regulation of vacuole organization	0.00931883	1.53846
GO:0150105	C4	protein localization to cell-cell junction	0.00931883	1.53846
GO:0032233	C4	positive regulation of actin filament bundle assembly	0.00932653	2.30769
GO:0051101	C4	regulation of DNA binding	0.0100085	3.07692
GO:0044091	C4	membrane biogenesis	0.0101715	2.30769
GO:0001919	C4	regulation of receptor recycling	0.0102042	1.53846
GO:0048857	C4	neural nucleus development	0.0106102	2.30769
GO:0032271	C4	regulation of protein polymerization	0.0110152	3.84615
GO:0019835	C4	cytolysis	0.0111253	1.53846
GO:0039702	C4	viral budding via host ESCRT complex	0.0111253	1.53846
GO:0051131	C4	chaperone-mediated protein complex assembly	0.0111253	1.53846
GO:0022904	C4	respiratory electron transport chain	0.01119	3.07692
GO:0070613	C4	regulation of protein processing	0.01152	2.30769
GO:0009141	C4	nucleoside triphosphate metabolic process	0.0115919	4.61538
GO:0043433	C4	negative regulation of DNA-binding transcription factor activity	0.0117237	3.84615
GO:2000401	C4	regulation of lymphocyte migration	0.0119912	2.30769
GO:0031338	C4	regulation of vesicle fusion	0.0120817	1.53846
GO:0034329	C4	cell junction assembly	0.012782	6.15385
GO:0006007	C4	glucose catabolic process	0.0130728	1.53846
GO:0006123	C4	mitochondrial electron transport, cytochrome c to oxygen	0.0130728	1.53846
GO:0031579	C4	membrane raft organization	0.0130728	1.53846
GO:0045649	C4	regulation of macrophage differentiation	0.0130728	1.53846
GO:0030833	C4	regulation of actin filament polymerization	0.0131252	3.07692
GO:0072678	C4	T cell migration	0.0134709	2.30769
GO:1903317	C4	regulation of protein maturation	0.0134709	2.30769
GO:0043393	C4	regulation of protein binding	0.0134963	3.84615
GO:0002695	C4	negative regulation of leukocyte activation	0.0137634	3.84615
GO:0071674	C4	mononuclear cell migration	0.0137634	3.84615
GO:0042130	C4	negative regulation of T cell proliferation	0.0139862	2.30769
GO:0002407	C4	dendritic cell chemotaxis	0.0140981	1.53846
GO:0010954	C4	positive regulation of protein processing	0.0140981	1.53846
GO:0051238	C4	sequestering of metal ion	0.0140981	1.53846
GO:0030168	C4	platelet activation	0.0141679	3.07692
GO:0045109	C4	intermediate filament organization	0.0145126	2.30769
GO:0070527	C4	platelet aggregation	0.0145126	2.30769
GO:0016050	C4	vesicle organization	0.0148508	5.38462
GO:0032511	C4	late endosome to vacuole transport via multivesicular body sorting pathway	0.015157	1.53846
GO:0046755	C4	viral budding	0.015157	1.53846
GO:0010631	C4	epithelial cell migration	0.015462	5.38462
GO:0090132	C4	epithelium migration	0.0160909	5.38462
GO:1903319	C4	positive regulation of protein maturation	0.0162491	1.53846
GO:0051090	C4	regulation of DNA-binding transcription factor activity	0.0164524	6.15385
GO:0090130	C4	tissue migration	0.0171792	5.38462
GO:0045216	C4	cell-cell junction organization	0.0172516	3.84615
GO:0008088	C4	axo-dendritic transport	0.0173118	2.30769
GO:0038061	C4	NIK/NF-kappaB signaling	0.0176061	3.07692
GO:0050767	C4	regulation of neurogenesis	0.0176287	5.38462
GO:0001895	C4	retina homeostasis	0.0185099	2.30769
GO:0032272	C4	negative regulation of protein polymerization	0.0185099	2.30769
GO:0045921	C4	positive regulation of exocytosis	0.0185099	2.30769
GO:0010447	C4	response to acidic pH	0.0185308	1.53846
GO:0090140	C4	regulation of mitochondrial fission	0.0185308	1.53846
GO:0046034	C4	ATP metabolic process	0.0188634	3.84615
GO:0036258	C4	multivesicular body assembly	0.0197193	1.53846
GO:0007264	C4	small GTPase mediated signal transduction	0.0201608	6.15385
GO:0006119	C4	oxidative phosphorylation	0.0201636	3.07692
GO:0035023	C4	regulation of Rho protein signal transduction	0.0203916	2.30769
GO:0007596	C4	blood coagulation	0.0205716	3.84615
GO:0008064	C4	regulation of actin polymerization or depolymerization	0.020611	3.07692
GO:0050866	C4	negative regulation of cell activation	0.020925	3.84615
GO:0036257	C4	multivesicular body organization	0.0209391	1.53846
GO:0000281	C4	mitotic cytokinesis	0.0210414	2.30769
GO:0006096	C4	glycolytic process	0.0217024	2.30769
GO:0030832	C4	regulation of actin filament length	0.0219895	3.07692
GO:0036336	C4	dendritic cell migration	0.0221894	1.53846
GO:0040020	C4	regulation of meiotic nuclear division	0.0221894	1.53846
GO:0006757	C4	ATP generation from ADP	0.0223748	2.30769
GO:0050817	C4	coagulation	0.0223782	3.84615
GO:0007599	C4	hemostasis	0.0227515	3.84615
GO:0048145	C4	regulation of fibroblast proliferation	0.0230584	2.30769
GO:0050869	C4	negative regulation of B cell activation	0.02347	1.53846
GO:0070633	C4	transepithelial transport	0.02347	1.53846
GO:0035633	C4	maintenance of blood-brain barrier	0.0247803	1.53846
GO:0003161	C4	cardiac conduction system development	0.0261198	1.53846
GO:0019068	C4	virion assembly	0.0261198	1.53846
GO:0030041	C4	actin filament polymerization	0.0269857	3.07692
GO:0038179	C4	neurotrophin signaling pathway	0.0274881	1.53846
GO:0043162	C4	ubiquitin-dependent protein catabolic process via the multivesicular body sorting pathway	0.0274881	1.53846
GO:0045324	C4	late endosome to vacuole transport	0.0274881	1.53846
GO:0051494	C4	negative regulation of cytoskeleton organization	0.02806	3.07692
GO:0019646	C4	aerobic electron transport chain	0.0281597	2.30769
GO:0032091	C4	negative regulation of protein binding	0.0297185	2.30769
GO:0045807	C4	positive regulation of endocytosis	0.0297185	2.30769
GO:0034109	C4	homotypic cell-cell adhesion	0.0305147	2.30769
GO:0015980	C4	energy derivation by oxidation of organic compounds	0.0310562	4.61538
GO:0000266	C4	mitochondrial fission	0.0317612	1.53846
GO:0048489	C4	synaptic vesicle transport	0.0317612	1.53846
GO:0071634	C4	regulation of transforming growth factor beta production	0.0317612	1.53846
GO:1902905	C4	positive regulation of supramolecular fiber organization	0.032019	3.07692
GO:0010970	C4	transport along microtubule	0.03261	3.07692
GO:0032509	C4	endosome transport via multivesicular body sorting pathway	0.03324	1.53846
GO:0072595	C4	maintenance of protein localization in organelle	0.03324	1.53846
GO:0043161	C4	proteasome-mediated ubiquitin-dependent protein catabolic process	0.0345365	5.38462
GO:0019320	C4	hexose catabolic process	0.0347454	1.53846
GO:0032733	C4	positive regulation of interleukin-10 production	0.0347454	1.53846
GO:0022900	C4	electron transport chain	0.0356609	3.07692
GO:0032735	C4	positive regulation of interleukin-12 production	0.0362769	1.53846
GO:0071604	C4	transforming growth factor beta production	0.0362769	1.53846
GO:0071763	C4	nuclear membrane organization	0.0362769	1.53846
GO:0009150	C4	purine ribonucleotide metabolic process	0.0367451	5.38462
GO:0006887	C4	exocytosis	0.0367594	4.61538
GO:0001881	C4	receptor recycling	0.0378341	1.53846
GO:0090148	C4	membrane fission	0.0378341	1.53846
GO:1900026	C4	positive regulation of substrate adhesion-dependent cell spreading	0.0378341	1.53846
GO:0032535	C4	regulation of cellular component size	0.0380634	4.61538
GO:0009268	C4	response to pH	0.0394164	1.53846
GO:0031295	C4	T cell costimulation	0.0394164	1.53846
GO:0031589	C4	cell-substrate adhesion	0.040302	4.61538
